# Supplementary material for: Pervasive Protein Thermal Stability Variation during the Cell Cycle
Source: Cell. 2018 May 31;173(6):1495–1507.e18. doi: 10.1016/j.cell.2018.03.053 (PMC5998384; doi:10.1016/j.cell.2018.03.053)
Supplement: Table S1. 2D-TPP Cell-Cycle Data, Related to Figure 1 [file mmc1.xlsx]

## Sheet: Table legend
Table S1. 2D-TPP cell cycle data, related to Figure 1, Figure S1
gene_name	identified protein
description	protein description
found.in.reps	number of replicates a protein was identified (3 rep)
m.top3	average of top3 abundance
max.qupm	maximum of quantified unique peptide matches
min.qupm	minimum of quantified unique peptide matches
Temperature	incubation temperature for 2D-TPP
XX.median	relative fold-change of cell cycle stage X versus G1/S, median over replicates
XX.log2range	range (log2 transformed) of relative fold-change of cell cycle stage X versus G1/S

## Sheet: TableS1_2D-TPP
gene_name	description	found.in.reps	m.top3	max.qupm	min.qupm	Temperature	G1_S.median	earlyS.median	lateS.median	S_G2.median	M.median	G1.median	asynch.median	G1_S.log2range	earlyS.log2range	lateS.log2range	S_G2.log2range	M.log2range	G1.log2range	asynch.log2range
A2M	Alpha-2-macroglobulin	3	6.36559	2	1	37	1	0.846904	0.994348	1.05354	0.702568	1.58131	1.36487	0	0.30355	0.355827	0.850962	0.317032	1.99065	2.3377
A2M	Alpha-2-macroglobulin	2	6.36559	2	0	40.4	1	0.89555	0.941541	1.06832	0.82783	2.37461	1.81642	0	0.217548	0.186439	0.0662112	0.159854	1.60104	0.882382
A2M	Alpha-2-macroglobulin	3	6.36559	3	1	44	1	0.998815	1.08104	1.176	0.75573	1.24391	1.54604	0	0.179795	0.0777525	0.269168	0.759023	1.61159	0.995816
A2M	Alpha-2-macroglobulin	2	6.36559	2	1	46.9	1	1.07411	1.11849	1.14153	1.23742	1.53472	1.5793	0	0.153639	0.0529999	0.240136	0.626651	0.864876	0.688963
A2M	Alpha-2-macroglobulin	3	6.36559	3	1	49.8	1	0.840277	1.01503	1.07461	0.694423	1.15256	1.3575	0	0.381474	0.483154	0.682621	0.509281	2.18326	1.86105
A2M	Alpha-2-macroglobulin	3	6.36559	3	2	52.9	1	1.00897	1.16612	1.24794	0.680191	1.09526	1.72518	0	0.0799687	0.234775	0.371398	0.598667	2.29919	0.772809
A2M	Alpha-2-macroglobulin	3	6.36559	2	2	55.5	1	0.843359	0.944896	1.02484	0.477227	1.25409	1.43799	0	0.420301	0.583274	0.849056	1.29584	1.90396	2.30564
A2M	Alpha-2-macroglobulin	2	6.36559	1	1	58.6	NA	NA	NA	NA	NA	NA	NA	#NAME?	#NAME?	#NAME?	#NAME?	#NAME?	#NAME?	#NAME?
A2M	Alpha-2-macroglobulin	2	6.36559	1	1	62	NA	NA	NA	NA	NA	NA	NA	#NAME?	#NAME?	#NAME?	#NAME?	#NAME?	#NAME?	#NAME?
A2M	Alpha-2-macroglobulin	2	6.36559	3	2	66.3	1	0.840301	0.899819	0.886755	0.524831	2.88647	4.61938	0	0.236363	0.424483	0.547776	0.210702	1.92672	2.28241
AAAS	Aladin	3	6.71533	6	4	37	1	0.9846	0.965867	0.991069	1.06234	1.30495	1.28013	0	0.0167051	0.17127	0.075217	0.327249	0.234295	0.124013
AAAS	Aladin	3	6.71533	6	5	40.4	1	0.946622	0.928097	0.949618	1.00348	1.17514	1.18349	0	0.0356477	0.118705	0.165053	0.418062	0.123224	0.20097
AAAS	Aladin	3	6.71533	10	4	44	1	0.964754	1.00608	0.927581	0.988174	1.20996	1.13094	0	0.0829703	0.106034	0.299571	0.262831	0.163464	0.19131
AAAS	Aladin	3	6.71533	5	4	46.9	1	0.959867	0.975605	0.908626	0.816908	1.01981	0.884138	0	0.147849	0.169551	0.24059	0.302393	0.0949596	0.546103
AAAS	Aladin	3	6.71533	8	4	49.8	1	0.973093	0.936424	0.964095	0.784639	0.935006	1.07906	0	0.0648729	0.170404	0.0814375	0.392178	0.27855	0.500009
AAAS	Aladin	3	6.71533	5	5	52.9	1	0.942169	0.927021	0.935928	0.428371	0.672009	0.996325	0	0.351812	0.331186	0.385058	0.475201	0.404981	0.5567
AAAS	Aladin	3	6.71533	4	2	55.5	1	0.930227	0.971428	0.973852	0.424528	0.730232	1.08612	0	0.205111	0.0163699	0.0492744	0.778556	0.508951	0.173358
AAAS	Aladin	3	6.71533	1	1	58.6	NA	NA	NA	NA	NA	NA	NA	#NAME?	#NAME?	#NAME?	#NAME?	#NAME?	#NAME?	#NAME?
AAAS	Aladin	1	6.71533	1	0	66.3	NA	NA	NA	NA	NA	NA	NA	#NAME?	#NAME?	#NAME?	#NAME?	#NAME?	#NAME?	#NAME?
AACS	Acetoacetyl-CoA synthetase	3	6.57673	11	7	37	1	1.00984	1.00365	1.03191	0.90776	0.895086	0.935603	0	0.0599665	0.156124	0.147902	0.244359	0.118329	0.124438
AACS	Acetoacetyl-CoA synthetase	3	6.57673	10	4	40.4	1	1.03651	0.984407	1.04527	0.954026	0.902495	0.907342	0	0.0870123	0.015046	0.149611	0.162984	0.0904368	0.118477
AACS	Acetoacetyl-CoA synthetase	3	6.57673	10	7	44	1	1.04006	0.962149	0.984874	1.03408	0.91814	0.994272	0	0.0913375	0.0574883	0.0876843	0.178841	0.246007	0.183129
AACS	Acetoacetyl-CoA synthetase	3	6.57673	7	1	46.9	1	0.993595	0.964879	0.962767	1.30256	0.977177	0.980486	0	0.351752	0.080543	0.192083	0.277766	0.103629	1.3946
AACS	Acetoacetyl-CoA synthetase	3	6.57673	5	1	49.8	1	0.939823	0.934749	0.946868	1.19752	0.860033	0.922935	0	0.249567	0.141815	0.125047	0.36883	0.229393	0.368372
AACS	Acetoacetyl-CoA synthetase	2	6.57673	3	2	52.9	1	0.914041	0.899295	0.891324	0.976566	0.926825	0.94184	0	0.337228	0.060819	0.20962	0.106109	0.1607	0.111433
AACS	Acetoacetyl-CoA synthetase	1	6.57673	1	0	55.5	NA	NA	NA	NA	NA	NA	NA	#NAME?	#NAME?	#NAME?	#NAME?	#NAME?	#NAME?	#NAME?
AAK1	AP2-associated protein kinase 1	3	6.77287	18	14	37	1	1.0181	1.02844	0.992823	0.962541	0.96083	1.00532	0	0.143209	0.113307	0.094551	0.191138	0.311034	0.162302
AAK1	AP2-associated protein kinase 1	3	6.77287	19	15	40.4	1	0.988866	1.00132	1.00167	0.898837	0.995262	1.03231	0	0.0995067	0.0523835	0.0497241	0.272606	0.0655403	0.248107
AAK1	AP2-associated protein kinase 1	3	6.77287	19	16	44	1	0.990504	0.984522	1.01553	0.906865	0.932788	0.973142	0	0.109973	0.05078	0.0836639	0.245516	0.130399	0.110291
AAK1	AP2-associated protein kinase 1	3	6.77287	17	15	46.9	1	1.01518	0.975813	1.00898	0.907414	0.970023	1.01685	0	0.087599	0.0946092	0.0261263	0.209432	0.0632007	0.513092
AAK1	AP2-associated protein kinase 1	3	6.77287	18	15	49.8	1	1.03001	0.99275	1.02511	0.898746	0.986776	1.0111	0	0.222408	0.0465041	0.0611168	0.104546	0.104075	0.193958
AAK1	AP2-associated protein kinase 1	3	6.77287	9	1	52.9	1	1.27717	1.23527	1.10917	1.17325	1.32716	1.03669	0	0.223313	0.241787	0.154009	0.295768	0.403892	0.256734
AAMDC	Mth938 domain-containing protein	3	6.23021	3	1	37	1	0.988096	1.02189	1.04391	0.941711	0.828199	0.775781	0	0.246651	0.151081	0.420309	0.362106	0.133454	0.176579
AAMDC	Mth938 domain-containing protein	2	6.23021	1	1	40.4	NA	NA	NA	NA	NA	NA	NA	#NAME?	#NAME?	#NAME?	#NAME?	#NAME?	#NAME?	#NAME?
AAMDC	Mth938 domain-containing protein	3	6.23021	2	1	44	1	0.953743	1.11195	0.931645	0.929258	0.692527	0.783745	0	0.498322	0.348649	0.561183	0.564266	2.16191	0.299416
AAMDC	Mth938 domain-containing protein	3	6.23021	2	1	46.9	1	1.01815	0.914428	1.16768	0.820898	0.758815	0.994087	0	0.325233	0.406293	0.349957	0.989762	0.666583	0.620015
AAMDC	Mth938 domain-containing protein	3	6.23021	2	1	49.8	1	1.02795	1.01985	1.18015	0.858978	0.781296	0.704197	0	0.416621	0.629017	0.435107	0.378263	0.906948	0.655133
AAMDC	Mth938 domain-containing protein	3	6.23021	2	1	52.9	1	1.01639	1.06092	1.07084	0.974232	0.900271	0.972421	0	0.110964	0.492295	0.653721	0.379721	0.171279	0.238843
AAMDC	Mth938 domain-containing protein	3	6.23021	3	1	55.5	1	1.21281	1.23317	1.16196	0.945662	1.00828	1.00427	0	0.799939	0.801237	0.743609	0.809742	0.42662	0.674362
AAMDC	Mth938 domain-containing protein	3	6.23021	2	1	58.6	1	1.1154	1.01344	1.13037	1.03098	0.891755	0.968868	0	0.639889	0.603366	0.585076	0.430148	0.664844	0.533793
AAMDC	Mth938 domain-containing protein	2	6.23021	2	1	62	1	0.841136	0.818458	0.788473	0.820798	0.585916	0.778034	0	0.438506	0.371922	0.506851	0.784791	0.777604	0.191431
AAMDC	Mth938 domain-containing protein	1	6.23021	2	2	66.3	1	1.00013	1.12803	0.937706	0.972952	0.897969	1.06869	0	0	0	0	0	0	0
AAMP	Angio-associated migratory cell protein	3	6.75941	8	3	37	1	0.992447	0.946933	0.960873	1.23991	1.25572	1.14156	0	0.0491506	0.177081	0.147738	0.187199	0.195422	0.274058
AAMP	Angio-associated migratory cell protein	3	6.75941	8	3	40.4	1	1.02859	0.981502	1.04804	1.34071	1.32831	1.17569	0	0.168521	0.126284	0.185909	0.0239465	0.178848	0.222093
AAMP	Angio-associated migratory cell protein	3	6.75941	11	5	44	1	0.998784	0.97435	0.964241	1.14949	1.11382	0.99172	0	0.14374	0.0816986	0.116765	0.38381	0.385458	0.472011
AAMP	Angio-associated migratory cell protein	3	6.75941	7	4	46.9	1	0.958531	0.972325	0.930843	1.13627	1.14595	1.09979	0	0.216017	0.266045	0.229905	0.310171	0.187618	0.335569
AAMP	Angio-associated migratory cell protein	3	6.75941	8	4	49.8	1	0.912903	0.945923	0.892524	1.12324	1.23551	1.21558	0	0.116193	0.0576093	0.130302	0.235963	0.24447	0.48301
AAMP	Angio-associated migratory cell protein	3	6.75941	8	3	52.9	1	0.922361	0.855637	0.960301	0.961835	1.1686	1.08361	0	0.181413	0.421044	0.281525	0.204604	0.295873	0.664811
AAMP	Angio-associated migratory cell protein	3	6.75941	6	2	55.5	1	0.942855	1.01802	0.899285	1.0177	1.11653	1.06294	0	0.142033	0.247887	0.370828	0.356669	0.0474868	0.588521
AAMP	Angio-associated migratory cell protein	3	6.75941	4	1	58.6	1	1.11124	1.18387	1.07068	1.19779	1.472	1.25442	0	0.084047	0.09952	0.234576	0.0595824	0.0668943	0.493585
AAMP	Angio-associated migratory cell protein	3	6.75941	2	1	62	1	1.08469	1.06928	1.06531	1.03408	1.0603	1.04808	0	0.364416	0.241818	0.216899	0.523386	0.396042	0.440149
AAMP	Angio-associated migratory cell protein	1	6.75941	1	1	66.3	NA	NA	NA	NA	NA	NA	NA	#NAME?	#NAME?	#NAME?	#NAME?	#NAME?	#NAME?	#NAME?
AAR2	Protein AAR2 homolog	3	6.6438	10	3	37	1	1.00834	1.01488	0.977462	1.05664	1.12305	1.05208	0	0.107539	0.204747	0.061254	0.249981	0.498206	0.154581
AAR2	Protein AAR2 homolog	3	6.6438	9	8	40.4	1	1.05806	1.02295	1.03006	1.13981	1.19106	1.09106	0	0.160383	0.0503778	0.120539	0.0889527	0.172965	0.100567
AAR2	Protein AAR2 homolog	3	6.6438	9	6	44	1	1.0801	1.07661	1.06163	1.19391	1.22883	1.05707	0	0.130841	0.164219	0.0768245	0.0271425	0.18171	0.219594
AAR2	Protein AAR2 homolog	3	6.6438	8	4	46.9	1	0.979052	1.00824	1.01232	1.23676	1.27252	1.10753	0	0.0701976	0.0806621	0.0340201	0.285713	0.0425156	0.137034
AAR2	Protein AAR2 homolog	3	6.6438	6	2	49.8	1	0.949426	0.96801	1.01133	1.32911	1.23385	1.11562	0	0.182562	0.0755679	0.145121	0.244342	0.141109	0.300175
AAR2	Protein AAR2 homolog	3	6.6438	2	1	52.9	1	0.892481	0.841915	0.876898	1.17909	1.06647	0.887271	0	0.390877	0.360791	0.314463	0.385265	0.406653	0.682568
AAR2	Protein AAR2 homolog	1	6.6438	1	1	66.3	NA	NA	NA	NA	NA	NA	NA	#NAME?	#NAME?	#NAME?	#NAME?	#NAME?	#NAME?	#NAME?
AARS	Alanine--tRNA ligase, cytoplasmic	3	7.5065	45	41	37	1	1.00604	0.975247	0.995243	0.931738	1.08649	1.13118	0	0.045747	0.00904034	0.101463	0.0563707	0.226674	0.504524
AARS	Alanine--tRNA ligase, cytoplasmic	3	7.5065	48	44	40.4	1	1.05377	0.979224	0.985155	0.959631	1.11501	1.20343	0	0.109516	0.0804092	0.116197	0.16806	0.172697	0.746582
AARS	Alanine--tRNA ligase, cytoplasmic	3	7.5065	48	42	44	1	1.02145	0.976009	1.03401	0.951913	1.1158	1.15816	0	0.163259	0.117383	0.0889314	0.292449	0.361256	0.236879
AARS	Alanine--tRNA ligase, cytoplasmic	3	7.5065	44	41	46.9	1	0.997609	1.0214	1.02235	0.844144	0.985291	1.17355	0	0.101413	0.214934	0.118549	0.0847228	0.267378	0.606109
AARS	Alanine--tRNA ligase, cytoplasmic	3	7.5065	47	43	49.8	1	1.04084	0.988584	0.993203	0.913686	1.06203	1.0951	0	0.0787667	0.0896348	0.0406344	0.140021	0.189561	0.318428
AARS	Alanine--tRNA ligase, cytoplasmic	3	7.5065	40	37	52.9	1	1.19339	1.15197	0.939415	1.21529	1.14797	0.854679	0	0.125616	0.183018	0.347514	0.139553	0.636424	0.526506
AARS	Alanine--tRNA ligase, cytoplasmic	3	7.5065	18	10	55.5	1	1.10497	1.0961	0.925764	1.27937	1.45682	1.12013	0	0.14008	0.154924	0.263121	0.636954	0.82232	0.28367
AARS	Alanine--tRNA ligase, cytoplasmic	3	7.5065	11	5	58.6	1	1.07473	1.01914	1.02102	1.09157	1.17813	1.40745	0	0.793458	0.803846	1.05949	0.811754	0.242387	0.218443
AARS	Alanine--tRNA ligase, cytoplasmic	3	7.5065	7	3	62	1	1.01301	0.95582	1.10052	1.36059	1.17072	1.56161	0	0.295215	0.725726	0.2731	0.806014	0.715894	0.49276
AARS	Alanine--tRNA ligase, cytoplasmic	3	7.5065	6	2	66.3	1	0.963814	0.982464	1.06662	1.10332	1.19295	1.45026	0	0.0695441	0.282435	0.0730672	0.493532	0.4926	0.49056
AARS2	Alanine--tRNA ligase, mitochondrial	3	6.57842	17	14	37	1	0.978846	0.949204	0.919545	0.954445	0.99364	0.987033	0	0.030711	0.0787278	0.0929926	0.0784899	0.233088	0.0425202
AARS2	Alanine--tRNA ligase, mitochondrial	3	6.57842	14	13	40.4	1	1.04906	0.957161	0.993057	0.994657	1.00907	0.996845	0	0.155593	0.120826	0.0805598	0.14381	0.123239	0.190117
AARS2	Alanine--tRNA ligase, mitochondrial	3	6.57842	17	13	44	1	0.976148	0.954165	0.969111	0.924463	0.98542	0.898708	0	0.152906	0.0594184	0.159914	0.278057	0.317047	0.21275
AARS2	Alanine--tRNA ligase, mitochondrial	3	6.57842	12	10	46.9	1	0.984059	0.986738	0.948542	1.00229	1.01358	0.91905	0	0.102025	0.0530176	0.0554474	0.392649	0.0945332	0.180355
AARS2	Alanine--tRNA ligase, mitochondrial	3	6.57842	9	6	49.8	1	0.967621	0.948362	0.947248	1.16279	1.06988	1.02228	0	0.0950257	0.260116	0.2806	0.291628	0.276684	0.420477
AARS2	Alanine--tRNA ligase, mitochondrial	2	6.57842	4	0	52.9	1	1.04253	0.9688	0.996953	1.23605	1.04147	0.990997	0	0.0251858	0.247781	0.184423	0.11279	0.206882	0.0797075
AARS2	Alanine--tRNA ligase, mitochondrial	2	6.57842	2	1	55.5	1	0.958902	0.943559	0.884101	0.779001	0.778086	0.800618	0	0.171136	0.191386	0.318	0.413006	0.781549	0.196622
AASDHPPT	L-aminoadipate-semialdehyde dehydrogenase-phosphopantetheinyl transferase	3	7.00679	7	4	37	1	0.954615	0.939771	0.923778	1.07838	1.19705	1.16872	0	0.0578881	0.277929	0.204568	0.190449	0.335641	0.117683
AASDHPPT	L-aminoadipate-semialdehyde dehydrogenase-phosphopantetheinyl transferase	3	7.00679	6	3	40.4	1	0.929286	1.00283	0.921585	1.078	1.30258	1.15803	0	0.221614	0.292153	0.183738	0.290462	0.249648	0.0780703
AASDHPPT	L-aminoadipate-semialdehyde dehydrogenase-phosphopantetheinyl transferase	3	7.00679	8	3	44	1	0.977989	0.970196	0.928275	1.03601	1.0828	1.16517	0	0.356254	0.0952082	0.10123	0.728802	0.673159	0.346934
AASDHPPT	L-aminoadipate-semialdehyde dehydrogenase-phosphopantetheinyl transferase	3	7.00679	5	3	46.9	1	1.01613	0.98329	0.979459	0.955479	1.13517	1.07363	0	0.0706987	0.209916	0.19097	0.36208	0.245635	0.645265
AASDHPPT	L-aminoadipate-semialdehyde dehydrogenase-phosphopantetheinyl transferase	3	7.00679	6	3	49.8	1	0.899473	0.920023	0.979082	1.0108	1.13825	1.01122	0	0.163001	0.129716	0.0775863	0.159083	0.220139	0.322123
AASDHPPT	L-aminoadipate-semialdehyde dehydrogenase-phosphopantetheinyl transferase	3	7.00679	4	2	52.9	1	0.735524	0.779415	0.796494	1.07915	1.20207	1.25792	0	0.513602	0.24706	0.555901	0.140297	0.791068	0.209487
AASDHPPT	L-aminoadipate-semialdehyde dehydrogenase-phosphopantetheinyl transferase	2	7.00679	1	1	55.5	NA	NA	NA	NA	NA	NA	NA	#NAME?	#NAME?	#NAME?	#NAME?	#NAME?	#NAME?	#NAME?
ABCA2	ATP-binding cassette sub-family A member 2	3	5.91428	6	4	37	1	0.998365	1.09559	1.0824	0.930214	0.880394	0.910719	0	0.0210948	0.137867	0.170335	0.248622	0.510751	0.0386994
ABCA2	ATP-binding cassette sub-family A member 2	3	5.91428	8	2	40.4	1	1.07598	1.01566	1.09964	0.985966	0.929792	0.962446	0	0.164888	0.144891	0.0703293	0.215647	0.23994	0.0692755
ABCA2	ATP-binding cassette sub-family A member 2	3	5.91428	4	3	44	1	0.999801	0.985747	1.0693	1.03142	0.90348	0.90265	0	0.0524256	0.0186814	0.0271376	0.0741284	0.0449415	0.278167
ABCA2	ATP-binding cassette sub-family A member 2	3	5.91428	3	1	46.9	1	1.02862	1.13826	1.08845	0.931569	0.881346	0.863181	0	0.475125	0.45282	0.394956	0.350288	0.698625	1.61024
ABCA2	ATP-binding cassette sub-family A member 2	3	5.91428	6	1	49.8	1	0.998163	0.933219	0.914454	0.935937	0.815973	0.898891	0	0.10456	0.221942	0.209902	0.275501	0.286835	0.448111
ABCA2	ATP-binding cassette sub-family A member 2	1	5.91428	1	1	52.9	NA	NA	NA	NA	NA	NA	NA	#NAME?	#NAME?	#NAME?	#NAME?	#NAME?	#NAME?	#NAME?
ABCB10	ATP-binding cassette sub-family B member 10, mitochondrial	3	6.63524	9	7	37	1	0.986882	0.97387	0.962083	0.885062	0.83982	0.845994	0	0.0292975	0.0667725	0.142006	0.1077	0.193649	0.064009
ABCB10	ATP-binding cassette sub-family B member 10, mitochondrial	3	6.63524	8	6	40.4	1	1.01038	1.00304	1.01102	0.971844	0.844855	0.845446	0	0.00132135	0.142901	0.107027	0.0399591	0.11759	0.261262
ABCB10	ATP-binding cassette sub-family B member 10, mitochondrial	3	6.63524	10	5	44	1	1.00912	0.988718	0.981096	0.943839	0.931847	0.858733	0	0.0630929	0.0641422	0.0964226	0.270879	0.299231	0.177104
ABCB10	ATP-binding cassette sub-family B member 10, mitochondrial	3	6.63524	8	3	46.9	1	1.03883	0.983966	0.998034	0.852365	0.82439	0.862544	0	0.117746	0.228493	0.121077	0.250915	0.0986284	0.934948
ABCB10	ATP-binding cassette sub-family B member 10, mitochondrial	3	6.63524	11	8	49.8	1	1.04809	1.00462	1.00463	0.794248	0.790718	0.816702	0	0.121447	0.014025	0.109124	0.224146	0.258224	0.25018
ABCB10	ATP-binding cassette sub-family B member 10, mitochondrial	3	6.63524	10	7	52.9	1	1.06379	1.02283	0.990989	0.779065	0.787298	0.821161	0	0.274846	0.23502	0.205349	0.302205	0.128674	0.356293
ABCB10	ATP-binding cassette sub-family B member 10, mitochondrial	3	6.63524	6	4	55.5	1	1.30656	1.20072	1.00103	1.05298	1.07002	0.686498	0	0.546872	0.0476107	0.235334	0.463621	0.204793	0.151052
ABCB10	ATP-binding cassette sub-family B member 10, mitochondrial	1	6.63524	2	2	58.6	1	1.03764	1.01102	0.993098	0.931899	1.22626	1.01826	0	0	0	0	0	0	0
ABCB10	ATP-binding cassette sub-family B member 10, mitochondrial	1	6.63524	1	1	62	NA	NA	NA	NA	NA	NA	NA	#NAME?	#NAME?	#NAME?	#NAME?	#NAME?	#NAME?	#NAME?
ABCB6	ATP-binding cassette sub-family B member 6, mitochondrial	3	6.72414	9	5	37	1	0.97601	0.978652	1.04651	1.02188	0.972435	1.05528	0	0.120564	0.0255534	0.0577117	0.0461308	0.209368	0.35297
ABCB6	ATP-binding cassette sub-family B member 6, mitochondrial	3	6.72414	9	7	40.4	1	1.03696	1.02058	1.01569	1.1203	1.04749	1.04259	0	0.0379745	0.112381	0.199636	0.186325	0.13833	0.0789239
ABCB6	ATP-binding cassette sub-family B member 6, mitochondrial	3	6.72414	7	5	44	1	1.00442	1.00398	0.97492	1.03469	1.03536	0.971118	0	0.213288	0.0816826	0.00645441	0.224722	0.161324	0.426632
ABCB6	ATP-binding cassette sub-family B member 6, mitochondrial	3	6.72414	7	3	46.9	1	1.03872	1.04128	1.05103	0.987084	0.90866	0.772255	0	0.0203753	0.115975	0.0641036	0.209512	0.377808	0.744787
ABCB6	ATP-binding cassette sub-family B member 6, mitochondrial	3	6.72414	6	6	49.8	1	1.02516	0.986369	0.95303	0.796062	0.929688	0.894808	0	0.138135	0.195841	0.234604	0.326067	0.368709	0.525917
ABCB6	ATP-binding cassette sub-family B member 6, mitochondrial	3	6.72414	9	2	52.9	1	0.903697	0.843576	0.899658	0.861085	0.833942	0.922234	0	0.370125	0.242185	0.267261	0.442012	0.361091	0.407695
ABCB6	ATP-binding cassette sub-family B member 6, mitochondrial	3	6.72414	6	2	55.5	1	0.96834	0.919376	0.925388	1.05398	0.936585	0.977406	0	0.32643	0.214838	0.221602	0.0840765	0.612031	0.250055
ABCB6	ATP-binding cassette sub-family B member 6, mitochondrial	3	6.72414	4	2	58.6	1	1.00109	1.02044	0.93764	0.87993	0.966561	1.04755	0	0.0866134	0.335631	0.505674	0.26845	0.296542	0.16316
ABCB6	ATP-binding cassette sub-family B member 6, mitochondrial	2	6.72414	4	3	62	1	1.09622	1.0936	0.99958	0.915455	1.14488	0.859853	0	0.420369	0.246123	0.197534	0.303575	0.205259	0.474507
ABCB6	ATP-binding cassette sub-family B member 6, mitochondrial	3	6.72414	3	1	66.3	1	0.940238	0.965158	0.98144	0.839733	1.06925	1.05797	0	0.205435	0.231694	0.306011	0.416457	0.323198	0.813329
ABCB7	ATP-binding cassette sub-family B member 7, mitochondrial	3	7.0658	12	11	37	1	1.0018	0.990544	1.02388	0.87347	0.850685	0.885851	0	0.110575	0.0607799	0.109343	0.0677799	0.199525	0.270836
ABCB7	ATP-binding cassette sub-family B member 7, mitochondrial	3	7.0658	13	11	40.4	1	1.0385	1.00578	1.03636	0.977271	0.917434	0.901855	0	0.100262	0.110241	0.0657277	0.0414831	0.0537682	0.171384
ABCB7	ATP-binding cassette sub-family B member 7, mitochondrial	3	7.0658	16	6	44	1	1.01753	0.977821	0.969071	0.920312	0.911379	0.889503	0	0.201016	0.0539853	0.0263127	0.1822	0.283274	0.177842
ABCB7	ATP-binding cassette sub-family B member 7, mitochondrial	3	7.0658	12	10	46.9	1	1.00985	1.01986	1.02976	0.847366	0.824098	0.752124	0	0.0627786	0.114396	0.0748624	0.206266	0.147508	0.950459
ABCB7	ATP-binding cassette sub-family B member 7, mitochondrial	3	7.0658	11	9	49.8	1	1.03284	0.991327	0.9891	0.754946	0.822958	0.88216	0	0.0977659	0.0802571	0.062042	0.23429	0.276829	0.704978
ABCB7	ATP-binding cassette sub-family B member 7, mitochondrial	3	7.0658	8	7	52.9	1	1.03105	0.948221	0.888609	0.761311	0.742893	0.67739	0	0.16053	0.33916	0.237598	0.29699	0.251663	0.32312
ABCB7	ATP-binding cassette sub-family B member 7, mitochondrial	2	7.0658	2	1	55.5	1	0.951523	1.08167	1.0177	0.938111	0.987947	0.924011	0	0.00482349	0.077243	0.0312928	0.0619946	0.0297351	0.426327
ABCB7	ATP-binding cassette sub-family B member 7, mitochondrial	1	7.0658	1	1	58.6	NA	NA	NA	NA	NA	NA	NA	#NAME?	#NAME?	#NAME?	#NAME?	#NAME?	#NAME?	#NAME?
ABCB8	ATP-binding cassette sub-family B member 8, mitochondrial	3	6.2113	7	4	37	1	1.01316	0.967773	1.00068	0.943606	0.891424	0.897123	0	0.0629142	0.033394	0.0848845	0.11864	0.192198	0.0868795
ABCB8	ATP-binding cassette sub-family B member 8, mitochondrial	3	6.2113	7	4	40.4	1	1.0455	1.04056	1.0888	1.09176	0.953923	0.901755	0	0.0614842	0.12051	0.0669382	0.0777176	0.149499	0.270151
ABCB8	ATP-binding cassette sub-family B member 8, mitochondrial	3	6.2113	7	3	44	1	0.987195	1.01731	1.01908	0.995845	0.989856	0.928037	0	0.0512857	0.213322	0.0469074	0.130775	0.263667	0.0638944
ABCB8	ATP-binding cassette sub-family B member 8, mitochondrial	3	6.2113	7	3	46.9	1	1.04363	1.03247	1.08753	1.00112	0.983396	0.950504	0	0.0344063	0.0759378	0.0991404	0.174184	0.0944863	0.25649
ABCB8	ATP-binding cassette sub-family B member 8, mitochondrial	3	6.2113	6	1	49.8	1	1.11806	1.08675	1.07188	0.945653	0.940503	0.781532	0	0.221565	0.0611318	0.0327973	0.140938	0.599244	0.752626
ABCB8	ATP-binding cassette sub-family B member 8, mitochondrial	3	6.2113	5	2	52.9	1	1.14345	1.08185	0.94158	0.994646	1.03595	0.807074	0	0.438663	0.12954	0.129377	0.056093	0.0653139	0.121186
ABCB8	ATP-binding cassette sub-family B member 8, mitochondrial	1	6.2113	1	1	55.5	NA	NA	NA	NA	NA	NA	NA	#NAME?	#NAME?	#NAME?	#NAME?	#NAME?	#NAME?	#NAME?
ABCC1	Multidrug resistance-associated protein 1	3	6.66831	16	11	37	1	1.03979	1.06916	1.06009	1.00959	1.00946	1.085	0	0.0996308	0.154981	0.115294	0.136063	0.0934296	0.0379865
ABCC1	Multidrug resistance-associated protein 1	3	6.66831	14	8	40.4	1	1.05357	1.06231	1.04638	1.05883	0.999719	1.03871	0	0.0800579	0.0809507	0.075887	0.0908684	0.0600881	0.0874655
ABCC1	Multidrug resistance-associated protein 1	3	6.66831	15	14	44	1	1.0213	0.981108	1.07826	1.02968	1.03272	1.01712	0	0.260812	0.0188061	0.194064	0.294555	0.235531	0.106391
ABCC1	Multidrug resistance-associated protein 1	3	6.66831	15	11	46.9	1	1.09353	1.01608	1.06074	0.922602	0.934278	0.969775	0	0.177224	0.13202	0.0887405	0.252705	0.13635	0.424429
ABCC1	Multidrug resistance-associated protein 1	3	6.66831	18	13	49.8	1	1.01946	0.996009	0.998495	0.791546	0.883448	1.0175	0	0.0652715	0.063187	0.0565045	0.119548	0.052588	0.146892
ABCC1	Multidrug resistance-associated protein 1	3	6.66831	16	10	52.9	1	1.02251	0.933921	1.01865	0.852465	0.870595	0.958714	0	0.319783	0.11724	0.393159	0.103082	0.151838	0.168138
ABCC1	Multidrug resistance-associated protein 1	3	6.66831	9	2	55.5	1	1.02708	1.01815	0.922702	0.985038	1.00394	0.895117	0	0.135922	0.127093	0.124332	0.0750509	0.17434	0.0905934
ABCC1	Multidrug resistance-associated protein 1	3	6.66831	4	1	58.6	1	0.931004	0.855777	0.945073	1.324	0.977491	0.907706	0	0.244857	0.587657	0.190666	0.266257	0.306256	0.224477
ABCC1	Multidrug resistance-associated protein 1	2	6.66831	4	2	62	1	0.905786	0.842459	0.87139	1.62209	1.15406	0.969276	0	0.0286685	0.228901	0.024415	0.394182	0.426076	0.157743
ABCC1	Multidrug resistance-associated protein 1	1	6.66831	2	0	66.3	1	0.842996	0.78838	0.853933	1.20342	1.07922	1.05293	0	0	0	0	0	0	0
ABCC2	Canalicular multispecific organic anion transporter 1	3	6.35985	10	6	37	1	1.01183	1.02436	1.05255	0.950465	0.832902	0.991333	0	0.0181458	0.136096	0.148184	0.0847625	0.233163	0.108944
ABCC2	Canalicular multispecific organic anion transporter 1	3	6.35985	9	7	40.4	1	1.01644	1.06233	1.07062	1.01567	0.902975	0.893523	0	0.13188	0.0361637	0.0861863	0.022688	0.165961	0.20148
ABCC2	Canalicular multispecific organic anion transporter 1	3	6.35985	11	3	44	1	1.0408	1.02463	1.03756	0.952782	0.906337	0.897908	0	0.0682281	0.14261	0.106091	0.151227	0.0550961	0.197373
ABCC2	Canalicular multispecific organic anion transporter 1	3	6.35985	11	4	46.9	1	1.03194	1.1084	1.10499	0.948995	0.864628	1.01956	0	0.0987125	0.208433	0.128144	0.0985593	0.0899937	0.0455723
ABCC2	Canalicular multispecific organic anion transporter 1	3	6.35985	11	5	49.8	1	1.08112	1.07046	1.02941	0.879718	0.880552	0.905097	0	0.082819	0.0887487	0.0871036	0.167714	0.0917109	0.277387
ABCC2	Canalicular multispecific organic anion transporter 1	2	6.35985	7	0	52.9	1	0.987683	1.06102	0.910277	0.961699	0.895396	0.739226	0	0.196773	0.40716	0.163904	0.320424	0.101762	0.327489
ABCC2	Canalicular multispecific organic anion transporter 1	1	6.35985	3	3	55.5	1	1.08174	1.043	1.1262	1.17002	1.1957	1.18784	0	0	0	0	0	0	0
ABCC4	Multidrug resistance-associated protein 4	3	6.73768	20	9	37	1	1.01959	0.963003	0.990479	0.953901	1.00866	1.05764	0	0.112685	0.0385487	0.0245765	0.224993	0.339186	0.276736
ABCC4	Multidrug resistance-associated protein 4	3	6.73768	20	9	40.4	1	0.986428	0.969983	0.964489	1.02831	0.945601	0.98269	0	0.221896	0.159656	0.0668465	0.14892	0.0563432	0.255126
ABCC4	Multidrug resistance-associated protein 4	3	6.73768	14	12	44	1	1.01717	0.984487	0.946298	0.960068	1.02437	1.00231	0	0.164856	0.104143	0.109354	0.172384	0.291685	0.164879
ABCC4	Multidrug resistance-associated protein 4	3	6.73768	13	9	46.9	1	1.0046	1.00056	1.0228	0.926332	0.972414	0.901956	0	0.0952802	0.21541	0.112873	0.196538	0.331028	0.30892
ABCC4	Multidrug resistance-associated protein 4	3	6.73768	15	11	49.8	1	1.01438	0.998985	0.979784	0.80466	0.807594	0.988914	0	0.0835195	0.105347	0.0823249	0.334383	0.302176	0.498737
ABCC4	Multidrug resistance-associated protein 4	3	6.73768	21	18	52.9	1	0.954937	0.91666	0.926499	0.834868	0.884608	0.978388	0	0.0682442	0.113147	0.227844	0.0504383	0.217501	0.238055
ABCC4	Multidrug resistance-associated protein 4	3	6.73768	16	11	55.5	1	0.971392	0.970875	0.945476	0.898561	0.910743	1.05955	0	0.0657283	0.121431	0.101704	0.204097	0.237717	0.117013
ABCC4	Multidrug resistance-associated protein 4	3	6.73768	18	7	58.6	1	0.899805	0.930352	0.921393	0.843633	0.880356	0.945975	0	0.163116	0.222921	0.880779	0.075329	0.282124	0.217373
ABCC4	Multidrug resistance-associated protein 4	3	6.73768	8	5	62	1	0.806289	0.856613	0.767259	0.830574	0.818153	0.726972	0	0.997105	0.216273	0.672277	0.614834	0.705553	0.305835
ABCC4	Multidrug resistance-associated protein 4	2	6.73768	4	3	66.3	1	0.866514	1.0895	0.951258	1.28266	1.19518	1.04634	0	0.00883639	0.0590595	0.303222	0.12866	0.0684268	0.252626
ABCC5	Multidrug resistance-associated protein 5	3	6.20874	6	2	37	1	0.989738	0.991915	0.987581	0.995233	0.983481	0.901104	0	0.0431366	0.0303556	0.0343247	0.180165	0.135653	0.295964
ABCC5	Multidrug resistance-associated protein 5	3	6.20874	6	3	40.4	1	0.977502	1.02861	1.01334	1.0771	1.00496	0.918418	0	0.166726	0.0986831	0.152701	0.257114	0.30324	0.0818817
ABCC5	Multidrug resistance-associated protein 5	3	6.20874	7	2	44	1	1.02729	0.964571	1.10648	1.00877	0.955723	1.03002	0	0.177496	0.0829262	0.227688	0.285653	0.298225	0.555638
ABCC5	Multidrug resistance-associated protein 5	3	6.20874	5	3	46.9	1	1.00509	1.03997	1.02404	0.915154	0.889149	1.00166	0	0.117792	0.160738	0.099511	0.283414	0.142466	0.431325
ABCC5	Multidrug resistance-associated protein 5	3	6.20874	6	3	49.8	1	1.02525	0.996557	0.966783	0.910319	0.906234	0.934455	0	0.101277	0.023683	0.0433781	0.124022	0.113401	0.163158
ABCC5	Multidrug resistance-associated protein 5	3	6.20874	10	4	52.9	1	1.04263	1.00595	0.96463	0.968215	0.921474	0.866399	0	0.135443	0.169836	0.195717	0.248248	0.145378	0.248234
ABCC5	Multidrug resistance-associated protein 5	3	6.20874	2	1	55.5	1	1.08958	1.058	0.916254	0.939252	1.04979	0.956243	0	0.425916	0.267449	0.336397	0.309021	0.112576	0.183957
ABCC5	Multidrug resistance-associated protein 5	1	6.20874	1	1	58.6	NA	NA	NA	NA	NA	NA	NA	#NAME?	#NAME?	#NAME?	#NAME?	#NAME?	#NAME?	#NAME?
ABCC5	Multidrug resistance-associated protein 5	1	6.20874	2	2	62	1	1.04035	0.860513	0.933446	1.14437	0.98124	1.70661	0	0	0	0	0	0	0
ABCD1	ATP-binding cassette sub-family D member 1	3	6.98408	13	7	37	1	0.993628	1.01078	0.992795	0.879273	0.839317	0.883863	0	0.0735335	0.146428	0.132169	0.070882	0.135536	0.113599
ABCD1	ATP-binding cassette sub-family D member 1	3	6.98408	14	8	40.4	1	1.00963	0.980665	1.03532	0.978397	0.840541	0.866592	0	0.0734258	0.144079	0.102564	0.137106	0.111046	0.138248
ABCD1	ATP-binding cassette sub-family D member 1	3	6.98408	14	9	44	1	1.01401	0.988861	0.989676	0.899567	0.838166	0.789898	0	0.225637	0.0982612	0.134397	0.32064	0.512786	0.240256
ABCD1	ATP-binding cassette sub-family D member 1	3	6.98408	13	7	46.9	1	1.02449	0.986189	0.970338	0.92009	0.84831	0.840862	0	0.0739868	0.136553	0.141448	0.390239	0.149102	0.367056
ABCD1	ATP-binding cassette sub-family D member 1	3	6.98408	7	6	49.8	1	0.96517	0.968807	0.914829	1.27831	1.03468	0.97313	0	0.15085	0.304795	0.20504	0.606235	0.325841	0.204894
ABCD1	ATP-binding cassette sub-family D member 1	1	6.98408	1	1	52.9	NA	NA	NA	NA	NA	NA	NA	#NAME?	#NAME?	#NAME?	#NAME?	#NAME?	#NAME?	#NAME?
ABCD3	ATP-binding cassette sub-family D member 3	3	7.31215	21	17	37	1	0.953332	0.941045	0.971686	0.91471	0.875706	0.878659	0	0.126952	0.26925	0.107693	0.129691	0.184427	0.146033
ABCD3	ATP-binding cassette sub-family D member 3	3	7.31215	23	18	40.4	1	1.00805	0.971287	1.00413	0.947905	0.934952	0.940403	0	0.0996107	0.142869	0.261703	0.160973	0.170444	0.214389
ABCD3	ATP-binding cassette sub-family D member 3	3	7.31215	22	20	44	1	0.95536	0.959377	0.984408	0.879175	0.874384	0.838586	0	0.100785	0.0584802	0.19433	0.307961	0.27274	0.242504
ABCD3	ATP-binding cassette sub-family D member 3	3	7.31215	21	18	46.9	1	0.965774	0.967761	1.00844	0.805215	0.815436	0.755756	0	0.136802	0.0815866	0.126877	0.0972389	0.00750486	0.905467
ABCD3	ATP-binding cassette sub-family D member 3	3	7.31215	20	18	49.8	1	0.985811	0.979712	0.957526	0.748811	0.835352	0.815272	0	0.0893245	0.0283856	0.0895025	0.00918524	0.127226	0.172504
ABCD3	ATP-binding cassette sub-family D member 3	3	7.31215	21	20	52.9	1	0.983115	0.988262	0.969272	0.761931	0.796916	0.804126	0	0.442242	0.446506	0.461043	0.437268	0.58858	0.317654
ABCD3	ATP-binding cassette sub-family D member 3	3	7.31215	13	8	55.5	1	1.24848	1.11927	0.982756	0.984934	0.966848	0.709674	0	0.461277	0.234918	0.371393	0.114756	0.0708857	0.303468
ABCD3	ATP-binding cassette sub-family D member 3	3	7.31215	3	3	58.6	1	1.44835	1.10723	0.793131	1.591	1.8417	1.15083	0	0.820255	0.770351	1.10665	0.513205	0.215248	0.339839
ABCD3	ATP-binding cassette sub-family D member 3	2	7.31215	1	1	62	NA	NA	NA	NA	NA	NA	NA	#NAME?	#NAME?	#NAME?	#NAME?	#NAME?	#NAME?	#NAME?
ABCE1	ATP-binding cassette sub-family E member 1	3	7.35698	24	18	37	1	0.982508	0.994832	0.956391	0.938216	0.986547	1.01202	0	0.0657524	0.0802766	0.0633389	0.0984294	0.131474	0.0489916
ABCE1	ATP-binding cassette sub-family E member 1	3	7.35698	26	22	40.4	1	1.02974	0.974777	0.984466	0.994764	1.03881	1.06158	0	0.0716284	0.0696205	0.113088	0.0833617	0.100234	0.17332
ABCE1	ATP-binding cassette sub-family E member 1	3	7.35698	25	18	44	1	1.01147	1.00959	1.0024	0.949879	1.03885	1.00458	0	0.118872	0.121799	0.0848177	0.202555	0.227354	0.129352
ABCE1	ATP-binding cassette sub-family E member 1	3	7.35698	22	19	46.9	1	1.0012	1.04544	0.99699	0.897764	1.01464	1.0748	0	0.0928477	0.0846814	0.045042	0.332938	0.201443	0.137742
ABCE1	ATP-binding cassette sub-family E member 1	3	7.35698	23	19	49.8	1	0.998963	0.971265	0.977927	0.764753	0.921729	1.04238	0	0.295137	0.293848	0.288644	0.291961	0.305172	0.314219
ABCE1	ATP-binding cassette sub-family E member 1	3	7.35698	21	1	52.9	1	0.979468	0.966767	0.954832	0.812752	0.881397	0.996295	0	0.0410846	0.0655047	0.0553901	0.199674	0.124008	0.281952
ABCE1	ATP-binding cassette sub-family E member 1	3	7.35698	19	1	55.5	1	0.981154	1.01917	0.977315	0.930597	0.897343	1.08504	0	0.0900357	0.11686	0.0785388	0.247989	0.0854588	0.216746
ABCE1	ATP-binding cassette sub-family E member 1	3	7.35698	14	1	58.6	1	0.978863	0.92118	0.95771	0.883985	0.895263	1.05871	0	0.163259	0.130297	0.521398	0.0987118	0.19457	0.250966
ABCE1	ATP-binding cassette sub-family E member 1	3	7.35698	13	1	62	1	0.981459	0.97093	0.987877	0.812588	0.845406	0.967838	0	0.351532	0.282069	0.373465	0.483586	0.326633	0.100361
ABCE1	ATP-binding cassette sub-family E member 1	3	7.35698	8	4	66.3	1	1.10207	1.14765	1.00726	0.816554	0.799094	0.893575	0	0.289518	0.560994	0.354513	0.377201	0.345651	0.390586
ABCF1	ATP-binding cassette sub-family F member 1	3	7.27696	29	23	37	1	0.970494	0.961487	0.958275	0.996177	1.04412	1.07003	0	0.0958528	0.103556	0.176741	0.106739	0.0678139	0.0662099
ABCF1	ATP-binding cassette sub-family F member 1	3	7.27696	28	26	40.4	1	0.990255	0.936007	0.984022	1.06452	0.992472	1.02798	0	0.145667	0.114237	0.133014	0.120646	0.103517	0.265335
ABCF1	ATP-binding cassette sub-family F member 1	3	7.27696	33	23	44	1	0.978986	0.938771	0.907206	1.00098	0.971123	0.936986	0	0.181422	0.0742241	0.137514	0.229228	0.261147	0.166232
ABCF1	ATP-binding cassette sub-family F member 1	3	7.27696	33	25	46.9	1	0.968892	0.961448	0.959765	0.964225	0.937611	0.965494	0	0.0593348	0.225134	0.112833	0.281348	0.346013	0.552767
ABCF1	ATP-binding cassette sub-family F member 1	3	7.27696	30	25	49.8	1	1.00701	0.980062	0.933437	0.942615	0.996486	0.993258	0	0.0278871	0.12559	0.106784	0.126765	0.204676	0.404575
ABCF1	ATP-binding cassette sub-family F member 1	3	7.27696	26	25	52.9	1	0.855548	0.796163	0.759229	0.824773	0.849672	0.687474	0	0.06264	0.0743902	0.17914	0.0716604	0.245794	0.300637
ABCF1	ATP-binding cassette sub-family F member 1	3	7.27696	11	10	55.5	1	0.790284	0.659843	0.661944	0.700098	0.850485	0.610067	0	0.320544	0.271381	0.549033	0.333324	0.00489606	0.216262
ABCF1	ATP-binding cassette sub-family F member 1	3	7.27696	5	2	58.6	1	0.963873	1.08447	1.1063	1.07876	1.14409	1.08074	0	0.461258	0.424269	0.29275	1.23306	0.31493	0.457502
ABCF1	ATP-binding cassette sub-family F member 1	2	7.27696	4	2	62	1	0.734037	0.902778	0.759439	0.925621	0.743115	0.703013	0	0.371452	0.801653	0.107131	0.0387601	0.0898907	0.0338926
ABCF1	ATP-binding cassette sub-family F member 1	1	7.27696	4	4	66.3	1	0.802139	0.979395	2.10074	1.13991	1.58874	1.47433	0	0	0	0	0	0	0
ABCF2	ATP-binding cassette sub-family F member 2	3	7.07543	20	16	37	1	0.984362	0.925282	0.875111	1.07126	1.13475	1.10832	0	0.0149754	0.0691425	0.204604	0.0935033	0.168452	0.0768118
ABCF2	ATP-binding cassette sub-family F member 2	3	7.07543	22	19	40.4	1	0.941465	0.992645	0.923523	1.01183	1.17467	1.12877	0	0.167738	0.235725	0.243813	0.182662	0.151826	0.366796
ABCF2	ATP-binding cassette sub-family F member 2	3	7.07543	24	17	44	1	1.01367	1.04567	0.984839	1.08133	1.17843	1.0694	0	0.0639369	0.20199	0.110059	0.166296	0.254825	0.192283
ABCF2	ATP-binding cassette sub-family F member 2	3	7.07543	22	20	46.9	1	0.982938	1.03335	0.935017	1.03979	1.21731	1.03001	0	0.18211	0.167381	0.038773	0.126408	0.259366	0.820954
ABCF2	ATP-binding cassette sub-family F member 2	3	7.07543	23	17	49.8	1	1.01253	0.976932	0.881053	0.991444	1.05685	0.943664	0	0.0823243	0.158608	0.0982565	0.120248	0.226203	0.329014
ABCF2	ATP-binding cassette sub-family F member 2	3	7.07543	18	12	52.9	1	0.975937	0.856247	0.707015	0.951096	1.16464	0.606568	0	0.322402	0.0920124	0.168987	0.297193	0.431355	0.196171
ABCF2	ATP-binding cassette sub-family F member 2	3	7.07543	4	3	55.5	1	0.935548	0.884049	0.77101	0.968403	1.52335	0.902928	0	0.31506	0.253823	0.369046	0.644337	0.343162	0.0672525
ABCF2	ATP-binding cassette sub-family F member 2	2	7.07543	2	1	58.6	1	0.969221	1.07552	1.11368	1.19894	1.1569	1.24987	0	0.0808499	0.148732	0.242055	0.0703779	0.107471	0.161868
ABCF2	ATP-binding cassette sub-family F member 2	1	7.07543	1	1	66.3	NA	NA	NA	NA	NA	NA	NA	#NAME?	#NAME?	#NAME?	#NAME?	#NAME?	#NAME?	#NAME?
ABCF3	ATP-binding cassette sub-family F member 3	3	6.66881	23	18	37	1	1.01617	0.993366	1.00439	0.861358	0.876331	0.954785	0	0.0608558	0.0140512	0.0912987	0.131113	0.0454253	0.0803574
ABCF3	ATP-binding cassette sub-family F member 3	3	6.66881	23	18	40.4	1	1.0627	0.975193	1.01679	0.943813	0.868436	0.951324	0	0.132676	0.063747	0.19448	0.161913	0.147206	0.154445
ABCF3	ATP-binding cassette sub-family F member 3	3	6.66881	24	13	44	1	0.976487	0.947636	0.940381	0.891911	0.842903	0.845815	0	0.148284	0.0517483	0.0529333	0.329138	0.365539	0.374916
ABCF3	ATP-binding cassette sub-family F member 3	3	6.66881	23	9	46.9	1	0.909381	0.950798	0.88726	1.04012	0.948251	0.826025	0	0.215424	0.117351	0.100349	0.311918	0.267623	0.366358
ABCF3	ATP-binding cassette sub-family F member 3	3	6.66881	17	6	49.8	1	0.835028	0.844296	0.859134	1.25574	0.896701	0.973052	0	0.235992	0.206751	0.158388	0.623929	0.276589	0.329552
ABCF3	ATP-binding cassette sub-family F member 3	3	6.66881	7	2	52.9	1	0.762321	0.778883	0.869916	1.48841	0.982511	0.940823	0	1.07308	0.748176	0.905725	0.341233	0.589259	0.735381
ABCF3	ATP-binding cassette sub-family F member 3	3	6.66881	3	1	55.5	1	0.853763	0.704227	1.10313	1.11807	1.09437	1.1693	0	0.720415	0.696043	0.216583	1.15571	0.342126	0.765442
ABCF3	ATP-binding cassette sub-family F member 3	2	6.66881	1	1	58.6	NA	NA	NA	NA	NA	NA	NA	#NAME?	#NAME?	#NAME?	#NAME?	#NAME?	#NAME?	#NAME?
ABCF3	ATP-binding cassette sub-family F member 3	1	6.66881	1	1	62	NA	NA	NA	NA	NA	NA	NA	#NAME?	#NAME?	#NAME?	#NAME?	#NAME?	#NAME?	#NAME?
ABCG2	ATP-binding cassette sub-family G member 2	3	7.11568	10	6	37	1	0.938195	0.996451	0.947665	1.07083	0.994413	1.08505	0	0.228079	0.0505342	0.215185	0.111179	0.317562	0.116563
ABCG2	ATP-binding cassette sub-family G member 2	3	7.11568	10	6	40.4	1	0.947283	1.0018	1.00597	1.14064	1.10996	1.09711	0	0.153731	0.080903	0.150904	0.102456	0.145312	0.428225
ABCG2	ATP-binding cassette sub-family G member 2	3	7.11568	8	7	44	1	0.918257	0.996228	1.01211	1.08761	1.15145	1.0349	0	0.398613	0.0866907	0.359955	0.314452	0.352392	0.220717
ABCG2	ATP-binding cassette sub-family G member 2	3	7.11568	9	5	46.9	1	0.956304	0.990917	1.00573	1.02101	1.02161	0.726385	0	0.362553	0.21047	0.205796	0.119952	0.37	0.537286
ABCG2	ATP-binding cassette sub-family G member 2	3	7.11568	10	7	49.8	1	0.921295	1.02067	1.00335	0.943906	1.00604	1.08366	0	0.4518	0.340885	0.344818	0.221242	0.369541	0.482647
ABCG2	ATP-binding cassette sub-family G member 2	3	7.11568	10	7	52.9	1	0.984519	0.998724	1.0598	0.981427	1.03188	1.06779	0	0.964817	0.809396	0.963626	0.605712	0.895959	0.617726
ABCG2	ATP-binding cassette sub-family G member 2	3	7.11568	6	5	55.5	1	0.99193	1.01482	0.999806	0.993341	0.931666	1.0236	0	0.372513	0.157856	0.217986	0.101425	0.139904	0.16313
ABCG2	ATP-binding cassette sub-family G member 2	3	7.11568	5	4	58.6	1	0.938297	0.900535	0.907736	0.912696	0.849209	0.951792	0	0.347071	0.139715	1.37347	0.221334	0.297054	0.0708174
ABCG2	ATP-binding cassette sub-family G member 2	3	7.11568	6	3	62	1	1.10689	1.17544	0.993021	1.00954	0.9063	0.892485	0	0.294465	0.307108	0.220013	0.270717	0.23086	0.612095
ABCG2	ATP-binding cassette sub-family G member 2	3	7.11568	3	2	66.3	1	1.0683	1.09136	1.0233	1.67999	1.46568	1.18983	0	0.255009	0.357563	0.410296	0.375353	0.357669	0.245624
ABHD10	Mycophenolic acid acyl-glucuronide esterase, mitochondrial	3	6.8444	7	6	37	1	1.03032	1.06794	1.05854	1.09338	0.931923	0.85899	0	0.18501	0.125606	0.122152	0.286636	0.31235	0.49878
ABHD10	Mycophenolic acid acyl-glucuronide esterase, mitochondrial	3	6.8444	7	4	40.4	1	0.991219	1.03991	1.044	0.970166	0.863052	0.831506	0	0.171114	0.313938	0.0958716	0.151897	0.389604	0.765027
ABHD10	Mycophenolic acid acyl-glucuronide esterase, mitochondrial	3	6.8444	5	4	44	1	1.13767	1.1246	0.980886	1.10282	1.06667	1.00771	0	0.090934	0.0943884	0.197063	0.0419097	0.0800389	0.107178
ABHD10	Mycophenolic acid acyl-glucuronide esterase, mitochondrial	3	6.8444	5	5	46.9	1	1.26117	1.06913	1.1826	0.90778	0.995439	0.814089	0	0.400644	0.598822	0.428319	0.526369	0.251322	0.20091
ABHD10	Mycophenolic acid acyl-glucuronide esterase, mitochondrial	3	6.8444	6	4	49.8	1	1.07679	1.10813	1.10326	0.928927	0.948853	0.826038	0	0.209411	0.248493	0.231639	0.375766	0.732708	0.674055
ABHD10	Mycophenolic acid acyl-glucuronide esterase, mitochondrial	3	6.8444	7	3	52.9	1	1.17608	1.13957	1.22204	0.998022	1.02731	1.03117	0	0.070842	0.149994	0.186776	0.373811	0.387548	0.263187
ABHD10	Mycophenolic acid acyl-glucuronide esterase, mitochondrial	3	6.8444	4	1	55.5	1	1.02841	1.04293	1.14322	0.955949	0.799706	0.96429	0	0.273558	0.0868388	0.134034	0.284614	0.22046	0.481422
ABHD10	Mycophenolic acid acyl-glucuronide esterase, mitochondrial	3	6.8444	3	1	58.6	1	1.01228	0.950332	1.03127	0.916822	0.885776	0.873137	0	0.310653	0.476297	0.324167	0.799919	0.214579	0.145266
ABHD10	Mycophenolic acid acyl-glucuronide esterase, mitochondrial	1	6.8444	1	1	62	NA	NA	NA	NA	NA	NA	NA	#NAME?	#NAME?	#NAME?	#NAME?	#NAME?	#NAME?	#NAME?
ABHD12	Monoacylglycerol lipase ABHD12	3	6.40698	4	2	37	1	1.04676	0.986345	1.04325	1.15596	0.979201	1.04382	0	0.0415743	0.166499	0.419233	0.389034	0.152207	0.118558
ABHD12	Monoacylglycerol lipase ABHD12	3	6.40698	4	3	40.4	1	0.969968	0.990001	0.965724	0.946315	0.895106	0.936128	0	0.47448	0.169348	0.323538	0.349223	0.111471	0.0838185
ABHD12	Monoacylglycerol lipase ABHD12	3	6.40698	4	3	44	1	1.11207	1.12023	1.08226	1.07787	1.03679	1.04244	0	0.173499	0.0896962	0.123643	0.186512	0.118155	0.148593
ABHD12	Monoacylglycerol lipase ABHD12	3	6.40698	9	3	46.9	1	1.02407	1.01984	1.02398	0.926367	0.935353	1.18716	0	0.164613	0.17272	0.00651306	0.249522	0.189997	0.403434
ABHD12	Monoacylglycerol lipase ABHD12	3	6.40698	8	4	49.8	1	1.0158	1.05285	1.04051	0.812487	0.90163	0.97348	0	0.113704	0.0217421	0.140504	0.259118	0.163399	0.263648
ABHD12	Monoacylglycerol lipase ABHD12	3	6.40698	6	4	52.9	1	1.05134	1.06221	1.03311	0.890263	0.906915	0.915808	0	0.364189	0.395425	0.287008	0.488899	0.18059	0.450241
ABHD12	Monoacylglycerol lipase ABHD12	2	6.40698	2	0	55.5	1	1.13038	1.0486	1.03153	1.26034	1.03404	0.874134	0	0.338297	0.000646796	0.119004	0.0221632	0.12554	0.0390524
ABHD12	Monoacylglycerol lipase ABHD12	1	6.40698	4	4	58.6	1	1.00589	1.08128	1.05948	1.29129	1.16605	0.929881	0	0	0	0	0	0	0
ABHD12	Monoacylglycerol lipase ABHD12	1	6.40698	1	0	62	NA	NA	NA	NA	NA	NA	NA	#NAME?	#NAME?	#NAME?	#NAME?	#NAME?	#NAME?	#NAME?
ABHD12	Monoacylglycerol lipase ABHD12	2	6.40698	1	1	66.3	NA	NA	NA	NA	NA	NA	NA	#NAME?	#NAME?	#NAME?	#NAME?	#NAME?	#NAME?	#NAME?
ABHD14B	Alpha/beta hydrolase domain-containing protein 14B	3	7.09686	5	5	37	1	1.00008	1.00909	1.04235	0.936649	0.851328	0.923345	0	0.113333	0.137676	0.254222	0.167756	0.349508	0.0928792
ABHD14B	Alpha/beta hydrolase domain-containing protein 14B	3	7.09686	5	4	40.4	1	0.994161	1.02869	1.0099	0.923646	0.853921	0.891756	0	0.0445118	0.196423	0.197323	0.0904449	0.311957	0.2803
ABHD14B	Alpha/beta hydrolase domain-containing protein 14B	3	7.09686	6	3	44	1	1.04471	1.02097	0.960946	0.890662	0.744728	0.890262	0	0.0785684	0.181515	0.157582	0.24817	0.194815	0.171188
ABHD14B	Alpha/beta hydrolase domain-containing protein 14B	3	7.09686	4	4	46.9	1	1.05036	0.997834	1.01681	0.853303	0.752203	0.908587	0	0.193617	0.121701	0.210391	0.265681	0.458101	0.332746
ABHD14B	Alpha/beta hydrolase domain-containing protein 14B	3	7.09686	5	3	49.8	1	1.02273	1.05559	1.03355	0.835294	0.883404	1.04328	0	0.260587	0.244253	0.304486	0.496602	0.520132	0.326941
ABHD14B	Alpha/beta hydrolase domain-containing protein 14B	3	7.09686	4	3	52.9	1	1.03768	1.03779	0.976921	0.789578	0.66061	0.814957	0	0.835598	0.689164	0.844806	0.590516	0.633449	0.738426
ABHD14B	Alpha/beta hydrolase domain-containing protein 14B	3	7.09686	3	2	55.5	1	1.03132	1.05149	1.09024	0.915767	0.853293	0.960173	0	0.115115	0.185851	0.125824	0.0391065	0.070527	0.186616
ABHD14B	Alpha/beta hydrolase domain-containing protein 14B	3	7.09686	1	1	58.6	NA	NA	NA	NA	NA	NA	NA	#NAME?	#NAME?	#NAME?	#NAME?	#NAME?	#NAME?	#NAME?
ABHD14B	Alpha/beta hydrolase domain-containing protein 14B	1	7.09686	1	1	62	NA	NA	NA	NA	NA	NA	NA	#NAME?	#NAME?	#NAME?	#NAME?	#NAME?	#NAME?	#NAME?
ABHD14B	Alpha/beta hydrolase domain-containing protein 14B	1	7.09686	1	1	66.3	NA	NA	NA	NA	NA	NA	NA	#NAME?	#NAME?	#NAME?	#NAME?	#NAME?	#NAME?	#NAME?
ABHD16A	Abhydrolase domain-containing protein 16A	3	6.59009	11	5	37	1	0.985465	0.99346	0.999131	0.934503	0.858457	0.907429	0	0.140198	0.0481506	0.0575395	0.185818	0.134013	0.157116
ABHD16A	Abhydrolase domain-containing protein 16A	3	6.59009	8	6	40.4	1	1.04598	1.03205	1.03795	1.03332	0.919398	0.945775	0	0.0532647	0.121649	0.0191341	0.0156418	0.0925578	0.181571
ABHD16A	Abhydrolase domain-containing protein 16A	3	6.59009	7	6	44	1	0.958096	0.961159	1.05636	0.910102	0.843706	0.859219	0	0.0737256	0.0669985	0.181349	0.0772814	0.0517904	0.190108
ABHD16A	Abhydrolase domain-containing protein 16A	3	6.59009	6	4	46.9	1	1.0401	1.00731	1.00405	0.877832	0.823317	0.801027	0	0.075758	0.156827	0.246295	0.169709	0.037912	0.711868
ABHD16A	Abhydrolase domain-containing protein 16A	3	6.59009	4	2	49.8	1	1.01213	1.01294	1.0422	0.902311	0.807289	0.763149	0	0.240464	0.151742	0.125276	0.1737	0.453225	0.666858
ABHD16A	Abhydrolase domain-containing protein 16A	2	6.59009	2	1	52.9	1	0.935943	0.92071	0.962113	1.19002	1.08204	0.873502	0	0.280806	0.0580447	0.200927	0.16327	0.0513362	0.245892
ABHD16A	Abhydrolase domain-containing protein 16A	1	6.59009	1	1	55.5	NA	NA	NA	NA	NA	NA	NA	#NAME?	#NAME?	#NAME?	#NAME?	#NAME?	#NAME?	#NAME?
ABHD17B	Protein ABHD17B	3	6.34268	4	1	37	1	1.01416	1.14766	1.16491	1.01624	0.959827	1.0568	0	0.154304	0.29	0.338448	0.175362	0.15905	0.391246
ABHD17B	Protein ABHD17B	3	6.34268	4	4	40.4	1	1.05627	1.06104	1.10044	1.05337	0.958548	0.95505	0	0.195749	0.226117	0.207996	0.381246	0.191241	0.244945
ABHD17B	Protein ABHD17B	3	6.34268	6	1	44	1	1.00892	1.02926	1.0653	0.93337	0.897275	0.844086	0	0.253419	0.139933	0.0931171	0.418432	0.493895	0.38561
ABHD17B	Protein ABHD17B	3	6.34268	5	4	46.9	1	1.01198	1.05419	1.0707	0.932926	0.886579	0.899046	0	0.0559502	0.135903	0.145975	0.261447	0.181479	0.220179
ABHD17B	Protein ABHD17B	3	6.34268	7	4	49.8	1	1.06139	1.03543	1.0555	0.835423	0.804493	0.852703	0	0.157849	0.16874	0.119252	0.195423	0.275862	0.250017
ABHD17B	Protein ABHD17B	3	6.34268	6	4	52.9	1	0.998784	1.01772	0.984257	0.935757	0.857084	0.914502	0	0.329815	0.12542	0.299662	0.25705	0.282849	0.381531
ABHD17B	Protein ABHD17B	3	6.34268	4	2	55.5	1	1.03831	1.0581	1.0552	0.844825	0.779104	0.879502	0	0.0789583	0.0927793	0.208158	0.106312	0.132515	0.339109
ABHD17B	Protein ABHD17B	3	6.34268	2	1	58.6	1	0.891035	1.09388	1.14634	0.844451	0.848857	0.932454	0	0.195765	0.797522	0.639616	1.11812	0.897406	0.60362
ABHD6	Monoacylglycerol lipase ABHD6	3	6.16109	4	2	37	1	0.965099	0.939965	1.02611	0.966726	0.900666	0.96471	0	0.0504821	0.124985	0.144673	0.159929	0.0691165	0.439213
ABHD6	Monoacylglycerol lipase ABHD6	3	6.16109	4	2	40.4	1	1.04632	0.968313	0.947894	0.966425	0.981841	0.939967	0	0.191321	0.132785	0.141786	0.187819	0.0791537	0.30458
ABHD6	Monoacylglycerol lipase ABHD6	2	6.16109	3	0	44	1	0.980737	1.01222	1.01974	0.827662	0.94366	0.98833	0	0.305851	0.266319	0.372882	0.179643	0.37168	0.347656
ABHD6	Monoacylglycerol lipase ABHD6	3	6.16109	4	1	46.9	1	1.11748	1.11057	0.970302	1.0854	1.06695	1.32274	0	0.595612	0.234834	0.530968	0.143152	0.586238	0.720874
ABHD6	Monoacylglycerol lipase ABHD6	1	6.16109	1	0	49.8	NA	NA	NA	NA	NA	NA	NA	#NAME?	#NAME?	#NAME?	#NAME?	#NAME?	#NAME?	#NAME?
ABI1	Abl interactor 1	3	6.45578	4	3	37	1	0.906529	1.00344	1.00868	1.24455	1.16838	1.02303	0	0.215336	0.28438	0.190003	0.027157	0.137191	0.028433
ABI1	Abl interactor 1	3	6.45578	5	3	40.4	1	1.06192	1.07056	1.15995	1.15175	1.08881	0.97566	0	0.26835	0.428548	0.0473667	0.25408	0.218736	0.188578
ABI1	Abl interactor 1	3	6.45578	6	3	44	1	0.881578	0.917441	0.906172	1.06282	1.06223	0.968856	0	0.075486	0.250468	0.43113	0.426426	0.714497	0.474087
ABI1	Abl interactor 1	2	6.45578	3	0	46.9	1	1.00399	0.929968	1.03176	1.16059	1.14812	1.50919	0	0.270935	0.0995761	0.135871	0.292883	0.0163094	0.525321
ABI1	Abl interactor 1	3	6.45578	7	2	49.8	1	0.939908	1.01222	1.01455	1.20689	1.0951	1.09975	0	0.132594	0.153722	0.226565	0.435112	0.478634	0.417883
ABI1	Abl interactor 1	2	6.45578	3	3	52.9	1	0.927683	1.00437	1.00908	1.37202	1.07832	1.07794	0	0.154317	0.0696995	0.396855	0.234604	0.137312	0.137338
ABI2	Abl interactor 2	1	5.95824	1	0	37	NA	NA	NA	NA	NA	NA	NA	#NAME?	#NAME?	#NAME?	#NAME?	#NAME?	#NAME?	#NAME?
ABI2	Abl interactor 2	1	5.95824	1	0	40.4	NA	NA	NA	NA	NA	NA	NA	#NAME?	#NAME?	#NAME?	#NAME?	#NAME?	#NAME?	#NAME?
ABI2	Abl interactor 2	3	5.95824	3	1	44	1	0.948811	0.981048	0.932119	1.14967	1.24977	1.0413	0	0.0621348	0.0356371	0.132588	0.299807	0.308314	0.24101
ABI2	Abl interactor 2	2	5.95824	3	0	46.9	1	0.931399	0.865006	1.01211	1.00086	1.07363	1.05807	0	0.256398	0.364578	0.09296	0.00982725	0.0476932	0.358334
ABI2	Abl interactor 2	2	5.95824	1	1	49.8	NA	NA	NA	NA	NA	NA	NA	#NAME?	#NAME?	#NAME?	#NAME?	#NAME?	#NAME?	#NAME?
ABI2	Abl interactor 2	1	5.95824	1	1	58.6	NA	NA	NA	NA	NA	NA	NA	#NAME?	#NAME?	#NAME?	#NAME?	#NAME?	#NAME?	#NAME?
ABL1	Tyrosine-protein kinase ABL1	3	6.17683	3	1	37	1	0.992498	1.01004	0.909312	0.87891	0.993302	0.974329	0	0.059885	0.133853	0.224083	0.483169	0.267803	0.337516
ABL1	Tyrosine-protein kinase ABL1	3	6.17683	4	2	40.4	1	0.925086	0.892851	0.923028	0.785468	0.945438	0.959105	0	0.370144	0.324771	0.323762	0.329523	0.205873	0.0727738
ABL1	Tyrosine-protein kinase ABL1	3	6.17683	3	2	44	1	0.979077	0.946176	1.02308	0.933843	0.977907	0.982273	0	0.160952	0.192741	0.0268319	0.0714979	0.135823	0.0524895
ABL1	Tyrosine-protein kinase ABL1	3	6.17683	3	1	46.9	1	0.996229	1.01404	0.979919	1.03059	1.00594	1.10864	0	0.23601	0.170164	0.164418	0.282225	0.267471	0.313557
ABL1	Tyrosine-protein kinase ABL1	2	6.17683	1	1	49.8	NA	NA	NA	NA	NA	NA	NA	#NAME?	#NAME?	#NAME?	#NAME?	#NAME?	#NAME?	#NAME?
ABR	Active breakpoint cluster region-related protein	3	6.59712	12	10	37	1	1.0346	0.98798	1.00313	0.877288	0.842787	0.889465	0	0.0855877	0.0705289	0.12484	0.0436348	0.0863126	0.129394
ABR	Active breakpoint cluster region-related protein	3	6.59712	15	10	40.4	1	0.978287	1.02896	1.04416	0.836023	0.871859	0.859502	0	0.229021	0.253056	0.442689	0.269204	0.243453	0.173152
ABR	Active breakpoint cluster region-related protein	3	6.59712	11	8	44	1	0.964795	0.963951	1.04155	0.905826	0.882292	0.921141	0	0.146	0.248449	0.165534	0.358599	0.342072	0.239045
ABR	Active breakpoint cluster region-related protein	3	6.59712	9	1	46.9	1	0.951186	0.938847	0.927777	1.10006	0.895388	0.905241	0	0.130246	0.00698041	0.168656	0.40658	0.0797897	1.13358
ABR	Active breakpoint cluster region-related protein	3	6.59712	3	1	49.8	1	0.964991	0.929265	0.92584	1.11332	1.03951	1.38812	0	0.379858	0.188464	0.217272	0.920434	0.372157	0.590261
ACAA1	3-ketoacyl-CoA thiolase, peroxisomal	3	6.82994	11	5	37	1	0.973618	1.00842	0.983518	0.960959	0.865792	0.902307	0	0.13708	0.141329	0.293683	0.0951993	0.0904523	0.345756
ACAA1	3-ketoacyl-CoA thiolase, peroxisomal	3	6.82994	10	7	40.4	1	0.918235	0.99732	1.01171	0.953361	0.942486	0.898322	0	0.237675	0.316752	0.220542	0.224052	0.271598	0.237377
ACAA1	3-ketoacyl-CoA thiolase, peroxisomal	3	6.82994	11	9	44	1	0.975638	0.935907	0.958048	0.984539	0.922916	0.831416	0	0.229567	0.14183	0.0860725	0.267872	0.206596	0.197874
ACAA1	3-ketoacyl-CoA thiolase, peroxisomal	3	6.82994	11	10	46.9	1	1.06286	1.03839	1.05385	0.903556	0.972716	0.907588	0	0.138947	0.118762	0.220964	0.285022	0.206492	0.2907
ACAA1	3-ketoacyl-CoA thiolase, peroxisomal	3	6.82994	14	5	49.8	1	1.06556	1.05822	1.08549	1.00466	0.948891	0.836863	0	0.114809	0.103226	0.0963049	0.200999	0.243142	0.382349
ACAA1	3-ketoacyl-CoA thiolase, peroxisomal	3	6.82994	10	7	52.9	1	0.967368	1.02838	1.01331	0.905923	0.926776	0.959958	0	0.215698	0.214082	0.252402	0.180209	0.131881	0.256154
ACAA1	3-ketoacyl-CoA thiolase, peroxisomal	3	6.82994	4	2	55.5	1	1.09885	1.02717	0.983021	0.957028	0.914872	1.06976	0	0.26697	0.295829	0.158769	0.0946044	0.121855	0.371366
ACAA1	3-ketoacyl-CoA thiolase, peroxisomal	3	6.82994	3	2	58.6	1	1.01397	1.0748	0.992298	0.919393	0.911341	0.999364	0	0.152969	0.26846	0.909958	0.143659	0.400413	0.252813
ACAA1	3-ketoacyl-CoA thiolase, peroxisomal	3	6.82994	2	1	62	1	1.01527	1.39055	1.0234	0.749008	0.908422	0.657109	0	0.74702	0.577073	0.644714	0.737596	1.59041	0.987779
ACAA2	3-ketoacyl-CoA thiolase, mitochondrial	3	7.67365	18	13	37	1	1.00234	1.10548	0.987394	0.978672	0.899883	0.863515	0	0.0431928	0.230089	0.117571	0.177474	0.282577	0.0988616
ACAA2	3-ketoacyl-CoA thiolase, mitochondrial	3	7.67365	21	16	40.4	1	1.03196	0.961917	1.03297	1.0153	0.90147	0.90674	0	0.127749	0.0921645	0.0538684	0.0544288	0.047306	0.0480201
ACAA2	3-ketoacyl-CoA thiolase, mitochondrial	3	7.67365	19	0	44	1	1.02167	0.97193	1.0244	0.920012	0.901152	0.807314	0	0.0918908	0.158515	0.253831	0.351988	0.39072	0.244628
ACAA2	3-ketoacyl-CoA thiolase, mitochondrial	3	7.67365	20	1	46.9	1	1.0015	0.999446	0.988635	0.788411	0.834586	0.864192	0	0.0827588	0.276284	0.248612	0.171598	0.223683	0.327968
ACAA2	3-ketoacyl-CoA thiolase, mitochondrial	3	7.67365	17	12	49.8	1	1.00882	0.99494	1.00549	0.833881	0.8347	0.921503	0	0.0601449	0.158627	0.134421	0.126597	0.145263	0.326861
ACAA2	3-ketoacyl-CoA thiolase, mitochondrial	3	7.67365	17	1	52.9	1	0.929601	0.955916	0.962957	0.834996	0.802856	0.870953	0	0.204535	0.187798	0.294242	0.163568	0.00894413	0.359542
ACAA2	3-ketoacyl-CoA thiolase, mitochondrial	3	7.67365	13	1	55.5	1	1.0356	1.09597	1.05717	0.878639	0.839044	0.965135	0	0.252485	0.169226	0.179934	0.228162	0.282097	0.265053
ACAA2	3-ketoacyl-CoA thiolase, mitochondrial	3	7.67365	11	1	58.6	1	0.991309	1.0006	1.07006	0.897569	0.786601	0.924784	0	0.123517	0.191612	0.349199	0.139121	0.106542	0.147447
ACAA2	3-ketoacyl-CoA thiolase, mitochondrial	3	7.67365	10	6	62	1	0.94816	1.01356	0.978453	0.81654	0.813317	0.905174	0	0.223231	0.209674	0.300701	0.138565	0.397138	0.196185
ACAA2	3-ketoacyl-CoA thiolase, mitochondrial	3	7.67365	6	2	66.3	1	0.933266	1.13084	0.890999	0.891886	0.737495	0.895173	0	0.184722	0.513798	0.493941	0.661884	0.176047	0.140487
ACACA	Acetyl-CoA carboxylase 1	3	6.60351	48	32	37	1	0.996982	0.929842	0.98348	0.871439	1.03095	1.14109	0	0.0883129	0.0828366	0.0642684	0.0583484	0.131671	0.234218
ACACA	Acetyl-CoA carboxylase 1	3	6.60351	45	28	40.4	1	1.00683	0.956634	0.966354	0.943065	1.08345	1.12118	0	0.208315	0.114103	0.235391	0.286551	0.190947	0.229883
ACACA	Acetyl-CoA carboxylase 1	3	6.60351	50	36	44	1	1.00864	0.979581	0.957886	0.909357	1.05531	1.05835	0	0.161148	0.11478	0.0826994	0.298064	0.41171	0.224882
ACACA	Acetyl-CoA carboxylase 1	3	6.60351	37	26	46.9	1	0.988565	1.01028	1.00481	0.944919	1.09068	1.09195	0	0.0821257	0.172091	0.110186	0.129499	0.221079	0.439151
ACACA	Acetyl-CoA carboxylase 1	3	6.60351	18	11	49.8	1	0.861641	0.964182	0.87844	1.10315	1.03859	1.25055	0	0.244585	0.153708	0.111723	0.377353	0.252568	0.453335
ACACA	Acetyl-CoA carboxylase 1	3	6.60351	5	2	52.9	1	1.00512	0.974031	1.00789	1.13124	1.08465	1.09874	0	0.402919	0.149117	0.0693314	0.629434	0.416262	0.434013
ACACA	Acetyl-CoA carboxylase 1	3	6.60351	1	1	55.5	NA	NA	NA	NA	NA	NA	NA	#NAME?	#NAME?	#NAME?	#NAME?	#NAME?	#NAME?	#NAME?
ACACA	Acetyl-CoA carboxylase 1	1	6.60351	1	1	58.6	NA	NA	NA	NA	NA	NA	NA	#NAME?	#NAME?	#NAME?	#NAME?	#NAME?	#NAME?	#NAME?
ACAD11	Acyl-CoA dehydrogenase family member 11	3	6.25092	7	5	37	1	1.0164	1.01416	1.09212	0.999426	0.94782	0.940758	0	0.0923943	0.0760925	0.0761304	0.0470919	0.154517	0.0869923
ACAD11	Acyl-CoA dehydrogenase family member 11	3	6.25092	10	3	40.4	1	1.06786	0.96641	1.04484	1.04544	0.942024	0.897469	0	0.0563277	0.0348174	0.0746568	0.15246	0.107027	0.112341
ACAD11	Acyl-CoA dehydrogenase family member 11	3	6.25092	4	2	44	1	1.06833	1.05358	1.06215	1.16456	1.0093	0.902951	0	0.186146	0.102547	0.159341	0.345845	0.411715	0.130714
ACAD11	Acyl-CoA dehydrogenase family member 11	3	6.25092	5	2	46.9	1	1.05248	1.08926	1.11055	0.965089	0.945122	0.867796	0	0.127854	0.16756	0.210658	0.192709	0.689595	0.478493
ACAD11	Acyl-CoA dehydrogenase family member 11	3	6.25092	4	3	49.8	1	1.02939	1.047	1.03349	0.970615	0.899702	0.918607	0	0.0529238	0.0949397	0.0404489	0.319649	0.538852	0.335021
ACAD11	Acyl-CoA dehydrogenase family member 11	3	6.25092	8	4	52.9	1	1.00752	1.09993	1.12504	0.974793	0.813924	0.855046	0	0.135602	0.159285	0.257598	0.173111	0.649012	0.180144
ACAD11	Acyl-CoA dehydrogenase family member 11	3	6.25092	3	2	55.5	1	1.01873	1.06486	0.951671	0.986381	0.866318	0.718061	0	0.364548	0.0195076	0.111682	0.125301	0.13306	0.144851
ACAD8	Isobutyryl-CoA dehydrogenase, mitochondrial	3	6.36463	7	3	37	1	1.0533	1.06459	1.05417	1.00067	0.826134	0.766451	0	0.0365575	0.0121036	0.235443	0.167803	0.0488165	0.292177
ACAD8	Isobutyryl-CoA dehydrogenase, mitochondrial	3	6.36463	7	2	40.4	1	1.07542	1.04165	1.08158	1.04738	0.865406	0.829722	0	0.146825	0.143572	0.0789901	0.104488	0.128848	0.117906
ACAD8	Isobutyryl-CoA dehydrogenase, mitochondrial	3	6.36463	7	4	44	1	1.02131	1.03114	1.06405	1.04527	0.875244	0.796505	0	0.26172	0.233316	0.193966	0.472952	0.459786	0.281059
ACAD8	Isobutyryl-CoA dehydrogenase, mitochondrial	3	6.36463	8	5	46.9	1	1.02927	1.06262	1.09791	0.962994	0.798361	0.801419	0	0.185415	0.257459	0.179154	0.131708	0.195189	0.439219
ACAD8	Isobutyryl-CoA dehydrogenase, mitochondrial	3	6.36463	9	4	49.8	1	1.10588	1.06053	1.12805	0.926637	0.827337	0.805914	0	0.0975928	0.142853	0.0852664	0.0512591	0.428898	0.679556
ACAD8	Isobutyryl-CoA dehydrogenase, mitochondrial	3	6.36463	9	7	52.9	1	1.04583	1.10217	1.10505	0.886741	0.729933	0.783047	0	0.31506	0.225534	0.439245	0.234085	0.247393	0.573411
ACAD8	Isobutyryl-CoA dehydrogenase, mitochondrial	3	6.36463	6	2	55.5	1	1.14965	1.20362	1.17888	0.986128	0.828287	0.868285	0	0.191169	0.202134	0.181336	0.22166	0.157403	0.141893
ACAD8	Isobutyryl-CoA dehydrogenase, mitochondrial	3	6.36463	5	3	58.6	1	1.05869	1.15079	1.18231	0.904259	0.726136	0.910768	0	0.106072	0.187123	0.0875333	0.386413	0.286402	0.146651
ACAD8	Isobutyryl-CoA dehydrogenase, mitochondrial	3	6.36463	4	1	62	1	1.15448	1.1872	1.21824	0.685099	0.919223	1.04617	0	0.239406	0.138532	0.203515	0.979658	0.724931	0.288481
ACAD8	Isobutyryl-CoA dehydrogenase, mitochondrial	2	6.36463	4	1	66.3	1	1.2998	1.38215	1.38102	0.75352	0.866062	0.979036	0	0.23546	0.133496	0.442688	0.131189	0.0562975	0.159829
ACAD9	Acyl-CoA dehydrogenase family member 9, mitochondrial	3	7.17032	21	15	37	1	1.01152	0.978823	1.0242	0.951103	0.990796	0.935516	0	0.140554	0.0993527	0.0959823	0.0466546	0.0926889	0.202266
ACAD9	Acyl-CoA dehydrogenase family member 9, mitochondrial	3	7.17032	21	15	40.4	1	1.00198	0.979609	1.02152	1.05586	0.998185	0.977582	0	0.122189	0.104452	0.0416663	0.0533526	0.0186429	0.114707
ACAD9	Acyl-CoA dehydrogenase family member 9, mitochondrial	3	7.17032	23	12	44	1	1.02101	0.990412	1.03093	0.969817	0.964476	0.910174	0	0.0380667	0.101303	0.072779	0.1741	0.222183	0.149295
ACAD9	Acyl-CoA dehydrogenase family member 9, mitochondrial	3	7.17032	15	12	46.9	1	1.02116	1.01925	1.04048	0.860071	0.922591	0.811617	0	0.124869	0.200916	0.220137	0.270156	0.291184	0.513711
ACAD9	Acyl-CoA dehydrogenase family member 9, mitochondrial	3	7.17032	21	16	49.8	1	1.04962	1.0452	1.04422	0.912537	0.90379	0.939934	0	0.0895801	0.16189	0.0629002	0.261523	0.286777	0.432858
ACAD9	Acyl-CoA dehydrogenase family member 9, mitochondrial	3	7.17032	21	15	52.9	1	1.12528	1.07628	1.16766	0.938915	1.01591	1.0893	0	0.645214	0.582203	0.629739	0.520598	0.687356	0.422882
ACAD9	Acyl-CoA dehydrogenase family member 9, mitochondrial	3	7.17032	12	9	55.5	1	0.938344	0.941158	0.978123	1.02622	1.06148	1.08813	0	0.171349	0.122225	0.0797232	0.307046	0.034518	0.104361
ACAD9	Acyl-CoA dehydrogenase family member 9, mitochondrial	3	7.17032	13	7	58.6	1	0.948985	1.04755	1.06418	1.15834	1.21572	1.22633	0	0.128474	0.200883	0.673015	0.0723369	0.255589	0.243516
ACAD9	Acyl-CoA dehydrogenase family member 9, mitochondrial	3	7.17032	4	3	62	1	1.17947	1.37476	1.38763	1.64477	1.71068	1.54385	0	0.118434	0.115501	0.20203	0.301385	0.20136	1.04861
ACAD9	Acyl-CoA dehydrogenase family member 9, mitochondrial	3	7.17032	3	1	66.3	1	1.03836	1.16235	1.25991	1.87998	1.66979	1.42636	0	0.192058	0.545163	0.207914	0.323293	0.450241	0.175478
ACADM	Medium-chain-specific acyl-CoA dehydrogenase, mitochondrial	3	7.86808	19	18	37	1	0.983055	1.06032	1.01918	0.951935	0.87303	0.881872	0	0.0744303	0.152081	0.0987856	0.332294	0.334135	0.197655
ACADM	Medium-chain-specific acyl-CoA dehydrogenase, mitochondrial	3	7.86808	22	16	40.4	1	0.980878	0.967398	1.01912	0.949505	0.845244	0.877373	0	0.184459	0.129497	0.153519	0.0948815	0.138379	0.14854
ACADM	Medium-chain-specific acyl-CoA dehydrogenase, mitochondrial	3	7.86808	19	16	44	1	1.01639	1.0526	1.09984	0.942609	0.908024	0.906523	0	0.164446	0.0333393	0.1502	0.255585	0.306701	0.196333
ACADM	Medium-chain-specific acyl-CoA dehydrogenase, mitochondrial	3	7.86808	19	13	46.9	1	0.990918	1.03586	1.03017	0.850401	0.823543	0.960201	0	0.0663147	0.0911341	0.0808434	0.292555	0.140082	0.290184
ACADM	Medium-chain-specific acyl-CoA dehydrogenase, mitochondrial	3	7.86808	17	16	49.8	1	1.04702	1.01065	1.06874	0.846902	0.834584	0.896625	0	0.109218	0.10934	0.113849	0.120335	0.0937263	0.229956
ACADM	Medium-chain-specific acyl-CoA dehydrogenase, mitochondrial	3	7.86808	20	16	52.9	1	1.05747	1.00589	1.08962	0.888007	0.832758	0.840594	0	0.282031	0.103079	0.156927	0.216713	0.268274	0.28533
ACADM	Medium-chain-specific acyl-CoA dehydrogenase, mitochondrial	3	7.86808	15	9	55.5	1	1.0766	1.1221	1.10343	0.965782	0.841265	0.849326	0	0.184362	0.109266	0.0832967	0.488127	0.303477	0.301392
ACADM	Medium-chain-specific acyl-CoA dehydrogenase, mitochondrial	3	7.86808	10	5	58.6	1	1.27145	1.24584	1.16013	0.886258	0.77496	0.925269	0	0.483135	0.194216	0.153014	0.462233	0.066997	0.244846
ACADM	Medium-chain-specific acyl-CoA dehydrogenase, mitochondrial	3	7.86808	4	3	62	1	1.22445	1.30118	1.16333	0.880271	0.896655	0.859744	0	0.253345	0.837313	0.227604	0.198445	0.242369	0.252932
ACADS	Short-chain-specific acyl-CoA dehydrogenase, mitochondrial	3	6.12084	4	1	37	1	1.15544	1.16677	1.1821	1.11378	1.04418	1.07095	0	0.13731	0.221804	0.314682	0.296991	0.188257	0.100169
ACADS	Short-chain-specific acyl-CoA dehydrogenase, mitochondrial	3	6.12084	4	2	40.4	1	1.02797	1.00073	1.12053	1.05783	1.03525	1.0164	0	0.169978	0.213937	0.189854	0.121747	0.190257	0.290213
ACADS	Short-chain-specific acyl-CoA dehydrogenase, mitochondrial	3	6.12084	6	4	44	1	1.02995	1.08078	1.1674	1.01532	1.06876	1.08777	0	0.268325	0.155799	0.358329	0.332421	0.189114	0.32982
ACADS	Short-chain-specific acyl-CoA dehydrogenase, mitochondrial	3	6.12084	6	3	46.9	1	1.05108	1.09818	1.13021	1.00206	1.01647	0.971205	0	0.0763333	0.125598	0.138751	0.136504	0.116148	0.18679
ACADS	Short-chain-specific acyl-CoA dehydrogenase, mitochondrial	3	6.12084	8	2	49.8	1	1.11914	1.05826	1.15655	1.07083	1.00872	1.03166	0	0.0599629	0.126944	0.122851	0.25923	0.124065	0.294283
ACADS	Short-chain-specific acyl-CoA dehydrogenase, mitochondrial	3	6.12084	6	2	52.9	1	1.08188	1.10604	1.23086	1.00234	0.940205	1.02635	0	0.17922	0.323699	0.194268	0.181428	0.325356	0.0946116
ACADS	Short-chain-specific acyl-CoA dehydrogenase, mitochondrial	3	6.12084	6	1	55.5	1	1.00706	1.11411	1.03192	0.981688	0.87945	1.11526	0	0.188178	0.158641	0.205233	0.490108	0.309041	0.26735
ACADS	Short-chain-specific acyl-CoA dehydrogenase, mitochondrial	2	6.12084	3	1	58.6	1	1.02542	1.22128	1.16113	0.963278	0.994525	0.968589	0	0.0651436	0.171277	0.00674946	0.00852261	0.102545	0.16909
ACADS	Short-chain-specific acyl-CoA dehydrogenase, mitochondrial	3	6.12084	2	1	62	1	0.884342	1.10809	0.928722	0.63035	0.804974	0.753321	0	0.73791	0.254479	0.648014	0.733462	0.292314	0.510676
ACADSB	Short/branched chain specific acyl-CoA dehydrogenase, mitochondrial	3	6.51375	10	6	37	1	0.994793	1.00019	1.02203	1.01398	1.02804	1.13821	0	0.115528	0.0721935	0.0739575	0.154901	0.133151	0.182487
ACADSB	Short/branched chain specific acyl-CoA dehydrogenase, mitochondrial	3	6.51375	9	7	40.4	1	1.02599	0.969502	0.997003	0.994741	1.05227	1.08664	0	0.0553622	0.155459	0.224654	0.111888	0.0703975	0.108619
ACADSB	Short/branched chain specific acyl-CoA dehydrogenase, mitochondrial	3	6.51375	7	4	44	1	0.993525	0.964444	1.04085	1.03651	1.03739	1.08027	0	0.0658025	0.136308	0.227088	0.126869	0.156924	0.194383
ACADSB	Short/branched chain specific acyl-CoA dehydrogenase, mitochondrial	3	6.51375	5	3	46.9	1	1.00865	1.06557	1.00711	0.907901	0.950648	1.01315	0	0.0408963	0.170081	0.114968	0.283231	0.218545	0.339208
ACADSB	Short/branched chain specific acyl-CoA dehydrogenase, mitochondrial	3	6.51375	8	5	49.8	1	1.06651	1.06449	1.07962	0.919128	1.00305	1.08916	0	0.0857139	0.225122	0.186055	0.240055	0.279198	0.626461
ACADSB	Short/branched chain specific acyl-CoA dehydrogenase, mitochondrial	3	6.51375	7	6	52.9	1	1.14389	1.06643	1.06507	1.03981	1.03278	1.0197	0	0.0583123	0.0644255	0.0612289	0.379331	0.19856	0.208827
ACADSB	Short/branched chain specific acyl-CoA dehydrogenase, mitochondrial	2	6.51375	4	3	55.5	1	1.09633	1.12885	1.11395	0.960816	1.07761	1.22341	0	0.0667795	0.173515	0.285014	0.265703	0.0676052	0.0598613
ACADSB	Short/branched chain specific acyl-CoA dehydrogenase, mitochondrial	1	6.51375	1	1	58.6	NA	NA	NA	NA	NA	NA	NA	#NAME?	#NAME?	#NAME?	#NAME?	#NAME?	#NAME?	#NAME?
ACADSB	Short/branched chain specific acyl-CoA dehydrogenase, mitochondrial	1	6.51375	1	0	62	NA	NA	NA	NA	NA	NA	NA	#NAME?	#NAME?	#NAME?	#NAME?	#NAME?	#NAME?	#NAME?
ACADVL	Very long-chain specific acyl-CoA dehydrogenase, mitochondrial	3	7.63657	27	24	37	1	0.98572	0.986217	1.01465	0.945678	0.933587	0.924664	0	0.12777	0.0522134	0.0180287	0.0508039	0.253315	0.292021
ACADVL	Very long-chain specific acyl-CoA dehydrogenase, mitochondrial	3	7.63657	30	23	40.4	1	1.0265	0.968004	1.01494	0.978918	0.927327	0.949323	0	0.0905474	0.0615546	0.0500582	0.0869405	0.103558	0.0997424
ACADVL	Very long-chain specific acyl-CoA dehydrogenase, mitochondrial	3	7.63657	30	27	44	1	1.00123	0.983602	1.00382	0.968495	0.938431	0.907723	0	0.0231997	0.0574034	0.0347622	0.193161	0.153162	0.0741474
ACADVL	Very long-chain specific acyl-CoA dehydrogenase, mitochondrial	3	7.63657	28	27	46.9	1	1.00559	1.03275	1.02248	0.843531	0.835137	0.894104	0	0.103172	0.188178	0.122393	0.0121518	0.124428	0.776499
ACADVL	Very long-chain specific acyl-CoA dehydrogenase, mitochondrial	3	7.63657	28	23	49.8	1	1.01408	1.03603	1.03267	0.843448	0.850915	0.947367	0	0.0260173	0.16265	0.0349349	0.180189	0.103632	0.197011
ACADVL	Very long-chain specific acyl-CoA dehydrogenase, mitochondrial	3	7.63657	30	26	52.9	1	1.07274	1.03464	1.11951	0.88694	0.814274	0.934524	0	0.794958	0.843685	0.836772	0.817412	0.895531	0.557478
ACADVL	Very long-chain specific acyl-CoA dehydrogenase, mitochondrial	3	7.63657	18	15	55.5	1	1.00388	1.0522	1.0362	0.902686	0.832411	0.935137	0	0.107007	0.178591	0.100074	0.27392	0.17505	0.101062
ACADVL	Very long-chain specific acyl-CoA dehydrogenase, mitochondrial	3	7.63657	17	11	58.6	1	1.04452	1.1564	1.1213	0.890215	0.889864	0.963662	0	0.0309656	0.24644	0.163583	0.253415	0.162636	0.0254317
ACADVL	Very long-chain specific acyl-CoA dehydrogenase, mitochondrial	3	7.63657	12	6	62	1	1.27642	1.36956	1.37568	0.774682	0.927904	1.09758	0	0.406651	0.250833	0.218133	0.663318	0.390694	0.47897
ACADVL	Very long-chain specific acyl-CoA dehydrogenase, mitochondrial	2	7.63657	4	2	66.3	1	1.23636	1.23629	1.33282	1.07998	1.25379	1.16165	0	0.176032	0.271758	0.221878	0.42641	0.00443361	0.142208
ACAP2	Arf-GAP with coiled-coil, ANK repeat and PH domain-containing protein 2	3	6.7027	14	12	37	1	1.01558	0.998774	0.945101	0.818213	0.865464	0.932419	0	0.0327852	0.0622279	0.139923	0.145064	0.0970257	0.154616
ACAP2	Arf-GAP with coiled-coil, ANK repeat and PH domain-containing protein 2	3	6.7027	18	9	40.4	1	1.03292	0.977287	0.983886	0.863505	0.902037	0.946683	0	0.0329572	0.0822233	0.0687303	0.296035	0.187168	0.0483059
ACAP2	Arf-GAP with coiled-coil, ANK repeat and PH domain-containing protein 2	3	6.7027	15	12	44	1	1.06233	1.05263	1.0307	0.913058	0.93768	0.918681	0	0.163257	0.0689524	0.132065	0.341691	0.395164	0.123169
ACAP2	Arf-GAP with coiled-coil, ANK repeat and PH domain-containing protein 2	3	6.7027	10	9	46.9	1	1.0168	1.02317	0.952673	0.858567	0.882682	0.900727	0	0.097344	0.118197	0.0704081	0.396494	0.292089	0.742337
ACAP2	Arf-GAP with coiled-coil, ANK repeat and PH domain-containing protein 2	3	6.7027	7	5	49.8	1	0.941274	0.925777	0.936485	0.883689	0.824699	0.926109	0	0.0427111	0.0371495	0.104651	0.566826	0.392938	0.0770506
ACAP2	Arf-GAP with coiled-coil, ANK repeat and PH domain-containing protein 2	1	6.7027	2	2	52.9	1	0.797831	0.834082	0.826101	1.19662	0.857391	0.99512	0	0	0	0	0	0	0
ACAP2	Arf-GAP with coiled-coil, ANK repeat and PH domain-containing protein 2	1	6.7027	1	1	58.6	NA	NA	NA	NA	NA	NA	NA	#NAME?	#NAME?	#NAME?	#NAME?	#NAME?	#NAME?	#NAME?
ACAT1	Acetyl-CoA acetyltransferase, mitochondrial	3	7.73757	20	16	37	1	0.982324	1.0193	1.00481	1.05916	1.04374	1.01148	0	0.0373448	0.0968389	0.0918758	0.145142	0.188273	0.217716
ACAT1	Acetyl-CoA acetyltransferase, mitochondrial	3	7.73757	20	19	40.4	1	0.961527	0.979763	0.982353	0.988387	0.945598	0.946338	0	0.107972	0.0409332	0.0720167	0.0761746	0.11426	0.13406
ACAT1	Acetyl-CoA acetyltransferase, mitochondrial	3	7.73757	19	16	44	1	1.02242	1.04298	1.0342	0.987111	0.970908	0.991155	0	0.0756515	0.0535891	0.0835646	0.212143	0.196708	0.146138
ACAT1	Acetyl-CoA acetyltransferase, mitochondrial	3	7.73757	18	17	46.9	1	1.02135	1.00436	1.04252	0.894672	0.915123	0.934091	0	0.0639028	0.0463537	0.0517622	0.192647	0.13128	0.333273
ACAT1	Acetyl-CoA acetyltransferase, mitochondrial	3	7.73757	19	19	49.8	1	1.00309	1.00137	1.03477	0.91395	0.916572	0.976917	0	0.0902842	0.0973138	0.0597613	0.197163	0.0613291	0.2186
ACAT1	Acetyl-CoA acetyltransferase, mitochondrial	3	7.73757	22	19	52.9	1	0.986602	0.995761	1.04672	0.956944	0.895055	0.892586	0	0.32786	0.104325	0.187354	0.301304	0.252323	0.330138
ACAT1	Acetyl-CoA acetyltransferase, mitochondrial	3	7.73757	12	9	55.5	1	1.07088	1.09543	1.01003	1.13707	0.916953	0.900549	0	0.169253	0.0568585	0.178561	0.31663	0.180534	0.283608
ACAT1	Acetyl-CoA acetyltransferase, mitochondrial	3	7.73757	8	5	58.6	1	1.19701	1.48526	1.02242	1.61148	1.08622	1.03762	0	0.753226	0.357381	0.423737	0.606103	0.753407	0.367574
ACAT1	Acetyl-CoA acetyltransferase, mitochondrial	2	7.73757	3	1	62	1	0.993425	1.10522	0.974669	1.01697	0.993405	1.07861	0	0.131562	0.159702	0.464427	0.282664	0.429077	0.212847
ACAT2	Acetyl-CoA acetyltransferase, cytosolic	3	7.75726	15	9	37	1	1.0085	1.01137	0.955447	0.93906	0.942579	0.99528	0	0.100661	0.1047	0.164863	0.100319	0.16415	0.184441
ACAT2	Acetyl-CoA acetyltransferase, cytosolic	3	7.75726	14	11	40.4	1	1.03735	1.00445	1.02703	1.01899	0.998233	0.966435	0	0.077043	0.119033	0.119889	0.13932	0.119683	0.12216
ACAT2	Acetyl-CoA acetyltransferase, cytosolic	3	7.75726	15	10	44	1	1.01965	0.983001	1.08726	0.952171	0.95539	0.913877	0	0.133209	0.159244	0.146184	0.329515	0.389297	0.437047
ACAT2	Acetyl-CoA acetyltransferase, cytosolic	3	7.75726	14	10	46.9	1	1.0325	1.06876	1.02206	0.910809	0.908959	1.18144	0	0.144478	0.324102	0.190199	0.16158	0.143112	0.457846
ACAT2	Acetyl-CoA acetyltransferase, cytosolic	3	7.75726	14	9	49.8	1	0.96952	0.968171	0.985427	0.815292	0.862319	1.03381	0	0.141139	0.202491	0.0273471	0.104785	0.276842	0.80334
ACAT2	Acetyl-CoA acetyltransferase, cytosolic	3	7.75726	12	10	52.9	1	0.986238	0.981392	1.00733	0.874664	0.892354	0.988232	0	0.162532	0.032002	0.039342	0.115706	0.09469	0.324112
ACAT2	Acetyl-CoA acetyltransferase, cytosolic	3	7.75726	11	7	55.5	1	1.02333	1.00097	0.938327	0.900473	0.975581	1.05213	0	0.229875	0.271057	0.302455	0.24052	0.189374	0.206598
ACAT2	Acetyl-CoA acetyltransferase, cytosolic	3	7.75726	8	7	58.6	1	0.968827	0.942043	1.05318	0.929522	0.934065	1.00803	0	0.130065	0.215492	0.449604	0.15552	0.131614	0.122846
ACAT2	Acetyl-CoA acetyltransferase, cytosolic	3	7.75726	8	7	62	1	1.04794	0.985467	1.02345	0.868558	0.81976	0.874633	0	0.20982	0.235813	0.160512	0.0696187	0.799091	0.896046
ACAT2	Acetyl-CoA acetyltransferase, cytosolic	3	7.75726	3	1	66.3	1	1.10737	1.0973	0.977387	1.1289	1.16631	0.990586	0	0.27116	0.253256	0.29071	0.10105	0.164754	0.192468
ACBD3	Golgi resident protein GCP60	3	7.0252	13	12	37	1	0.987964	0.992597	1.02009	0.988296	1.0264	1.07852	0	0.0610923	0.133723	0.136336	0.102203	0.277439	0.208834
ACBD3	Golgi resident protein GCP60	3	7.0252	13	11	40.4	1	0.996098	0.981004	0.983956	1.00783	1.01984	1.06431	0	0.355944	0.0528279	0.377308	0.412332	0.154833	0.0587109
ACBD3	Golgi resident protein GCP60	3	7.0252	15	9	44	1	0.953393	0.962466	0.970834	0.918299	0.951055	0.903278	0	0.292675	0.120761	0.143781	0.474554	0.481805	0.272849
ACBD3	Golgi resident protein GCP60	3	7.0252	13	12	46.9	1	1.01732	1.01259	1.00425	0.927038	0.935383	0.993497	0	0.0550765	0.148688	0.111743	0.241555	0.354796	0.66414
ACBD3	Golgi resident protein GCP60	3	7.0252	13	9	49.8	1	0.996707	0.991693	0.986898	0.893364	0.942263	1.01682	0	0.0359878	0.0520022	0.0744135	0.0743856	0.15242	0.150718
ACBD3	Golgi resident protein GCP60	3	7.0252	7	4	52.9	1	0.819102	0.843367	0.836825	0.938511	0.945112	0.854465	0	0.182322	0.173988	0.225132	0.519835	0.316768	0.428648
ACBD3	Golgi resident protein GCP60	2	7.0252	1	0	55.5	NA	NA	NA	NA	NA	NA	NA	#NAME?	#NAME?	#NAME?	#NAME?	#NAME?	#NAME?	#NAME?
ACBD3	Golgi resident protein GCP60	2	7.0252	1	0	58.6	NA	NA	NA	NA	NA	NA	NA	#NAME?	#NAME?	#NAME?	#NAME?	#NAME?	#NAME?	#NAME?
ACBD5	Acyl-CoA-binding domain-containing protein 5	3	6.6021	10	9	37	1	0.996101	0.87912	0.935491	0.616058	0.655544	0.797509	0	0.0925408	0.192123	0.127079	0.0966487	0.206494	0.28912
ACBD5	Acyl-CoA-binding domain-containing protein 5	3	6.6021	12	8	40.4	1	0.963519	0.9767	0.948667	0.580099	0.680823	0.791764	0	0.272063	0.141885	0.176496	0.195528	0.198191	0.145823
ACBD5	Acyl-CoA-binding domain-containing protein 5	3	6.6021	12	9	44	1	0.944702	0.953378	1.03277	0.717648	0.778747	0.791311	0	0.160827	0.256291	0.210465	0.0877155	0.11185	0.365728
ACBD5	Acyl-CoA-binding domain-containing protein 5	3	6.6021	6	2	46.9	1	0.890663	0.953698	0.874289	0.91932	0.776928	0.765985	0	0.29832	0.366876	0.215677	0.742305	0.404994	0.696002
ACBD5	Acyl-CoA-binding domain-containing protein 5	2	6.6021	2	0	49.8	1	0.822557	0.877265	0.817191	1.13368	0.832696	0.969517	0	0.172193	0.261918	0.128224	0.686723	0.322275	0.178496
ACIN1	Apoptotic chromatin condensation inducer in the nucleus	3	6.7881	23	1	37	1	0.986139	1.00055	1.03464	1.11006	1.30985	1.21622	0	0.516107	0.383653	0.493276	0.834193	0.724739	0.531927
ACIN1	Apoptotic chromatin condensation inducer in the nucleus	3	6.7881	22	20	40.4	1	1.04956	0.963784	1.07271	1.21202	1.31981	1.09274	0	0.379357	0.492696	0.264296	0.728588	0.438967	0.516873
ACIN1	Apoptotic chromatin condensation inducer in the nucleus	3	6.7881	26	22	44	1	1.02575	0.925279	0.917772	1.38233	1.62661	1.15035	0	0.270723	0.333472	0.538769	0.644869	0.687595	0.334985
ACIN1	Apoptotic chromatin condensation inducer in the nucleus	3	6.7881	20	0	46.9	1	0.913065	0.86267	0.903095	1.60817	1.45995	1.49667	0	0.224245	0.113759	0.165987	0.872361	0.730763	0.487651
ACIN1	Apoptotic chromatin condensation inducer in the nucleus	3	6.7881	18	14	49.8	1	0.953709	0.860991	0.944134	1.92313	1.59617	1.34434	0	0.224713	0.248326	0.0630108	0.499769	0.50626	0.244158
ACIN1	Apoptotic chromatin condensation inducer in the nucleus	3	6.7881	13	13	52.9	1	0.907371	0.903358	0.903162	1.4793	1.2646	1.12957	0	0.361384	0.464632	0.607074	0.383794	0.168735	0.367007
ACIN1	Apoptotic chromatin condensation inducer in the nucleus	3	6.7881	9	6	55.5	1	0.893617	0.924142	0.956278	1.33086	1.00831	1.00509	0	0.18815	0.241502	0.513923	0.53276	0.232109	0.301959
ACIN1	Apoptotic chromatin condensation inducer in the nucleus	3	6.7881	7	3	58.6	1	1.02073	0.928264	1.35177	1.08671	1.09271	0.947227	0	0.216039	0.555786	0.928287	0.494184	0.0866761	0.116648
ACIN1	Apoptotic chromatin condensation inducer in the nucleus	3	6.7881	7	3	62	1	0.962886	0.923013	0.981013	0.946935	1.02552	1.02291	0	0.351388	0.0834263	0.690241	0.145902	0.19425	0.252413
ACIN1	Apoptotic chromatin condensation inducer in the nucleus	3	6.7881	11	3	66.3	1	1.06038	0.970074	1.01829	0.724952	0.958883	0.969595	0	0.181262	0.128756	0.357009	0.0440263	0.250548	0.187757
ACKR3	Atypical chemokine receptor 3	3	6.01153	2	1	37	1	0.952259	0.834677	1.11558	1.06754	1.28317	1.31467	0	0.0775204	0.445134	0.653522	0.3864	0.556827	0.354292
ACKR3	Atypical chemokine receptor 3	3	6.01153	2	1	40.4	1	1.25423	1.163	1.22034	1.64061	2.24863	1.86936	0	0.16473	0.60877	0.762036	0.649414	0.912164	0.753777
ACKR3	Atypical chemokine receptor 3	1	6.01153	1	1	44	NA	NA	NA	NA	NA	NA	NA	#NAME?	#NAME?	#NAME?	#NAME?	#NAME?	#NAME?	#NAME?
ACKR3	Atypical chemokine receptor 3	3	6.01153	2	1	49.8	1	1.08712	1.2135	1.16429	1.06	1.57673	1.5384	0	0.118262	0.371826	0.281775	0.453926	0.522121	0.836986
ACKR3	Atypical chemokine receptor 3	3	6.01153	2	1	52.9	1	0.941989	0.960496	1.09991	1.11478	1.39315	1.25714	0	0.681738	0.615373	0.656527	0.980762	0.740691	0.919894
ACKR3	Atypical chemokine receptor 3	3	6.01153	1	1	55.5	NA	NA	NA	NA	NA	NA	NA	#NAME?	#NAME?	#NAME?	#NAME?	#NAME?	#NAME?	#NAME?
ACKR3	Atypical chemokine receptor 3	3	6.01153	1	1	58.6	NA	NA	NA	NA	NA	NA	NA	#NAME?	#NAME?	#NAME?	#NAME?	#NAME?	#NAME?	#NAME?
ACKR3	Atypical chemokine receptor 3	2	6.01153	2	1	62	1	1.03832	1.11038	1.08128	0.880698	1.15012	1.45678	0	0.784162	0.679421	1.03511	0.607251	1.28095	0.234579
ACKR3	Atypical chemokine receptor 3	2	6.01153	1	1	66.3	NA	NA	NA	NA	NA	NA	NA	#NAME?	#NAME?	#NAME?	#NAME?	#NAME?	#NAME?	#NAME?
ACLY	ATP-citrate synthase	3	7.49389	50	44	37	1	1.00155	0.968845	0.998357	0.923517	0.998919	1.01547	0	0.0746045	0.0470052	0.0648394	0.0903485	0.075208	0.168772
ACLY	ATP-citrate synthase	3	7.49389	49	45	40.4	1	0.999016	0.983242	0.987474	1.00083	1.0553	1.01189	0	0.128097	0.126046	0.156669	0.184411	0.14586	0.0369661
ACLY	ATP-citrate synthase	3	7.49389	54	44	44	1	1.00558	0.95283	1.02912	0.938912	0.978402	0.947089	0	0.164198	0.125084	0.141264	0.407009	0.422225	0.26521
ACLY	ATP-citrate synthase	3	7.49389	49	47	46.9	1	1.03865	1.0442	1.05962	0.886377	0.953213	0.923617	0	0.113412	0.22286	0.169561	0.190304	0.234263	0.349269
ACLY	ATP-citrate synthase	3	7.49389	48	45	49.8	1	1.03258	1.04481	1.04392	0.851185	0.983919	0.986114	0	0.0763375	0.150057	0.0702653	0.0492701	0.243832	0.0511728
ACLY	ATP-citrate synthase	3	7.49389	47	39	52.9	1	1.24436	1.33178	1.19124	1.59027	1.49589	1.14867	0	0.648744	0.444166	0.60293	0.663513	0.88254	0.344873
ACLY	ATP-citrate synthase	3	7.49389	14	9	55.5	1	1.05804	1.01337	1.02233	1.43178	1.30604	1.0227	0	0.193332	0.186234	0.101143	0.919167	0.373151	0.228086
ACLY	ATP-citrate synthase	3	7.49389	7	5	58.6	1	1.07374	1.0595	1.04228	1.21268	1.1919	1.22179	0	0.259055	0.975409	0.76092	0.959	0.22266	0.345462
ACLY	ATP-citrate synthase	3	7.49389	7	3	62	1	0.999042	1.01432	1.05827	1.30286	1.17298	1.13657	0	0.365962	0.341535	0.146532	0.682198	0.19668	0.396171
ACLY	ATP-citrate synthase	3	7.49389	4	1	66.3	1	0.901253	1.1002	1.11652	1.10224	1.31903	1.11399	0	0.235926	0.800183	0.777328	1.17286	0.837586	0.934
ACO1	Cytoplasmic aconitate hydratase	3	7.30228	27	21	37	1	0.998474	0.97281	0.971046	0.8792	0.838994	0.847798	0	0.0730974	0.139268	0.0974481	0.0318562	0.254018	0.147939
ACO1	Cytoplasmic aconitate hydratase	3	7.30228	27	24	40.4	1	1.01611	0.978306	0.980703	0.889448	0.867024	0.896855	0	0.122239	0.0563879	0.131665	0.117732	0.102315	0.178239
ACO1	Cytoplasmic aconitate hydratase	3	7.30228	26	21	44	1	0.976753	0.932589	0.980198	0.82521	0.818252	0.807043	0	0.234846	0.161693	0.172982	0.510097	0.388931	0.0947725
ACO1	Cytoplasmic aconitate hydratase	3	7.30228	30	24	46.9	1	1.01972	1.02702	1.01721	0.80163	0.782527	0.788036	0	0.163181	0.217397	0.230274	0.285625	0.240148	0.190697
ACO1	Cytoplasmic aconitate hydratase	3	7.30228	30	20	49.8	1	1.01482	0.966883	1.0005	0.754587	0.739672	0.891275	0	0.0797686	0.068259	0.0854061	0.0588339	0.0482886	0.216492
ACO1	Cytoplasmic aconitate hydratase	3	7.30228	26	22	52.9	1	0.976088	0.982779	0.960981	0.772977	0.6491	0.758191	0	0.423228	0.502045	0.423749	0.568621	0.500656	0.327466
ACO1	Cytoplasmic aconitate hydratase	3	7.30228	10	3	55.5	1	0.996849	1.03326	1.02635	0.842913	0.762476	0.783935	0	0.167507	0.037749	0.190117	0.222657	0.164764	0.307628
ACO1	Cytoplasmic aconitate hydratase	3	7.30228	3	1	58.6	1	1.04498	1.19734	1.06676	1.21157	0.929379	0.94849	0	0.505279	0.438346	0.781087	0.608515	0.441076	0.122001
ACO1	Cytoplasmic aconitate hydratase	1	7.30228	1	1	62	NA	NA	NA	NA	NA	NA	NA	#NAME?	#NAME?	#NAME?	#NAME?	#NAME?	#NAME?	#NAME?
ACO1	Cytoplasmic aconitate hydratase	1	7.30228	1	1	66.3	NA	NA	NA	NA	NA	NA	NA	#NAME?	#NAME?	#NAME?	#NAME?	#NAME?	#NAME?	#NAME?
ACO2	Aconitate hydratase, mitochondrial	3	7.21569	29	26	37	1	1.01969	0.933124	1.02047	0.978398	0.988624	0.979664	0	0.104245	0.200617	0.126594	0.135999	0.27334	0.207
ACO2	Aconitate hydratase, mitochondrial	3	7.21569	31	27	40.4	1	0.965747	0.971528	0.97525	0.987735	0.995358	0.952496	0	0.172622	0.112801	0.270394	0.209739	0.0779853	0.0991789
ACO2	Aconitate hydratase, mitochondrial	3	7.21569	32	21	44	1	0.968776	0.938499	1.01174	0.964926	0.973189	0.942189	0	0.226174	0.219148	0.138902	0.279831	0.365537	0.140489
ACO2	Aconitate hydratase, mitochondrial	3	7.21569	29	23	46.9	1	1.01954	0.98606	1.00695	0.908487	0.973038	0.920517	0	0.150149	0.251234	0.223736	0.0929388	0.24164	0.0406961
ACO2	Aconitate hydratase, mitochondrial	3	7.21569	31	20	49.8	1	1.04298	1.01447	1.03497	0.98473	0.921904	0.908831	0	0.120917	0.194781	0.164731	0.15332	0.160356	0.195195
ACO2	Aconitate hydratase, mitochondrial	3	7.21569	18	14	52.9	1	1.05156	1.12548	1.00479	1.28358	1.02206	0.881819	0	0.140412	0.154652	0.196757	0.236553	0.437847	0.341465
ACO2	Aconitate hydratase, mitochondrial	3	7.21569	5	4	55.5	1	1.02094	1.1242	1.05428	0.949202	0.976708	0.825822	0	0.330016	0.14756	0.0633775	0.350681	0.280077	0.289534
ACO2	Aconitate hydratase, mitochondrial	3	7.21569	3	1	58.6	1	1.01056	1.2087	1.14242	0.992946	1.14106	0.901407	0	0.131356	0.28889	0.37523	0.131051	0.55438	0.249129
ACO2	Aconitate hydratase, mitochondrial	1	7.21569	1	1	62	NA	NA	NA	NA	NA	NA	NA	#NAME?	#NAME?	#NAME?	#NAME?	#NAME?	#NAME?	#NAME?
ACOT11	Acyl-coenzyme A thioesterase 11	3	6.17841	2	1	37	1	1.01854	1.01417	0.953329	0.910411	0.817994	0.848387	0	0.0725027	0.0340979	0.164867	0.210834	0.104363	0.0638244
ACOT11	Acyl-coenzyme A thioesterase 11	3	6.17841	1	1	40.4	NA	NA	NA	NA	NA	NA	NA	#NAME?	#NAME?	#NAME?	#NAME?	#NAME?	#NAME?	#NAME?
ACOT11	Acyl-coenzyme A thioesterase 11	3	6.17841	3	1	44	1	1.00044	1.01978	0.995891	0.923296	0.849401	0.807923	0	0.0195236	0.0286836	0.0574307	0.150259	0.23413	0.0489432
ACOT11	Acyl-coenzyme A thioesterase 11	3	6.17841	2	1	46.9	1	1.00362	1.0091	1.03645	0.844111	0.798413	0.840538	0	0.259236	0.203377	0.170857	0.118832	0.0813617	0.227503
ACOT11	Acyl-coenzyme A thioesterase 11	2	6.17841	3	0	49.8	1	1.05616	1.03639	1.02977	0.881272	0.78802	0.849549	0	0.0374797	0.048598	0.0353214	0.1775	0.233449	0.0493238
ACOT11	Acyl-coenzyme A thioesterase 11	1	6.17841	1	1	52.9	NA	NA	NA	NA	NA	NA	NA	#NAME?	#NAME?	#NAME?	#NAME?	#NAME?	#NAME?	#NAME?
ACOT13	Acyl-coenzyme A thioesterase 13	3	7.26001	5	4	37	1	0.965674	0.980724	0.969852	0.969153	0.956632	0.851353	0	0.109454	0.129167	0.068839	0.190413	0.104379	0.217124
ACOT13	Acyl-coenzyme A thioesterase 13	3	7.26001	5	4	40.4	1	0.973558	0.97441	0.95002	0.976995	0.919063	0.878241	0	0.18057	0.0512506	0.294479	0.0895755	0.185406	0.0837783
ACOT13	Acyl-coenzyme A thioesterase 13	3	7.26001	4	3	44	1	1.07659	1.02816	1.0155	1.00286	0.952313	0.939695	0	0.193966	0.265409	0.134549	0.257807	0.185327	0.251534
ACOT13	Acyl-coenzyme A thioesterase 13	3	7.26001	4	4	46.9	1	1.08454	1.03451	1.05637	0.86407	0.906493	0.766041	0	0.184027	0.129897	0.0980761	0.411207	0.163733	0.41617
ACOT13	Acyl-coenzyme A thioesterase 13	3	7.26001	4	3	49.8	1	1.0536	1.04807	1.04571	0.88068	0.97347	0.844056	0	0.117753	0.174539	0.285946	0.241596	0.3003	0.277841
ACOT13	Acyl-coenzyme A thioesterase 13	3	7.26001	4	3	52.9	1	0.989039	1.01155	0.984059	0.888974	0.951792	0.911936	0	0.15666	0.0647591	0.107855	0.287721	0.35906	0.275229
ACOT13	Acyl-coenzyme A thioesterase 13	3	7.26001	4	2	55.5	1	1.04311	1.0486	1.02378	1.03072	0.936866	0.869129	0	0.0959623	0.19475	0.069711	0.357291	0.110487	0.167321
ACOT13	Acyl-coenzyme A thioesterase 13	3	7.26001	3	2	58.6	1	0.978915	0.945213	0.966705	0.799375	0.846326	0.868259	0	0.231924	0.357093	0.426264	0.56845	0.367846	0.38281
ACOT13	Acyl-coenzyme A thioesterase 13	3	7.26001	2	1	62	1	0.952372	0.968026	1.00109	0.936519	0.943691	0.747919	0	0.409305	0.421587	0.266867	0.503482	0.918507	0.618086
ACOT13	Acyl-coenzyme A thioesterase 13	3	7.26001	3	2	66.3	1	1.04831	1.09388	1.10786	0.897799	0.806433	0.836864	0	0.279226	0.439237	0.172956	0.376264	0.410436	0.463188
ACOT7	Cytosolic acyl coenzyme A thioester hydrolase	3	7.03343	9	9	37	1	0.946127	0.958364	0.9195	0.930042	0.878524	0.926515	0	0.187362	0.170933	0.168837	0.0980586	0.296414	0.280285
ACOT7	Cytosolic acyl coenzyme A thioester hydrolase	3	7.03343	14	10	40.4	1	1.0196	0.950193	0.992603	1.04271	0.966285	1.02347	0	0.0570147	0.0183988	0.141255	0.114006	0.10564	0.0953758
ACOT7	Cytosolic acyl coenzyme A thioester hydrolase	3	7.03343	10	10	44	1	0.965454	0.956625	1.02406	0.903972	0.94058	0.95823	0	0.111022	0.0339677	0.156484	0.336259	0.269172	0.300874
ACOT7	Cytosolic acyl coenzyme A thioester hydrolase	3	7.03343	11	8	46.9	1	0.956683	0.936912	0.93199	0.897962	0.905974	0.952475	0	0.131688	0.177664	0.144254	0.195925	0.0516386	0.427349
ACOT7	Cytosolic acyl coenzyme A thioester hydrolase	3	7.03343	12	7	49.8	1	1.02822	0.994207	1.00255	0.86766	1.00341	1.05362	0	0.00717373	0.0647335	0.122921	0.215401	0.0698772	0.233094
ACOT7	Cytosolic acyl coenzyme A thioester hydrolase	3	7.03343	12	10	52.9	1	0.900779	0.934976	0.890783	0.850334	0.911521	0.990407	0	0.505315	0.442003	0.49205	0.44871	0.514003	0.718978
ACOT7	Cytosolic acyl coenzyme A thioester hydrolase	3	7.03343	6	3	55.5	1	0.945183	0.945605	0.873712	0.828954	0.929814	0.818785	0	0.254054	0.483374	0.45221	0.618722	0.334806	0.484819
ACOT7	Cytosolic acyl coenzyme A thioester hydrolase	3	7.03343	5	3	58.6	1	0.928338	0.968391	0.909052	0.852018	0.868651	0.94302	0	0.210242	0.499315	0.108683	0.469512	0.245319	0.199964
ACOT7	Cytosolic acyl coenzyme A thioester hydrolase	3	7.03343	5	2	62	1	0.623679	0.724929	0.601193	0.761425	0.542567	0.925081	0	2.1292	0.35409	2.1189	1.14775	2.22127	2.44072
ACOT7	Cytosolic acyl coenzyme A thioester hydrolase	3	7.03343	2	1	66.3	1	0.824355	0.943359	0.869076	0.986969	0.737108	0.90496	0	2.59647	1.96321	2.14045	1.9135	1.79169	0.339578
ACOT8	Acyl-coenzyme A thioesterase 8	3	6.5295	4	2	37	1	1.04275	1.00112	1.03681	1.00069	0.984667	1.03047	0	0.0819407	0.0621563	0.182336	0.109716	0.186017	0.268926
ACOT8	Acyl-coenzyme A thioesterase 8	3	6.5295	2	1	40.4	1	1.04545	0.970058	1.07779	1.11128	0.977013	0.970018	0	0.115365	0.223225	0.0507188	0.194629	0.311537	0.156952
ACOT8	Acyl-coenzyme A thioesterase 8	3	6.5295	3	1	44	1	0.98297	1.03406	1.1049	0.99692	1.04025	1.078	0	0.0919216	0.115253	0.31391	0.200383	0.0809015	0.300876
ACOT8	Acyl-coenzyme A thioesterase 8	2	6.5295	1	1	46.9	NA	NA	NA	NA	NA	NA	NA	#NAME?	#NAME?	#NAME?	#NAME?	#NAME?	#NAME?	#NAME?
ACOT8	Acyl-coenzyme A thioesterase 8	3	6.5295	2	1	49.8	1	1.0407	1.05905	1.0234	0.892986	0.937202	0.984212	0	0.325126	0.270073	0.0579689	0.263345	0.105996	0.180012
ACOT8	Acyl-coenzyme A thioesterase 8	1	6.5295	2	0	52.9	1	1.05867	1.01826	1.18234	0.938352	0.875908	0.952487	0	0	0	0	0	0	0
ACOT8	Acyl-coenzyme A thioesterase 8	2	6.5295	1	1	55.5	NA	NA	NA	NA	NA	NA	NA	#NAME?	#NAME?	#NAME?	#NAME?	#NAME?	#NAME?	#NAME?
ACOT8	Acyl-coenzyme A thioesterase 8	2	6.5295	1	1	58.6	NA	NA	NA	NA	NA	NA	NA	#NAME?	#NAME?	#NAME?	#NAME?	#NAME?	#NAME?	#NAME?
ACOT8	Acyl-coenzyme A thioesterase 8	1	6.5295	1	1	62	NA	NA	NA	NA	NA	NA	NA	#NAME?	#NAME?	#NAME?	#NAME?	#NAME?	#NAME?	#NAME?
ACOT9	Acyl-coenzyme A thioesterase 9, mitochondrial	3	7.26037	15	11	37	1	1.0364	1.05929	1.08396	1.05657	0.958623	0.874576	0	0.0613189	0.111658	0.0997943	0.200409	0.0605777	0.26357
ACOT9	Acyl-coenzyme A thioesterase 9, mitochondrial	3	7.26037	17	12	40.4	1	1.04878	1.03548	1.10529	1.11929	1.00567	0.950971	0	0.145565	0.0413843	0.0303415	0.0676355	0.124946	0.12531
ACOT9	Acyl-coenzyme A thioesterase 9, mitochondrial	3	7.26037	16	13	44	1	1.0272	1.06436	1.07199	1.07727	0.98322	0.838636	0	0.113848	0.0766797	0.149374	0.33505	0.307127	0.113215
ACOT9	Acyl-coenzyme A thioesterase 9, mitochondrial	3	7.26037	15	10	46.9	1	1.06497	1.06452	1.13152	0.984682	0.93989	0.863751	0	0.153076	0.133419	0.0930095	0.107466	0.10151	0.097176
ACOT9	Acyl-coenzyme A thioesterase 9, mitochondrial	3	7.26037	16	12	49.8	1	1.036	1.07339	1.10396	0.973532	0.935549	0.860032	0	0.0426594	0.0370641	0.0414506	0.0684439	0.0735458	0.0420467
ACOT9	Acyl-coenzyme A thioesterase 9, mitochondrial	3	7.26037	18	12	52.9	1	1.0138	1.08827	1.06981	0.980466	0.809983	0.807731	0	0.400736	0.308523	0.374434	0.319764	0.353581	0.405323
ACOT9	Acyl-coenzyme A thioesterase 9, mitochondrial	3	7.26037	5	1	55.5	1	1.14646	1.294	1.35818	2.29472	0.987312	0.930168	0	0.786499	0.243265	0.472979	0.619453	0.928469	1.47447
ACOT9	Acyl-coenzyme A thioesterase 9, mitochondrial	1	7.26037	1	1	58.6	NA	NA	NA	NA	NA	NA	NA	#NAME?	#NAME?	#NAME?	#NAME?	#NAME?	#NAME?	#NAME?
ACOX1	Peroxisomal acyl-coenzyme A oxidase 1	3	7.17369	9	7	37	1	0.967877	1.02673	1.00504	0.938759	0.846696	0.906525	0	0.06699	0.0249138	0.129509	0.308134	0.250259	0.304825
ACOX1	Peroxisomal acyl-coenzyme A oxidase 1	3	7.17369	12	7	40.4	1	0.992513	0.977365	1.02038	0.89356	0.844286	0.899802	0	0.116303	0.0164073	0.210284	0.189474	0.0738423	0.0746963
ACOX1	Peroxisomal acyl-coenzyme A oxidase 1	3	7.17369	10	4	44	1	1.0392	1.04265	1.05192	0.918057	0.817268	1.01041	0	0.23863	0.103106	0.0976711	0.442177	0.514078	0.349244
ACOX1	Peroxisomal acyl-coenzyme A oxidase 1	3	7.17369	10	6	46.9	1	0.99542	0.994022	1.02985	0.796441	0.790986	0.92567	0	0.0654114	0.0849505	0.0318499	0.519688	0.270273	0.386436
ACOX1	Peroxisomal acyl-coenzyme A oxidase 1	3	7.17369	12	6	49.8	1	1.04196	1.03875	1.03687	0.812077	0.773921	0.78026	0	0.108135	0.0947048	0.175572	0.119197	0.0883011	0.428813
ACOX1	Peroxisomal acyl-coenzyme A oxidase 1	3	7.17369	14	8	52.9	1	1.1032	1.06869	1.11961	0.805051	0.740506	0.984497	0	0.375063	0.234754	0.274946	0.137884	0.535177	0.173716
ACOX1	Peroxisomal acyl-coenzyme A oxidase 1	3	7.17369	6	3	55.5	1	1.03003	1.04562	1.08199	0.843676	0.764893	0.806325	0	0.280578	0.089945	0.157414	0.200824	0.287661	0.429388
ACOX1	Peroxisomal acyl-coenzyme A oxidase 1	3	7.17369	5	2	58.6	1	0.945987	0.908118	0.956645	0.751133	0.698803	0.795497	0	0.407916	0.41848	0.691935	0.422639	0.362304	0.143299
ACOX1	Peroxisomal acyl-coenzyme A oxidase 1	3	7.17369	6	1	62	1	1.03305	1.0187	1.08566	0.822693	0.886554	1.07613	0	0.346898	0.269138	0.430954	0.787844	0.202107	0.677787
ACOX1	Peroxisomal acyl-coenzyme A oxidase 1	3	7.17369	4	2	66.3	1	1.14887	1.1117	1.10871	0.700391	0.660365	0.881802	0	0.261082	0.131209	0.239215	0.117265	0.191728	0.60344
ACOX3	Peroxisomal acyl-coenzyme A oxidase 3	2	5.65984	1	1	40.4	NA	NA	NA	NA	NA	NA	NA	#NAME?	#NAME?	#NAME?	#NAME?	#NAME?	#NAME?	#NAME?
ACOX3	Peroxisomal acyl-coenzyme A oxidase 3	1	5.65984	2	2	44	1	1.12576	1.11794	0.862853	0.773909	0.885965	0.747517	0	0	0	0	0	0	0
ACOX3	Peroxisomal acyl-coenzyme A oxidase 3	2	5.65984	1	1	46.9	NA	NA	NA	NA	NA	NA	NA	#NAME?	#NAME?	#NAME?	#NAME?	#NAME?	#NAME?	#NAME?
ACOX3	Peroxisomal acyl-coenzyme A oxidase 3	2	5.65984	2	0	49.8	1	1.22383	1.13451	1.3212	1.09857	0.905386	1.0209	0	0.255071	0.0529483	0.662089	0.354169	0.404313	0.435239
ACOX3	Peroxisomal acyl-coenzyme A oxidase 3	2	5.65984	2	0	52.9	1	1.34123	1.21358	1.057	1.29323	1.2924	1.23273	0	0.544711	0.440692	0.398761	0.355042	0.839291	0.529247
ACP1	Low molecular weight phosphotyrosine protein phosphatase	3	6.49462	6	3	37	1	0.937891	1.00292	0.991785	1.00764	1.02883	0.96691	0	0.298541	0.385457	0.2962	0.233504	0.303057	0.21855
ACP1	Low molecular weight phosphotyrosine protein phosphatase	3	6.49462	6	1	40.4	1	0.983341	1.04878	0.984153	0.993609	1.06353	0.98666	0	0.376329	0.41486	0.188168	0.162232	0.390094	0.045005
ACP1	Low molecular weight phosphotyrosine protein phosphatase	3	6.49462	6	2	44	1	0.941166	1.01774	1.01695	0.917454	0.93989	0.996716	0	0.135027	0.153036	0.554921	0.884332	0.847862	0.332375
ACP1	Low molecular weight phosphotyrosine protein phosphatase	3	6.49462	7	2	46.9	1	1.07372	0.895951	1.02206	0.988506	1.04481	1.04881	0	0.316943	0.295282	0.364191	0.279001	0.218327	0.987318
ACP1	Low molecular weight phosphotyrosine protein phosphatase	3	6.49462	4	1	49.8	1	1.09046	1.08567	1.03112	1.07774	1.04868	0.921826	0	0.0998072	0.120603	0.124065	0.15077	0.36302	0.44523
ACP1	Low molecular weight phosphotyrosine protein phosphatase	3	6.49462	2	1	52.9	1	1.24245	1.19082	1.14599	1.10357	1.08277	1.0483	0	0.509268	0.541899	0.747933	0.534159	0.45115	0.948477
ACP1	Low molecular weight phosphotyrosine protein phosphatase	2	6.49462	1	1	55.5	NA	NA	NA	NA	NA	NA	NA	#NAME?	#NAME?	#NAME?	#NAME?	#NAME?	#NAME?	#NAME?
ACP2	Lysosomal acid phosphatase	3	6.81977	5	2	37	1	0.97657	0.948989	0.922628	0.981377	1.09299	0.989158	0	0.177291	0.171199	0.209608	0.0779305	0.109905	0.296391
ACP2	Lysosomal acid phosphatase	3	6.81977	4	3	40.4	1	1.0066	1.01782	1.02845	0.912889	1.05388	1.07639	0	0.133855	0.111243	0.180764	0.126613	0.195015	0.140547
ACP2	Lysosomal acid phosphatase	3	6.81977	8	1	44	1	0.972811	1.0159	1.03227	1.06029	1.16746	1.27587	0	0.273924	0.239809	0.156563	0.296724	0.493026	0.528234
ACP2	Lysosomal acid phosphatase	2	6.81977	4	2	46.9	1	0.992416	0.9465	1.01308	0.866473	1.0629	1.01617	0	0.0872713	0.0696545	0.084697	0.0606653	0.278965	0.237484
ACP2	Lysosomal acid phosphatase	3	6.81977	3	3	49.8	1	0.9773	0.987481	1.05438	0.891892	1.05198	1.11713	0	0.0756554	0.0422425	0.121849	0.157959	0.24105	0.370815
ACP2	Lysosomal acid phosphatase	3	6.81977	6	3	52.9	1	0.998327	1.03307	1.04786	1.01349	1.25555	1.23601	0	0.0507108	0.176645	0.184547	0.431108	0.521184	0.488289
ACP2	Lysosomal acid phosphatase	3	6.81977	4	3	55.5	1	1.0774	1.00582	1.15537	0.925447	1.02893	1.01396	0	0.301866	0.299272	0.484509	0.399071	0.411461	0.373682
ACP2	Lysosomal acid phosphatase	3	6.81977	6	4	58.6	1	1.016	0.934766	0.973645	0.868886	0.903475	1.06808	0	0.110937	0.197674	0.443969	0.403453	0.248951	0.311914
ACP2	Lysosomal acid phosphatase	3	6.81977	5	4	62	1	1.04655	0.994188	1.07379	0.942437	1.03539	1.06698	0	0.0793783	0.221576	0.160883	0.405579	0.615459	0.419254
ACP2	Lysosomal acid phosphatase	3	6.81977	6	2	66.3	1	0.967703	1.01825	0.961852	0.846386	0.942282	0.89937	0	0.289935	0.21024	0.103053	0.282538	0.11099	0.152315
ACSF2	Acyl-CoA synthetase family member 2, mitochondrial	3	6.69351	13	8	37	1	1.00679	0.989125	1.06255	0.902545	0.8622	0.858709	0	0.0736876	0.114059	0.0772603	0.103271	0.0381841	0.141298
ACSF2	Acyl-CoA synthetase family member 2, mitochondrial	3	6.69351	10	8	40.4	1	1.00747	0.969292	1.07822	0.971493	0.940411	0.944799	0	0.194237	0.266044	0.077921	0.115067	0.0576729	0.125257
ACSF2	Acyl-CoA synthetase family member 2, mitochondrial	3	6.69351	8	7	44	1	0.985956	0.972267	1.04109	0.905665	0.968556	0.790877	0	0.238164	0.186369	0.145342	0.292705	0.431267	0.318502
ACSF2	Acyl-CoA synthetase family member 2, mitochondrial	3	6.69351	8	5	46.9	1	1.001	0.998804	0.997539	0.972604	0.894947	0.777269	0	0.132935	0.317579	0.0655449	0.104605	0.0490223	0.241284
ACSF2	Acyl-CoA synthetase family member 2, mitochondrial	3	6.69351	3	2	49.8	1	1.10137	0.97147	1.02509	1.14521	1.05771	0.996479	0	0.400111	0.293847	0.330973	0.301838	0.370826	0.864942
ACSF2	Acyl-CoA synthetase family member 2, mitochondrial	1	6.69351	1	1	52.9	NA	NA	NA	NA	NA	NA	NA	#NAME?	#NAME?	#NAME?	#NAME?	#NAME?	#NAME?	#NAME?
ACSF2	Acyl-CoA synthetase family member 2, mitochondrial	1	6.69351	1	1	55.5	NA	NA	NA	NA	NA	NA	NA	#NAME?	#NAME?	#NAME?	#NAME?	#NAME?	#NAME?	#NAME?
ACSF3	Acyl-CoA synthetase family member 3, mitochondrial	3	6.67708	11	10	37	1	1.00258	0.989986	1.01713	0.991086	0.924815	0.937472	0	0.0580397	0.0541712	0.0152241	0.0919748	0.122357	0.171262
ACSF3	Acyl-CoA synthetase family member 3, mitochondrial	3	6.67708	11	7	40.4	1	1.02577	0.967474	1.05533	1.08517	0.955517	0.90637	0	0.0599228	0.0915741	0.137014	0.254196	0.145852	0.328704
ACSF3	Acyl-CoA synthetase family member 3, mitochondrial	3	6.67708	9	6	44	1	0.970119	0.997764	0.968674	0.923031	0.842969	0.80008	0	0.13034	0.114523	0.142003	0.310924	0.327342	0.134567
ACSF3	Acyl-CoA synthetase family member 3, mitochondrial	3	6.67708	7	4	46.9	1	1.02825	1.01689	1.01593	1.0088	0.971512	0.94114	0	0.0958562	0.0902884	0.161795	0.251242	0.113882	0.420044
ACSF3	Acyl-CoA synthetase family member 3, mitochondrial	3	6.67708	4	2	49.8	1	0.998663	1.1005	1.06161	1.23569	0.979979	0.815831	0	0.0128411	0.197227	0.374198	0.236615	0.480548	0.938457
ACSF3	Acyl-CoA synthetase family member 3, mitochondrial	2	6.67708	3	0	52.9	1	0.945477	0.875812	0.870399	1.35991	0.928345	0.788304	0	0.03271	0.111524	0.0507433	0.240477	0.0274408	0.249499
ACSF3	Acyl-CoA synthetase family member 3, mitochondrial	1	6.67708	1	1	55.5	NA	NA	NA	NA	NA	NA	NA	#NAME?	#NAME?	#NAME?	#NAME?	#NAME?	#NAME?	#NAME?
ACSL1	Long-chain-fatty-acid--CoA ligase 1	3	6.28309	6	3	37	1	1.04459	1.01643	1.05326	1.03926	0.899934	0.892839	0	0.178717	0.381217	0.223476	0.172736	0.227746	0.164523
ACSL1	Long-chain-fatty-acid--CoA ligase 1	3	6.28309	6	4	40.4	1	1.04197	1.12587	1.1137	1.05615	0.909018	1.00448	0	0.0688897	0.229871	0.114047	0.172136	0.0759187	0.28889
ACSL1	Long-chain-fatty-acid--CoA ligase 1	3	6.28309	7	3	44	1	1.03084	1.01909	1.10111	0.922232	0.871709	0.91436	0	0.019637	0.123663	0.111131	0.293713	0.281124	0.353606
ACSL1	Long-chain-fatty-acid--CoA ligase 1	3	6.28309	3	2	46.9	1	1.08834	1.07551	1.10821	0.933492	0.846484	0.876405	0	0.513349	0.606863	0.44738	0.669861	0.376606	0.851787
ACSL1	Long-chain-fatty-acid--CoA ligase 1	3	6.28309	7	3	49.8	1	1.03793	1.04435	1.06379	0.841104	0.819449	0.842958	0	0.363067	0.303741	0.140885	0.0888914	0.074754	0.0347472
ACSL1	Long-chain-fatty-acid--CoA ligase 1	2	6.28309	1	0	52.9	NA	NA	NA	NA	NA	NA	NA	#NAME?	#NAME?	#NAME?	#NAME?	#NAME?	#NAME?	#NAME?
ACSL3	Long-chain-fatty-acid--CoA ligase 3	3	7.10328	18	17	37	1	0.978807	0.976923	1.01746	0.994662	1.10995	1.12127	0	0.0759254	0.133785	0.0560257	0.155151	0.400444	0.419615
ACSL3	Long-chain-fatty-acid--CoA ligase 3	3	7.10328	23	19	40.4	1	1.04633	0.966796	1.00346	1.0405	1.14954	1.16894	0	0.263381	0.0788729	0.0297246	0.182185	0.0963783	0.212562
ACSL3	Long-chain-fatty-acid--CoA ligase 3	3	7.10328	24	19	44	1	0.996127	0.9515	1.01159	0.951158	1.08258	1.05941	0	0.140146	0.129607	0.210198	0.336317	0.38251	0.347482
ACSL3	Long-chain-fatty-acid--CoA ligase 3	3	7.10328	23	20	46.9	1	1.02143	1.01426	1.02385	0.919783	1.07109	1.01626	0	0.114954	0.242715	0.179119	0.2975	0.204429	0.30435
ACSL3	Long-chain-fatty-acid--CoA ligase 3	3	7.10328	24	18	49.8	1	1.00585	0.98418	0.94729	0.998688	1.09536	1.09126	0	0.0894093	0.196576	0.111864	0.108454	0.288821	0.176394
ACSL3	Long-chain-fatty-acid--CoA ligase 3	3	7.10328	15	11	52.9	1	1.16001	1.23756	1.06163	1.87593	1.68882	1.10792	0	0.608969	0.543195	0.518751	0.271177	0.747826	0.435963
ACSL3	Long-chain-fatty-acid--CoA ligase 3	3	7.10328	5	4	55.5	1	0.976153	1.04105	1.00219	1.46254	1.2479	1.04286	0	0.0942574	0.118465	0.0646516	0.368568	0.377911	0.525283
ACSL3	Long-chain-fatty-acid--CoA ligase 3	3	7.10328	4	2	58.6	1	1.09538	1.06572	1.06139	1.73137	1.66204	1.00501	0	0.125565	0.478197	0.545744	0.594069	0.460199	0.328703
ACSL3	Long-chain-fatty-acid--CoA ligase 3	1	7.10328	1	1	62	NA	NA	NA	NA	NA	NA	NA	#NAME?	#NAME?	#NAME?	#NAME?	#NAME?	#NAME?	#NAME?
ACSL4	Long-chain-fatty-acid--CoA ligase 4	3	6.79899	16	13	37	1	0.992801	0.99304	1.03852	0.926828	1.02571	1.12953	0	0.0467483	0.0410249	0.0223472	0.0705869	0.133227	0.0875708
ACSL4	Long-chain-fatty-acid--CoA ligase 4	3	6.79899	20	17	40.4	1	1.03392	0.972442	1.05323	0.983974	1.10609	1.1597	0	0.102732	0.0427598	0.0880995	0.0535806	0.175525	0.20058
ACSL4	Long-chain-fatty-acid--CoA ligase 4	3	6.79899	19	16	44	1	1.01904	0.998462	1.05621	0.92728	0.965154	0.996307	0	0.152281	0.0938196	0.0968186	0.341822	0.370029	0.33009
ACSL4	Long-chain-fatty-acid--CoA ligase 4	3	6.79899	18	13	46.9	1	1.23251	1.1106	1.07749	0.87008	1.02695	1.0237	0	0.187975	0.214814	0.222262	0.116826	0.166023	0.277948
ACSL4	Long-chain-fatty-acid--CoA ligase 4	3	6.79899	13	8	49.8	1	1.05882	1.07291	0.976809	1.16572	1.10151	1.02979	0	0.806209	0.428941	0.429373	0.0315064	0.219211	0.318723
ACSL4	Long-chain-fatty-acid--CoA ligase 4	3	6.79899	5	3	52.9	1	1.1304	1.06712	1.13463	1.29582	1.19826	0.955253	0	0.441317	0.302437	0.437537	0.4707	0.362781	0.213493
ACSL4	Long-chain-fatty-acid--CoA ligase 4	3	6.79899	3	2	55.5	1	1.05576	1.01029	1.0439	1.08942	1.17771	0.991673	0	0.369304	0.712055	0.844703	0.942039	0.635442	0.190779
ACSL4	Long-chain-fatty-acid--CoA ligase 4	1	6.79899	1	1	58.6	NA	NA	NA	NA	NA	NA	NA	#NAME?	#NAME?	#NAME?	#NAME?	#NAME?	#NAME?	#NAME?
ACSL4	Long-chain-fatty-acid--CoA ligase 4	2	6.79899	2	2	62	1	1.04924	1.08748	0.993301	1.04424	1.18845	1.14754	0	0.252934	0.13176	0.191674	0.0179871	0.257724	0.419448
ACSL4	Long-chain-fatty-acid--CoA ligase 4	1	6.79899	1	1	66.3	NA	NA	NA	NA	NA	NA	NA	#NAME?	#NAME?	#NAME?	#NAME?	#NAME?	#NAME?	#NAME?
ACSL5	Long-chain-fatty-acid--CoA ligase 5	3	5.86719	7	1	37	1	1.08518	1.04494	1.11734	0.947354	0.893963	0.891338	0	0.187433	0.0782674	0.0282442	0.0800001	0.175942	0.123519
ACSL5	Long-chain-fatty-acid--CoA ligase 5	3	5.86719	7	3	40.4	1	1.14671	1.16013	1.14003	1.06098	0.909765	0.965521	0	0.0844524	0.271404	0.0559942	0.0478329	0.146615	0.130466
ACSL5	Long-chain-fatty-acid--CoA ligase 5	3	5.86719	5	2	44	1	0.995965	1.0454	1.02927	0.890475	0.805216	0.830913	0	0.0420119	0.198904	0.0461814	0.230224	0.225424	0.196365
ACSL5	Long-chain-fatty-acid--CoA ligase 5	3	5.86719	3	1	46.9	1	1.07588	1.12467	1.0356	0.921859	0.831229	0.863749	0	0.187547	0.412027	0.826206	0.369729	0.625213	0.538812
ACSL5	Long-chain-fatty-acid--CoA ligase 5	1	5.86719	2	0	49.8	1	1.54648	1.34167	1.16126	1.52292	1.3746	1.02938	0	0	0	0	0	0	0
ACSS2	Acetyl-coenzyme A synthetase, cytoplasmic	3	6.46801	4	3	37	1	1.0598	1.04532	1.07412	0.969909	0.962573	1.04501	0	0.0510954	0.243607	0.226658	0.0466802	0.0986873	0.346158
ACSS2	Acetyl-coenzyme A synthetase, cytoplasmic	3	6.46801	6	2	40.4	1	1.0628	0.958801	1.03763	1.04346	0.964985	0.96624	0	0.107799	0.133497	0.201197	0.0866139	0.113913	0.125996
ACSS2	Acetyl-coenzyme A synthetase, cytoplasmic	3	6.46801	9	5	44	1	0.993623	1.002	1.02719	1.02645	0.976764	0.941623	0	0.0906751	0.0666454	0.0912397	0.504203	0.26634	0.119173
ACSS2	Acetyl-coenzyme A synthetase, cytoplasmic	3	6.46801	4	1	46.9	1	1.04356	1.02993	1.03806	0.974679	0.93551	0.881089	0	0.372226	0.316483	0.172584	0.242448	0.404351	0.701212
ACSS2	Acetyl-coenzyme A synthetase, cytoplasmic	3	6.46801	8	3	49.8	1	1.15972	1.0788	1.11046	1.00787	0.94215	1.0514	0	0.216555	0.112586	0.055434	0.203585	0.276487	0.33184
ACSS2	Acetyl-coenzyme A synthetase, cytoplasmic	2	6.46801	3	1	52.9	1	1.38002	1.49515	1.41126	1.43107	1.22585	1.25053	0	0.820141	0.73819	0.836848	0.479838	0.900263	0.591439
ACTB	Actin, cytoplasmic 1	3	6.62142	3	1	37	1	0.984887	1.00025	0.951844	1.01964	1.15292	1.08824	0	0.0906527	0.0594427	0.372129	0.155734	0.259794	0.174645
ACTB	Actin, cytoplasmic 1	3	6.62142	3	1	40.4	1	1.03975	1.01059	1.03023	1.09779	1.21833	1.13459	0	0.186457	0.13534	0.259416	0.168505	0.0807277	0.489431
ACTB	Actin, cytoplasmic 1	3	6.62142	3	1	44	1	1.00897	0.978438	0.964645	1.0112	1.0964	1.09385	0	0.199887	0.203057	0.296492	0.0920274	0.100818	0.104869
ACTB	Actin, cytoplasmic 1	3	6.62142	3	2	46.9	1	1.04657	0.995748	1.01597	1.00231	1.16902	1.32857	0	0.0746777	0.111788	0.134397	0.557706	0.0761573	0.956791
ACTB	Actin, cytoplasmic 1	3	6.62142	2	2	49.8	1	1.07157	1.01515	0.986969	0.922667	1.26867	1.33869	0	0.239157	0.162738	0.140166	0.0838435	0.215132	0.502845
ACTB	Actin, cytoplasmic 1	3	6.62142	2	2	52.9	1	1.04091	0.928339	1.06155	0.844214	1.12197	1.20906	0	0.382822	0.350069	0.528761	0.285828	0.329564	0.360072
ACTB	Actin, cytoplasmic 1	3	6.62142	2	2	55.5	1	1.00656	1.00346	1.05535	0.975663	1.31894	1.34326	0	0.241805	0.279821	0.311093	0.263037	0.186639	0.25161
ACTB	Actin, cytoplasmic 1	3	6.62142	3	1	58.6	1	1.00308	1.07295	1.29976	0.936462	1.44436	1.51002	0	0.287815	0.376754	1.24122	0.354678	0.48984	0.530044
ACTB	Actin, cytoplasmic 1	3	6.62142	2	1	62	1	1.00052	0.834894	0.886843	0.885214	1.45288	1.64541	0	0.749712	0.14679	0.845667	0.906303	1.48118	0.897384
ACTB	Actin, cytoplasmic 1	3	6.62142	1	1	66.3	NA	NA	NA	NA	NA	NA	NA	#NAME?	#NAME?	#NAME?	#NAME?	#NAME?	#NAME?	#NAME?
ACTG1	Actin, cytoplasmic 2	3	6.69935	4	3	37	1	0.973312	1.04387	0.974759	1.27841	1.42597	1.24125	0	0.03668	0.121764	1.18599	0.0772245	0.253308	0.311305
ACTG1	Actin, cytoplasmic 2	3	6.69935	4	3	40.4	1	1.01473	1.06008	1.08187	1.25146	1.41837	1.23319	0	0.13708	0.0199429	0.0673708	0.263791	0.0444812	0.0570752
ACTG1	Actin, cytoplasmic 2	3	6.69935	4	3	44	1	1.01877	0.976468	0.962192	1.14568	1.2617	1.10042	0	0.198589	0.151382	0.324484	0.41601	0.295666	0.241304
ACTG1	Actin, cytoplasmic 2	3	6.69935	4	2	46.9	1	1.09575	1.06147	1.02739	1.03078	1.21434	1.21954	0	0.117948	0.0940139	0.0653361	0.789115	0.234461	1.08819
ACTG1	Actin, cytoplasmic 2	3	6.69935	4	3	49.8	1	1.01213	0.976687	0.989632	1.17142	1.55241	1.10185	0	0.130866	0.088494	0.157879	0.14965	0.365983	0.49965
ACTG1	Actin, cytoplasmic 2	3	6.69935	4	2	52.9	1	0.988387	0.936797	1.02998	1.03061	1.31751	1.24646	0	0.317999	0.334661	0.237612	0.111039	0.285441	0.372927
ACTG1	Actin, cytoplasmic 2	3	6.69935	4	2	55.5	1	0.937397	1.00288	1.07271	1.03109	1.41084	1.3926	0	0.18669	0.239431	0.198802	0.136132	0.409542	0.356685
ACTG1	Actin, cytoplasmic 2	3	6.69935	3	2	58.6	1	0.975459	1.04933	1.17539	1.04346	1.49722	1.31038	0	0.223577	0.208629	0.937759	0.163476	0.390815	0.305803
ACTG1	Actin, cytoplasmic 2	3	6.69935	3	2	62	1	1.13091	0.919265	1.08036	1.1538	1.82948	1.63259	0	0.806498	0.382038	0.901808	0.993182	1.49883	0.896915
ACTG1	Actin, cytoplasmic 2	3	6.69935	3	2	66.3	1	1.12049	1.0263	0.972615	1.0773	1.38417	1.15972	0	0.117241	0.108469	0.284434	0.231331	0.0757562	0.146175
ACTL6A	Actin-like protein 6A	3	7.20547	14	12	37	1	0.996318	0.960136	0.977987	0.891943	0.961593	1.00222	0	0.0310334	0.193222	0.090178	0.221431	0.269918	0.0512414
ACTL6A	Actin-like protein 6A	3	7.20547	17	12	40.4	1	0.993146	0.991239	0.937617	0.995452	0.992546	1.04653	0	0.235992	0.146618	0.199674	0.18227	0.0991471	0.170545
ACTL6A	Actin-like protein 6A	3	7.20547	12	11	44	1	0.972678	0.943867	0.955693	0.996518	1.00379	1.0053	0	0.0719136	0.0440249	0.0158535	0.173672	0.227817	0.180212
ACTL6A	Actin-like protein 6A	3	7.20547	13	11	46.9	1	0.977561	0.982219	0.978801	1.0276	1.02263	0.915935	0	0.0618921	0.103827	0.0296025	0.180278	0.126483	0.737199
ACTL6A	Actin-like protein 6A	3	7.20547	12	11	49.8	1	1.00206	0.940299	0.970247	1.04413	0.948769	0.909237	0	0.0183298	0.123135	0.106521	0.111786	0.248815	0.340634
ACTL6A	Actin-like protein 6A	3	7.20547	12	11	52.9	1	0.928573	0.929286	0.940672	0.91426	0.928647	0.952198	0	0.124505	0.0614671	0.210068	0.148311	0.192815	0.30315
ACTL6A	Actin-like protein 6A	3	7.20547	7	4	55.5	1	0.944634	0.954829	0.966852	1.06624	1.07512	1.06531	0	0.157889	0.070261	0.235573	0.0488882	0.25285	0.23173
ACTL6A	Actin-like protein 6A	2	7.20547	4	4	58.6	1	0.988102	0.968165	0.793355	1.06485	1.03215	1.04827	0	0.121541	0.035801	0.521432	0.00772088	0.0333889	0.0316441
ACTL6A	Actin-like protein 6A	1	7.20547	3	3	62	1	1.00788	1.01801	0.940844	1.19813	1.07692	0.716606	0	0	0	0	0	0	0
ACTL8	Actin-like protein 8	3	6.6771	9	5	37	1	0.983264	1.01144	0.989934	0.995379	1.03364	1.10639	0	0.125456	0.186812	0.164799	0.295629	0.273715	0.0257245
ACTL8	Actin-like protein 8	3	6.6771	9	7	40.4	1	0.993006	0.969384	0.986809	1.00644	1.13636	1.09053	0	0.0829418	0.259523	0.103856	0.17712	0.178414	0.137237
ACTL8	Actin-like protein 8	3	6.6771	8	4	44	1	1.01912	1.00634	1.04046	1.08142	1.09734	1.06908	0	0.0466711	0.0648578	0.064231	0.159633	0.246701	0.163799
ACTL8	Actin-like protein 8	3	6.6771	5	5	46.9	1	0.9613	1.00641	0.993005	0.939829	1.06265	1.05836	0	0.128849	0.0336883	0.081051	0.381792	0.137575	0.446754
ACTL8	Actin-like protein 8	3	6.6771	9	2	49.8	1	1.08334	0.982611	1.03171	0.982702	1.149	1.12497	0	0.282835	0.211919	0.182876	0.100273	0.1707	0.344618
ACTL8	Actin-like protein 8	3	6.6771	9	3	52.9	1	0.965593	0.971232	0.987541	0.805741	0.991332	1.06795	0	0.248129	0.224109	0.286387	0.380266	0.210729	0.239798
ACTL8	Actin-like protein 8	2	6.6771	3	1	55.5	1	1.24757	1.07268	1.03158	0.955124	1.12413	1.31473	0	0.0479948	0.0995938	0.0328651	0.329599	0.20742	0.0493526
ACTL8	Actin-like protein 8	2	6.6771	1	1	58.6	NA	NA	NA	NA	NA	NA	NA	#NAME?	#NAME?	#NAME?	#NAME?	#NAME?	#NAME?	#NAME?
ACTN1	Alpha-actinin-1	3	7.60547	23	16	37	1	0.987073	1.01501	1.03978	1.02471	1.11129	1.05073	0	0.204645	0.149518	0.242067	0.291159	0.43707	0.289443
ACTN1	Alpha-actinin-1	3	7.60547	25	20	40.4	1	0.923265	0.963244	0.989458	1.02918	1.04849	0.99805	0	0.335	0.083472	0.125418	0.14245	0.214147	0.379119
ACTN1	Alpha-actinin-1	3	7.60547	22	20	44	1	1.05342	1.00386	1.00843	1.08946	1.10386	0.9789	0	0.161826	0.132501	0.0256623	0.370542	0.254073	0.130534
ACTN1	Alpha-actinin-1	3	7.60547	23	16	46.9	1	1.00005	1.03516	0.975796	0.923019	1.0131	1.03968	0	0.772303	0.174574	0.270166	0.314153	0.199153	0.404974
ACTN1	Alpha-actinin-1	3	7.60547	25	15	49.8	1	0.966494	0.989863	0.946834	0.815447	0.929331	1.05432	0	0.229086	0.0297728	0.105375	0.0772703	0.365891	0.250287
ACTN1	Alpha-actinin-1	3	7.60547	24	18	52.9	1	0.957438	1.00066	0.983584	0.82053	0.938245	1.03217	0	0.195961	0.0739784	0.0152087	0.0848059	0.269005	0.216288
ACTN1	Alpha-actinin-1	3	7.60547	17	13	55.5	1	0.952352	0.966036	0.91329	0.895915	0.949192	1.00537	0	0.31707	0.0504099	0.108852	0.0388162	0.155412	0.258031
ACTN1	Alpha-actinin-1	3	7.60547	15	7	58.6	1	0.961198	1.03809	0.970856	0.980219	1.03192	0.995311	0	0.209382	0.17509	0.244573	0.283149	0.184455	0.314242
ACTN1	Alpha-actinin-1	2	7.60547	2	2	62	1	1.17768	1.0571	0.999793	1.41005	1.12178	1.37141	0	0.468392	0.52749	0.367565	0.320878	0.457638	0.0923395
ACTN1	Alpha-actinin-1	1	7.60547	1	1	66.3	NA	NA	NA	NA	NA	NA	NA	#NAME?	#NAME?	#NAME?	#NAME?	#NAME?	#NAME?	#NAME?
ACTN4	Alpha-actinin-4	3	8.06765	41	37	37	1	0.916359	0.981605	0.822043	0.948914	1.02369	0.832807	0	0.454161	0.411175	0.896532	0.574049	0.91842	0.588894
ACTN4	Alpha-actinin-4	3	8.06765	42	37	40.4	1	0.954712	0.908076	0.951565	0.938316	0.949695	0.989992	0	0.470044	0.147138	0.0400615	0.164831	0.462568	0.615456
ACTN4	Alpha-actinin-4	3	8.06765	44	34	44	1	1.05064	1.05871	1.07539	1.09165	0.971566	0.922151	0	0.155874	0.120703	0.110922	0.21879	0.406151	0.399655
ACTN4	Alpha-actinin-4	3	8.06765	42	34	46.9	1	1.00249	1.01506	0.96158	0.874402	1.01289	0.977764	0	1.00062	0.342259	0.425513	0.446379	0.45102	0.573393
ACTN4	Alpha-actinin-4	3	8.06765	44	36	49.8	1	0.95676	0.987591	0.993818	0.81118	0.944544	1.04935	0	0.350844	0.202487	0.161274	0.05861	0.109201	0.08628
ACTN4	Alpha-actinin-4	3	8.06765	42	38	52.9	1	1.00738	1.11383	1.03029	0.824996	1.03179	1.13322	0	0.514442	0.394807	0.392148	0.327362	0.258004	0.238099
ACTN4	Alpha-actinin-4	3	8.06765	32	21	55.5	1	0.922452	0.918258	0.922365	0.847074	0.978336	1.09685	0	0.262125	0.366827	0.280319	0.137015	0.175945	0.35717
ACTN4	Alpha-actinin-4	3	8.06765	28	23	58.6	1	0.867009	0.912581	0.906517	0.872604	0.972862	0.985475	0	0.225889	0.0330918	0.131534	0.153135	0.288323	0.293561
ACTN4	Alpha-actinin-4	3	8.06765	16	11	62	1	1.03964	1.16963	1.12093	1.07559	1.23394	1.06199	0	0.399376	0.309784	0.191343	0.419782	0.317334	0.787803
ACTN4	Alpha-actinin-4	3	8.06765	15	3	66.3	1	0.978259	0.984504	0.983095	1.09831	0.987683	1.00859	0	0.652493	0.198296	0.421327	0.408047	0.270946	0.495302
ACTR10	Actin-related protein 10	3	6.64202	8	6	37	1	1.00855	1.00421	1.00888	0.922208	0.976043	0.963124	0	0.0708042	0.188564	0.0852085	0.224684	0.279224	0.29999
ACTR10	Actin-related protein 10	3	6.64202	8	5	40.4	1	1.06084	0.951459	1.07407	0.885577	0.933528	0.993522	0	0.0408992	0.0832212	0.277561	0.111125	0.210909	0.249399
ACTR10	Actin-related protein 10	3	6.64202	7	4	44	1	1.05346	1.0353	1.10407	0.954685	1.00341	0.997329	0	0.247843	0.225274	0.464898	0.430755	0.576227	0.261358
ACTR10	Actin-related protein 10	3	6.64202	10	5	46.9	1	0.996575	0.989105	0.982872	0.800113	0.850026	1.00093	0	0.346646	0.276061	0.148936	0.328117	0.259937	0.213881
ACTR10	Actin-related protein 10	3	6.64202	7	4	49.8	1	0.949588	0.913494	0.946956	0.730473	0.861583	1.03335	0	0.138043	0.208054	0.216616	0.345441	0.177927	0.370117
ACTR10	Actin-related protein 10	3	6.64202	6	4	52.9	1	0.983113	0.95754	0.993221	0.762368	0.851592	0.960013	0	0.125814	0.221606	0.130696	0.0982277	0.0514864	0.172963
ACTR10	Actin-related protein 10	2	6.64202	2	1	55.5	1	1.08293	1.05998	1.01799	0.781038	1.00311	1.30934	0	0.372601	0.22706	0.101495	0.138896	0.299311	0.498561
ACTR10	Actin-related protein 10	3	6.64202	4	1	58.6	1	0.982668	0.948139	0.889645	0.874193	1.00867	1.12952	0	0.547518	0.287477	0.607164	0.78535	0.284916	0.408256
ACTR10	Actin-related protein 10	3	6.64202	4	1	62	1	0.964038	0.861971	0.900591	0.772046	1.07038	1.20936	0	0.28771	0.485287	0.0884847	0.384198	0.709648	0.434391
ACTR10	Actin-related protein 10	2	6.64202	1	1	66.3	NA	NA	NA	NA	NA	NA	NA	#NAME?	#NAME?	#NAME?	#NAME?	#NAME?	#NAME?	#NAME?
ACTR1A	Alpha-centractin	3	7.03885	10	7	37	1	0.97202	1.0599	1.0256	1.01985	1.08499	0.975429	0	0.172986	0.159459	0.226612	0.297058	0.218388	0.170016
ACTR1A	Alpha-centractin	3	7.03885	8	7	40.4	1	1.04188	0.997163	0.96879	0.976504	1.03855	1.02568	0	0.106103	0.0512183	0.0152495	0.0768102	0.12911	0.171965
ACTR1A	Alpha-centractin	3	7.03885	10	8	44	1	1.05664	1.06309	1.05643	1.07671	1.04631	1.03747	0	0.206874	0.128285	0.123293	0.186663	0.122134	0.077513
ACTR1A	Alpha-centractin	3	7.03885	8	8	46.9	1	1.02583	1.01263	1.03934	0.936239	0.979705	0.909228	0	0.160152	0.32419	0.183947	0.277503	0.204338	0.293368
ACTR1A	Alpha-centractin	3	7.03885	8	8	49.8	1	0.970806	1.01601	0.994884	0.815877	0.987994	0.949741	0	0.0637	0.138923	0.0637778	0.108134	0.25841	0.368397
ACTR1A	Alpha-centractin	3	7.03885	8	6	52.9	1	1.06196	1.06217	0.989151	0.877381	1.09498	1.08578	0	0.390228	0.463282	0.432427	0.346345	0.366068	0.428519
ACTR1A	Alpha-centractin	3	7.03885	7	5	55.5	1	1.01931	0.976726	0.929197	0.953142	1.01875	1.02818	0	0.0537603	0.223028	0.0639508	0.130508	0.161137	0.37396
ACTR1A	Alpha-centractin	3	7.03885	7	2	58.6	1	0.957579	1.01286	0.896648	0.924353	0.963962	0.997153	0	0.385191	0.136614	0.94692	0.228307	0.175258	0.0170171
ACTR1A	Alpha-centractin	3	7.03885	5	1	62	1	1.31794	1.30209	1.3151	1.07744	1.28418	0.735836	0	0.822714	0.972398	0.693715	0.680875	1.1943	1.88173
ACTR1A	Alpha-centractin	1	7.03885	2	2	66.3	1	1.06128	0.989822	0.846815	0.910673	0.863779	0.757844	0	0	0	0	0	0	0
ACTR1B	Beta-centractin	3	6.57329	6	4	37	1	0.965726	1.0187	0.95691	0.963529	0.969854	1.00925	0	0.143168	0.130069	0.101436	0.279553	0.358144	0.0820029
ACTR1B	Beta-centractin	3	6.57329	4	3	40.4	1	1.03234	1.05123	0.996495	0.996569	1.05548	1.11123	0	0.147976	0.165138	0.14835	0.171788	0.118456	0.195373
ACTR1B	Beta-centractin	3	6.57329	6	5	44	1	1.1241	1.07846	1.11695	1.11066	1.07005	1.08249	0	0.170515	0.0924935	0.203938	0.26117	0.147563	0.139433
ACTR1B	Beta-centractin	3	6.57329	6	4	46.9	1	1.00908	0.990971	0.995304	1.00124	0.968362	0.953986	0	0.0317114	0.201397	0.0728214	0.421917	0.205177	0.293736
ACTR1B	Beta-centractin	3	6.57329	7	4	49.8	1	0.967859	0.990559	1.00202	0.899683	0.935355	0.977712	0	0.097514	0.0706933	0.112005	0.11693	0.287056	0.275054
ACTR1B	Beta-centractin	3	6.57329	5	4	52.9	1	1.00081	0.957803	0.962337	0.899988	0.958273	0.910185	0	0.238105	0.255753	0.18185	0.155139	0.230542	0.33947
ACTR1B	Beta-centractin	2	6.57329	2	2	55.5	1	1.04213	1.08278	1.04469	0.977161	0.975257	1.10614	0	0.0334075	0.0136109	0.00385486	0.0701802	0.111038	0.0318365
ACTR1B	Beta-centractin	3	6.57329	2	1	58.6	1	1.03893	0.991806	1.06591	0.966492	0.944605	1.05626	0	0.212948	0.245204	0.161957	0.125295	0.273553	0.220743
ACTR1B	Beta-centractin	1	6.57329	1	1	62	NA	NA	NA	NA	NA	NA	NA	#NAME?	#NAME?	#NAME?	#NAME?	#NAME?	#NAME?	#NAME?
ACTR2	Actin-related protein 2	3	7.55627	14	12	37	1	1.00344	1.0054	1.00317	0.885895	0.860714	0.948089	0	0.0423549	0.0479578	0.111629	0.043909	0.0865067	0.245106
ACTR2	Actin-related protein 2	3	7.55627	18	14	40.4	1	1.03005	0.988733	1.03793	0.949792	0.877081	0.95676	0	0.231967	0.0099702	0.260554	0.114439	0.0386554	0.037676
ACTR2	Actin-related protein 2	3	7.55627	16	14	44	1	1.03499	1.01025	1.05936	0.885957	0.89435	0.856788	0	0.0952001	0.0249529	0.168749	0.255313	0.299914	0.346423
ACTR2	Actin-related protein 2	3	7.55627	16	14	46.9	1	0.984362	0.975209	0.985358	0.840371	0.857541	0.944823	0	0.0540408	0.152336	0.0880721	0.0766855	0.116853	0.0709703
ACTR2	Actin-related protein 2	3	7.55627	15	14	49.8	1	0.963399	0.953523	0.968878	0.780791	0.836007	0.942125	0	0.135345	0.0820529	0.0848832	0.104434	0.202433	0.444154
ACTR2	Actin-related protein 2	3	7.55627	15	14	52.9	1	0.96207	0.972195	0.996258	0.825262	0.851253	0.916421	0	0.10167	0.0343386	0.101093	0.0899607	0.217295	0.142015
ACTR2	Actin-related protein 2	3	7.55627	9	8	55.5	1	1.00345	1.03962	0.987498	0.911257	0.911393	1.0101	0	0.114249	0.0630442	0.13592	0.117606	0.143483	0.255899
ACTR2	Actin-related protein 2	3	7.55627	8	7	58.6	1	0.983901	1.03368	0.970306	0.943158	0.926474	1.02802	0	0.14455	0.0977587	0.273165	0.05646	0.0806199	0.0899867
ACTR2	Actin-related protein 2	3	7.55627	6	5	62	1	1.0265	1.00269	0.896895	0.907503	0.83367	0.921376	0	0.294451	0.175301	0.107527	0.33272	0.325053	0.254172
ACTR2	Actin-related protein 2	3	7.55627	3	2	66.3	1	1.02804	1.12946	0.879805	1.00763	0.855779	0.809315	0	0.823994	0.229742	0.690589	0.523185	0.276155	0.130648
ACTR3	Actin-related protein 3	3	7.60598	17	14	37	1	0.980385	1.01245	0.956682	0.964484	0.90983	0.953457	0	0.0248663	0.0226186	0.121415	0.0572931	0.188427	0.116512
ACTR3	Actin-related protein 3	3	7.60598	18	13	40.4	1	1.00073	0.990765	1.01166	0.961229	0.912252	0.951303	0	0.297027	0.0652347	0.223465	0.0561432	0.0641272	0.154139
ACTR3	Actin-related protein 3	3	7.60598	19	16	44	1	1.06075	1.03386	1.04567	0.972257	0.970916	0.937579	0	0.0343732	0.102884	0.0648709	0.157056	0.128589	0.0519012
ACTR3	Actin-related protein 3	3	7.60598	17	16	46.9	1	1.04776	1.04122	1.02302	0.860339	0.908427	0.895982	0	0.0714755	0.111449	0.117106	0.242454	0.147719	0.833712
ACTR3	Actin-related protein 3	3	7.60598	21	12	49.8	1	1.01569	1.00297	1.01597	0.875442	0.917112	0.927045	0	0.0100622	0.0391723	0.0203716	0.214701	0.0609515	0.126289
ACTR3	Actin-related protein 3	3	7.60598	21	14	52.9	1	1.01676	1.03025	1.04032	0.9039	0.931141	0.895798	0	0.188422	0.211502	0.164686	0.330504	0.276808	0.210053
ACTR3	Actin-related protein 3	3	7.60598	11	11	55.5	1	1.00506	1.0382	1.02383	0.941044	0.919083	1.03638	0	0.0565258	0.129565	0.117013	0.24296	0.105264	0.20422
ACTR3	Actin-related protein 3	3	7.60598	12	9	58.6	1	0.961819	0.962337	0.949565	0.913401	0.874726	0.977222	0	0.205311	0.0882975	0.942555	0.11058	0.275662	0.0597256
ACTR3	Actin-related protein 3	3	7.60598	9	8	62	1	1.03732	1.01233	1.04978	0.873153	0.964196	0.829918	0	0.544663	0.330298	0.572553	0.425267	0.932447	0.588178
ACTR3	Actin-related protein 3	3	7.60598	6	3	66.3	1	1.03978	1.231	0.95546	1.06796	0.815112	0.78621	0	0.487866	0.497717	0.426218	0.248355	0.173435	0.245983
ACTR3B	Actin-related protein 3B	1	6.05943	1	0	40.4	NA	NA	NA	NA	NA	NA	NA	#NAME?	#NAME?	#NAME?	#NAME?	#NAME?	#NAME?	#NAME?
ACTR3B	Actin-related protein 3B	1	6.05943	1	1	44	NA	NA	NA	NA	NA	NA	NA	#NAME?	#NAME?	#NAME?	#NAME?	#NAME?	#NAME?	#NAME?
ACTR3B	Actin-related protein 3B	1	6.05943	1	0	49.8	NA	NA	NA	NA	NA	NA	NA	#NAME?	#NAME?	#NAME?	#NAME?	#NAME?	#NAME?	#NAME?
ACTR3B	Actin-related protein 3B	1	6.05943	2	0	52.9	1	0.728976	0.683708	0.773067	0.793684	0.726295	0.734253	0	0	0	0	0	0	0
ACTR3B	Actin-related protein 3B	2	6.05943	3	1	55.5	1	0.893346	0.940436	0.959714	1.04584	1.01359	1.11326	0	0.342772	0.299231	0.0194816	0.234529	0.330379	0.471033
ACTR3B	Actin-related protein 3B	3	6.05943	1	1	58.6	NA	NA	NA	NA	NA	NA	NA	#NAME?	#NAME?	#NAME?	#NAME?	#NAME?	#NAME?	#NAME?
ACTR3B	Actin-related protein 3B	3	6.05943	2	1	62	1	0.871913	0.807909	0.834325	0.842861	0.816249	0.853793	0	0.26789	0.939098	0.627473	0.517414	0.266325	0.767244
ACYP1	Acylphosphatase	3	6.26558	3	2	37	1	1.00317	1.04886	1.08604	0.899771	0.739789	0.589008	0	0.0754917	0.172695	0.249913	0.517131	0.489626	0.350329
ACYP1	Acylphosphatase	3	6.26558	3	2	40.4	1	1.13994	1.06138	1.11618	0.902057	0.695277	0.702991	0	0.255072	0.389505	0.294976	0.248031	0.359696	0.066018
ACYP1	Acylphosphatase	3	6.26558	3	2	44	1	0.956522	1.13025	1.00802	0.862188	0.671053	0.731334	0	0.379761	0.181501	0.407831	0.760933	0.591026	0.245002
ACYP1	Acylphosphatase	3	6.26558	3	2	46.9	1	1.03954	1.04154	1.07881	0.944262	0.856999	0.784086	0	0.185613	0.275039	0.288126	0.460688	0.351247	0.106067
ACYP1	Acylphosphatase	3	6.26558	3	2	49.8	1	1.06242	1.05922	1.06503	0.703062	0.649276	0.698487	0	0.153529	0.13431	0.036862	0.112838	0.413081	0.374572
ACYP1	Acylphosphatase	3	6.26558	3	2	52.9	1	1.13558	1.25113	1.13308	0.74014	0.774984	0.720942	0	0.087923	0.331518	0.283146	0.5136	0.670806	0.84195
ACYP1	Acylphosphatase	1	6.26558	1	0	55.5	NA	NA	NA	NA	NA	NA	NA	#NAME?	#NAME?	#NAME?	#NAME?	#NAME?	#NAME?	#NAME?
ACYP1	Acylphosphatase	3	6.26558	1	1	58.6	NA	NA	NA	NA	NA	NA	NA	#NAME?	#NAME?	#NAME?	#NAME?	#NAME?	#NAME?	#NAME?
ACYP1	Acylphosphatase	1	6.26558	1	1	62	NA	NA	NA	NA	NA	NA	NA	#NAME?	#NAME?	#NAME?	#NAME?	#NAME?	#NAME?	#NAME?
ACYP2	Acylphosphatase-2	3	6.43632	5	2	37	1	0.95838	0.977421	1.02445	0.956784	0.908602	0.912156	0	0.148391	0.116332	0.160582	0.1256	0.32341	0.120257
ACYP2	Acylphosphatase-2	3	6.43632	4	2	40.4	1	1.03283	1.07428	1.10757	1.02792	0.854922	0.898291	0	0.121826	0.396621	0.333577	0.263082	0.00324753	0.152342
ACYP2	Acylphosphatase-2	3	6.43632	1	1	44	NA	NA	NA	NA	NA	NA	NA	#NAME?	#NAME?	#NAME?	#NAME?	#NAME?	#NAME?	#NAME?
ACYP2	Acylphosphatase-2	3	6.43632	2	1	46.9	1	1.11888	0.983485	1.12756	0.889956	0.949986	1.04076	0	0.207001	0.328254	0.375293	0.838805	0.179925	0.754837
ACYP2	Acylphosphatase-2	3	6.43632	2	1	49.8	1	1.11687	1.001	1.07863	0.78333	0.837316	0.887022	0	0.228144	0.154053	0.217504	0.599404	0.626707	0.265544
ACYP2	Acylphosphatase-2	3	6.43632	4	2	52.9	1	0.96768	1.07443	0.9954	0.867544	0.852385	0.960157	0	0.475305	0.406951	0.540544	0.528501	0.563617	0.285829
ACYP2	Acylphosphatase-2	2	6.43632	1	1	55.5	NA	NA	NA	NA	NA	NA	NA	#NAME?	#NAME?	#NAME?	#NAME?	#NAME?	#NAME?	#NAME?
ADA	Adenosine deaminase	3	6.49135	10	5	37	1	0.970304	1.05935	0.991555	0.958587	0.893245	0.888139	0	0.12134	0.102389	0.066785	0.211556	0.0739957	0.215624
ADA	Adenosine deaminase	3	6.49135	10	4	40.4	1	0.966863	1.04384	0.961911	0.896985	0.796513	0.919855	0	0.549881	0.204871	0.416268	0.181523	0.245297	0.178216
ADA	Adenosine deaminase	3	6.49135	8	7	44	1	0.974352	1.04771	0.95881	0.89812	0.84987	1.1002	0	0.182451	0.0736981	0.078812	0.746169	0.674776	0.458144
ADA	Adenosine deaminase	3	6.49135	8	6	46.9	1	1.05635	1.00282	1.05747	0.857704	0.898852	0.833069	0	0.124537	0.272645	0.347688	0.324457	0.444308	1.09119
ADA	Adenosine deaminase	3	6.49135	10	7	49.8	1	1.00656	0.982148	1.06463	0.854116	0.857523	0.782022	0	0.133091	0.13222	0.0948201	0.260943	0.356784	0.255943
ADA	Adenosine deaminase	3	6.49135	10	7	52.9	1	1.08176	1.13818	1.15083	0.943465	0.997622	1.1945	0	0.289842	0.125168	0.405721	0.558628	0.638186	0.755255
ADA	Adenosine deaminase	3	6.49135	7	3	55.5	1	0.965613	1.04728	1.06396	0.870423	0.825028	0.837387	0	0.362044	0.137462	0.206446	0.245032	0.387592	0.50058
ADA	Adenosine deaminase	3	6.49135	8	4	58.6	1	1.01809	0.962685	0.979234	0.822419	0.808954	0.837468	0	0.239066	0.332669	0.318482	0.32692	0.199659	0.436841
ADA	Adenosine deaminase	3	6.49135	7	4	62	1	1.03085	1.04057	1.00542	0.793742	0.727414	0.928602	0	0.299044	0.114746	0.430676	0.537005	0.86063	1.11299
ADA	Adenosine deaminase	3	6.49135	3	1	66.3	1	1.18067	1.16468	1.09652	1.24053	0.923673	0.923587	0	0.355616	0.967007	1.09955	0.470219	1.68684	1.24337
ADAL	Adenosine deaminase-like protein	2	5.77196	1	1	37	NA	NA	NA	NA	NA	NA	NA	#NAME?	#NAME?	#NAME?	#NAME?	#NAME?	#NAME?	#NAME?
ADAL	Adenosine deaminase-like protein	2	5.77196	1	0	40.4	NA	NA	NA	NA	NA	NA	NA	#NAME?	#NAME?	#NAME?	#NAME?	#NAME?	#NAME?	#NAME?
ADAL	Adenosine deaminase-like protein	3	5.77196	2	1	44	1	1.17673	1.08872	1.0645	1.02487	0.859136	1.19079	0	0.280667	0.236134	0.274842	0.393793	0.418722	0.504499
ADAL	Adenosine deaminase-like protein	2	5.77196	3	2	46.9	1	1.04909	0.995084	1.02743	0.880289	0.846532	0.666883	0	0.0386754	0.129331	0.152445	0.294972	0.0314913	0.940847
ADAL	Adenosine deaminase-like protein	3	5.77196	2	1	49.8	1	1.13101	1.11692	1.10388	0.981177	0.937797	1.04958	0	0.237592	0.384984	0.269104	0.149727	0.550459	0.317475
ADAL	Adenosine deaminase-like protein	2	5.77196	5	1	52.9	1	1.16914	1.3322	1.23635	1.08664	0.916816	1.21603	0	0.115006	0.586266	0.457996	0.803019	0.517336	0.771613
ADAL	Adenosine deaminase-like protein	2	5.77196	3	2	55.5	1	1.03365	1.14981	1.04518	0.864028	0.724149	0.828264	0	0.285309	0.0995443	0.176078	0.0668979	0.303116	0.164364
ADAL	Adenosine deaminase-like protein	3	5.77196	1	1	58.6	NA	NA	NA	NA	NA	NA	NA	#NAME?	#NAME?	#NAME?	#NAME?	#NAME?	#NAME?	#NAME?
ADAL	Adenosine deaminase-like protein	3	5.77196	2	1	62	1	1.03014	1.04285	1.02971	0.722816	0.896494	1.14554	0	0.4759	0.360759	0.715694	0.500288	0.700771	0.414732
ADAL	Adenosine deaminase-like protein	3	5.77196	3	1	66.3	1	1.2787	1.24878	1.09469	0.978395	0.805928	0.879745	0	0.184172	0.103727	0.120767	0.207111	0.192221	0.398697
ADAM10	Disintegrin and metalloproteinase domain-containing protein 10	3	6.67915	7	5	37	1	0.986513	0.924558	0.974685	0.922367	0.959452	0.909004	0	0.142854	0.0252903	0.271351	0.104115	0.155656	0.296732
ADAM10	Disintegrin and metalloproteinase domain-containing protein 10	3	6.67915	12	7	40.4	1	1.00757	0.983228	0.988616	1.06826	1.00054	1.01265	0	0.0237033	0.0614224	0.0666206	0.0229016	0.123604	0.4636
ADAM10	Disintegrin and metalloproteinase domain-containing protein 10	3	6.67915	14	8	44	1	0.995856	0.979368	0.962148	0.995245	0.971858	0.91078	0	0.129431	0.0676067	0.055373	0.239084	0.31975	0.311421
ADAM10	Disintegrin and metalloproteinase domain-containing protein 10	3	6.67915	11	7	46.9	1	1.05063	1.00831	1.0399	0.893736	0.958624	0.813872	0	0.0162737	0.0569717	0.0795591	0.113515	0.158368	0.475774
ADAM10	Disintegrin and metalloproteinase domain-containing protein 10	3	6.67915	10	9	49.8	1	1.04579	1.00278	1.0085	0.985035	0.990782	0.861917	0	0.0973799	0.0943381	0.0791023	0.244739	0.110896	0.350588
ADAM10	Disintegrin and metalloproteinase domain-containing protein 10	3	6.67915	10	4	52.9	1	0.954691	0.92062	0.903891	0.898323	0.883107	0.749575	0	0.635005	0.25341	0.312013	0.222814	0.395038	0.599018
ADAM10	Disintegrin and metalloproteinase domain-containing protein 10	3	6.67915	8	2	55.5	1	0.999313	0.946271	0.986011	1.04879	1.09672	0.917933	0	0.439477	0.172706	0.0388081	0.253849	0.0630486	0.240202
ADAM10	Disintegrin and metalloproteinase domain-containing protein 10	3	6.67915	3	1	58.6	1	0.98018	1.04412	1.10816	1.39864	1.17235	0.986404	0	0.129762	0.39954	0.511698	0.531567	0.522245	0.378429
ADAM10	Disintegrin and metalloproteinase domain-containing protein 10	3	6.67915	3	2	62	1	0.866543	0.927785	0.925473	0.956139	0.857116	0.703415	0	0.388565	0.555948	0.534507	1.31433	0.213885	0.460959
ADAM10	Disintegrin and metalloproteinase domain-containing protein 10	1	6.67915	3	3	66.3	1	0.921344	0.895692	0.909589	0.764535	0.821894	0.957873	0	0	0	0	0	0	0
ADAM15	Disintegrin and metalloproteinase domain-containing protein 15	3	6.66832	10	8	37	1	0.961739	0.968176	0.933586	0.760937	0.735988	0.95995	0	0.0812134	0.30921	0.0921623	0.306658	0.231465	0.230148
ADAM15	Disintegrin and metalloproteinase domain-containing protein 15	3	6.66832	8	3	40.4	1	0.952367	0.969327	0.942511	0.832644	0.762151	0.966274	0	0.272345	0.157185	0.319654	0.172076	0.279663	0.155249
ADAM15	Disintegrin and metalloproteinase domain-containing protein 15	3	6.66832	8	7	44	1	0.94568	0.912619	0.991408	0.751815	0.769695	0.935221	0	0.359739	0.26235	0.295986	0.054083	0.224874	0.293726
ADAM15	Disintegrin and metalloproteinase domain-containing protein 15	3	6.66832	10	7	46.9	1	1.02352	0.970664	1.00224	0.754227	0.806441	0.956699	0	0.0601572	0.179462	0.177335	0.297534	0.184704	0.493821
ADAM15	Disintegrin and metalloproteinase domain-containing protein 15	3	6.66832	10	6	49.8	1	0.966078	0.969975	1.00158	0.785424	0.789703	0.90288	0	0.0938288	0.107242	0.188881	0.271419	0.109393	0.0987812
ADAM15	Disintegrin and metalloproteinase domain-containing protein 15	3	6.66832	9	7	52.9	1	0.918951	0.975532	1.01081	0.777146	0.78479	0.93054	0	0.15927	0.077486	0.150765	0.336854	0.288695	0.176093
ADAM15	Disintegrin and metalloproteinase domain-containing protein 15	3	6.66832	6	3	55.5	1	0.99536	1.01328	1.02269	0.910395	0.845221	0.927	0	0.0830223	0.0344174	0.129026	0.126701	0.0513088	0.0837248
ADAM15	Disintegrin and metalloproteinase domain-containing protein 15	3	6.66832	7	4	58.6	1	0.936503	0.942315	1.05916	0.9371	0.815522	0.885007	0	0.196406	0.188977	0.0975968	0.0389604	0.156306	0.432687
ADAM15	Disintegrin and metalloproteinase domain-containing protein 15	3	6.66832	3	2	62	1	1.08801	1.08533	1.08047	1.02773	0.854607	0.869031	0	0.48556	0.459381	0.577387	0.376598	0.409057	0.479351
ADAM15	Disintegrin and metalloproteinase domain-containing protein 15	3	6.66832	3	3	66.3	1	0.903977	0.846021	0.918912	0.89902	0.726052	0.94269	0	0.177577	0.313918	0.285013	0.278508	0.141469	0.221583
ADAM17	Disintegrin and metalloproteinase domain-containing protein 17	3	6.21379	7	3	37	1	0.952158	0.903006	0.990964	0.821374	0.761543	1.01556	0	0.0884739	0.11421	0.247418	0.121718	0.211675	0.196266
ADAM17	Disintegrin and metalloproteinase domain-containing protein 17	3	6.21379	4	1	40.4	1	1.0077	0.947592	0.982763	0.807463	0.835571	1.10294	0	0.146852	0.0704498	0.04507	0.0946079	0.0952593	0.0708426
ADAM17	Disintegrin and metalloproteinase domain-containing protein 17	3	6.21379	3	1	44	1	0.986719	0.906971	0.931898	0.781428	0.813402	0.963621	0	0.0575419	0.0354367	0.144943	0.306235	0.370724	0.228429
ADAM17	Disintegrin and metalloproteinase domain-containing protein 17	3	6.21379	3	1	46.9	1	0.931484	0.937398	0.977073	0.787354	0.712861	1.18143	0	0.0398345	0.0681848	0.13408	0.423329	0.425927	0.472164
ADAM17	Disintegrin and metalloproteinase domain-containing protein 17	3	6.21379	3	1	49.8	1	0.966933	1.01572	0.90774	0.735347	0.786622	1.16994	0	0.0824417	0.209486	0.122416	0.317057	0.23056	0.297053
ADAM17	Disintegrin and metalloproteinase domain-containing protein 17	3	6.21379	3	2	52.9	1	0.960606	0.965585	0.927864	0.714298	0.768874	0.958979	0	0.0901827	0.133158	0.0342032	0.336018	0.393855	0.362722
ADAM17	Disintegrin and metalloproteinase domain-containing protein 17	3	6.21379	2	2	55.5	1	0.908686	1.02617	0.952795	0.741749	0.717368	1.08338	0	0.0419742	0.130365	0.179852	0.19505	0.387819	0.126201
ADAM17	Disintegrin and metalloproteinase domain-containing protein 17	3	6.21379	2	1	58.6	1	0.917113	0.875852	0.928115	0.77287	0.754621	1.14681	0	0.0729317	0.209546	0.92981	0.201715	0.356489	0.328633
ADAM17	Disintegrin and metalloproteinase domain-containing protein 17	2	6.21379	3	3	62	1	0.839553	0.858427	0.868716	0.806398	0.783318	1.11265	0	0.128192	0.138096	0.0264833	0.16082	0.142115	0.308403
ADAM17	Disintegrin and metalloproteinase domain-containing protein 17	3	6.21379	4	2	66.3	1	0.811798	0.832558	0.833249	0.786346	0.672088	0.872351	0	0.865549	1.61238	0.331389	0.326131	0.292845	0.932998
ADAM9	Disintegrin and metalloproteinase domain-containing protein 9	3	6.90024	16	10	37	1	1.00857	1.02922	0.980814	0.928702	0.882488	0.935269	0	0.117442	0.104368	0.104649	0.0236803	0.208162	0.176314
ADAM9	Disintegrin and metalloproteinase domain-containing protein 9	3	6.90024	16	8	40.4	1	1.0542	0.996716	1.04864	0.950988	0.884633	0.963193	0	0.266209	0.0215018	0.188225	0.150938	0.091719	0.115839
ADAM9	Disintegrin and metalloproteinase domain-containing protein 9	3	6.90024	12	8	44	1	0.940085	0.987611	0.999028	0.880565	0.866129	0.839942	0	0.0144403	0.19235	0.271708	0.309469	0.377636	0.610675
ADAM9	Disintegrin and metalloproteinase domain-containing protein 9	3	6.90024	13	8	46.9	1	0.981965	1.01335	1.02824	0.789444	0.80571	0.913319	0	0.100756	0.205493	0.202154	0.269605	0.164716	0.567399
ADAM9	Disintegrin and metalloproteinase domain-containing protein 9	3	6.90024	14	9	49.8	1	0.998649	0.99711	1.02903	0.77764	0.85776	0.981928	0	0.0244857	0.0421047	0.0978734	0.0876362	0.0754082	0.322307
ADAM9	Disintegrin and metalloproteinase domain-containing protein 9	3	6.90024	15	8	52.9	1	0.934836	0.958941	0.951375	0.740202	0.785058	0.782095	0	0.228282	0.265408	0.30275	0.115141	0.214629	0.447242
ADAM9	Disintegrin and metalloproteinase domain-containing protein 9	3	6.90024	9	6	55.5	1	0.985219	0.99481	0.956061	0.804422	0.772372	0.941914	0	0.126452	0.103286	0.115782	0.199248	0.225307	0.335491
ADAM9	Disintegrin and metalloproteinase domain-containing protein 9	3	6.90024	9	6	58.6	1	0.984068	0.927236	1.03494	0.825754	0.784397	0.917321	0	0.182281	0.226237	0.420548	0.172362	0.142436	0.501675
ADAM9	Disintegrin and metalloproteinase domain-containing protein 9	3	6.90024	7	7	62	1	1.02718	1.05001	1.0215	0.907676	0.93307	0.814227	0	0.410222	0.336925	0.310671	0.497524	0.352234	0.862202
ADAM9	Disintegrin and metalloproteinase domain-containing protein 9	3	6.90024	7	4	66.3	1	0.914079	1.03995	0.953326	0.903589	0.822331	0.885042	0	0.12511	0.24772	0.0346481	0.214829	0.207527	0.711796
ADAR	Double-stranded RNA-specific adenosine deaminase	3	6.98438	42	35	37	1	1.00277	0.988798	0.977171	0.894824	0.902533	1.06184	0	0.432835	0.496207	0.716307	0.370311	0.449796	0.431956
ADAR	Double-stranded RNA-specific adenosine deaminase	3	6.98438	42	37	40.4	1	0.909093	0.92338	0.897549	0.834301	0.87641	0.948426	0	0.259693	0.717847	0.0814736	0.27394	0.124295	0.178726
ADAR	Double-stranded RNA-specific adenosine deaminase	3	6.98438	45	36	44	1	0.940152	0.929792	0.944317	0.870453	0.928794	0.936023	0	0.136287	0.138478	0.307018	0.294755	0.24609	0.10654
ADAR	Double-stranded RNA-specific adenosine deaminase	3	6.98438	37	31	46.9	1	0.92485	0.923735	0.815585	1.00606	1.00506	1.06323	0	0.42098	0.310147	0.203328	0.236494	0.0826809	0.461653
ADAR	Double-stranded RNA-specific adenosine deaminase	3	6.98438	17	13	49.8	1	0.907943	0.896442	0.88421	2.00288	1.47024	1.30509	0	0.190809	0.349844	0.206826	0.370128	0.212727	0.353553
ADAR	Double-stranded RNA-specific adenosine deaminase	3	6.98438	3	3	52.9	1	0.843945	0.836949	1.00202	2.05966	1.31075	0.936048	0	0.451955	0.274713	0.23154	0.467995	0.23343	0.309759
ADAR	Double-stranded RNA-specific adenosine deaminase	2	6.98438	1	1	55.5	NA	NA	NA	NA	NA	NA	NA	#NAME?	#NAME?	#NAME?	#NAME?	#NAME?	#NAME?	#NAME?
ADAR	Double-stranded RNA-specific adenosine deaminase	1	6.98438	1	1	58.6	NA	NA	NA	NA	NA	NA	NA	#NAME?	#NAME?	#NAME?	#NAME?	#NAME?	#NAME?	#NAME?
ADARB1	Double-stranded RNA-specific editase 1	3	6.40202	7	3	37	1	1.01873	1.06964	1.04193	0.942996	1.02939	1.19122	0	0.24072	1.04607	1.90596	1.13389	0.373684	0.279344
ADARB1	Double-stranded RNA-specific editase 1	3	6.40202	7	1	40.4	1	0.996555	0.872085	0.907303	0.915454	0.982973	1.03908	0	0.345667	0.594767	0.476721	0.799646	0.521042	0.23396
ADARB1	Double-stranded RNA-specific editase 1	3	6.40202	7	3	44	1	0.934953	0.909153	0.927152	0.856881	0.997796	1.00776	0	0.113769	0.221453	0.230471	0.117734	0.118446	0.196328
ADARB1	Double-stranded RNA-specific editase 1	3	6.40202	6	1	46.9	1	0.945186	0.925689	0.992582	1.04681	1.08398	1.16401	0	0.319906	0.341471	0.593915	0.312161	0.157449	1.33088
ADARB1	Double-stranded RNA-specific editase 1	1	6.40202	1	1	49.8	NA	NA	NA	NA	NA	NA	NA	#NAME?	#NAME?	#NAME?	#NAME?	#NAME?	#NAME?	#NAME?
ADCK1	Uncharacterized aarF domain-containing protein kinase 1	3	5.90314	4	1	37	1	1.06482	1.08204	1.06475	1.07795	1.14013	1.14769	0	0.47438	0.340892	0.559834	0.19767	0.228325	0.292123
ADCK1	Uncharacterized aarF domain-containing protein kinase 1	2	5.90314	5	2	40.4	1	1.10184	0.958515	0.963137	1.03893	1.03302	1.00204	0	0.0083777	0.141072	0.143585	0.0632157	0.0674198	0.0620675
ADCK1	Uncharacterized aarF domain-containing protein kinase 1	1	5.90314	1	0	44	NA	NA	NA	NA	NA	NA	NA	#NAME?	#NAME?	#NAME?	#NAME?	#NAME?	#NAME?	#NAME?
ADCK1	Uncharacterized aarF domain-containing protein kinase 1	2	5.90314	3	1	46.9	1	1.19324	1.06597	1.10996	1.42693	1.37763	1.27314	0	0.286438	0.351506	0.0548857	0.0235323	0.335324	0.106891
ADCK1	Uncharacterized aarF domain-containing protein kinase 1	3	5.90314	3	1	49.8	1	1.08055	1.00575	0.98216	0.929333	1.02722	1.00759	0	0.365511	0.128849	0.214031	0.536046	0.330546	0.168951
ADCK1	Uncharacterized aarF domain-containing protein kinase 1	3	5.90314	4	2	52.9	1	1.06945	1.02411	1.00998	0.863145	1.04375	0.956066	0	0.32225	0.261254	0.0328648	0.587173	0.379726	0.193231
ADCK3	Atypical kinase ADCK3, mitochondrial	3	6.40363	5	3	37	1	0.978212	0.960559	1.05166	1.09264	1.03351	1.11929	0	0.111356	0.241517	0.531606	0.136152	0.165534	0.480667
ADCK3	Atypical kinase ADCK3, mitochondrial	3	6.40363	5	3	40.4	1	1.05915	0.985557	1.07625	1.08448	1.02657	1.07731	0	0.100513	0.200962	0.252401	0.223204	0.0683846	0.133462
ADCK3	Atypical kinase ADCK3, mitochondrial	3	6.40363	6	3	44	1	1.10884	1.1021	1.12489	1.1812	1.05489	1.20526	0	0.365514	0.16848	0.147763	0.285331	0.271119	0.227365
ADCK3	Atypical kinase ADCK3, mitochondrial	3	6.40363	5	2	46.9	1	1.11279	1.12651	1.1717	1.0447	1.05938	0.996111	0	0.179458	0.476066	0.193492	0.438963	0.280645	0.682745
ADCK3	Atypical kinase ADCK3, mitochondrial	3	6.40363	4	4	49.8	1	1.04134	1.07327	1.07643	0.940247	0.962545	0.969385	0	0.115023	0.158167	0.0408178	0.208552	0.181207	0.239189
ADCK3	Atypical kinase ADCK3, mitochondrial	3	6.40363	2	1	52.9	1	1.16312	1.00824	0.929914	0.890278	0.993621	1.06173	0	0.746592	0.845323	1.05568	0.994122	0.96424	0.694708
ADCK3	Atypical kinase ADCK3, mitochondrial	2	6.40363	1	1	55.5	NA	NA	NA	NA	NA	NA	NA	#NAME?	#NAME?	#NAME?	#NAME?	#NAME?	#NAME?	#NAME?
ADCK4	AarF domain-containing protein kinase 4	3	6.38185	6	4	37	1	0.992158	1.08115	1.08568	1.0509	1.0092	1.05006	0	0.172111	0.388297	0.349223	0.2714	0.126114	0.269684
ADCK4	AarF domain-containing protein kinase 4	3	6.38185	9	1	40.4	1	1.04174	1.01885	1.12022	1.03361	0.963938	1.04397	0	0.0572706	0.132891	0.25271	0.0691117	0.118226	0.211817
ADCK4	AarF domain-containing protein kinase 4	3	6.38185	6	3	44	1	1.05139	1.10196	1.12278	1.01945	1.00365	0.998162	0	0.122266	0.235907	0.235797	0.254533	0.275869	0.0881553
ADCK4	AarF domain-containing protein kinase 4	3	6.38185	5	2	46.9	1	1.08871	1.06011	1.05757	1.07947	0.985101	0.968697	0	0.280843	0.110383	0.156394	0.234401	0.104017	0.392805
ADCK4	AarF domain-containing protein kinase 4	3	6.38185	2	1	49.8	1	0.977259	1.01097	0.908144	1.16724	0.966557	1.18062	0	0.107067	0.356867	0.436162	0.277163	0.407946	1.04352
ADCK4	AarF domain-containing protein kinase 4	1	6.38185	1	1	55.5	NA	NA	NA	NA	NA	NA	NA	#NAME?	#NAME?	#NAME?	#NAME?	#NAME?	#NAME?	#NAME?
ADCY9	Adenylate cyclase type 9	3	6.20809	11	2	37	1	0.936149	0.941483	0.933652	0.904167	0.932362	0.977767	0	0.0282492	0.0520357	0.155852	0.0949603	0.0355694	0.0806485
ADCY9	Adenylate cyclase type 9	3	6.20809	10	6	40.4	1	1.02833	0.981857	1.0003	1.00723	1.01454	1.08465	0	0.125149	0.155018	0.221278	0.128266	0.0679067	0.0909716
ADCY9	Adenylate cyclase type 9	3	6.20809	8	5	44	1	0.983711	0.990747	1.04674	0.941195	1.04291	0.981194	0	0.084795	0.0756974	0.0630549	0.248981	0.268526	0.262849
ADCY9	Adenylate cyclase type 9	3	6.20809	5	5	46.9	1	1.03198	1.03515	1.04567	0.947816	0.963286	1.00959	0	0.175922	0.0894466	0.169924	0.326393	0.192	0.408719
ADCY9	Adenylate cyclase type 9	3	6.20809	9	3	49.8	1	1.00652	0.994628	0.991219	0.856192	0.985834	1.02415	0	0.0234796	0.0271352	0.0956821	0.108767	0.150706	0.347559
ADCY9	Adenylate cyclase type 9	3	6.20809	5	3	52.9	1	1.05004	1.04194	0.958604	0.849262	1.00356	1.08158	0	0.429614	0.593487	0.522512	0.679069	0.383182	0.738075
ADCY9	Adenylate cyclase type 9	1	6.20809	1	1	55.5	NA	NA	NA	NA	NA	NA	NA	#NAME?	#NAME?	#NAME?	#NAME?	#NAME?	#NAME?	#NAME?
ADCY9	Adenylate cyclase type 9	1	6.20809	1	1	62	NA	NA	NA	NA	NA	NA	NA	#NAME?	#NAME?	#NAME?	#NAME?	#NAME?	#NAME?	#NAME?
ADCY9	Adenylate cyclase type 9	1	6.20809	1	1	66.3	NA	NA	NA	NA	NA	NA	NA	#NAME?	#NAME?	#NAME?	#NAME?	#NAME?	#NAME?	#NAME?
ADD1	Alpha-adducin	3	6.44378	10	7	37	1	0.982153	0.989222	0.997773	1.09361	0.992079	0.970571	0	0.0357699	0.107063	0.155757	0.0631239	0.0923984	0.332285
ADD1	Alpha-adducin	3	6.44378	10	6	40.4	1	0.943243	0.980595	0.973844	0.957962	0.97685	1.02672	0	0.137276	0.0605099	0.0585688	0.133852	0.183278	0.480173
ADD1	Alpha-adducin	3	6.44378	9	4	44	1	1.00168	1.03158	0.974497	0.999224	1.04443	1.01032	0	0.150044	0.156011	0.0490482	0.122475	0.0470822	0.109862
ADD1	Alpha-adducin	3	6.44378	6	4	46.9	1	1.01554	0.994886	0.985707	0.869341	0.948297	0.956986	0	0.124378	0.108029	0.202319	0.172295	0.167447	1.01348
ADD1	Alpha-adducin	3	6.44378	8	4	49.8	1	1.00158	1.02178	0.988088	0.770053	0.852054	0.853858	0	0.16395	0.271078	0.083181	0.370548	0.438159	0.575833
ADD1	Alpha-adducin	3	6.44378	5	5	52.9	1	1.01281	1.03435	1.00762	0.824306	0.804527	0.885167	0	0.597454	0.45872	0.489882	0.347501	0.324764	0.441094
ADD1	Alpha-adducin	3	6.44378	5	3	55.5	1	0.982191	0.950711	0.984319	0.879601	0.813639	0.951101	0	0.0797023	0.102505	0.0633501	0.182505	0.297441	0.0527694
ADD1	Alpha-adducin	3	6.44378	4	3	58.6	1	0.98742	1.00585	1.03565	0.992068	0.866052	1.02636	0	0.00480114	0.104079	0.483508	0.0100556	0.0572383	0.245145
ADD1	Alpha-adducin	3	6.44378	5	2	62	1	1.00016	0.93403	1.08452	0.990402	0.929818	1.01505	0	1.29361	0.400344	1.14353	0.597781	2.07741	1.63605
ADD1	Alpha-adducin	3	6.44378	4	3	66.3	1	0.948267	0.988524	0.959748	0.958419	0.750548	0.951533	0	0.300473	0.143802	0.470649	0.225244	0.0433568	0.226137
ADD3	Gamma-adducin	3	6.71223	9	5	37	1	1.01004	0.962119	0.971235	0.911194	0.951772	1.01448	0	0.0626781	0.111953	0.167036	0.393774	0.162657	0.253055
ADD3	Gamma-adducin	3	6.71223	8	7	40.4	1	0.978775	0.971109	0.937179	0.954175	0.945411	1.05422	0	0.213841	0.160636	0.0675128	0.0541977	0.149541	0.520027
ADD3	Gamma-adducin	3	6.71223	6	5	44	1	0.959321	0.917648	0.933371	0.915216	0.879964	0.985134	0	0.480892	0.142108	0.295668	0.314485	0.113949	0.248052
ADD3	Gamma-adducin	3	6.71223	7	3	46.9	1	1.06493	0.984657	0.993498	0.783653	0.808987	0.919614	0	0.654253	0.134151	0.358544	0.136693	0.0375071	0.635775
ADD3	Gamma-adducin	3	6.71223	7	5	49.8	1	1.06614	1.00331	1.01329	0.726893	0.833238	0.965731	0	0.113612	0.19515	0.126618	0.271571	0.10096	0.637302
ADD3	Gamma-adducin	3	6.71223	11	7	52.9	1	0.956542	0.950736	0.973543	0.674783	0.679017	0.766093	0	0.171476	0.181529	0.162212	0.227772	0.066657	0.40809
ADD3	Gamma-adducin	3	6.71223	7	6	55.5	1	0.978244	0.984872	1.00214	0.777833	0.70253	0.984336	0	0.0408373	0.0747301	0.0499345	0.131065	0.15561	0.355396
ADD3	Gamma-adducin	3	6.71223	9	3	58.6	1	0.911017	0.93618	0.998054	0.897487	0.742525	0.955162	0	0.390905	0.34154	0.720034	0.356424	0.450388	0.681841
ADD3	Gamma-adducin	3	6.71223	8	2	62	1	1.11257	1.08245	1.10966	1.02797	0.852813	0.903136	0	0.142164	0.207261	0.14427	0.319458	0.495273	0.559239
ADD3	Gamma-adducin	3	6.71223	5	3	66.3	1	0.972851	1.08003	0.981493	0.837344	0.739254	0.862106	0	0.201427	0.339593	0.302432	0.311975	0.252969	0.351636
ADGRG2	Adhesion G-protein coupled receptor G2	3	6.51829	6	2	37	1	1.05705	1.02393	1.04832	0.938198	0.869812	0.875471	0	0.0420326	0.133817	0.287843	0.155788	0.15919	0.095032
ADGRG2	Adhesion G-protein coupled receptor G2	3	6.51829	4	2	40.4	1	0.984806	0.99584	1.20535	0.859157	0.918734	0.963674	0	0.287407	0.121599	0.341809	0.319372	0.369093	0.650379
ADGRG2	Adhesion G-protein coupled receptor G2	3	6.51829	8	4	44	1	1.00387	1.02786	1.10212	0.992259	0.930169	0.851233	0	0.0466946	0.204633	0.0748711	0.101445	0.306563	0.162274
ADGRG2	Adhesion G-protein coupled receptor G2	3	6.51829	4	2	46.9	1	0.964265	1.07637	1.06081	0.862417	0.853372	0.90385	0	0.205424	0.536438	0.331006	0.60577	0.00696636	0.298509
ADGRG2	Adhesion G-protein coupled receptor G2	3	6.51829	5	3	49.8	1	1.05439	1.03789	1.02525	0.790341	0.904024	0.883444	0	0.30836	0.291357	0.350248	0.181219	0.323397	0.195162
ADGRG2	Adhesion G-protein coupled receptor G2	3	6.51829	9	3	52.9	1	1.04292	0.954577	1.04366	0.813321	0.687729	0.754128	0	0.560888	0.0521648	0.157563	0.44248	0.531732	0.182755
ADGRG2	Adhesion G-protein coupled receptor G2	3	6.51829	5	4	55.5	1	0.963155	1.02327	0.974856	0.824626	0.723756	0.799474	0	0.0614748	0.0480252	0.215401	0.204977	0.299624	0.264029
ADGRG2	Adhesion G-protein coupled receptor G2	3	6.51829	4	2	58.6	1	1.04443	1.1167	1.10872	0.942481	0.941347	0.957162	0	0.10559	0.332892	0.0466087	0.326785	0.470332	0.597105
ADGRG2	Adhesion G-protein coupled receptor G2	3	6.51829	2	2	62	1	1.1941	1.11039	1.25442	1.04021	0.998305	1.17466	0	0.150294	0.0768863	0.110057	0.245161	0.345862	0.625904
ADGRG2	Adhesion G-protein coupled receptor G2	3	6.51829	2	1	66.3	1	1.33058	1.06549	1.25704	0.93463	1.04336	1.16076	0	0.297838	0.336451	0.320703	0.216455	0.672975	0.26222
ADH5	Alcohol dehydrogenase class-3	3	7.65726	15	15	37	1	0.992218	1.00035	1.0102	0.94083	0.920897	0.948355	0	0.0968733	0.026025	0.13207	0.0285807	0.12801	0.169374
ADH5	Alcohol dehydrogenase class-3	3	7.65726	17	15	40.4	1	1.05763	0.979339	1.03425	1.03383	0.898373	0.930116	0	0.117413	0.0259797	0.259826	0.0712103	0.0573595	0.149797
ADH5	Alcohol dehydrogenase class-3	3	7.65726	15	12	44	1	0.998216	0.985838	0.973281	0.913744	0.861814	0.868652	0	0.144531	0.0776961	0.0759435	0.239019	0.256654	0.151475
ADH5	Alcohol dehydrogenase class-3	3	7.65726	15	14	46.9	1	1.03919	1.00928	1.0297	0.85745	0.853736	0.840325	0	0.118064	0.183153	0.161514	0.059074	0.126443	0.537762
ADH5	Alcohol dehydrogenase class-3	3	7.65726	15	12	49.8	1	1.01078	1.01209	0.979692	0.889748	0.805783	0.835952	0	0.0460548	0.132477	0.111277	0.250678	0.23325	0.277386
ADH5	Alcohol dehydrogenase class-3	3	7.65726	15	14	52.9	1	0.951822	0.965618	0.98621	0.842762	0.820637	0.921718	0	0.192666	0.111331	0.163865	0.141571	0.12311	0.243629
ADH5	Alcohol dehydrogenase class-3	3	7.65726	10	8	55.5	1	0.981329	0.971823	0.953933	0.908054	0.785467	0.887746	0	0.241071	0.251894	0.214673	0.436609	0.223165	0.325769
ADH5	Alcohol dehydrogenase class-3	3	7.65726	8	7	58.6	1	0.995937	0.979888	0.997372	0.885272	0.749187	0.893916	0	0.120262	0.152242	0.465544	0.152242	0.129285	0.0882336
ADH5	Alcohol dehydrogenase class-3	3	7.65726	7	5	62	1	0.900501	1.0719	0.925376	0.728361	0.570112	0.710999	0	0.502132	0.364388	0.481568	0.610078	0.619001	0.607735
ADH5	Alcohol dehydrogenase class-3	3	7.65726	3	1	66.3	1	1.18856	1.10715	0.963316	0.922608	0.579119	0.52652	0	0.992836	0.273733	1.01728	0.471106	0.885092	0.855852
ADI1	1,2-dihydroxy-3-keto-5-methylthiopentene dioxygenase	3	6.56092	5	1	37	1	0.988949	0.99147	0.945897	0.902501	0.90124	0.917287	0	0.0537543	0.101405	0.218744	0.262434	0.431987	0.406129
ADI1	1,2-dihydroxy-3-keto-5-methylthiopentene dioxygenase	3	6.56092	5	1	40.4	1	1.07298	1.07287	1.05576	0.985854	0.878866	0.897385	0	0.281655	0.670045	0.342075	0.175885	0.0586908	0.144125
ADI1	1,2-dihydroxy-3-keto-5-methylthiopentene dioxygenase	3	6.56092	7	2	44	1	0.950938	1.07309	0.967868	0.830376	0.689148	0.965059	0	0.310949	0.143447	0.470066	1.10366	1.0206	0.435619
ADI1	1,2-dihydroxy-3-keto-5-methylthiopentene dioxygenase	3	6.56092	5	2	46.9	1	1.06831	1.06279	1.16171	0.883541	0.779409	0.919764	0	0.078747	0.421627	0.417351	0.450039	0.525962	0.2834
ADI1	1,2-dihydroxy-3-keto-5-methylthiopentene dioxygenase	3	6.56092	6	2	49.8	1	1.04936	1.17257	1.22032	0.842818	0.907572	0.92705	0	0.191713	0.0281593	0.197864	0.183417	0.50918	0.216316
ADI1	1,2-dihydroxy-3-keto-5-methylthiopentene dioxygenase	3	6.56092	4	1	52.9	1	0.954405	1.187	0.935197	0.957861	0.743125	1.1064	0	0.504255	0.510563	0.586272	0.408854	0.7923	0.477165
ADI1	1,2-dihydroxy-3-keto-5-methylthiopentene dioxygenase	1	6.56092	1	1	55.5	NA	NA	NA	NA	NA	NA	NA	#NAME?	#NAME?	#NAME?	#NAME?	#NAME?	#NAME?	#NAME?
ADI1	1,2-dihydroxy-3-keto-5-methylthiopentene dioxygenase	1	6.56092	1	1	62	NA	NA	NA	NA	NA	NA	NA	#NAME?	#NAME?	#NAME?	#NAME?	#NAME?	#NAME?	#NAME?
ADI1	1,2-dihydroxy-3-keto-5-methylthiopentene dioxygenase	2	6.56092	1	1	66.3	NA	NA	NA	NA	NA	NA	NA	#NAME?	#NAME?	#NAME?	#NAME?	#NAME?	#NAME?	#NAME?
ADIPOR1	Adiponectin receptor protein 1	1	5.62873	3	3	44	1	0.976605	0.933335	0.932716	0.855483	0.97598	0.879142	0	0	0	0	0	0	0
ADIPOR1	Adiponectin receptor protein 1	1	5.62873	3	3	46.9	1	0.931155	1.04191	1.00098	0.724146	0.863997	0.939107	0	0	0	0	0	0	0
ADIPOR1	Adiponectin receptor protein 1	1	5.62873	1	1	49.8	NA	NA	NA	NA	NA	NA	NA	#NAME?	#NAME?	#NAME?	#NAME?	#NAME?	#NAME?	#NAME?
ADIPOR1	Adiponectin receptor protein 1	3	5.62873	2	1	52.9	1	1.1221	0.907847	0.754885	0.640764	0.947137	0.764447	0	0.416076	0.40562	0.601796	1.34868	0.57416	1.17879
ADIPOR1	Adiponectin receptor protein 1	1	5.62873	1	0	55.5	NA	NA	NA	NA	NA	NA	NA	#NAME?	#NAME?	#NAME?	#NAME?	#NAME?	#NAME?	#NAME?
ADIPOR1	Adiponectin receptor protein 1	3	5.62873	2	1	58.6	1	0.913862	0.943524	0.842392	0.618011	0.866379	0.852448	0	0.146699	0.257468	0.311909	0.983276	0.298182	0.0938138
ADIPOR1	Adiponectin receptor protein 1	2	5.62873	3	0	62	1	0.764067	0.752586	0.777874	0.633123	0.714666	0.9552	0	0.164568	0.594156	0.461941	0.627047	0.0801144	0.203766
ADIPOR1	Adiponectin receptor protein 1	1	5.62873	2	2	66.3	1	0.756483	0.81359	0.746069	0.621883	0.733272	1.0357	0	0	0	0	0	0	0
ADK	Adenosine kinase	3	7.49124	14	11	37	1	1.01439	1.01263	0.995233	0.923896	0.919221	0.97684	0	0.108547	0.161203	0.10461	0.260932	0.256635	0.166724
ADK	Adenosine kinase	3	7.49124	14	10	40.4	1	0.895783	0.984261	1.00927	0.826376	0.886703	0.874398	0	0.343485	0.0896877	0.461635	0.335689	0.339528	0.746812
ADK	Adenosine kinase	3	7.49124	13	11	44	1	1.04132	0.962697	1.02843	0.959652	0.906534	0.92285	0	0.052572	0.270184	0.0753226	0.299521	0.210078	0.19151
ADK	Adenosine kinase	3	7.49124	13	10	46.9	1	1.08456	1.0259	1.09827	0.861277	0.91799	0.907608	0	0.244611	0.135984	0.178001	0.1498	0.175675	0.141676
ADK	Adenosine kinase	3	7.49124	13	10	49.8	1	1.04785	1.04582	1.03317	0.891139	0.879271	0.901349	0	0.145325	0.163201	0.265324	0.321327	0.267958	0.26536
ADK	Adenosine kinase	3	7.49124	15	9	52.9	1	1.181	1.14697	1.19254	0.942429	0.956186	1.07738	0	0.517015	0.616593	0.641483	0.626739	0.562433	0.267924
ADK	Adenosine kinase	3	7.49124	6	4	55.5	1	1.04539	1.02991	1.00605	0.933272	0.815631	0.988164	0	0.0810045	0.255501	0.121517	0.368826	0.281185	0.131878
ADK	Adenosine kinase	3	7.49124	10	2	58.6	1	1.13627	1.13788	1.07207	0.944212	0.927267	1.03013	0	0.196042	0.0927113	0.0445484	0.133343	0.216079	0.18393
ADK	Adenosine kinase	3	7.49124	3	1	62	1	1.80468	1.69677	1.51567	1.57469	1.4325	1.51502	0	0.685425	0.287135	0.644622	0.101751	0.13232	0.294146
ADNP	Activity-dependent neuroprotector homeobox protein	3	6.76872	25	20	37	1	1.01406	1.04537	1.03062	1.11867	1.17347	1.18311	0	0.3116	0.211044	0.363177	0.267338	0.367765	0.196912
ADNP	Activity-dependent neuroprotector homeobox protein	3	6.76872	21	15	40.4	1	0.958502	0.999725	1.03442	1.09912	1.10592	1.14587	0	0.0861114	0.427925	0.140354	0.102624	0.0220825	0.204548
ADNP	Activity-dependent neuroprotector homeobox protein	3	6.76872	16	14	44	1	0.947052	0.992161	0.982223	1.16437	1.16736	1.17313	0	0.0956583	0.0485551	0.186962	0.139881	0.115985	0.0445703
ADNP	Activity-dependent neuroprotector homeobox protein	3	6.76872	7	3	46.9	1	0.764927	0.930228	0.912546	1.59754	1.36276	1.234	0	0.395001	0.0454595	0.162844	0.821035	0.52499	2.19612
ADNP	Activity-dependent neuroprotector homeobox protein	3	6.76872	2	1	49.8	1	0.925213	1.02916	1.04629	2.91792	1.59729	1.26077	0	0.370259	0.558097	0.166798	0.296087	0.303339	0.236385
ADO	2-aminoethanethiol dioxygenase	3	6.31606	3	1	37	1	0.999082	1.02616	0.972869	1.04624	0.996495	0.955215	0	0.273017	0.382754	0.0418229	0.175092	0.245457	0.157539
ADO	2-aminoethanethiol dioxygenase	3	6.31606	3	2	40.4	1	1.06501	1.00437	1.08321	0.993357	0.958738	0.978262	0	0.278394	0.246152	0.128112	0.154055	0.26318	0.251108
ADO	2-aminoethanethiol dioxygenase	2	6.31606	2	0	44	1	0.919556	0.99025	0.873258	0.754085	0.757275	0.957648	0	0.201741	0.102601	0.115713	0.564337	0.547845	0.334801
ADO	2-aminoethanethiol dioxygenase	2	6.31606	2	0	46.9	1	0.995743	1.0104	1.07582	1.0092	1.1098	1.20764	0	0.338631	0.35019	0.249425	0.0928498	0.0876412	0.246665
ADO	2-aminoethanethiol dioxygenase	3	6.31606	3	1	49.8	1	1.057	1.06679	1.05383	0.875252	0.977006	0.977277	0	0.140427	0.25883	0.132952	0.0960567	0.273723	0.229486
ADO	2-aminoethanethiol dioxygenase	3	6.31606	5	1	52.9	1	1.06266	1.13598	0.865076	0.779696	0.76511	1.22727	0	0.82213	0.403455	0.619896	0.511321	0.750791	0.356187
ADO	2-aminoethanethiol dioxygenase	3	6.31606	1	1	55.5	NA	NA	NA	NA	NA	NA	NA	#NAME?	#NAME?	#NAME?	#NAME?	#NAME?	#NAME?	#NAME?
ADO	2-aminoethanethiol dioxygenase	3	6.31606	2	2	58.6	1	1.03841	1.01647	1.01115	0.79196	0.813653	0.850293	0	0.25904	0.401496	0.66678	0.491879	0.513601	0.415135
ADO	2-aminoethanethiol dioxygenase	3	6.31606	3	1	62	1	1.14467	1.15719	1.25763	0.805795	0.801363	0.849486	0	0.393577	0.186049	0.588908	0.159333	0.305051	0.81523
ADPGK	ADP-dependent glucokinase	3	6.69184	4	3	37	1	1.00363	0.963999	1.00232	1.00544	0.992804	1.00945	0	0.145884	0.112996	0.108205	0.0513307	0.0664714	0.0576569
ADPGK	ADP-dependent glucokinase	3	6.69184	5	3	40.4	1	1.12235	0.967644	1.01094	0.985458	0.917441	0.922456	0	0.251818	0.105191	0.113277	0.0413979	0.224076	0.282925
ADPGK	ADP-dependent glucokinase	3	6.69184	3	2	44	1	1.03113	0.977253	0.988824	0.935873	0.997696	0.977772	0	0.119183	0.0967557	0.249535	0.0622448	0.115404	0.249408
ADPGK	ADP-dependent glucokinase	3	6.69184	4	2	46.9	1	1.02643	0.982984	1.02882	0.882109	0.98936	1.04842	0	0.133668	0.100387	0.200888	0.0908558	0.0822462	0.226219
ADPGK	ADP-dependent glucokinase	3	6.69184	5	2	49.8	1	1.00649	1.00768	0.986957	0.867228	0.9242	0.952761	0	0.237	0.0903022	0.0880501	0.474637	0.305234	0.238526
ADPGK	ADP-dependent glucokinase	3	6.69184	5	4	52.9	1	1.03194	0.977474	0.974886	0.889736	0.927538	0.949571	0	0.292674	0.0973505	0.188714	0.189542	0.153412	0.0542189
ADPGK	ADP-dependent glucokinase	3	6.69184	3	1	55.5	1	0.985003	1.024	0.988117	0.95308	0.930953	1.04851	0	0.129239	0.0358447	0.125991	0.247616	0.101197	0.20954
ADPGK	ADP-dependent glucokinase	3	6.69184	3	2	58.6	1	0.908729	0.976631	0.8988	0.984253	0.931026	0.919531	0	0.0925033	0.117039	0.260914	0.175188	0.202062	0.192775
ADPGK	ADP-dependent glucokinase	3	6.69184	3	2	62	1	0.865918	1.02283	0.90114	0.885777	0.992645	0.933138	0	1.06672	0.411902	0.210891	0.471714	0.416237	0.105456
ADPGK	ADP-dependent glucokinase	3	6.69184	2	2	66.3	1	0.943087	0.970747	0.965668	1.18699	1.30326	1.0298	0	0.137835	0.348615	0.0350688	0.273853	0.22194	0.303902
ADPRHL2	Poly(ADP-ribose) glycohydrolase ARH3	3	6.69561	8	8	37	1	1.01066	1.02103	1.03632	1.10124	1.01109	0.890736	0	0.127526	0.269696	0.221064	0.267698	0.237462	0.256166
ADPRHL2	Poly(ADP-ribose) glycohydrolase ARH3	3	6.69561	10	7	40.4	1	0.963387	1.01584	1.02183	1.03189	1.00493	0.956118	0	0.0507172	0.154248	0.173749	0.158561	0.135612	0.167907
ADPRHL2	Poly(ADP-ribose) glycohydrolase ARH3	3	6.69561	7	6	44	1	1.04288	1.01144	1.01642	1.0757	1.03819	1.0517	0	0.133747	0.126625	0.183475	0.125016	0.0709332	0.120019
ADPRHL2	Poly(ADP-ribose) glycohydrolase ARH3	3	6.69561	8	5	46.9	1	1.06684	1.02978	1.08388	1.01238	1.0377	1.00234	0	0.114297	0.195555	0.184196	0.0146544	0.122528	0.653568
ADPRHL2	Poly(ADP-ribose) glycohydrolase ARH3	3	6.69561	8	3	49.8	1	1.05042	1.0811	1.06546	1.00667	1.01628	1.03438	0	0.0527324	0.047772	0.147263	0.163013	0.106892	0.11931
ADPRHL2	Poly(ADP-ribose) glycohydrolase ARH3	3	6.69561	8	5	52.9	1	1.18595	1.15641	1.15092	1.04668	1.10321	1.02487	0	0.127214	0.232752	0.243521	0.323912	0.367838	0.206259
ADPRHL2	Poly(ADP-ribose) glycohydrolase ARH3	3	6.69561	4	2	55.5	1	1.0505	1.10831	1.09456	0.980407	0.956621	1.01587	0	0.414169	0.195003	0.353573	0.304859	0.520542	0.261201
ADPRHL2	Poly(ADP-ribose) glycohydrolase ARH3	1	6.69561	1	1	58.6	NA	NA	NA	NA	NA	NA	NA	#NAME?	#NAME?	#NAME?	#NAME?	#NAME?	#NAME?	#NAME?
ADPRHL2	Poly(ADP-ribose) glycohydrolase ARH3	1	6.69561	1	1	62	NA	NA	NA	NA	NA	NA	NA	#NAME?	#NAME?	#NAME?	#NAME?	#NAME?	#NAME?	#NAME?
ADPRHL2	Poly(ADP-ribose) glycohydrolase ARH3	1	6.69561	1	1	66.3	NA	NA	NA	NA	NA	NA	NA	#NAME?	#NAME?	#NAME?	#NAME?	#NAME?	#NAME?	#NAME?
ADRBK1	Beta-adrenergic receptor kinase 1	3	6.30992	6	3	37	1	1.02369	1.03604	1.02873	0.947584	0.91138	1.0298	0	0.110315	0.13974	0.103855	0.146396	0.0792421	0.238453
ADRBK1	Beta-adrenergic receptor kinase 1	3	6.30992	4	3	40.4	1	0.997649	0.975477	1.03255	0.996503	0.968538	0.953421	0	0.0651441	0.0615989	0.0744679	0.0688538	0.0965032	0.0807119
ADRBK1	Beta-adrenergic receptor kinase 1	3	6.30992	6	3	44	1	1.05382	1.1124	1.0539	1.04459	1.04173	0.990718	0	0.238847	0.237801	0.0882545	0.20672	0.237259	0.220326
ADRBK1	Beta-adrenergic receptor kinase 1	3	6.30992	5	2	46.9	1	0.977829	1.05081	1.00406	0.930999	1.00478	0.93333	0	0.0920523	0.193364	0.0790256	0.278694	0.440713	0.766871
ADRBK1	Beta-adrenergic receptor kinase 1	3	6.30992	4	2	49.8	1	1.2435	1.13648	1.0334	0.956773	1.00524	1.06705	0	0.28118	0.353579	0.0940256	0.291385	0.137695	0.203971
ADRBK1	Beta-adrenergic receptor kinase 1	3	6.30992	2	1	52.9	1	0.916641	0.915135	0.948586	0.895701	0.885253	0.793317	0	0.363592	0.514949	0.808771	1.29187	1.377	0.854946
ADRM1	Proteasomal ubiquitin receptor ADRM1	3	6.60728	6	5	37	1	0.956352	0.909246	0.922095	0.838339	0.831436	0.87584	0	0.0340793	0.282341	0.150087	0.683643	0.827501	0.322357
ADRM1	Proteasomal ubiquitin receptor ADRM1	3	6.60728	6	6	40.4	1	1.02	1.05471	1.12281	1.10541	1.01439	0.996387	0	0.264646	0.39538	0.1852	0.0596001	0.163285	0.462516
ADRM1	Proteasomal ubiquitin receptor ADRM1	3	6.60728	7	3	44	1	0.904611	1.00882	1.0019	0.741343	0.862492	1.06745	0	0.546848	0.0163585	0.616836	0.703579	0.785335	0.11994
ADRM1	Proteasomal ubiquitin receptor ADRM1	3	6.60728	6	4	46.9	1	0.970736	0.887659	1.02322	0.775026	1.10357	1.11894	0	0.0834067	0.413426	0.240901	0.421148	0.105093	1.02546
ADRM1	Proteasomal ubiquitin receptor ADRM1	3	6.60728	6	2	49.8	1	1.01843	1.02254	1.00872	0.847157	0.926117	0.938268	0	0.324923	0.159574	0.273348	0.139839	0.416549	0.32635
ADRM1	Proteasomal ubiquitin receptor ADRM1	3	6.60728	3	2	52.9	1	1.06999	1.07805	1.04926	0.870582	1.01137	1.16506	0	0.497727	0.435271	0.433661	0.54799	0.748886	0.534909
ADRM1	Proteasomal ubiquitin receptor ADRM1	3	6.60728	1	1	55.5	NA	NA	NA	NA	NA	NA	NA	#NAME?	#NAME?	#NAME?	#NAME?	#NAME?	#NAME?	#NAME?
ADRM1	Proteasomal ubiquitin receptor ADRM1	2	6.60728	1	1	58.6	NA	NA	NA	NA	NA	NA	NA	#NAME?	#NAME?	#NAME?	#NAME?	#NAME?	#NAME?	#NAME?
ADRM1	Proteasomal ubiquitin receptor ADRM1	2	6.60728	1	0	62	NA	NA	NA	NA	NA	NA	NA	#NAME?	#NAME?	#NAME?	#NAME?	#NAME?	#NAME?	#NAME?
ADRM1	Proteasomal ubiquitin receptor ADRM1	1	6.60728	1	0	66.3	NA	NA	NA	NA	NA	NA	NA	#NAME?	#NAME?	#NAME?	#NAME?	#NAME?	#NAME?	#NAME?
ADSL	Adenylosuccinate lyase	3	7.60622	16	14	37	1	0.993439	0.98974	0.954584	0.990139	1.10245	1.08748	0	0.00887165	0.0754184	0.0560325	0.0719732	0.0972429	0.0890122
ADSL	Adenylosuccinate lyase	3	7.60622	16	14	40.4	1	0.948664	0.925058	0.863525	0.957211	1.08866	1.07076	0	0.338517	0.0841437	0.424019	0.36963	0.295508	0.197905
ADSL	Adenylosuccinate lyase	3	7.60622	20	15	44	1	1.04053	0.980433	1.03131	1.01774	1.07332	1.05127	0	0.174495	0.0817188	0.0751936	0.47506	0.56483	0.411744
ADSL	Adenylosuccinate lyase	3	7.60622	17	15	46.9	1	1.06693	1.04911	1.00077	0.906452	1.05894	1.03781	0	0.0934795	0.0773967	0.0779604	0.148985	0.189305	0.144987
ADSL	Adenylosuccinate lyase	3	7.60622	20	15	49.8	1	1.00035	0.954264	0.977791	0.820895	0.930905	1.05619	0	0.0755235	0.0931596	0.0829851	0.195972	0.25809	0.0947786
ADSL	Adenylosuccinate lyase	3	7.60622	20	17	52.9	1	1.00475	0.991275	0.981049	0.860168	0.943445	1.07089	0	0.283298	0.188439	0.26609	0.256724	0.33993	0.467892
ADSL	Adenylosuccinate lyase	3	7.60622	12	9	55.5	1	1.02	1.04042	0.985924	0.92812	0.995655	1.20246	0	0.180928	0.124653	0.123775	0.218411	0.24931	0.295025
ADSL	Adenylosuccinate lyase	3	7.60622	13	10	58.6	1	0.972982	0.920144	0.975989	0.923617	0.994023	1.10421	0	0.0656606	0.172499	0.173415	0.133834	0.169242	0.174027
ADSL	Adenylosuccinate lyase	3	7.60622	11	9	62	1	0.976662	0.9839	0.901106	0.912632	0.828067	1.03636	0	0.291278	0.253804	0.359573	0.575957	0.480149	0.155007
ADSL	Adenylosuccinate lyase	1	7.60622	1	1	66.3	NA	NA	NA	NA	NA	NA	NA	#NAME?	#NAME?	#NAME?	#NAME?	#NAME?	#NAME?	#NAME?
ADSS	Adenylosuccinate synthetase isozyme 2	3	7.6629	15	13	37	1	1.00444	0.945161	0.949176	1.00112	1.00044	1.04879	0	0.0545739	0.147844	0.0087575	0.195461	0.188389	0.269955
ADSS	Adenylosuccinate synthetase isozyme 2	3	7.6629	16	14	40.4	1	0.937285	0.965125	0.918502	1.0287	1.11568	1.07942	0	0.184966	0.0638835	0.205972	0.270625	0.177926	0.202285
ADSS	Adenylosuccinate synthetase isozyme 2	3	7.6629	15	12	44	1	0.968932	0.979095	0.974812	1.01356	1.05288	0.955347	0	0.143042	0.190398	0.120635	0.372739	0.484912	0.545304
ADSS	Adenylosuccinate synthetase isozyme 2	3	7.6629	16	13	46.9	1	1.00039	0.980043	0.964145	0.933208	0.984966	1.06133	0	0.0691557	0.0824796	0.0795777	0.128328	0.30993	0.527061
ADSS	Adenylosuccinate synthetase isozyme 2	3	7.6629	18	12	49.8	1	1.01563	0.973252	0.977143	0.909611	1.02642	1.03914	0	0.0276687	0.116425	0.0190303	0.183453	0.0347476	0.0471614
ADSS	Adenylosuccinate synthetase isozyme 2	3	7.6629	16	13	52.9	1	0.97872	0.955855	0.978134	0.923537	0.993057	0.940719	0	0.210565	0.0588579	0.169377	0.12742	0.226621	0.322902
ADSS	Adenylosuccinate synthetase isozyme 2	3	7.6629	8	6	55.5	1	0.980284	0.96521	0.929174	0.92145	1.01174	1.17053	0	0.110797	0.165627	0.0976833	0.319187	0.116235	0.457229
ADSS	Adenylosuccinate synthetase isozyme 2	3	7.6629	8	4	58.6	1	1.00957	0.984745	0.930935	0.870874	0.932815	0.998742	0	0.104855	0.159604	0.53369	0.268383	0.229447	0.321955
ADSS	Adenylosuccinate synthetase isozyme 2	3	7.6629	4	3	62	1	1.15926	1.16759	0.651547	0.890689	0.846395	0.746377	0	0.759366	0.481777	0.45173	1.76484	0.639034	0.443438
ADSSL1	Adenylosuccinate synthetase isozyme 1	2	6.73301	3	1	37	1	1.01587	0.961306	0.999824	0.988061	0.999516	1.02376	0	0.0540787	0.0979746	0.0951441	0.103275	0.0883389	0.0857837
ADSSL1	Adenylosuccinate synthetase isozyme 1	3	6.73301	3	1	40.4	1	0.896603	0.976382	0.84484	1.01056	1.04488	1.03598	0	0.273215	0.198319	0.329967	0.348004	0.0900105	0.35706
ADSSL1	Adenylosuccinate synthetase isozyme 1	3	6.73301	2	1	44	1	1.01864	0.919421	0.950434	1.0021	1.02566	0.929741	0	0.156261	0.0693374	0.0705717	0.511182	0.46852	0.683268
ADSSL1	Adenylosuccinate synthetase isozyme 1	3	6.73301	4	2	46.9	1	1.05909	0.975406	1.04255	0.990407	1.03024	0.977419	0	0.131493	0.312144	0.231307	0.22546	0.432161	0.535994
ADSSL1	Adenylosuccinate synthetase isozyme 1	3	6.73301	4	2	49.8	1	0.986004	1.00617	0.973489	0.850143	0.980635	0.942221	0	0.0374307	0.19414	0.128093	0.18223	0.149224	0.177918
ADSSL1	Adenylosuccinate synthetase isozyme 1	3	6.73301	2	2	52.9	1	0.880715	0.889753	0.860705	0.83769	0.863257	0.906654	0	0.364188	0.202017	0.15862	0.0504255	0.28977	0.492316
ADSSL1	Adenylosuccinate synthetase isozyme 1	2	6.73301	2	2	55.5	1	1.04766	1.06141	0.952432	0.899909	0.988853	1.0897	0	0.0577057	0.0420256	0.145728	0.214	0.136339	0.205251
ADSSL1	Adenylosuccinate synthetase isozyme 1	3	6.73301	2	2	58.6	1	1.0063	0.959407	0.970893	0.859341	0.880605	0.935962	0	0.0705421	0.151738	0.191787	0.0627932	0.190278	0.341461
ADSSL1	Adenylosuccinate synthetase isozyme 1	2	6.73301	2	1	62	1	1.36756	1.19534	0.741444	0.850914	0.751725	0.731978	0	0.730095	0.206055	0.18457	0.182856	0.370898	0.917954
AFAP1	Actin filament-associated protein 1	3	6.36397	5	2	37	1	0.841889	0.997793	0.912543	1.50847	1.54053	1.48836	0	0.282725	0.512916	0.351538	0.143011	0.709319	0.123313
AFAP1	Actin filament-associated protein 1	3	6.36397	7	4	40.4	1	0.925201	0.945024	0.941066	1.43442	1.55387	1.45518	0	0.158449	0.125738	0.0939477	0.289966	0.481712	0.397767
AFAP1	Actin filament-associated protein 1	3	6.36397	7	6	44	1	0.918336	0.947279	0.965089	1.47924	1.55039	1.41924	0	0.193729	0.112491	0.10512	0.179876	0.445621	0.0252281
AFAP1	Actin filament-associated protein 1	3	6.36397	6	3	46.9	1	0.882213	0.896371	0.888291	1.23102	1.43817	1.51646	0	0.0939774	0.22175	0.0544252	0.19028	0.160277	0.936039
AFAP1	Actin filament-associated protein 1	3	6.36397	5	2	49.8	1	0.891593	0.926101	0.933599	1.17196	1.41425	1.74818	0	0.206843	0.0488023	0.20753	0.627845	0.388557	0.157613
AFAP1	Actin filament-associated protein 1	2	6.36397	2	1	52.9	1	0.798907	0.794873	0.93106	0.83423	1.06382	1.27469	0	0.0412566	0.180427	0.352773	0.346015	0.31749	0.22938
AFAP1	Actin filament-associated protein 1	1	6.36397	1	1	55.5	NA	NA	NA	NA	NA	NA	NA	#NAME?	#NAME?	#NAME?	#NAME?	#NAME?	#NAME?	#NAME?
AFAP1	Actin filament-associated protein 1	1	6.36397	1	1	58.6	NA	NA	NA	NA	NA	NA	NA	#NAME?	#NAME?	#NAME?	#NAME?	#NAME?	#NAME?	#NAME?
AFF1	AF4/FMR2 family member 1	3	6.16165	4	3	37	1	1.00036	0.966942	1.01465	1.14784	1.00684	0.92938	0	0.14346	0.12617	0.386803	0.140585	0.359611	0.152484
AFF1	AF4/FMR2 family member 1	3	6.16165	4	1	40.4	1	1.05424	1.01798	1.0171	1.08217	1.04239	1.07593	0	0.479347	0.0567144	0.403543	0.0250082	0.109423	0.374035
AFF1	AF4/FMR2 family member 1	3	6.16165	6	1	44	1	0.929965	0.935292	0.93536	1.0382	1.05787	0.962278	0	0.141935	0.411262	0.605978	0.452329	0.515214	0.37926
AFF1	AF4/FMR2 family member 1	3	6.16165	2	1	46.9	1	0.891146	0.942799	0.919959	0.964544	0.919807	0.855369	0	0.337389	0.320034	0.198447	0.534088	0.394819	1.11999
AFF1	AF4/FMR2 family member 1	2	6.16165	2	1	49.8	1	0.946618	0.974836	1.0088	1.11171	1.06958	1.16241	0	0.00610036	0.0341886	0.0728172	0.38006	0.322538	0.739457
AFF1	AF4/FMR2 family member 1	1	6.16165	1	0	52.9	NA	NA	NA	NA	NA	NA	NA	#NAME?	#NAME?	#NAME?	#NAME?	#NAME?	#NAME?	#NAME?
AFF4	AF4/FMR2 family member 4	3	6.35627	9	5	37	1	0.979295	0.961988	0.936231	1.07433	0.866674	0.864665	0	0.0945393	0.311776	0.368147	0.23092	0.422541	0.461638
AFF4	AF4/FMR2 family member 4	3	6.35627	9	6	40.4	1	0.999544	0.969433	0.994846	1.27317	1.01012	0.842274	0	0.0444369	0.386266	0.0868584	0.178685	0.08068	0.325627
AFF4	AF4/FMR2 family member 4	3	6.35627	11	8	44	1	0.876413	0.949983	0.927731	1.29883	0.994527	0.900486	0	0.210302	0.212012	0.309869	0.344132	0.332363	0.354717
AFF4	AF4/FMR2 family member 4	3	6.35627	8	5	46.9	1	0.891063	1.0281	0.997262	1.35687	0.936543	0.862722	0	0.180853	0.191002	0.205788	0.466864	0.153363	0.565628
AFF4	AF4/FMR2 family member 4	3	6.35627	4	1	49.8	1	0.955144	0.957184	0.918937	1.68975	1.06314	0.943005	0	0.404643	0.198873	0.21394	0.360819	0.229281	0.28802
AFF4	AF4/FMR2 family member 4	3	6.35627	4	2	52.9	1	0.910043	0.904935	0.974755	1.4266	0.959545	0.870873	0	0.301546	0.304429	0.447449	0.444567	0.283192	0.513891
AFF4	AF4/FMR2 family member 4	1	6.35627	1	0	55.5	NA	NA	NA	NA	NA	NA	NA	#NAME?	#NAME?	#NAME?	#NAME?	#NAME?	#NAME?	#NAME?
AFG3L2	AFG3-like protein 2	3	7.26526	33	26	37	1	0.976592	0.986475	0.96991	0.941762	0.98526	1.02159	0	0.0850416	0.144172	0.0775638	0.0969494	0.194736	0.205754
AFG3L2	AFG3-like protein 2	3	7.26526	29	25	40.4	1	1.02365	0.975826	0.990239	0.966382	1.00268	0.994666	0	0.0867818	0.0627501	0.109667	0.113016	0.0849305	0.0388161
AFG3L2	AFG3-like protein 2	3	7.26526	31	30	44	1	0.982468	0.974414	0.996432	0.935995	0.979204	0.945166	0	0.0186283	0.0467315	0.113857	0.11305	0.2009	0.22087
AFG3L2	AFG3-like protein 2	3	7.26526	34	31	46.9	1	1.00127	0.963323	0.995602	0.889119	0.920426	0.998476	0	0.0359305	0.141813	0.122245	0.0855001	0.117845	0.208711
AFG3L2	AFG3-like protein 2	3	7.26526	35	32	49.8	1	1.03075	0.965655	0.971546	0.815943	0.930073	1.03383	0	0.24652	0.137204	0.19019	0.1104	0.218023	0.332619
AFG3L2	AFG3-like protein 2	3	7.26526	26	23	52.9	1	1.09943	1.03038	0.946573	1.01823	1.08594	0.882575	0	0.20472	0.291611	0.37419	0.408216	0.401516	0.141385
AFG3L2	AFG3-like protein 2	3	7.26526	13	9	55.5	1	1.27924	1.14282	0.930991	1.12172	1.40424	0.814252	0	0.446429	0.0412423	0.0751581	0.185865	0.125292	0.275594
AFG3L2	AFG3-like protein 2	3	7.26526	4	3	58.6	1	1.38499	1.14881	1.03842	1.15897	1.64287	0.851931	0	0.461402	0.0641977	0.399623	0.169662	0.531826	0.228856
AFTPH	Aftiphilin	3	6.12991	7	3	37	1	1.04909	0.976763	1.02601	0.927631	0.977558	1.015	0	0.239497	0.0871864	0.14236	0.205518	0.179841	0.175326
AFTPH	Aftiphilin	3	6.12991	5	3	40.4	1	1.03497	1.03865	1.07103	0.95823	1.07303	1.07625	0	0.135228	0.304987	0.138949	0.258562	0.193506	0.259726
AFTPH	Aftiphilin	3	6.12991	7	3	44	1	0.899504	0.941828	0.980813	0.890123	0.883699	0.883493	0	0.297295	0.200956	0.124287	0.242473	0.252062	0.0903613
AFTPH	Aftiphilin	3	6.12991	5	1	46.9	1	0.982164	0.954621	1.0609	0.80812	1.00409	1.18577	0	0.128391	0.23979	0.202601	0.224437	0.0805848	1.32356
AFTPH	Aftiphilin	3	6.12991	5	2	49.8	1	0.990396	0.976588	0.962545	0.822419	0.893609	0.989142	0	0.197755	0.0805428	0.246285	0.167076	0.25412	0.358085
AFTPH	Aftiphilin	1	6.12991	1	1	52.9	NA	NA	NA	NA	NA	NA	NA	#NAME?	#NAME?	#NAME?	#NAME?	#NAME?	#NAME?	#NAME?
AGA	N(4)-(beta-N-acetylglucosaminyl)-L-asparaginase	3	5.91417	1	1	37	NA	NA	NA	NA	NA	NA	NA	#NAME?	#NAME?	#NAME?	#NAME?	#NAME?	#NAME?	#NAME?
AGA	N(4)-(beta-N-acetylglucosaminyl)-L-asparaginase	2	5.91417	2	1	40.4	1	1.01743	0.988324	1.0778	1.10566	1.07092	0.982158	0	0.0366407	0.0401597	0.161488	0.137292	0.187688	0.0329941
AGA	N(4)-(beta-N-acetylglucosaminyl)-L-asparaginase	2	5.91417	2	1	44	1	1.10767	1.08206	1.2397	1.03788	1.0987	1.01734	0	0.142546	0.0677616	0.0849987	0.194697	0.0681002	0.103744
AGA	N(4)-(beta-N-acetylglucosaminyl)-L-asparaginase	1	5.91417	1	0	46.9	NA	NA	NA	NA	NA	NA	NA	#NAME?	#NAME?	#NAME?	#NAME?	#NAME?	#NAME?	#NAME?
AGA	N(4)-(beta-N-acetylglucosaminyl)-L-asparaginase	2	5.91417	2	1	49.8	1	1.18165	1.1523	1.13584	0.95152	1.01318	1.16846	0	0.371849	0.117975	0.186767	0.264346	0.21515	0.0800221
AGA	N(4)-(beta-N-acetylglucosaminyl)-L-asparaginase	2	5.91417	1	1	52.9	NA	NA	NA	NA	NA	NA	NA	#NAME?	#NAME?	#NAME?	#NAME?	#NAME?	#NAME?	#NAME?
AGA	N(4)-(beta-N-acetylglucosaminyl)-L-asparaginase	1	5.91417	2	2	58.6	1	0.999517	1.04788	1.07862	1.01499	0.970084	0.933747	0	0	0	0	0	0	0
AGA	N(4)-(beta-N-acetylglucosaminyl)-L-asparaginase	1	5.91417	2	2	62	1	0.90282	0.859554	1.02553	0.893939	0.831797	0.905899	0	0	0	0	0	0	0
AGA	N(4)-(beta-N-acetylglucosaminyl)-L-asparaginase	1	5.91417	1	1	66.3	NA	NA	NA	NA	NA	NA	NA	#NAME?	#NAME?	#NAME?	#NAME?	#NAME?	#NAME?	#NAME?
AGAP3	Arf-GAP with GTPase, ANK repeat and PH domain-containing protein 3	3	6.27747	5	4	37	1	1.0829	0.996696	1.05926	0.979276	0.974275	1.0272	0	0.0818683	0.153649	0.13198	0.200253	0.28213	0.225353
AGAP3	Arf-GAP with GTPase, ANK repeat and PH domain-containing protein 3	3	6.27747	6	3	40.4	1	1.05051	0.976213	1.0247	1.01369	1.00056	0.982241	0	0.0523434	0.124379	0.121994	0.0359539	0.139388	0.113857
AGAP3	Arf-GAP with GTPase, ANK repeat and PH domain-containing protein 3	3	6.27747	3	2	44	1	0.929928	0.975708	1.01279	0.979588	0.946705	0.925358	0	0.164938	0.0865368	0.209224	0.278679	0.181313	0.276778
AGAP3	Arf-GAP with GTPase, ANK repeat and PH domain-containing protein 3	2	6.27747	5	0	46.9	1	0.995549	1.00312	0.925862	1.22545	1.0399	1.0822	0	0.0824712	0.0625417	0.0370074	0.394384	0.0144169	0.000297209
AGAP3	Arf-GAP with GTPase, ANK repeat and PH domain-containing protein 3	1	6.27747	1	0	49.8	NA	NA	NA	NA	NA	NA	NA	#NAME?	#NAME?	#NAME?	#NAME?	#NAME?	#NAME?	#NAME?
AGFG1	Arf-GAP domain and FG repeat-containing protein 1	3	6.73004	8	3	37	1	0.961164	0.972908	0.997113	0.966673	1.00548	1.09864	0	0.0479596	0.121118	0.0890029	0.120322	0.228704	0.193966
AGFG1	Arf-GAP domain and FG repeat-containing protein 1	3	6.73004	8	5	40.4	1	0.99076	1.01433	0.984929	1.05305	1.00952	1.12806	0	0.145303	0.147036	0.152653	0.141744	0.187764	0.346273
AGFG1	Arf-GAP domain and FG repeat-containing protein 1	3	6.73004	8	5	44	1	0.947776	0.923595	0.959455	0.90937	0.952364	1.04392	0	0.17914	0.00576008	0.129838	0.17967	0.258487	0.0897979
AGFG1	Arf-GAP domain and FG repeat-containing protein 1	3	6.73004	7	6	46.9	1	0.965011	0.905293	0.989304	0.882751	0.974837	1.13271	0	0.10586	0.159194	0.123599	0.418079	0.0301678	0.545982
AGFG1	Arf-GAP domain and FG repeat-containing protein 1	3	6.73004	6	6	49.8	1	0.94072	0.912994	1.0111	0.930266	1.01463	1.17442	0	0.0526115	0.13286	0.116815	0.0566932	0.125452	0.457819
AGFG1	Arf-GAP domain and FG repeat-containing protein 1	3	6.73004	4	2	52.9	1	0.813119	0.854607	0.921648	1.18205	1.05131	1.23701	0	0.137828	0.211231	0.3653	0.0500507	0.345904	0.388007
AGFG1	Arf-GAP domain and FG repeat-containing protein 1	3	6.73004	1	1	55.5	NA	NA	NA	NA	NA	NA	NA	#NAME?	#NAME?	#NAME?	#NAME?	#NAME?	#NAME?	#NAME?
AGFG1	Arf-GAP domain and FG repeat-containing protein 1	2	6.73004	1	1	58.6	NA	NA	NA	NA	NA	NA	NA	#NAME?	#NAME?	#NAME?	#NAME?	#NAME?	#NAME?	#NAME?
AGFG1	Arf-GAP domain and FG repeat-containing protein 1	1	6.73004	1	1	62	NA	NA	NA	NA	NA	NA	NA	#NAME?	#NAME?	#NAME?	#NAME?	#NAME?	#NAME?	#NAME?
AGFG2	Arf-GAP domain and FG repeat-containing protein 2	3	6.17951	5	1	37	1	1.04562	0.996542	0.982425	0.957821	0.893251	0.952753	0	0.0378061	0.108694	0.0553626	0.140944	0.150359	0.275146
AGFG2	Arf-GAP domain and FG repeat-containing protein 2	3	6.17951	3	3	40.4	1	1.04343	0.995405	0.974363	0.888249	0.777146	0.863658	0	0.319925	0.0782516	0.280484	0.264777	0.0758678	0.142381
AGFG2	Arf-GAP domain and FG repeat-containing protein 2	3	6.17951	5	3	44	1	1.00398	1.05627	1.00327	0.918168	0.901407	0.981313	0	0.232726	0.114653	0.155303	0.312251	0.444974	0.114429
AGFG2	Arf-GAP domain and FG repeat-containing protein 2	3	6.17951	2	1	46.9	1	0.837882	1.01062	0.915952	1.25189	0.920262	0.921022	0	0.366614	0.457453	0.176301	0.781296	0.329609	1.69287
AGFG2	Arf-GAP domain and FG repeat-containing protein 2	1	6.17951	1	1	49.8	NA	NA	NA	NA	NA	NA	NA	#NAME?	#NAME?	#NAME?	#NAME?	#NAME?	#NAME?	#NAME?
AGK	Acylglycerol kinase, mitochondrial	3	6.58815	7	4	37	1	1.02518	1.02387	1.01336	0.983369	0.960703	0.892019	0	0.176295	0.165659	0.180898	0.0909424	0.0883276	0.216882
AGK	Acylglycerol kinase, mitochondrial	3	6.58815	6	4	40.4	1	0.969668	0.997552	1.02005	0.981438	1.12543	0.943335	0	0.154246	0.0587261	0.181077	0.1753	0.288912	0.0561848
AGK	Acylglycerol kinase, mitochondrial	3	6.58815	7	6	44	1	1.0029	0.998885	1.00372	1.02228	0.985107	0.899242	0	0.107168	0.148573	0.165843	0.392149	0.39114	0.22639
AGK	Acylglycerol kinase, mitochondrial	3	6.58815	8	3	46.9	1	1.04175	1.01213	1.02194	0.825644	0.879847	0.737419	0	0.115591	0.0978458	0.0271945	0.0538004	0.20014	0.929462
AGK	Acylglycerol kinase, mitochondrial	3	6.58815	7	4	49.8	1	1.03692	1.02842	1.03662	0.870542	0.969714	0.891948	0	0.0901049	0.135444	0.0231017	0.304411	0.261379	0.542738
AGK	Acylglycerol kinase, mitochondrial	3	6.58815	7	5	52.9	1	1.07336	1.04291	1.02683	0.926649	0.967706	0.944905	0	0.581708	0.57746	0.57939	0.701131	0.685124	0.495123
AGK	Acylglycerol kinase, mitochondrial	3	6.58815	5	1	55.5	1	1.06115	1.13592	1.03811	0.917827	0.973097	0.951317	0	0.124932	0.398931	0.238546	0.276916	0.442728	0.464308
AGK	Acylglycerol kinase, mitochondrial	1	6.58815	2	0	58.6	1	1.19127	1.045	0.79951	0.955486	1.20877	0.951394	0	0	0	0	0	0	0
AGL	Glycogen debranching enzyme	3	7.05167	41	31	37	1	1.00994	1.04744	1.07642	0.95062	0.851657	0.873394	0	0.120407	0.160163	0.175703	0.108586	0.20917	0.200491
AGL	Glycogen debranching enzyme	3	7.05167	37	32	40.4	1	1.0428	1.04719	1.01701	0.981893	0.874075	0.849015	0	0.104679	0.109034	0.103589	0.179839	0.161119	0.289571
AGL	Glycogen debranching enzyme	3	7.05167	35	30	44	1	1.00842	1.01563	1.05097	0.916984	0.840331	0.795995	0	0.0769219	0.0214902	0.0762103	0.203118	0.384161	0.402158
AGL	Glycogen debranching enzyme	3	7.05167	35	26	46.9	1	1.04085	1.08209	1.07044	0.845937	0.790732	0.799145	0	0.0478156	0.104885	0.13619	0.0740049	0.232449	0.114961
AGL	Glycogen debranching enzyme	3	7.05167	34	24	49.8	1	1.04688	1.08008	1.03035	0.745565	0.713003	0.703876	0	0.086889	0.0600097	0.131333	0.219977	0.244671	0.299458
AGL	Glycogen debranching enzyme	3	7.05167	9	5	52.9	1	0.985831	1.14856	0.961723	1.0672	0.91319	0.794415	0	0.428498	0.286456	0.367643	0.145197	0.0384104	0.0205188
AGL	Glycogen debranching enzyme	2	7.05167	1	1	55.5	NA	NA	NA	NA	NA	NA	NA	#NAME?	#NAME?	#NAME?	#NAME?	#NAME?	#NAME?	#NAME?
AGL	Glycogen debranching enzyme	1	7.05167	1	1	58.6	NA	NA	NA	NA	NA	NA	NA	#NAME?	#NAME?	#NAME?	#NAME?	#NAME?	#NAME?	#NAME?
AGMAT	Agmatinase, mitochondrial	3	6.06632	1	1	37	NA	NA	NA	NA	NA	NA	NA	#NAME?	#NAME?	#NAME?	#NAME?	#NAME?	#NAME?	#NAME?
AGMAT	Agmatinase, mitochondrial	2	6.06632	1	1	40.4	NA	NA	NA	NA	NA	NA	NA	#NAME?	#NAME?	#NAME?	#NAME?	#NAME?	#NAME?	#NAME?
AGMAT	Agmatinase, mitochondrial	3	6.06632	3	1	44	1	0.96907	1.07441	0.971914	1.0632	1.06096	0.990751	0	0.10634	0.280652	0.0636744	0.250313	0.208097	0.147877
AGMAT	Agmatinase, mitochondrial	2	6.06632	2	1	46.9	1	1.0678	1.17119	1.07559	1.20355	1.18436	1.49363	0	0.197288	0.22744	0.400174	0.740152	0.10973	0.671395
AGMAT	Agmatinase, mitochondrial	1	6.06632	1	1	49.8	NA	NA	NA	NA	NA	NA	NA	#NAME?	#NAME?	#NAME?	#NAME?	#NAME?	#NAME?	#NAME?
AGMAT	Agmatinase, mitochondrial	1	6.06632	1	1	55.5	NA	NA	NA	NA	NA	NA	NA	#NAME?	#NAME?	#NAME?	#NAME?	#NAME?	#NAME?	#NAME?
AGMAT	Agmatinase, mitochondrial	2	6.06632	3	0	58.6	1	1.00357	0.87064	0.987969	0.859999	0.852494	0.917264	0	0.0600304	0.305624	0.175904	0.144472	0.139811	0.0412789
AGMAT	Agmatinase, mitochondrial	3	6.06632	3	1	62	1	0.834572	0.914837	0.960765	0.933774	0.853464	0.515298	0	0.54162	0.159258	0.971273	0.382455	1.63351	1.31257
AGMAT	Agmatinase, mitochondrial	2	6.06632	2	0	66.3	1	1.07462	1.07153	1.16125	0.920654	0.809999	1.12023	0	0.219117	0.0476629	0.156503	0.179524	0.0415641	0.236317
AGO2	Protein argonaute-2	3	6.41058	12	10	37	1	0.999824	1.03054	1.03482	1.01989	1.0731	1.08328	0	0.0554242	0.172601	0.177756	0.0217593	0.272834	0.0830526
AGO2	Protein argonaute-2	3	6.41058	13	8	40.4	1	0.998319	0.968148	0.996437	1.0617	1.10006	1.10087	0	0.0860461	0.0853999	0.122398	0.0728426	0.0951211	0.0566052
AGO2	Protein argonaute-2	3	6.41058	12	5	44	1	0.961967	0.944032	0.979777	1.0099	1.07181	1.02356	0	0.182357	0.267524	0.10508	0.490614	0.527738	0.161364
AGO2	Protein argonaute-2	3	6.41058	9	6	46.9	1	0.926984	0.959156	1.02293	1.00952	1.07188	1.02328	0	0.104291	0.232753	0.180641	0.318541	0.256678	0.695786
AGO2	Protein argonaute-2	3	6.41058	9	7	49.8	1	1.0049	0.965925	0.941802	1.08819	1.14977	1.21508	0	0.104161	0.191493	0.0725431	0.120283	0.300028	0.197283
AGO2	Protein argonaute-2	3	6.41058	12	4	52.9	1	1.01252	1.05335	0.983922	1.15045	1.11627	1.15221	0	0.322625	0.309721	0.241775	0.25905	0.225607	0.302622
AGO2	Protein argonaute-2	3	6.41058	7	5	55.5	1	0.948461	0.974141	0.971206	1.1167	1.18257	1.23631	0	0.138183	0.118406	0.182526	0.105901	0.216409	0.377467
AGO2	Protein argonaute-2	3	6.41058	5	2	58.6	1	0.973146	0.957185	0.905833	0.98066	1.17394	1.27057	0	0.489057	0.347742	1.09277	0.330456	0.590929	0.307163
AGO2	Protein argonaute-2	3	6.41058	4	1	62	1	1.02746	1.03123	0.925287	0.796573	1.23742	1.41898	0	0.686081	0.206551	0.432488	0.654242	1.23523	0.242369
AGO2	Protein argonaute-2	2	6.41058	2	2	66.3	1	1.04448	1.05365	0.919997	0.899255	1.30832	1.37122	0	0.228687	0.240865	0.277895	0.195472	0.0354821	0.0303447
AGO3	Protein argonaute-3	3	5.86034	1	1	37	NA	NA	NA	NA	NA	NA	NA	#NAME?	#NAME?	#NAME?	#NAME?	#NAME?	#NAME?	#NAME?
AGO3	Protein argonaute-3	2	5.86034	4	0	40.4	1	0.98263	1.12877	1.03298	1.08961	1.11418	1.17384	0	0.352594	0.170237	0.113537	0.0432262	0.293582	0.426047
AGO3	Protein argonaute-3	2	5.86034	2	1	44	1	0.967585	0.908428	1.11821	1.08963	1.12583	1.10543	0	0.129534	0.490129	0.443446	0.377042	0.488784	0.419196
AGO3	Protein argonaute-3	1	5.86034	1	0	52.9	NA	NA	NA	NA	NA	NA	NA	#NAME?	#NAME?	#NAME?	#NAME?	#NAME?	#NAME?	#NAME?
AGO3	Protein argonaute-3	1	5.86034	1	0	62	NA	NA	NA	NA	NA	NA	NA	#NAME?	#NAME?	#NAME?	#NAME?	#NAME?	#NAME?	#NAME?
AGPAT1	1-acyl-sn-glycerol-3-phosphate acyltransferase alpha	3	6.50126	5	3	37	1	1.03192	1.00365	1.00988	0.897368	0.890502	0.900443	0	0.125816	0.137326	0.0329111	0.00794426	0.118759	0.0860728
AGPAT1	1-acyl-sn-glycerol-3-phosphate acyltransferase alpha	3	6.50126	4	3	40.4	1	1.04091	0.958476	1.07975	0.921042	0.906701	0.888932	0	0.168263	0.0269766	0.146869	0.162812	0.0635246	0.183887
AGPAT1	1-acyl-sn-glycerol-3-phosphate acyltransferase alpha	3	6.50126	5	4	44	1	0.989497	0.971884	1.02256	0.966443	0.926626	0.941381	0	0.260645	0.16192	0.100052	0.195676	0.333356	0.189612
AGPAT1	1-acyl-sn-glycerol-3-phosphate acyltransferase alpha	3	6.50126	4	2	46.9	1	1.02935	1.00678	1.03518	0.882081	0.850928	0.754346	0	0.196088	0.182824	0.174768	0.280453	0.650097	0.289268
AGPAT1	1-acyl-sn-glycerol-3-phosphate acyltransferase alpha	3	6.50126	5	1	49.8	1	1.0086	0.965697	0.998576	0.952926	0.964472	0.952255	0	0.281743	0.140585	0.644566	0.165903	0.569246	0.531171
AGPAT1	1-acyl-sn-glycerol-3-phosphate acyltransferase alpha	3	6.50126	2	1	52.9	1	0.992562	0.908791	0.914086	0.960498	0.871297	0.880217	0	0.32507	0.383313	0.0998461	0.304599	0.229316	0.26723
AGPAT2	1-acyl-sn-glycerol-3-phosphate acyltransferase beta	2	6.22432	2	0	37	1	1.0263	1.04375	1.09554	1.02991	1.01839	1.18338	0	0.0142436	0.00962056	0.147597	0.169917	0.00686179	0.158754
AGPAT2	1-acyl-sn-glycerol-3-phosphate acyltransferase beta	3	6.22432	3	1	40.4	1	1.07313	0.976472	1.04776	1.00347	0.985802	0.984595	0	0.486702	0.164501	0.229122	0.070935	0.0420394	0.1943
AGPAT2	1-acyl-sn-glycerol-3-phosphate acyltransferase beta	2	6.22432	2	0	44	1	1.06748	1.08949	1.06452	1.30057	1.11867	1.09306	0	0.389106	0.264643	0.159051	0.0140706	0.163212	0.248957
AGPAT2	1-acyl-sn-glycerol-3-phosphate acyltransferase beta	3	6.22432	3	1	46.9	1	0.99313	0.919567	1.04516	0.976758	0.863134	0.91415	0	0.124001	0.380217	0.256806	0.23512	0.160137	0.758841
AGPAT2	1-acyl-sn-glycerol-3-phosphate acyltransferase beta	2	6.22432	1	0	49.8	NA	NA	NA	NA	NA	NA	NA	#NAME?	#NAME?	#NAME?	#NAME?	#NAME?	#NAME?	#NAME?
AGPAT2	1-acyl-sn-glycerol-3-phosphate acyltransferase beta	2	6.22432	1	0	52.9	NA	NA	NA	NA	NA	NA	NA	#NAME?	#NAME?	#NAME?	#NAME?	#NAME?	#NAME?	#NAME?
AGPAT2	1-acyl-sn-glycerol-3-phosphate acyltransferase beta	0	6.22432	1	1	55.5	NA	NA	NA	NA	NA	NA	NA	#NAME?	#NAME?	#NAME?	#NAME?	#NAME?	#NAME?	#NAME?
AGPAT3	1-acyl-sn-glycerol-3-phosphate acyltransferase gamma	3	6.34322	5	2	37	1	0.967306	1.00042	0.983691	1.00251	0.953255	0.881357	0	0.229535	0.195478	0.0623471	0.143769	0.302716	0.287357
AGPAT3	1-acyl-sn-glycerol-3-phosphate acyltransferase gamma	2	6.34322	3	0	40.4	1	0.983498	0.904697	0.963731	0.958048	0.853769	0.984016	0	0.0189541	0.0123156	0.0497781	0.0330866	0.226788	0.124664
AGPAT3	1-acyl-sn-glycerol-3-phosphate acyltransferase gamma	3	6.34322	4	2	44	1	0.9837	1.02139	0.943819	0.934589	0.921038	0.914425	0	0.117075	0.0996908	0.0856029	0.056191	0.146545	0.0377873
AGPAT3	1-acyl-sn-glycerol-3-phosphate acyltransferase gamma	3	6.34322	3	1	46.9	1	0.976058	0.919122	0.94076	0.861454	0.833103	0.782242	0	0.0314206	0.0798507	0.194998	0.179166	0.122591	0.552578
AGPAT3	1-acyl-sn-glycerol-3-phosphate acyltransferase gamma	3	6.34322	4	1	49.8	1	1.04379	0.993693	0.944744	0.712621	0.810045	0.838048	0	0.114384	0.101051	0.225933	0.254931	0.234682	0.426252
AGPAT3	1-acyl-sn-glycerol-3-phosphate acyltransferase gamma	3	6.34322	1	1	52.9	NA	NA	NA	NA	NA	NA	NA	#NAME?	#NAME?	#NAME?	#NAME?	#NAME?	#NAME?	#NAME?
AGPAT5	1-acyl-sn-glycerol-3-phosphate acyltransferase epsilon	3	6.41704	6	3	37	1	0.983224	0.937056	0.917719	0.977371	1.08638	1.03976	0	0.111249	0.198083	0.0423602	0.222902	0.422229	0.115577
AGPAT5	1-acyl-sn-glycerol-3-phosphate acyltransferase epsilon	3	6.41704	4	1	40.4	1	0.989674	0.915478	0.849998	0.970724	1.10801	1.11509	0	0.297737	0.470443	0.352403	0.267423	0.266341	0.36204
AGPAT5	1-acyl-sn-glycerol-3-phosphate acyltransferase epsilon	3	6.41704	5	2	44	1	1.02924	0.979062	0.943381	1.01644	1.07439	1.12218	0	0.27498	0.0423286	0.173823	0.344222	0.447698	0.35258
AGPAT5	1-acyl-sn-glycerol-3-phosphate acyltransferase epsilon	3	6.41704	6	3	46.9	1	0.980356	0.889486	0.914648	0.902737	1.0922	1.047	0	0.168988	0.313258	0.211537	0.203839	0.244976	0.499857
AGPAT5	1-acyl-sn-glycerol-3-phosphate acyltransferase epsilon	3	6.41704	7	6	49.8	1	0.979053	0.908907	0.938506	0.805821	1.04017	1.15239	0	0.0690014	0.165681	0.128848	0.136628	0.116607	0.210535
AGPAT5	1-acyl-sn-glycerol-3-phosphate acyltransferase epsilon	3	6.41704	3	3	52.9	1	0.947119	0.939372	0.916655	0.917576	1.0653	0.971739	0	0.226208	0.194446	0.0491628	0.254577	0.371799	0.411807
AGPAT5	1-acyl-sn-glycerol-3-phosphate acyltransferase epsilon	1	6.41704	1	1	55.5	NA	NA	NA	NA	NA	NA	NA	#NAME?	#NAME?	#NAME?	#NAME?	#NAME?	#NAME?	#NAME?
AGPS	Alkyldihydroxyacetonephosphate synthase, peroxisomal	3	7.20849	18	14	37	1	0.954701	0.938374	0.976943	0.925512	0.877806	0.914845	0	0.123172	0.101158	0.0265624	0.0609627	0.218611	0.0857284
AGPS	Alkyldihydroxyacetonephosphate synthase, peroxisomal	3	7.20849	22	14	40.4	1	1.02263	0.973871	0.958413	0.959188	0.951339	0.944166	0	0.151993	0.0626911	0.0486238	0.0862734	0.114898	0.0591157
AGPS	Alkyldihydroxyacetonephosphate synthase, peroxisomal	3	7.20849	22	16	44	1	0.933026	0.954888	0.975677	0.910718	0.903244	0.84151	0	0.235523	0.231056	0.216554	0.415776	0.407351	0.130581
AGPS	Alkyldihydroxyacetonephosphate synthase, peroxisomal	3	7.20849	20	11	46.9	1	1.02838	0.989636	0.991693	0.875405	0.861397	0.909822	0	0.0566177	0.173135	0.200792	0.0547317	0.134669	0.0243255
AGPS	Alkyldihydroxyacetonephosphate synthase, peroxisomal	3	7.20849	17	16	49.8	1	1.00884	1.00716	0.973273	0.887653	0.910109	0.931856	0	0.0521028	0.088225	0.139434	0.158128	0.0795324	0.0850735
AGPS	Alkyldihydroxyacetonephosphate synthase, peroxisomal	3	7.20849	17	13	52.9	1	1.1089	1.10747	1.09655	1.08416	0.930668	0.904137	0	0.292802	0.24613	0.269918	0.278433	0.243478	0.170246
AGPS	Alkyldihydroxyacetonephosphate synthase, peroxisomal	3	7.20849	6	5	55.5	1	0.949015	0.96738	0.94776	0.97534	0.903013	0.843442	0	0.162249	0.196448	0.337442	0.327879	0.0375789	0.107374
AGPS	Alkyldihydroxyacetonephosphate synthase, peroxisomal	2	7.20849	3	1	58.6	1	1.06708	1.19778	1.12239	1.45168	1.10233	0.927401	0	0.390187	0.273893	0.167893	0.326192	0.254996	0.0252774
AGR2	Anterior gradient protein 2 homolog	3	6.55022	3	1	37	1	1.03549	0.937264	1.17748	1.02542	1.62417	1.18289	0	0.580474	0.40933	0.582451	0.915271	1.07042	0.589244
AGR2	Anterior gradient protein 2 homolog	2	6.55022	5	2	40.4	1	1.2066	0.991184	1.22526	1.03042	1.12963	1.34143	0	0.0144868	0.0944652	0.166851	0.0942813	0.1325	0.536135
AGR2	Anterior gradient protein 2 homolog	1	6.55022	2	2	44	1	0.829755	1.04302	0.700051	0.586597	0.705045	0.919502	0	0	0	0	0	0	0
AGR2	Anterior gradient protein 2 homolog	3	6.55022	4	2	46.9	1	0.979422	0.818702	1.03663	0.781412	1.15368	1.30113	0	0.347392	0.552463	0.171204	0.152598	0.343312	0.141306
AGR2	Anterior gradient protein 2 homolog	3	6.55022	4	1	49.8	1	0.98658	1.03134	1.02588	0.750082	1.06353	1.15447	0	0.113578	0.288553	0.405754	0.318442	0.722058	0.569944
AGR2	Anterior gradient protein 2 homolog	3	6.55022	2	1	52.9	1	1.08875	1.15916	1.10542	1.20356	1.36733	1.51651	0	0.363876	0.733545	0.182936	0.651312	0.888838	0.34958
AGR2	Anterior gradient protein 2 homolog	2	6.55022	2	2	55.5	1	1.03898	1.08328	1.07599	1.52854	1.82897	1.27897	0	0.13764	0.140547	0.277409	0.091923	0.591989	0.416926
AGR2	Anterior gradient protein 2 homolog	1	6.55022	1	1	62	NA	NA	NA	NA	NA	NA	NA	#NAME?	#NAME?	#NAME?	#NAME?	#NAME?	#NAME?	#NAME?
AGR2	Anterior gradient protein 2 homolog	1	6.55022	1	1	66.3	NA	NA	NA	NA	NA	NA	NA	#NAME?	#NAME?	#NAME?	#NAME?	#NAME?	#NAME?	#NAME?
AGRN	Agrin	3	6.33103	16	7	37	1	0.994744	1.00028	1.06179	1.04956	1.15401	1.17959	0	0.0319661	0.0619609	0.207906	0.143289	0.525062	0.761364
AGRN	Agrin	3	6.33103	13	5	40.4	1	1.03715	1.05295	1.0151	1.04959	1.09382	1.21647	0	0.0848101	0.105117	0.118521	0.261475	0.486783	0.650534
AGRN	Agrin	3	6.33103	13	10	44	1	0.981383	0.990418	1.05975	1.0523	1.12971	1.04954	0	0.297329	0.0368054	0.151282	0.321798	0.508941	0.231406
AGRN	Agrin	3	6.33103	14	7	46.9	1	1.03389	1.04415	1.06431	0.944683	1.04244	1.17263	0	0.125882	0.143689	0.150279	0.287098	0.313358	0.471672
AGRN	Agrin	3	6.33103	20	6	49.8	1	1.01938	1.01	1.04287	0.997461	1.07685	1.16217	0	0.0253367	0.084861	0.268093	0.214506	0.200298	0.952508
AGRN	Agrin	3	6.33103	14	8	52.9	1	0.911055	0.951688	1.00249	1.06073	1.11951	0.918045	0	0.138621	0.030778	0.134915	0.231511	0.278951	0.571522
AGRN	Agrin	3	6.33103	8	2	55.5	1	0.926123	0.960369	0.925845	1.4202	1.37346	1.12867	0	0.314724	0.302734	0.442887	0.474653	0.359269	0.706527
AGRN	Agrin	3	6.33103	4	1	58.6	1	1.03195	0.950925	0.843443	1.76587	1.45469	1.13025	0	0.526382	0.324893	0.691777	0.220458	0.317524	0.405628
AGRN	Agrin	3	6.33103	8	2	62	1	0.856389	0.870635	0.870474	1.58937	1.48163	0.868956	0	0.277683	0.162325	0.195658	0.354376	0.68057	1.19433
AGRN	Agrin	3	6.33103	5	3	66.3	1	1.10779	1.02652	1.0897	1.65565	1.93125	1.20546	0	0.296511	0.215913	0.140912	0.693277	0.51841	0.574094
AGTPBP1	Cytosolic carboxypeptidase 1	3	6.07714	7	5	37	1	1.0707	1.09927	1.09831	0.958918	0.978475	0.954628	0	0.407653	0.208042	0.104595	0.339759	0.219218	0.222864
AGTPBP1	Cytosolic carboxypeptidase 1	3	6.07714	7	4	40.4	1	1.01935	1.03889	1.1081	1.00217	0.95204	0.962034	0	0.0855439	0.0752001	0.140586	0.0212659	0.15078	0.0916313
AGTPBP1	Cytosolic carboxypeptidase 1	3	6.07714	7	3	44	1	0.992419	1.037	1.04849	0.950816	0.897901	0.893238	0	0.267226	0.0277667	0.0539295	0.236451	0.371269	0.110292
AGTPBP1	Cytosolic carboxypeptidase 1	3	6.07714	4	2	46.9	1	1.04676	1.0553	1.0509	0.978184	0.965477	0.899938	0	0.121718	0.180593	0.0786194	0.42576	0.0582299	0.12503
AGTPBP1	Cytosolic carboxypeptidase 1	3	6.07714	2	2	49.8	1	0.94262	0.945483	0.896223	0.991006	0.935068	0.879964	0	0.256193	0.121475	0.239294	0.0859149	0.390734	0.231587
AGTPBP1	Cytosolic carboxypeptidase 1	1	6.07714	1	1	52.9	NA	NA	NA	NA	NA	NA	NA	#NAME?	#NAME?	#NAME?	#NAME?	#NAME?	#NAME?	#NAME?
AGTRAP	Type-1 angiotensin II receptor-associated protein	2	6.62947	1	0	37	NA	NA	NA	NA	NA	NA	NA	#NAME?	#NAME?	#NAME?	#NAME?	#NAME?	#NAME?	#NAME?
AGTRAP	Type-1 angiotensin II receptor-associated protein	2	6.62947	2	2	40.4	1	1.01091	0.94666	0.972224	0.969994	0.964291	0.974202	0	0.571165	0.496194	0.417537	0.401658	0.332203	0.346633
AGTRAP	Type-1 angiotensin II receptor-associated protein	3	6.62947	2	1	44	1	1.00758	0.988963	1.03048	1.07211	0.96173	1.02363	0	0.14582	0.481505	0.612153	0.236886	0.208741	0.636667
AGTRAP	Type-1 angiotensin II receptor-associated protein	3	6.62947	2	1	46.9	1	1.06849	1.08692	1.13016	1.04173	1.1216	0.971586	0	0.172454	0.166601	0.244918	0.501048	0.292804	0.302599
AGTRAP	Type-1 angiotensin II receptor-associated protein	3	6.62947	2	1	49.8	1	1.0096	1.01933	1.13427	0.998822	1.04464	1.03794	0	0.544483	0.24964	0.375281	0.0866697	0.328929	0.245571
AGTRAP	Type-1 angiotensin II receptor-associated protein	3	6.62947	2	1	52.9	1	1.01078	1.02788	1.08493	0.905449	0.998751	1.00712	0	0.837753	0.564709	0.732225	0.218763	0.539883	0.463117
AGTRAP	Type-1 angiotensin II receptor-associated protein	3	6.62947	1	1	55.5	NA	NA	NA	NA	NA	NA	NA	#NAME?	#NAME?	#NAME?	#NAME?	#NAME?	#NAME?	#NAME?
AGTRAP	Type-1 angiotensin II receptor-associated protein	3	6.62947	2	1	58.6	1	1.05191	1.1132	0.993186	1.05754	0.963274	1.01547	0	0.359355	0.0946352	1.30328	0.447238	0.176549	0.366974
AGTRAP	Type-1 angiotensin II receptor-associated protein	2	6.62947	2	1	62	1	0.996922	1.02385	0.926582	0.979042	0.979307	0.653597	0	0.20073	0.239904	0.246564	0.524908	0.322652	0.778329
AGTRAP	Type-1 angiotensin II receptor-associated protein	1	6.62947	1	1	66.3	NA	NA	NA	NA	NA	NA	NA	#NAME?	#NAME?	#NAME?	#NAME?	#NAME?	#NAME?	#NAME?
AHCTF1	Protein ELYS	3	6.52277	36	19	37	1	0.922294	1.03306	0.994594	1.357	1.36123	1.06232	0	0.285461	0.296825	0.213913	0.56779	0.658008	0.328558
AHCTF1	Protein ELYS	3	6.52277	30	23	40.4	1	0.93153	0.979076	0.950383	1.47469	1.2801	0.969628	0	0.0837741	0.202023	0.0705644	0.611614	0.546994	0.475839
AHCTF1	Protein ELYS	3	6.52277	34	20	44	1	0.978254	0.966178	0.997744	1.5794	1.1233	1.04229	0	0.318156	0.103657	0.259253	0.535578	0.383315	0.395191
AHCTF1	Protein ELYS	3	6.52277	24	19	46.9	1	0.973489	0.977191	1.04332	1.68258	1.08303	1.19453	0	0.287357	0.205492	0.300571	0.511292	0.405617	0.564063
AHCTF1	Protein ELYS	3	6.52277	23	16	49.8	1	0.953678	1.01257	0.948267	1.47919	1.01762	1.08912	0	0.170228	0.305383	0.221464	0.628093	0.222352	0.227421
AHCTF1	Protein ELYS	3	6.52277	12	9	52.9	1	0.912127	0.974685	0.919178	1.36265	0.920553	0.855412	0	0.131687	0.0684877	0.50286	0.513766	0.147995	0.345557
AHCTF1	Protein ELYS	1	6.52277	1	0	55.5	NA	NA	NA	NA	NA	NA	NA	#NAME?	#NAME?	#NAME?	#NAME?	#NAME?	#NAME?	#NAME?
AHCY	Adenosylhomocysteinase	3	8.18638	21	18	37	1	0.991045	0.967599	0.968603	0.980616	1.01964	1.05381	0	0.0555518	0.0940187	0.0547802	0.129464	0.102884	0.028799
AHCY	Adenosylhomocysteinase	3	8.18638	24	21	40.4	1	1.03574	0.976521	1.0144	1.06657	1.07442	1.08346	0	0.112691	0.0215879	0.197962	0.0741973	0.0654264	0.067337
AHCY	Adenosylhomocysteinase	3	8.18638	23	16	44	1	1.01472	1.00354	0.979782	0.98483	1.0048	0.974763	0	0.106215	0.100758	0.0590722	0.198309	0.350444	0.226254
AHCY	Adenosylhomocysteinase	3	8.18638	24	18	46.9	1	0.997582	0.990105	0.962706	0.913187	0.934757	0.902703	0	0.0960923	0.200813	0.191088	0.208135	0.284416	0.198229
AHCY	Adenosylhomocysteinase	3	8.18638	21	19	49.8	1	1.03997	1.0182	1.00641	0.860499	0.971553	0.955691	0	0.0934099	0.171739	0.119647	0.278705	0.178259	0.228076
AHCY	Adenosylhomocysteinase	3	8.18638	21	20	52.9	1	1.0747	0.988124	1.03358	0.904737	1.03447	1.08181	0	0.347894	0.316343	0.330403	0.393636	0.357018	0.093151
AHCY	Adenosylhomocysteinase	3	8.18638	15	12	55.5	1	1.01903	0.980586	0.953097	0.938711	0.991522	1.09894	0	0.246291	0.188935	0.151398	0.309154	0.0773911	0.220627
AHCY	Adenosylhomocysteinase	3	8.18638	14	10	58.6	1	0.984183	0.957129	0.981242	0.945675	0.925746	1.0449	0	0.132109	0.0724526	0.801375	0.26134	0.22975	0.156942
AHCY	Adenosylhomocysteinase	3	8.18638	12	10	62	1	1.09332	1.01816	1.03979	0.901701	0.902742	0.838633	0	0.601306	0.334829	0.471698	0.783606	0.734553	0.438031
AHCY	Adenosylhomocysteinase	3	8.18638	10	8	66.3	1	1.08347	1.04451	1.01215	1.11193	0.680601	0.657659	0	0.939082	0.421019	0.522858	1.0716	0.296611	0.474
AHCYL1	Adenosylhomocysteinase 2	3	7.35748	13	8	37	1	1.01643	0.99355	0.984729	0.9347	0.962737	1.02608	0	0.0649014	0.0535232	0.131956	0.0396152	0.100172	0.269088
AHCYL1	Adenosylhomocysteinase 2	3	7.35748	13	10	40.4	1	0.967447	0.994205	0.977445	1.02235	1.01185	1.0557	0	0.128151	0.0360757	0.218457	0.0307656	0.220566	0.223426
AHCYL1	Adenosylhomocysteinase 2	3	7.35748	11	10	44	1	0.993963	0.958061	0.966319	0.933089	0.953118	0.899751	0	0.191427	0.0890282	0.0966893	0.413587	0.29531	0.0527815
AHCYL1	Adenosylhomocysteinase 2	3	7.35748	12	8	46.9	1	0.984499	0.997711	1.00364	0.853526	0.898629	0.948925	0	0.0857932	0.194277	0.169671	0.252929	0.237446	0.102454
AHCYL1	Adenosylhomocysteinase 2	3	7.35748	12	9	49.8	1	1.0115	1.0123	0.998572	0.809755	0.923214	0.983098	0	0.066408	0.0890699	0.0190223	0.0469785	0.081686	0.209146
AHCYL1	Adenosylhomocysteinase 2	3	7.35748	12	9	52.9	1	1.00725	1.03599	1.00406	0.769232	0.850748	0.973284	0	0.469517	0.298695	0.288083	0.255097	0.230729	0.541576
AHCYL1	Adenosylhomocysteinase 2	3	7.35748	7	5	55.5	1	1.01734	1.03071	0.965303	0.76887	0.800313	1.01354	0	0.117494	0.0835763	0.132001	0.271768	0.118838	0.147452
AHCYL1	Adenosylhomocysteinase 2	3	7.35748	10	4	58.6	1	0.946792	0.978098	0.916846	0.509225	0.740585	0.908399	0	0.146221	0.0997983	0.378191	0.56261	0.218942	0.360661
AHCYL1	Adenosylhomocysteinase 2	3	7.35748	7	3	62	1	0.942344	1.00881	0.925828	0.516204	0.65196	0.792815	0	0.698539	0.232499	0.586761	0.776855	1.15682	1.04841
AHCYL1	Adenosylhomocysteinase 2	3	7.35748	5	4	66.3	1	0.868855	0.863569	0.771139	0.498529	0.566845	0.66875	0	1.05385	0.415497	0.75499	0.494084	0.553485	0.817625
AHCYL2	Adenosylhomocysteinase 3	3	6.46685	5	3	37	1	1.08924	1.07599	1.04389	1.00302	0.819605	0.953144	0	0.208089	0.114726	0.210964	0.143155	0.623968	0.478651
AHCYL2	Adenosylhomocysteinase 3	3	6.46685	2	1	40.4	1	1.07168	0.950727	0.968142	0.908622	0.798042	0.902503	0	0.743401	0.393667	0.518244	0.840842	0.919312	0.689493
AHCYL2	Adenosylhomocysteinase 3	3	6.46685	6	3	44	1	0.988991	0.938049	0.959858	0.791372	0.769721	0.760016	0	0.257166	0.063168	0.243958	0.506598	0.462042	0.261865
AHCYL2	Adenosylhomocysteinase 3	3	6.46685	4	1	46.9	1	1.04643	1.01485	0.997178	0.809498	0.776874	0.954509	0	0.221702	0.229621	0.138249	0.141181	0.312741	0.361507
AHCYL2	Adenosylhomocysteinase 3	3	6.46685	6	1	49.8	1	1.05955	0.989229	1.06833	0.77426	0.767301	0.898498	0	0.173446	0.0780501	0.143212	0.331981	0.3306	0.202477
AHCYL2	Adenosylhomocysteinase 3	3	6.46685	7	5	52.9	1	1.0412	1.00191	1.03146	0.693131	0.718932	0.84642	0	0.38629	0.302485	0.305292	0.418251	0.295532	0.390596
AHCYL2	Adenosylhomocysteinase 3	3	6.46685	4	2	55.5	1	0.981166	1.0146	1.0155	0.738751	0.702706	0.793702	0	0.127796	0.0847665	0.0899418	0.274998	0.160895	0.213078
AHCYL2	Adenosylhomocysteinase 3	3	6.46685	3	3	58.6	1	1.05173	1.01156	1.05041	0.85409	0.888032	0.846804	0	0.116176	0.195665	0.639391	0.229636	0.428608	0.238515
AHCYL2	Adenosylhomocysteinase 3	3	6.46685	4	2	62	1	1.19634	1.24166	1.2757	0.75088	0.755965	0.681618	0	0.768587	0.398243	0.751301	0.81201	1.58047	1.49544
AHCYL2	Adenosylhomocysteinase 3	2	6.46685	4	2	66.3	1	1.15838	1.17782	1.0466	0.682975	0.714705	0.787832	0	0.171188	0.185072	0.0357013	0.204658	0.27719	0.217633
AHNAK	Neuroblast differentiation-associated protein AHNAK	3	8.24253	205	194	37	1	0.985031	1.00745	0.982107	0.96294	1.01116	1.09731	0	0.107567	0.0595033	0.514041	0.274209	0.148798	0.0999616
AHNAK	Neuroblast differentiation-associated protein AHNAK	3	8.24253	217	187	40.4	1	0.961695	0.977064	0.987295	0.921322	0.990338	1.01779	0	0.18172	0.0528393	0.218202	0.0452483	0.0578751	0.234244
AHNAK	Neuroblast differentiation-associated protein AHNAK	3	8.24253	226	168	44	1	0.946127	0.98501	1.00976	0.877882	0.990974	1.02297	0	0.100263	0.1547	0.285264	0.0947079	0.0702516	0.0729645
AHNAK	Neuroblast differentiation-associated protein AHNAK	3	8.24253	200	175	46.9	1	0.967787	1.00547	0.984429	0.895627	0.993462	1.1233	0	0.500246	0.0818713	0.42396	0.182095	0.205149	0.669754
AHNAK	Neuroblast differentiation-associated protein AHNAK	3	8.24253	193	155	49.8	1	1.00396	1.05076	1.02041	0.839916	0.900168	1.02694	0	0.209222	0.0995222	0.211366	0.344467	0.297916	0.336501
AHNAK	Neuroblast differentiation-associated protein AHNAK	3	8.24253	203	155	52.9	1	0.88564	0.956725	0.88981	0.825891	0.867335	0.935259	0	0.232118	0.273133	0.324458	0.476222	0.539884	0.519388
AHNAK	Neuroblast differentiation-associated protein AHNAK	3	8.24253	127	69	55.5	1	0.89641	0.979342	0.975642	1.26018	0.952537	1.07432	0	0.195345	0.0689802	0.0914293	0.360505	0.218349	0.250613
AHNAK	Neuroblast differentiation-associated protein AHNAK	3	8.24253	127	77	58.6	1	0.947643	0.917579	0.974576	1.25791	0.973961	1.1119	0	0.0793808	0.189548	0.318693	0.361589	0.171164	0.181291
AHNAK	Neuroblast differentiation-associated protein AHNAK	3	8.24253	91	81	62	1	1.00089	1.01309	1.03214	1.20297	0.950789	1.11386	0	0.303624	0.303782	0.325728	0.296419	0.225114	0.132937
AHNAK	Neuroblast differentiation-associated protein AHNAK	3	8.24253	95	63	66.3	1	1.03425	1.07641	1.03275	1.13943	0.94047	1.07531	0	0.31892	0.219449	0.29382	0.0236788	0.216115	0.256227
AHNAK2	Protein AHNAK2	3	6.71366	47	21	37	1	0.995689	1.0456	1.02542	0.818116	0.839273	0.899175	0	0.124381	0.110321	0.189779	0.121834	0.10768	0.0644768
AHNAK2	Protein AHNAK2	3	6.71366	44	14	40.4	1	1.01771	1.02316	1.01689	0.879531	0.867441	0.914024	0	0.272819	0.228753	0.21396	0.295394	0.138723	0.031451
AHNAK2	Protein AHNAK2	3	6.71366	53	37	44	1	1.05378	1.0582	1.08755	0.849153	0.854032	0.868854	0	0.136394	0.0592322	0.090833	0.0528743	0.101003	0.136125
AHNAK2	Protein AHNAK2	3	6.71366	42	23	46.9	1	0.998882	1.06209	1.05334	0.826194	0.823476	0.990014	0	0.114288	0.0189996	0.178079	0.0644745	0.084663	0.279625
AHNAK2	Protein AHNAK2	3	6.71366	44	34	49.8	1	0.99617	1.05555	1.033	0.774909	0.78498	0.912314	0	0.0589645	0.0342777	0.10902	0.106811	0.11949	0.136295
AHNAK2	Protein AHNAK2	3	6.71366	54	29	52.9	1	0.968268	1.02735	1.00005	0.862792	0.745522	0.801821	0	0.18659	0.259979	0.270711	0.290794	0.183363	0.314347
AHNAK2	Protein AHNAK2	3	6.71366	13	3	55.5	1	0.95672	1.03094	1.05917	1.18956	0.867957	0.942575	0	0.250812	0.141949	0.120948	0.195874	0.464516	0.22856
AHNAK2	Protein AHNAK2	3	6.71366	5	1	58.6	1	1.11259	1.05667	1.42851	1.39031	1.00796	1.09639	0	0.252675	0.487308	0.439649	0.433433	0.0733424	0.103401
AHNAK2	Protein AHNAK2	3	6.71366	3	1	62	1	0.815062	1.07678	1.00023	0.947701	0.921605	0.938541	0	0.337022	0.219775	0.562344	0.241527	0.122159	0.413266
AHNAK2	Protein AHNAK2	2	6.71366	5	5	66.3	1	1.05044	1.071	1.14398	0.9939	0.965147	0.854704	0	0.0336931	0.227084	0.113447	0.451601	0.412334	0.185464
AHSA1	Activator of 90 kDa heat shock protein ATPase homolog 1	3	7.05075	19	13	37	1	0.968899	0.943293	0.960196	1.00495	1.04367	0.96916	0	0.0891659	0.0544782	0.121048	0.0721435	0.259482	0.0394837
AHSA1	Activator of 90 kDa heat shock protein ATPase homolog 1	3	7.05075	15	12	40.4	1	1.04856	0.951325	0.964562	1.09758	1.08946	1.00122	0	0.18539	0.0191128	0.252706	0.163177	0.145347	0.21263
AHSA1	Activator of 90 kDa heat shock protein ATPase homolog 1	3	7.05075	17	12	44	1	0.973342	0.933465	0.941151	0.976128	0.959938	0.899286	0	0.102182	0.0695334	0.0586445	0.248291	0.407067	0.389007
AHSA1	Activator of 90 kDa heat shock protein ATPase homolog 1	3	7.05075	16	12	46.9	1	0.991546	0.959267	0.961635	0.863705	0.953842	0.891485	0	0.141975	0.234859	0.142347	0.268568	0.282188	0.837376
AHSA1	Activator of 90 kDa heat shock protein ATPase homolog 1	3	7.05075	15	14	49.8	1	0.950954	0.913131	0.919542	0.940257	1.07398	1.02519	0	0.0572379	0.0750459	0.0732541	0.19229	0.222117	0.186086
AHSA1	Activator of 90 kDa heat shock protein ATPase homolog 1	3	7.05075	11	9	52.9	1	0.871045	0.884394	0.904406	1.14643	1.07287	1.01204	0	0.363184	0.176923	0.0647129	0.263815	0.200343	0.342839
AHSA1	Activator of 90 kDa heat shock protein ATPase homolog 1	3	7.05075	5	3	55.5	1	0.817502	0.806559	0.881446	1.02466	1.14508	1.18563	0	0.329341	0.277584	0.290467	0.548867	0.108604	0.413716
AHSA1	Activator of 90 kDa heat shock protein ATPase homolog 1	3	7.05075	4	2	58.6	1	1.0068	0.993215	0.966086	1.03492	1.2259	1.20387	0	0.0255365	0.407095	0.430705	0.312061	0.559832	0.0522948
AHSA1	Activator of 90 kDa heat shock protein ATPase homolog 1	3	7.05075	4	2	62	1	0.937822	1.0853	1.0415	1.41132	1.19856	1.08035	0	1.53789	0.88441	1.49789	0.540534	2.22727	0.857321
AHSA1	Activator of 90 kDa heat shock protein ATPase homolog 1	3	7.05075	2	1	66.3	1	1.01342	0.875774	1.24422	1.31337	1.48802	1.31654	0	0.329056	0.660243	0.788474	0.860219	0.645003	0.353903
AHSG	Alpha-2-HS-glycoprotein	3	6.60666	2	1	37	1	1.0382	0.810912	0.992673	1.11584	1.80967	1.15567	0	0.352736	0.459631	0.271397	0.377998	1.84516	0.367402
AHSG	Alpha-2-HS-glycoprotein	2	6.60666	2	1	40.4	1	1.08652	0.928763	1.0585	1.36611	3.7517	1.53494	0	0.0441683	0.580618	0.156829	0.287608	1.69728	0.459328
AHSG	Alpha-2-HS-glycoprotein	3	6.60666	2	1	44	1	0.957873	0.96889	1.04299	1.11998	1.78608	1.13278	0	0.419652	0.519067	0.304321	0.287974	2.16208	0.414731
AHSG	Alpha-2-HS-glycoprotein	3	6.60666	1	1	46.9	NA	NA	NA	NA	NA	NA	NA	#NAME?	#NAME?	#NAME?	#NAME?	#NAME?	#NAME?	#NAME?
AHSG	Alpha-2-HS-glycoprotein	2	6.60666	1	0	49.8	NA	NA	NA	NA	NA	NA	NA	#NAME?	#NAME?	#NAME?	#NAME?	#NAME?	#NAME?	#NAME?
AHSG	Alpha-2-HS-glycoprotein	2	6.60666	1	1	52.9	NA	NA	NA	NA	NA	NA	NA	#NAME?	#NAME?	#NAME?	#NAME?	#NAME?	#NAME?	#NAME?
AHSG	Alpha-2-HS-glycoprotein	1	6.60666	1	1	55.5	NA	NA	NA	NA	NA	NA	NA	#NAME?	#NAME?	#NAME?	#NAME?	#NAME?	#NAME?	#NAME?
AHSG	Alpha-2-HS-glycoprotein	2	6.60666	1	1	58.6	NA	NA	NA	NA	NA	NA	NA	#NAME?	#NAME?	#NAME?	#NAME?	#NAME?	#NAME?	#NAME?
AHSG	Alpha-2-HS-glycoprotein	2	6.60666	1	1	62	NA	NA	NA	NA	NA	NA	NA	#NAME?	#NAME?	#NAME?	#NAME?	#NAME?	#NAME?	#NAME?
AHSG	Alpha-2-HS-glycoprotein	3	6.60666	2	1	66.3	1	1.30276	0.882119	0.823248	0.911409	1.98283	1.23771	0	1.14247	0.525784	0.953997	0.913842	1.92357	0.676989
AIDA	Axin interactor, dorsalization-associated protein	3	6.24753	6	3	37	1	0.979828	1.10326	1.14046	1.07289	0.979324	0.94826	0	0.251738	0.117112	0.183823	0.279527	0.295892	0.357952
AIDA	Axin interactor, dorsalization-associated protein	3	6.24753	4	3	40.4	1	1.07201	1.02254	1.05416	0.994495	0.968095	0.975286	0	0.347273	0.122421	0.139573	0.0920348	0.189539	0.114171
AIDA	Axin interactor, dorsalization-associated protein	3	6.24753	6	1	44	1	0.98494	1.02427	1.05586	1.04254	0.943486	1.04408	0	0.231159	0.124442	0.111508	0.190506	0.193653	0.117195
AIDA	Axin interactor, dorsalization-associated protein	3	6.24753	4	1	46.9	1	1.00248	1.01929	0.975706	0.998972	0.913871	0.908704	0	0.069455	0.337392	0.273829	0.212376	0.112991	0.534618
AIDA	Axin interactor, dorsalization-associated protein	3	6.24753	3	3	49.8	1	1.06127	1.08305	1.08274	0.947845	1.0374	1.21496	0	0.215709	0.176326	0.164205	0.420243	0.447278	0.723703
AIDA	Axin interactor, dorsalization-associated protein	3	6.24753	2	1	52.9	1	0.867699	1.06692	0.977742	0.876813	0.78273	0.956336	0	0.357664	0.565177	0.643229	0.16643	0.484461	0.635097
AIDA	Axin interactor, dorsalization-associated protein	1	6.24753	1	1	55.5	NA	NA	NA	NA	NA	NA	NA	#NAME?	#NAME?	#NAME?	#NAME?	#NAME?	#NAME?	#NAME?
AIFM1	Apoptosis-inducing factor 1, mitochondrial	3	7.84517	19	18	37	1	0.986239	0.947482	1.02617	0.918375	0.926418	0.966144	0	0.107079	0.170904	0.135407	0.101003	0.0685674	0.169922
AIFM1	Apoptosis-inducing factor 1, mitochondrial	3	7.84517	24	20	40.4	1	1.04019	0.97684	1.04406	1.02654	0.983381	0.981216	0	0.0679783	0.132639	0.0316371	0.0845213	0.0905631	0.277291
AIFM1	Apoptosis-inducing factor 1, mitochondrial	3	7.84517	23	15	44	1	0.978591	0.972245	1.02057	0.924908	0.985514	0.973401	0	0.0759712	0.12012	0.247138	0.237236	0.242902	0.268701
AIFM1	Apoptosis-inducing factor 1, mitochondrial	3	7.84517	23	17	46.9	1	0.981463	0.972505	0.975993	0.823698	0.909237	0.942154	0	0.120264	0.196067	0.222388	0.154108	0.0948621	0.291836
AIFM1	Apoptosis-inducing factor 1, mitochondrial	3	7.84517	24	16	49.8	1	1.01316	0.968802	0.990023	0.807393	0.937414	1.00636	0	0.130931	0.121564	0.220358	0.0506924	0.111587	0.350901
AIFM1	Apoptosis-inducing factor 1, mitochondrial	3	7.84517	21	19	52.9	1	0.946382	0.959619	0.932752	0.787738	0.847117	0.934922	0	0.31121	0.303749	0.399571	0.263165	0.138498	0.548592
AIFM1	Apoptosis-inducing factor 1, mitochondrial	3	7.84517	14	10	55.5	1	0.965417	0.994529	0.981115	0.88318	0.893465	1.02521	0	0.158581	0.0783972	0.103026	0.176994	0.208509	0.123979
AIFM1	Apoptosis-inducing factor 1, mitochondrial	3	7.84517	15	10	58.6	1	0.96845	0.975352	0.947601	0.851917	0.885896	0.980045	0	0.115136	0.156255	0.21198	0.0794476	0.22723	0.0859886
AIFM1	Apoptosis-inducing factor 1, mitochondrial	3	7.84517	12	10	62	1	1.07921	1.0527	0.997817	0.787731	0.943483	0.894676	0	0.185954	0.0103314	0.147014	0.396608	0.262946	0.191136
AIFM1	Apoptosis-inducing factor 1, mitochondrial	3	7.84517	4	1	66.3	1	1.09909	1.00519	0.929937	1.15183	1.24128	1.08185	0	0.684277	0.854319	1.38649	0.891341	0.339159	1.32537
AIFM2	Apoptosis-inducing factor 2	3	6.93071	8	7	37	1	1.00038	1.00033	1.00974	0.991403	0.914012	1.01702	0	0.0793675	0.0447804	0.0715379	0.153337	0.175991	0.0703559
AIFM2	Apoptosis-inducing factor 2	3	6.93071	7	6	40.4	1	1.00171	0.991503	0.999802	0.988412	0.888645	0.93497	0	0.160347	0.0374252	0.115304	0.0980499	0.115068	0.588121
AIFM2	Apoptosis-inducing factor 2	3	6.93071	8	4	44	1	1.01496	0.992322	0.979917	1.01774	0.913943	0.963508	0	0.148807	0.0602205	0.172031	0.120518	0.171361	0.0937115
AIFM2	Apoptosis-inducing factor 2	3	6.93071	5	4	46.9	1	1.08421	1.04726	1.05091	0.890137	0.824218	0.787893	0	0.112181	0.0748237	0.117038	0.182686	0.265135	1.25741
AIFM2	Apoptosis-inducing factor 2	3	6.93071	8	5	49.8	1	1.00141	0.972297	0.981793	0.87969	0.818094	0.72884	0	0.331012	0.334226	0.328597	0.384097	0.659891	1.25975
AIFM2	Apoptosis-inducing factor 2	3	6.93071	9	6	52.9	1	0.974709	0.978875	0.952541	0.824022	0.841083	0.917433	0	0.17577	0.212594	0.254681	0.241356	0.216412	0.21757
AIFM2	Apoptosis-inducing factor 2	3	6.93071	3	2	55.5	1	1.00386	0.98107	0.937649	0.895123	0.905405	0.940395	0	0.148096	0.0132888	0.294469	0.262664	0.250844	0.378498
AIFM2	Apoptosis-inducing factor 2	2	6.93071	2	1	58.6	1	0.987015	0.995037	0.880235	0.766787	0.797012	0.869777	0	0.243133	0.466847	0.221003	0.205829	0.134075	0.0610684
AIMP1	Aminoacyl tRNA synthase complex-interacting multifunctional protein 1	3	7.06077	17	12	37	1	0.999223	1.03722	0.957758	0.997056	1.11602	1.02489	0	0.132426	0.145567	0.112908	0.226554	0.183842	0.123903
AIMP1	Aminoacyl tRNA synthase complex-interacting multifunctional protein 1	3	7.06077	18	14	40.4	1	1.02111	1.0634	0.976845	0.952594	1.05992	1.01334	0	0.280267	0.145524	0.117189	0.150101	0.0885852	0.330176
AIMP1	Aminoacyl tRNA synthase complex-interacting multifunctional protein 1	3	7.06077	18	14	44	1	0.981321	1.01654	1.00187	0.973282	1.08083	1.25988	0	0.197915	0.216246	0.105061	0.674695	0.63724	0.372625
AIMP1	Aminoacyl tRNA synthase complex-interacting multifunctional protein 1	3	7.06077	15	14	46.9	1	0.936821	0.966812	0.934048	1.06004	1.06468	1.07003	0	0.0704592	0.318328	0.376684	0.335291	0.170477	0.691368
AIMP1	Aminoacyl tRNA synthase complex-interacting multifunctional protein 1	3	7.06077	13	9	49.8	1	0.89995	0.899483	0.904419	1.09486	1.03725	1.07769	0	0.100117	0.168638	0.123633	0.479626	0.380636	0.290729
AIMP1	Aminoacyl tRNA synthase complex-interacting multifunctional protein 1	3	7.06077	8	3	52.9	1	0.940362	0.86006	0.912972	1.18565	1.11952	1.04757	0	0.365335	0.267908	0.249243	0.405103	0.0963396	0.638834
AIMP1	Aminoacyl tRNA synthase complex-interacting multifunctional protein 1	2	7.06077	1	1	55.5	NA	NA	NA	NA	NA	NA	NA	#NAME?	#NAME?	#NAME?	#NAME?	#NAME?	#NAME?	#NAME?
AIMP1	Aminoacyl tRNA synthase complex-interacting multifunctional protein 1	2	7.06077	1	1	58.6	NA	NA	NA	NA	NA	NA	NA	#NAME?	#NAME?	#NAME?	#NAME?	#NAME?	#NAME?	#NAME?
AIMP2	Aminoacyl tRNA synthase complex-interacting multifunctional protein 2	3	6.9667	13	9	37	1	0.969754	0.988904	0.993738	1.06269	1.17908	1.0749	0	0.119351	0.0668537	0.13875	0.201251	0.119424	0.162536
AIMP2	Aminoacyl tRNA synthase complex-interacting multifunctional protein 2	3	6.9667	12	6	40.4	1	1.09497	1.0576	0.978859	0.96672	1.12166	1.1302	0	0.38564	0.583122	0.358745	0.30429	0.244073	0.186001
AIMP2	Aminoacyl tRNA synthase complex-interacting multifunctional protein 2	3	6.9667	11	7	44	1	0.931156	0.994956	0.945384	1.02655	1.08577	1.22652	0	0.328358	0.282698	0.319529	1.12188	1.0623	0.646945
AIMP2	Aminoacyl tRNA synthase complex-interacting multifunctional protein 2	3	6.9667	9	7	46.9	1	0.922994	0.884787	0.992499	1.13077	1.32202	1.22338	0	0.0982004	0.469894	0.368617	0.109393	0.348212	0.390926
AIMP2	Aminoacyl tRNA synthase complex-interacting multifunctional protein 2	3	6.9667	9	4	49.8	1	0.850089	0.878958	0.833775	1.11188	1.09882	1.03678	0	0.065947	0.183921	0.0876502	0.512456	0.314212	0.24218
AIMP2	Aminoacyl tRNA synthase complex-interacting multifunctional protein 2	3	6.9667	4	2	52.9	1	1.01263	0.958456	1.02162	1.39843	1.35569	1.23603	0	0.496038	0.283163	0.483228	0.31825	0.0867357	1.16603
AIMP2	Aminoacyl tRNA synthase complex-interacting multifunctional protein 2	1	6.9667	1	1	62	NA	NA	NA	NA	NA	NA	NA	#NAME?	#NAME?	#NAME?	#NAME?	#NAME?	#NAME?	#NAME?
AIP	AH receptor-interacting protein	3	6.57094	7	4	37	1	0.957522	1.08324	0.995001	1.05091	1.06	1.06494	0	0.144823	0.201864	0.152109	0.0868526	0.421753	0.159887
AIP	AH receptor-interacting protein	3	6.57094	5	1	40.4	1	1.04658	1.09126	0.983505	1.03754	1.0035	1.03683	0	0.574723	0.471079	0.54119	0.563197	0.459297	0.18445
AIP	AH receptor-interacting protein	3	6.57094	9	2	44	1	0.994871	1.04747	0.958341	1.04006	0.960958	1.31009	0	0.159834	0.0983059	0.164244	0.910842	0.911574	0.561762
AIP	AH receptor-interacting protein	3	6.57094	4	2	46.9	1	1.04298	1.11145	1.1001	1.08794	1.18515	1.13337	0	0.137928	0.561006	0.609143	0.351426	0.733834	0.222578
AIP	AH receptor-interacting protein	3	6.57094	2	2	49.8	1	1.02948	1.00462	0.96377	1.29417	1.16566	1.14164	0	0.133127	0.0542035	0.203146	0.198137	0.082797	0.126472
AIP	AH receptor-interacting protein	2	6.57094	2	1	52.9	1	1.10334	0.929448	1.02726	1.61693	1.28489	1.44712	0	0.659587	0.0323622	0.342699	0.0403251	0.391849	1.08386
AJUBA	LIM domain-containing protein ajuba	3	6.08696	7	2	37	1	0.958019	1.0094	1.05891	1.04897	1.29312	1.10012	0	0.399095	0.311385	0.418571	0.266253	0.477879	0.283109
AJUBA	LIM domain-containing protein ajuba	3	6.08696	8	4	40.4	1	1.00437	0.970815	1.05226	1.10544	1.18281	1.10898	0	0.230985	0.0570335	0.037157	0.107902	0.155222	0.139848
AJUBA	LIM domain-containing protein ajuba	3	6.08696	8	1	44	1	0.993707	0.945362	1.08063	1.08021	1.20528	1.0764	0	0.304829	0.342399	0.281672	0.0997268	0.211725	0.154974
AJUBA	LIM domain-containing protein ajuba	2	6.08696	5	1	46.9	1	1.08981	0.993976	1.09572	0.990683	1.15792	1.10415	0	0.391421	0.123151	0.207013	0.120416	0.0289987	0.149772
AJUBA	LIM domain-containing protein ajuba	2	6.08696	3	0	49.8	1	1.05821	1.07445	1.07558	1.13706	1.22821	0.992318	0	0.0521709	0.0464514	0.0663815	0.380372	0.228342	0.81474
AJUBA	LIM domain-containing protein ajuba	2	6.08696	1	0	52.9	NA	NA	NA	NA	NA	NA	NA	#NAME?	#NAME?	#NAME?	#NAME?	#NAME?	#NAME?	#NAME?
AK1	Adenylate kinase isoenzyme 1	3	6.86487	11	6	37	1	0.9696	0.999045	0.956618	0.943906	0.894833	0.86662	0	0.0639957	0.0952202	0.0569504	0.152536	0.350406	0.0637247
AK1	Adenylate kinase isoenzyme 1	3	6.86487	10	8	40.4	1	0.968819	1.0131	0.952925	0.927877	0.822847	0.87419	0	0.497119	0.189163	0.269699	0.194626	0.282198	0.119592
AK1	Adenylate kinase isoenzyme 1	3	6.86487	11	6	44	1	0.986891	1.05677	0.989217	0.922352	0.849089	0.996413	0	0.197982	0.0973207	0.121501	0.698034	0.583089	0.336482
AK1	Adenylate kinase isoenzyme 1	3	6.86487	8	7	46.9	1	1.02866	1.00804	1.03685	0.9019	0.875874	0.881817	0	0.180119	0.21705	0.464296	0.372218	0.400222	0.158174
AK1	Adenylate kinase isoenzyme 1	3	6.86487	10	8	49.8	1	1.11116	1.11303	1.07493	1.05086	0.911047	0.856369	0	0.169225	0.0923922	0.0938661	0.114422	0.235405	0.205893
AK1	Adenylate kinase isoenzyme 1	3	6.86487	7	2	52.9	1	1.11602	1.1194	1.02187	1.2962	1.2301	1.11948	0	0.432143	0.140097	0.286378	0.216941	0.294036	0.437713
AK1	Adenylate kinase isoenzyme 1	2	6.86487	2	1	55.5	1	1.09037	1.12682	1.08446	1.22355	1.14317	1.01303	0	0.112848	0.199216	0.173236	0.308982	0.211326	0.0291902
AK1	Adenylate kinase isoenzyme 1	1	6.86487	1	1	58.6	NA	NA	NA	NA	NA	NA	NA	#NAME?	#NAME?	#NAME?	#NAME?	#NAME?	#NAME?	#NAME?
AK1	Adenylate kinase isoenzyme 1	2	6.86487	1	1	62	NA	NA	NA	NA	NA	NA	NA	#NAME?	#NAME?	#NAME?	#NAME?	#NAME?	#NAME?	#NAME?
AK1	Adenylate kinase isoenzyme 1	2	6.86487	2	1	66.3	1	1.05627	1.14997	1.21037	0.978952	0.909876	1.16111	0	0.00398275	0.0412744	0.331407	0.0793494	0.225085	0.140131
AK2	Adenylate kinase 2, mitochondrial	3	7.20112	14	8	37	1	0.902485	0.946231	0.898373	1.15139	1.1531	0.96622	0	0.223624	0.171223	0.241717	0.27341	0.185575	0.340328
AK2	Adenylate kinase 2, mitochondrial	3	7.20112	17	11	40.4	1	1.09515	1.08805	1.09389	1.1026	1.15078	1.04018	0	0.24424	0.703039	0.148982	0.213488	0.563576	0.688139
AK2	Adenylate kinase 2, mitochondrial	3	7.20112	15	12	44	1	0.86735	0.98855	0.883986	0.954451	0.978931	1.08523	0	0.427266	0.0476023	0.701175	1.58418	1.64481	0.98969
AK2	Adenylate kinase 2, mitochondrial	3	7.20112	14	13	46.9	1	1.00328	0.843348	0.960874	0.933422	1.23222	1.208	0	0.368462	0.498915	0.478512	0.0858144	0.524856	0.15965
AK2	Adenylate kinase 2, mitochondrial	3	7.20112	18	12	49.8	1	1.0105	1.00588	1.02045	0.898716	1.01655	1.03131	0	0.189117	0.166123	0.156056	0.112051	0.558637	0.363896
AK2	Adenylate kinase 2, mitochondrial	3	7.20112	17	13	52.9	1	1.05425	1.12867	1.01476	1.0435	1.21809	1.36454	0	0.345091	0.115893	0.473776	0.173653	0.389176	1.04585
AK2	Adenylate kinase 2, mitochondrial	3	7.20112	12	8	55.5	1	1.08173	0.985402	1.03064	1.04203	1.20175	0.957916	0	0.440511	0.264299	0.289608	0.246699	0.338884	0.375224
AK2	Adenylate kinase 2, mitochondrial	3	7.20112	10	6	58.6	1	1.07422	0.963932	1.09318	0.922613	1.08206	0.97812	0	0.354572	0.60632	1.52658	0.288144	0.765759	0.873953
AK2	Adenylate kinase 2, mitochondrial	3	7.20112	9	5	62	1	1.16151	1.09797	0.99452	1.15518	1.33177	1.24222	0	0.535966	0.558339	0.710806	0.711039	0.674561	0.44312
AK2	Adenylate kinase 2, mitochondrial	2	7.20112	2	1	66.3	1	0.99074	0.954566	1.00508	0.98043	1.23441	1.01757	0	0.501469	0.131169	0.464935	0.465	0.207565	0.412142
AK3	GTP:AMP phosphotransferase AK3, mitochondrial	3	6.46746	6	3	37	1	1.00918	1.04213	1.08521	1.11944	0.97939	0.893356	0	0.210966	0.342733	0.142351	0.176081	0.292917	0.179034
AK3	GTP:AMP phosphotransferase AK3, mitochondrial	3	6.46746	8	3	40.4	1	1.111	1.14003	1.19158	1.03565	0.968642	0.894846	0	0.361821	0.325169	0.295196	0.291128	0.401215	0.435508
AK3	GTP:AMP phosphotransferase AK3, mitochondrial	3	6.46746	8	3	44	1	1.01277	1.07305	1.02174	1.02543	0.974395	1.13262	0	0.339435	0.146048	0.411657	1.05797	1.0814	0.713236
AK3	GTP:AMP phosphotransferase AK3, mitochondrial	3	6.46746	7	1	46.9	1	1.12021	1.01612	1.05286	0.885915	1.01105	0.960481	0	0.155419	0.338068	0.304017	0.135985	0.439822	0.280098
AK3	GTP:AMP phosphotransferase AK3, mitochondrial	3	6.46746	9	5	49.8	1	1.01421	1.01258	1.09573	0.874273	0.884234	0.87982	0	0.0174741	0.0564986	0.139666	0.186927	0.348154	0.257151
AK3	GTP:AMP phosphotransferase AK3, mitochondrial	3	6.46746	9	5	52.9	1	1.21949	1.2024	1.30263	1.04377	1.4768	1.1509	0	0.466327	0.523882	0.696305	0.835281	0.89552	1.22592
AK3	GTP:AMP phosphotransferase AK3, mitochondrial	3	6.46746	5	4	55.5	1	1.08245	1.04138	1.07729	0.945408	0.888121	0.931667	0	0.346137	0.292237	0.382882	0.150603	0.21542	0.351058
AK3	GTP:AMP phosphotransferase AK3, mitochondrial	3	6.46746	4	1	58.6	1	1.15725	1.01854	1.06118	0.961962	0.960316	0.771544	0	0.113001	0.450547	0.877221	0.613428	0.791838	0.416685
AK6	Adenylate kinase isoenzyme 6	3	6.52885	2	1	37	1	0.935655	0.835524	0.922353	0.898934	1.1367	0.96663	0	0.215336	0.20198	0.307886	0.626319	0.782127	0.686383
AK6	Adenylate kinase isoenzyme 6	2	6.52885	2	0	40.4	1	1.08668	0.972258	1.10249	1.17391	1.32393	3.2514	0	0.286796	0.207801	0.082602	0.127992	0.177588	2.27716
AK6	Adenylate kinase isoenzyme 6	3	6.52885	2	1	44	1	0.945593	1.06638	0.940584	1.09818	1.22296	1.08289	0	0.806842	0.131721	0.773501	1.4339	1.37138	0.644911
AK6	Adenylate kinase isoenzyme 6	3	6.52885	2	2	46.9	1	0.975051	0.920774	0.961029	1.47252	1.78924	1.26474	0	0.24386	0.116583	0.172112	0.740345	0.230631	0.747772
AKAP1	A-kinase anchor protein 1, mitochondrial	3	6.83634	13	10	37	1	0.972108	0.954812	0.991187	0.877285	0.963644	1.06526	0	0.0431922	0.0657951	0.1155	0.0998717	0.0548973	0.113392
AKAP1	A-kinase anchor protein 1, mitochondrial	3	6.83634	13	9	40.4	1	0.959553	0.972609	0.980293	0.944588	1.00677	1.05067	0	0.193162	0.109712	0.149294	0.145372	0.239712	0.243346
AKAP1	A-kinase anchor protein 1, mitochondrial	3	6.83634	12	12	44	1	0.956926	0.980028	0.981875	0.795577	0.921034	1.01143	0	0.123123	0.135309	0.143794	0.236786	0.321695	0.331822
AKAP1	A-kinase anchor protein 1, mitochondrial	3	6.83634	12	9	46.9	1	0.917092	0.932328	0.952455	0.887865	0.998495	1.11528	0	0.169002	0.120713	0.0545552	0.293626	0.250052	0.518626
AKAP1	A-kinase anchor protein 1, mitochondrial	3	6.83634	9	5	49.8	1	0.9918	0.964035	0.992959	1.09879	1.12121	1.15107	0	0.127153	0.138785	0.091266	0.21075	0.261066	0.197352
AKAP1	A-kinase anchor protein 1, mitochondrial	2	6.83634	4	1	52.9	1	0.902983	1.02593	0.967235	1.43406	1.16677	1.09485	0	0.268722	0.36824	0.106204	0.657219	0.475316	0.122249
AKAP1	A-kinase anchor protein 1, mitochondrial	1	6.83634	1	1	62	NA	NA	NA	NA	NA	NA	NA	#NAME?	#NAME?	#NAME?	#NAME?	#NAME?	#NAME?	#NAME?
AKAP13	A-kinase anchor protein 13	3	6.5089	35	24	37	1	0.974171	0.945142	0.945077	0.97267	1.13886	1.09882	0	0.118752	0.124552	0.0929976	0.218166	0.285163	0.267187
AKAP13	A-kinase anchor protein 13	3	6.5089	27	23	40.4	1	0.995247	0.944511	0.989083	0.962454	1.13287	1.14471	0	0.0851834	0.115116	0.0161864	0.23166	0.196295	0.117695
AKAP13	A-kinase anchor protein 13	3	6.5089	28	21	44	1	0.988382	0.949544	1.01896	1.05216	1.06473	1.10354	0	0.128314	0.0807881	0.0763795	0.409525	0.337625	0.384788
AKAP13	A-kinase anchor protein 13	3	6.5089	25	9	46.9	1	0.904427	0.939322	0.93575	1.006	1.06213	1.11287	0	0.0824715	0.109028	0.136588	0.253499	0.121928	1.04479
AKAP13	A-kinase anchor protein 13	3	6.5089	19	10	49.8	1	0.846328	0.906566	0.902848	1.04325	1.0209	1.1482	0	0.0941532	0.102863	0.160496	0.477263	0.483616	0.51591
AKAP13	A-kinase anchor protein 13	3	6.5089	6	4	52.9	1	0.887628	0.852116	0.947786	1.29438	1.10518	0.945547	0	0.16259	0.149679	0.412319	0.742319	0.759513	0.480232
AKAP13	A-kinase anchor protein 13	1	6.5089	1	1	55.5	NA	NA	NA	NA	NA	NA	NA	#NAME?	#NAME?	#NAME?	#NAME?	#NAME?	#NAME?	#NAME?
AKAP2	A-kinase anchor protein 2	3	6.21749	3	1	37	1	1.08179	1.13462	1.12335	0.741267	0.71735	0.802103	0	0.0926849	0.137648	0.224346	0.87619	1.20962	0.707794
AKAP2	A-kinase anchor protein 2	3	6.21749	2	1	40.4	1	0.954788	1.08956	1.07739	0.741226	0.616651	0.670923	0	0.381837	0.228913	0.304753	0.725877	0.999893	0.538756
AKAP2	A-kinase anchor protein 2	3	6.21749	4	2	44	1	0.982066	1.08285	1.05698	0.586677	0.599268	0.728908	0	0.156261	0.0942576	0.103282	0.330641	0.417305	0.311296
AKAP2	A-kinase anchor protein 2	3	6.21749	2	2	46.9	1	1.06851	1.09678	1.17433	0.660021	0.68832	0.859717	0	0.0874072	0.188846	0.275236	0.335303	0.0837098	0.419197
AKAP2	A-kinase anchor protein 2	3	6.21749	2	1	49.8	1	0.982901	0.97804	1.09257	0.52011	0.62913	0.832247	0	0.445188	0.447779	0.280249	0.672487	1.15246	0.719968
AKAP2	A-kinase anchor protein 2	3	6.21749	5	3	52.9	1	1.03057	0.914614	1.05484	0.484237	0.554231	0.842231	0	0.478086	0.480937	0.333176	0.762727	0.857905	0.298162
AKAP2	A-kinase anchor protein 2	2	6.21749	2	1	55.5	1	1.01341	0.966653	1.05618	0.654023	0.58681	0.992332	0	0.291313	0.0884104	0.532778	1.21284	0.99961	0.292472
AKAP2	A-kinase anchor protein 2	3	6.21749	5	4	58.6	1	0.998051	1.01954	1.11215	0.571357	0.572051	0.903141	0	0.153556	0.32237	0.78924	0.291132	0.327685	0.157742
AKAP2	A-kinase anchor protein 2	3	6.21749	6	4	62	1	1.00091	1.08385	1.06727	0.492223	0.635802	0.948345	0	0.44106	0.211671	0.507507	0.373875	0.650019	0.160614
AKAP2	A-kinase anchor protein 2	3	6.21749	9	6	66.3	1	1.01726	1.0977	1.13486	0.365637	0.455655	0.736115	0	0.411916	0.25008	0.538908	0.577857	0.790684	0.315252
AKAP8	A-kinase anchor protein 8	3	6.43115	13	6	37	1	1.07763	1.08338	1.02288	1.30422	1.24322	1.15101	0	0.287623	0.121422	0.22304	0.463974	0.321199	0.456801
AKAP8	A-kinase anchor protein 8	3	6.43115	9	8	40.4	1	0.98493	1.01057	1.04102	0.943232	1.0993	1.10243	0	0.282957	0.543824	0.284425	0.389628	0.190524	0.309761
AKAP8	A-kinase anchor protein 8	3	6.43115	11	7	44	1	0.967939	0.948028	0.880741	1.25988	1.23381	1.35313	0	0.050795	0.170939	0.268164	0.374351	0.286894	0.255018
AKAP8	A-kinase anchor protein 8	3	6.43115	7	6	46.9	1	0.905733	0.989179	0.907279	1.63195	1.41224	1.18685	0	0.108315	0.419621	0.250206	0.364555	0.181845	0.413324
AKAP8	A-kinase anchor protein 8	3	6.43115	6	3	49.8	1	0.956113	0.915169	0.943631	1.62296	1.43588	1.23912	0	0.0537376	0.202905	0.289108	0.173218	0.150431	0.122705
AKAP8	A-kinase anchor protein 8	3	6.43115	4	2	52.9	1	0.90711	0.88333	1.04728	1.43577	1.29879	1.23622	0	0.283002	0.247748	0.306159	0.474935	0.55432	0.403969
AKAP8	A-kinase anchor protein 8	1	6.43115	3	0	55.5	1	0.993974	0.950573	0.974213	1.29676	1.36908	1.19532	0	0	0	0	0	0	0
AKAP8	A-kinase anchor protein 8	3	6.43115	2	1	58.6	1	0.859048	0.919037	0.864115	0.922943	1.06269	1.14817	0	0.333355	0.279599	0.891894	0.534901	0.504901	0.360734
AKAP8	A-kinase anchor protein 8	2	6.43115	3	1	62	1	0.977756	0.956784	0.963376	1.03439	1.30314	1.1921	0	0.0462293	0.342012	0.133962	0.0276135	0.0196896	0.10749
AKAP8	A-kinase anchor protein 8	3	6.43115	2	1	66.3	1	0.974423	0.90547	0.896377	0.878359	1.09042	1.02407	0	0.374466	0.687748	0.449702	0.0781483	0.567495	0.458714
AKAP8L	A-kinase anchor protein 8-like	3	6.70818	11	7	37	1	1.03757	1.00838	1.01593	1.03568	1.01287	1.11427	0	0.145967	0.197851	0.231149	0.359051	0.279973	0.196451
AKAP8L	A-kinase anchor protein 8-like	3	6.70818	9	6	40.4	1	0.956854	1.00667	1.04906	0.992658	1.0536	1.02494	0	0.280067	0.0150616	0.245968	0.372978	0.204607	0.072471
AKAP8L	A-kinase anchor protein 8-like	3	6.70818	10	8	44	1	0.977117	0.992627	0.903597	1.14847	1.04313	1.13311	0	0.0957101	0.19833	0.320037	0.315205	0.316099	0.13658
AKAP8L	A-kinase anchor protein 8-like	3	6.70818	6	1	46.9	1	0.865856	0.888524	0.90725	1.46027	1.21702	1.19407	0	0.205369	0.407049	0.332272	0.574106	0.493072	0.749031
AKAP8L	A-kinase anchor protein 8-like	1	6.70818	2	2	49.8	1	0.816898	0.753753	0.751251	2.00438	1.44015	1.16589	0	0	0	0	0	0	0
AKAP9	A-kinase anchor protein 9	3	6.52312	47	34	37	1	1.04603	1.0133	1.01536	0.848374	0.83172	0.969213	0	0.159763	0.112299	0.107986	0.0342984	0.058737	0.0706842
AKAP9	A-kinase anchor protein 9	3	6.52312	45	21	40.4	1	1.04158	1.05478	1.01599	0.904796	0.880474	0.972938	0	0.112329	0.0444046	0.127568	0.14918	0.133486	0.144784
AKAP9	A-kinase anchor protein 9	3	6.52312	40	26	44	1	0.990698	0.974497	1.03418	0.880946	0.838927	0.909711	0	0.0673009	0.033396	0.0827917	0.102326	0.112869	0.0573229
AKAP9	A-kinase anchor protein 9	3	6.52312	29	9	46.9	1	0.956907	0.963642	0.96994	0.99014	0.875327	0.981255	0	0.105285	0.0823005	0.00183719	0.348704	0.263857	0.0660762
AKAP9	A-kinase anchor protein 9	3	6.52312	2	1	49.8	1	0.921155	0.890411	0.92925	1.1029	1.00157	1.0959	0	0.14958	0.321816	0.1438	1.11877	0.598943	0.28572
AKR1A1	Alcohol dehydrogenase [NADP(+)]	3	6.9241	17	12	37	1	0.941192	0.973169	1.04017	1.05748	0.977407	0.922348	0	0.143161	0.246503	0.263959	0.131543	0.295294	0.329345
AKR1A1	Alcohol dehydrogenase [NADP(+)]	3	6.9241	16	10	40.4	1	1.07641	1.07697	1.06114	1.04323	0.975068	0.961365	0	0.225726	0.733159	0.236393	0.222768	0.526466	0.357553
AKR1A1	Alcohol dehydrogenase [NADP(+)]	3	6.9241	14	8	44	1	0.903132	1.05423	0.967208	0.943067	0.89126	0.940818	0	0.161875	0.179978	0.370877	0.89921	0.934072	0.573728
AKR1A1	Alcohol dehydrogenase [NADP(+)]	3	6.9241	16	10	46.9	1	1.02534	0.897702	1.06738	0.90456	1.05604	1.02064	0	0.292134	0.315877	0.371991	0.280573	0.315433	0.334824
AKR1A1	Alcohol dehydrogenase [NADP(+)]	3	6.9241	20	9	49.8	1	1.04637	1.08527	1.07016	0.877481	1.00717	0.923824	0	0.0297623	0.0509779	0.0427052	0.0436502	0.378505	0.273362
AKR1A1	Alcohol dehydrogenase [NADP(+)]	3	6.9241	16	9	52.9	1	1.15355	1.15384	1.0086	1.10584	1.01007	1.29054	0	0.427872	0.159906	0.534765	0.0890272	0.253323	0.816774
AKR1A1	Alcohol dehydrogenase [NADP(+)]	2	6.9241	2	0	55.5	1	1.07542	1.03356	1.04058	1.22757	1.09267	1.12304	0	0.127139	0.039523	0.131391	0.600706	0.103503	0.221865
AKR1B1	Aldose reductase	3	7.95668	18	15	37	1	0.956397	0.918005	0.881084	0.955281	0.873916	0.903879	0	0.0815778	0.0921201	0.291567	0.172156	0.482026	0.672714
AKR1B1	Aldose reductase	3	7.95668	16	16	40.4	1	0.996526	1.02943	0.911265	0.940984	0.787599	0.87478	0	0.353814	0.412019	0.430671	0.482213	0.675494	0.62748
AKR1B1	Aldose reductase	3	7.95668	18	14	44	1	0.929529	0.935722	0.889262	0.883045	0.79714	0.968098	0	0.285485	0.108595	0.359861	0.868258	1.10433	0.922987
AKR1B1	Aldose reductase	3	7.95668	16	14	46.9	1	1.04066	0.960127	0.997039	0.83823	0.867321	0.807394	0	0.230558	0.202674	0.248279	0.158511	0.544274	0.712071
AKR1B1	Aldose reductase	3	7.95668	16	13	49.8	1	1.04508	0.982089	1.03136	0.771739	0.857122	0.84043	0	0.0330463	0.155163	0.227716	0.32584	0.611453	0.429568
AKR1B1	Aldose reductase	3	7.95668	16	12	52.9	1	1.13706	1.03652	1.09242	0.805549	0.971878	1.11168	0	0.097373	0.255618	0.358028	0.669984	0.825138	1.16583
AKR1B1	Aldose reductase	3	7.95668	12	7	55.5	1	1.11015	0.918796	0.838518	0.910986	0.760159	0.7634	0	0.496067	0.320867	0.345085	0.344265	0.682568	0.838079
AKR1B1	Aldose reductase	3	7.95668	6	3	58.6	1	1.10789	1.0727	0.791978	0.782878	0.732003	0.76626	0	0.373605	0.645196	0.769876	0.873061	0.390723	0.571423
AKR1B1	Aldose reductase	2	7.95668	5	4	62	1	0.944106	0.939931	0.880113	0.868788	0.880237	1.01469	0	0.113139	0.121798	0.226123	0.538655	0.403232	0.0764433
AKR1B1	Aldose reductase	3	7.95668	4	2	66.3	1	1.01766	1.01346	0.947461	0.818354	0.889222	0.962683	0	0.884678	0.619294	0.546934	0.375106	0.867207	0.638024
AKR7A2	Aflatoxin B1 aldehyde reductase member 2	3	6.97212	10	5	37	1	1.01242	1.01711	1.00758	0.995177	0.839108	0.855841	0	0.223153	0.322219	0.388449	0.0135124	0.149268	0.152842
AKR7A2	Aflatoxin B1 aldehyde reductase member 2	3	6.97212	8	5	40.4	1	0.976643	1.01626	0.921823	0.886394	0.773896	0.819842	0	0.240409	0.124218	0.175665	0.231094	0.314204	0.115977
AKR7A2	Aflatoxin B1 aldehyde reductase member 2	3	6.97212	8	5	44	1	1.05326	1.0415	1.03751	0.964284	0.963623	1.0324	0	0.11107	0.176581	0.104423	0.477334	0.73736	0.691737
AKR7A2	Aflatoxin B1 aldehyde reductase member 2	3	6.97212	6	5	46.9	1	1.06535	1.01029	1.02894	0.83228	0.863248	1.03601	0	0.246476	0.241083	0.202756	0.50238	0.206891	0.326781
AKR7A2	Aflatoxin B1 aldehyde reductase member 2	3	6.97212	8	6	49.8	1	1.04556	1.06052	1.07362	0.926814	0.87382	0.889794	0	0.113068	0.116574	0.215959	0.443342	0.718243	0.773664
AKR7A2	Aflatoxin B1 aldehyde reductase member 2	3	6.97212	9	4	52.9	1	1.11932	1.08805	1.10036	0.941671	0.955206	0.985825	0	0.111571	0.200879	0.288902	0.45347	0.524405	0.526836
AKR7A2	Aflatoxin B1 aldehyde reductase member 2	3	6.97212	2	1	55.5	1	1.11067	1.16187	0.954865	1.13063	0.846029	0.830829	0	0.569264	0.543405	0.140915	0.604412	0.323955	0.677627
AKT1	RAC-alpha serine/threonine-protein kinase	3	6.48517	6	2	37	1	1.00774	1.02279	1.04523	0.905335	0.839286	0.898734	0	0.140677	0.276612	0.118984	0.359547	0.650905	0.277935
AKT1	RAC-alpha serine/threonine-protein kinase	3	6.48517	7	3	40.4	1	1.01618	0.996513	1.0423	0.912469	0.837756	0.865144	0	0.15819	0.0628157	0.297014	0.0845168	0.131633	0.257344
AKT1	RAC-alpha serine/threonine-protein kinase	2	6.48517	4	0	44	1	1.09523	1.07241	1.05981	0.981009	0.905548	0.917452	0	0.15447	0.209399	0.222323	0.0162421	0.230781	0.240712
AKT1	RAC-alpha serine/threonine-protein kinase	3	6.48517	3	1	46.9	1	1.00646	1.06347	1.08754	1.02315	0.946848	0.994801	0	0.241568	0.343863	0.425795	0.759245	0.534832	0.381617
AKT1	RAC-alpha serine/threonine-protein kinase	3	6.48517	2	1	49.8	1	0.948444	0.928082	0.970472	0.97482	0.889073	0.957144	0	0.0860353	0.209231	0.314	0.199302	0.399748	0.623475
AKT1S1	Proline-rich AKT1 substrate 1	2	6.45104	2	0	37	1	0.895193	0.892944	0.931385	1.10945	1.14606	1.11643	0	0.0252279	0.121229	0.0676683	0.167729	0.321334	0.452622
AKT1S1	Proline-rich AKT1 substrate 1	3	6.45104	4	2	40.4	1	0.969079	0.915189	1.01266	1.17253	1.0936	1.13508	0	0.483713	0.425389	0.420009	0.50556	0.219506	0.415652
AKT1S1	Proline-rich AKT1 substrate 1	3	6.45104	1	1	44	NA	NA	NA	NA	NA	NA	NA	#NAME?	#NAME?	#NAME?	#NAME?	#NAME?	#NAME?	#NAME?
AKT1S1	Proline-rich AKT1 substrate 1	3	6.45104	3	2	46.9	1	1.04552	0.902368	0.988983	1.01788	1.08353	1.19849	0	0.218329	0.179545	0.191048	0.30665	0.231188	1.47468
AKT1S1	Proline-rich AKT1 substrate 1	3	6.45104	3	1	49.8	1	0.955463	0.904901	0.934087	0.995739	1.02586	1.24463	0	0.139367	0.241759	0.247606	0.931025	0.272312	0.403799
AKT1S1	Proline-rich AKT1 substrate 1	3	6.45104	3	1	52.9	1	0.954606	0.962996	1.05391	0.984327	1.06519	1.08052	0	0.41853	0.37076	0.578683	0.500041	0.185143	0.586422
AKT1S1	Proline-rich AKT1 substrate 1	3	6.45104	3	1	55.5	1	1.12902	1.06547	1.02678	0.973181	0.921933	1.06773	0	0.481374	0.319589	0.356336	0.544071	0.497554	0.311112
AKT1S1	Proline-rich AKT1 substrate 1	3	6.45104	3	2	58.6	1	1.07349	0.924524	0.914085	0.939309	0.890441	1.14221	0	0.393646	0.335176	1.04063	0.0516005	0.370714	0.428342
AKT1S1	Proline-rich AKT1 substrate 1	3	6.45104	3	2	62	1	0.976676	0.853746	0.934411	0.839526	0.766273	1.19369	0	0.833702	0.511678	0.579319	0.497848	0.339558	0.399676
AKT1S1	Proline-rich AKT1 substrate 1	3	6.45104	3	2	66.3	1	0.910046	1.0152	0.782946	0.816606	0.874123	1.37769	0	0.718014	0.721209	0.961633	0.64891	0.757287	0.599183
AKT2	RAC-beta serine/threonine-protein kinase	3	6.54597	7	5	37	1	0.981288	1.02494	0.985135	0.889989	0.895384	0.960979	0	0.101505	0.0385077	0.156467	0.118165	0.148858	0.154577
AKT2	RAC-beta serine/threonine-protein kinase	3	6.54597	8	5	40.4	1	0.957867	0.966527	0.987498	0.983837	0.88055	0.983129	0	0.102716	0.016018	0.218354	0.253545	0.238892	0.40733
AKT2	RAC-beta serine/threonine-protein kinase	3	6.54597	7	5	44	1	1.01809	0.977385	1.04527	0.969967	0.957899	0.960789	0	0.0582718	0.0991608	0.121657	0.178565	0.210639	0.424901
AKT2	RAC-beta serine/threonine-protein kinase	3	6.54597	4	4	46.9	1	1.08138	1.06041	1.02105	0.967212	0.848774	0.896588	0	0.156954	0.195258	0.116702	0.278461	0.218922	0.107332
AKT2	RAC-beta serine/threonine-protein kinase	3	6.54597	4	4	49.8	1	0.927832	0.926287	0.951334	0.915662	0.934845	0.944861	0	0.259587	0.0722643	0.206214	0.0527289	0.258335	0.235238
AKT2	RAC-beta serine/threonine-protein kinase	3	6.54597	2	1	52.9	1	1.15882	0.960042	1.04622	1.09911	0.998231	1.05208	0	0.79896	0.555387	0.442409	0.591324	0.854958	0.197527
ALAD	Delta-aminolevulinic acid dehydratase	3	6.39196	5	3	37	1	0.998551	1.01399	0.95497	0.900558	0.85648	0.882595	0	0.0880477	0.0819467	0.239636	0.0629794	0.107593	0.485395
ALAD	Delta-aminolevulinic acid dehydratase	3	6.39196	5	5	40.4	1	1.05293	1.09853	1.12023	0.99863	0.978692	0.953473	0	0.158497	0.243336	0.258701	0.0892732	0.243572	0.2378
ALAD	Delta-aminolevulinic acid dehydratase	3	6.39196	4	3	44	1	1.0941	1.10077	1.13901	0.996543	0.933219	1.0006	0	0.448949	0.248034	0.0788891	0.360552	0.166755	0.146852
ALAD	Delta-aminolevulinic acid dehydratase	3	6.39196	5	1	46.9	1	1.05934	1.09579	1.05464	0.824824	0.927505	0.92587	0	0.156921	0.141661	0.112519	0.459414	0.387046	0.611353
ALAD	Delta-aminolevulinic acid dehydratase	3	6.39196	5	1	49.8	1	1.109	1.08703	1.1026	0.911305	0.931955	0.960806	0	0.0844673	0.128011	0.126753	0.471695	0.328572	0.513433
ALAD	Delta-aminolevulinic acid dehydratase	3	6.39196	5	2	52.9	1	1.05538	1.00142	1.01915	0.80886	0.800451	0.909661	0	0.276032	0.286687	0.118085	0.154183	0.318607	0.414701
ALAD	Delta-aminolevulinic acid dehydratase	3	6.39196	4	1	55.5	1	0.973602	1.09961	1.04285	0.940116	0.883778	1.07956	0	0.324027	0.115195	0.0691934	0.389985	0.466956	0.67859
ALAD	Delta-aminolevulinic acid dehydratase	3	6.39196	5	1	58.6	1	1.04516	1.08835	1.20788	0.822844	0.868279	1.10807	0	0.368352	0.220584	0.785448	0.121572	0.11034	0.453647
ALAD	Delta-aminolevulinic acid dehydratase	3	6.39196	5	3	62	1	0.880311	1.04371	0.882943	0.720611	0.682684	0.697235	0	1.20569	0.77806	1.32949	0.880055	1.44568	0.447531
ALAD	Delta-aminolevulinic acid dehydratase	2	6.39196	5	4	66.3	1	1.02933	1.08888	1.03776	0.820841	0.672454	0.823645	0	0.30183	0.262663	0.242453	0.616201	0.0437844	0.0447563
ALB	Serum albumin	3	7.18945	5	4	37	1	0.999762	1.12859	1.00038	1.42307	2.54714	1.42001	0	0.17526	0.433635	0.0511891	0.0760276	1.89699	0.236617
ALB	Serum albumin	3	7.18945	7	2	40.4	1	0.978847	0.901065	0.992816	1.29914	2.24291	1.25922	0	0.468282	0.383839	0.468375	0.360638	1.63421	0.697368
ALB	Serum albumin	3	7.18945	5	2	44	1	0.991147	1.02074	1.00154	1.25503	1.83737	1.47143	0	0.0649707	0.272832	0.196303	0.0451811	1.43347	2.56664
ALB	Serum albumin	3	7.18945	4	2	46.9	1	0.912484	0.880051	0.987558	1.22458	2.21101	1.47758	0	0.419498	0.206473	2.0749	0.712052	1.79069	0.808849
ALB	Serum albumin	3	7.18945	5	1	49.8	1	0.969975	1.00871	1.00565	1.2524	2.74681	1.15436	0	0.32715	0.216238	0.0179393	0.0799137	1.69669	0.448762
ALB	Serum albumin	3	7.18945	4	4	52.9	1	1.05082	0.998383	1.01147	1.19933	2.68939	1.20525	0	0.485001	0.0877061	0.320062	0.282189	1.5871	0.446455
ALB	Serum albumin	3	7.18945	3	3	55.5	1	1.1495	1.01623	0.933902	1.33181	2.71709	1.25942	0	0.704268	0.104015	0.514061	0.573275	1.48386	0.690988
ALB	Serum albumin	3	7.18945	4	2	58.6	1	1.17637	0.966241	1.0078	1.37096	2.3588	1.27872	0	0.518726	0.24105	0.899644	0.292735	1.56485	2.17256
ALB	Serum albumin	3	7.18945	11	2	62	1	0.957197	0.88223	1.16023	1.0783	5.40639	1.31576	0	0.823365	0.232895	0.694301	0.386937	1.17548	0.688142
ALB	Serum albumin	3	7.18945	5	2	66.3	1	0.908924	1.10255	0.89157	1.00628	1.70887	1.02533	0	0.991925	1.64486	0.296335	0.713725	3.32722	1.5112
ALCAM	CD166 antigen	1	5.69649	1	1	37	NA	NA	NA	NA	NA	NA	NA	#NAME?	#NAME?	#NAME?	#NAME?	#NAME?	#NAME?	#NAME?
ALCAM	CD166 antigen	1	5.69649	1	0	40.4	NA	NA	NA	NA	NA	NA	NA	#NAME?	#NAME?	#NAME?	#NAME?	#NAME?	#NAME?	#NAME?
ALCAM	CD166 antigen	2	5.69649	1	1	44	NA	NA	NA	NA	NA	NA	NA	#NAME?	#NAME?	#NAME?	#NAME?	#NAME?	#NAME?	#NAME?
ALCAM	CD166 antigen	2	5.69649	1	1	46.9	NA	NA	NA	NA	NA	NA	NA	#NAME?	#NAME?	#NAME?	#NAME?	#NAME?	#NAME?	#NAME?
ALCAM	CD166 antigen	2	5.69649	1	0	49.8	NA	NA	NA	NA	NA	NA	NA	#NAME?	#NAME?	#NAME?	#NAME?	#NAME?	#NAME?	#NAME?
ALCAM	CD166 antigen	3	5.69649	3	2	52.9	1	1.00752	0.98946	0.972363	0.86348	0.878662	0.97359	0	0.221539	0.217309	0.229146	0.383633	0.0380747	0.109187
ALCAM	CD166 antigen	3	5.69649	3	1	55.5	1	1.09968	1.17063	1.01899	0.919008	0.985546	1.16022	0	0.299928	0.295567	0.448171	0.455015	0.764394	0.727014
ALCAM	CD166 antigen	2	5.69649	1	1	58.6	NA	NA	NA	NA	NA	NA	NA	#NAME?	#NAME?	#NAME?	#NAME?	#NAME?	#NAME?	#NAME?
ALCAM	CD166 antigen	2	5.69649	1	1	62	NA	NA	NA	NA	NA	NA	NA	#NAME?	#NAME?	#NAME?	#NAME?	#NAME?	#NAME?	#NAME?
ALCAM	CD166 antigen	1	5.69649	1	1	66.3	NA	NA	NA	NA	NA	NA	NA	#NAME?	#NAME?	#NAME?	#NAME?	#NAME?	#NAME?	#NAME?
ALDH16A1	Aldehyde dehydrogenase family 16 member A1	3	7.12204	14	6	37	1	0.981829	0.982981	0.997535	1.0107	1.06248	1.07478	0	0.133193	0.0871999	0.0991478	0.0437817	0.19377	0.186479
ALDH16A1	Aldehyde dehydrogenase family 16 member A1	3	7.12204	10	6	40.4	1	0.980166	0.993176	1.02301	1.08535	1.04928	1.06387	0	0.0925135	0.0911703	0.0945834	0.101703	0.0889559	0.454363
ALDH16A1	Aldehyde dehydrogenase family 16 member A1	3	7.12204	14	7	44	1	1.04898	0.992501	1.03725	1.03891	1.08599	0.999431	0	0.189347	0.0772804	0.171148	0.273852	0.294481	0.136686
ALDH16A1	Aldehyde dehydrogenase family 16 member A1	3	7.12204	10	6	46.9	1	1.01204	1.0169	0.998737	0.934615	0.998506	1.05459	0	0.10512	0.0736443	0.051374	0.0683273	0.0398448	0.257416
ALDH16A1	Aldehyde dehydrogenase family 16 member A1	3	7.12204	10	7	49.8	1	1.00105	1.02009	1.00554	0.853821	0.96797	1.14243	0	0.139423	0.0493223	0.104328	0.0317906	0.142943	0.296237
ALDH16A1	Aldehyde dehydrogenase family 16 member A1	3	7.12204	12	9	52.9	1	0.997982	0.948949	0.993369	0.835401	0.898475	1.00259	0	0.678968	0.560169	0.627881	0.551387	0.573715	0.376328
ALDH16A1	Aldehyde dehydrogenase family 16 member A1	3	7.12204	7	2	55.5	1	1.00031	0.938793	0.982623	0.922629	0.886828	0.989464	0	0.146814	0.221269	0.122852	0.276062	0.11323	0.12241
ALDH16A1	Aldehyde dehydrogenase family 16 member A1	3	7.12204	8	4	58.6	1	1.04087	0.990294	1.03522	0.954048	0.909242	1.00571	0	0.12012	0.177581	0.209555	0.158538	0.0371122	0.0432054
ALDH16A1	Aldehyde dehydrogenase family 16 member A1	3	7.12204	7	5	62	1	0.866249	0.963872	0.831489	0.726418	0.737796	0.812726	0	0.527417	0.685382	0.50178	0.611906	0.590251	0.435788
ALDH16A1	Aldehyde dehydrogenase family 16 member A1	3	7.12204	5	2	66.3	1	0.865665	1.31636	1.05612	0.744175	0.756738	0.654238	0	0.281943	0.81114	0.463694	0.530786	0.826976	0.809681
ALDH18A1	Delta-1-pyrroline-5-carboxylate synthase	3	7.20596	26	20	37	1	0.942042	0.913765	0.937407	1.01032	1.08739	0.978524	0	0.154261	0.0688616	0.1739	0.157411	0.201038	0.380634
ALDH18A1	Delta-1-pyrroline-5-carboxylate synthase	3	7.20596	29	27	40.4	1	0.975153	0.925677	0.951594	1.10357	1.12698	1.04519	0	0.0417085	0.0449355	0.156996	0.137909	0.175634	0.172264
ALDH18A1	Delta-1-pyrroline-5-carboxylate synthase	3	7.20596	27	23	44	1	0.913258	0.920367	0.891197	1.04702	1.08638	0.983065	0	0.213994	0.0424653	0.220671	0.253438	0.188314	0.0816406
ALDH18A1	Delta-1-pyrroline-5-carboxylate synthase	3	7.20596	27	25	46.9	1	0.952748	0.942965	0.931487	0.94691	1.01664	0.960284	0	0.0223478	0.135921	0.191497	0.112554	0.117918	0.30293
ALDH18A1	Delta-1-pyrroline-5-carboxylate synthase	3	7.20596	30	27	49.8	1	0.979483	0.961492	0.950256	0.885627	0.968242	0.992603	0	0.084259	0.0376509	0.0967565	0.167781	0.174233	0.275741
ALDH18A1	Delta-1-pyrroline-5-carboxylate synthase	3	7.20596	26	16	52.9	1	1.16643	1.22225	1.10466	1.01834	1.19038	1.21506	0	0.457149	0.276301	0.551738	0.417727	0.518851	0.296376
ALDH18A1	Delta-1-pyrroline-5-carboxylate synthase	3	7.20596	6	5	55.5	1	1.0642	1.02939	1.01671	0.87941	1.08601	0.923405	0	0.151738	0.200816	0.17985	0.106065	0.136218	0.236023
ALDH18A1	Delta-1-pyrroline-5-carboxylate synthase	3	7.20596	3	2	58.6	1	1.11049	1.12585	1.13866	0.899828	1.04166	0.71543	0	0.292403	0.291411	0.817011	0.249952	0.31635	0.368145
ALDH18A1	Delta-1-pyrroline-5-carboxylate synthase	2	7.20596	1	1	62	NA	NA	NA	NA	NA	NA	NA	#NAME?	#NAME?	#NAME?	#NAME?	#NAME?	#NAME?	#NAME?
ALDH1A2	Retinal dehydrogenase 2	2	7.04786	1	1	37	NA	NA	NA	NA	NA	NA	NA	#NAME?	#NAME?	#NAME?	#NAME?	#NAME?	#NAME?	#NAME?
ALDH1A2	Retinal dehydrogenase 2	3	7.04786	1	1	40.4	NA	NA	NA	NA	NA	NA	NA	#NAME?	#NAME?	#NAME?	#NAME?	#NAME?	#NAME?	#NAME?
ALDH1A2	Retinal dehydrogenase 2	3	7.04786	1	1	44	NA	NA	NA	NA	NA	NA	NA	#NAME?	#NAME?	#NAME?	#NAME?	#NAME?	#NAME?	#NAME?
ALDH1A2	Retinal dehydrogenase 2	3	7.04786	2	1	46.9	1	1.08671	1.04961	1.01371	1.01131	1.09054	0.860943	0	0.135508	0.0218513	0.0691241	0.207477	0.225162	2.04991
ALDH1A2	Retinal dehydrogenase 2	1	7.04786	2	2	49.8	1	1.04775	1.00421	0.985226	0.911707	1.15597	0.99625	0	0	0	0	0	0	0
ALDH1A2	Retinal dehydrogenase 2	3	7.04786	1	1	52.9	NA	NA	NA	NA	NA	NA	NA	#NAME?	#NAME?	#NAME?	#NAME?	#NAME?	#NAME?	#NAME?
ALDH1A3	Aldehyde dehydrogenase 1 family, member A3	3	6.50863	8	7	37	1	1.04698	1.0577	1.10489	1.03621	0.893157	0.869179	0	0.133941	0.174933	0.845624	0.471883	0.336582	0.480852
ALDH1A3	Aldehyde dehydrogenase 1 family, member A3	3	6.50863	9	6	40.4	1	1.03725	1.10299	1.07328	0.995708	0.898391	0.900111	0	0.22026	0.350613	0.266592	0.363584	0.386633	0.446363
ALDH1A3	Aldehyde dehydrogenase 1 family, member A3	3	6.50863	10	5	44	1	1.05912	1.1102	1.07228	1.05579	0.928956	0.958021	0	0.0931887	0.129941	0.209454	0.522782	0.389993	0.321167
ALDH1A3	Aldehyde dehydrogenase 1 family, member A3	3	6.50863	7	5	46.9	1	1.10673	1.17079	1.06138	1.0157	0.932469	1.01284	0	0.221069	0.292568	0.239695	0.444401	0.334024	0.427075
ALDH1A3	Aldehyde dehydrogenase 1 family, member A3	3	6.50863	7	4	49.8	1	1.07967	1.13117	1.08793	0.968534	0.8827	0.81591	0	0.0936682	0.0983854	0.0871995	0.17858	0.149576	0.594461
ALDH1A3	Aldehyde dehydrogenase 1 family, member A3	3	6.50863	9	5	52.9	1	1.10588	1.08725	1.15426	1.10707	0.893148	0.875896	0	0.388396	0.457006	0.420346	0.431697	0.278307	0.502189
ALDH1A3	Aldehyde dehydrogenase 1 family, member A3	3	6.50863	6	4	55.5	1	1.04905	1.15842	1.11746	1.15595	0.864362	0.924163	0	0.0992098	0.218337	0.111498	0.0544735	0.207994	0.419286
ALDH1A3	Aldehyde dehydrogenase 1 family, member A3	3	6.50863	8	4	58.6	1	1.02367	1.09453	0.994319	1.08369	0.862004	0.926431	0	0.119016	0.195464	0.845263	0.149543	0.184364	0.344412
ALDH1A3	Aldehyde dehydrogenase 1 family, member A3	3	6.50863	8	3	62	1	1.05244	1.08642	1.05882	0.984845	0.746672	0.70691	0	0.760617	0.743778	0.844134	0.397933	0.911465	0.409745
ALDH1B1	Aldehyde dehydrogenase X, mitochondrial	3	6.97106	9	6	37	1	0.999218	0.976764	1.00517	1.13583	1.17406	1.04068	0	0.0957386	0.059826	0.028267	0.190626	0.192863	0.0399774
ALDH1B1	Aldehyde dehydrogenase X, mitochondrial	3	6.97106	9	4	40.4	1	1.02948	0.969345	1.00042	1.09539	1.14147	1.05051	0	0.177088	0.170405	0.22143	0.228614	0.17908	0.0391563
ALDH1B1	Aldehyde dehydrogenase X, mitochondrial	3	6.97106	8	6	44	1	1.03008	1.00511	1.02959	1.10151	1.07345	0.979952	0	0.0550302	0.0477149	0.18526	0.422777	0.314975	0.207217
ALDH1B1	Aldehyde dehydrogenase X, mitochondrial	3	6.97106	6	3	46.9	1	1.02845	1.03948	0.998595	1.14622	1.06287	1.00691	0	0.0748328	0.102961	0.11237	0.235835	0.317856	0.59804
ALDH1B1	Aldehyde dehydrogenase X, mitochondrial	3	6.97106	9	1	49.8	1	1.03461	1.00954	1.01454	0.976311	1.06889	1.01328	0	0.106205	0.0992519	0.113317	0.0796276	0.250743	0.11398
ALDH1B1	Aldehyde dehydrogenase X, mitochondrial	3	6.97106	6	3	52.9	1	0.734962	0.86095	0.775253	0.667833	0.741663	0.712968	0	0.469469	0.468217	0.556318	0.453001	0.6237	0.75827
ALDH1B1	Aldehyde dehydrogenase X, mitochondrial	2	6.97106	1	1	55.5	NA	NA	NA	NA	NA	NA	NA	#NAME?	#NAME?	#NAME?	#NAME?	#NAME?	#NAME?	#NAME?
ALDH1B1	Aldehyde dehydrogenase X, mitochondrial	1	6.97106	1	1	58.6	NA	NA	NA	NA	NA	NA	NA	#NAME?	#NAME?	#NAME?	#NAME?	#NAME?	#NAME?	#NAME?
ALDH1L2	Mitochondrial 10-formyltetrahydrofolate dehydrogenase	3	6.44305	18	11	37	1	1.04312	1.00069	1.00418	1.06154	1.07517	1.0757	0	0.124129	0.0652205	0.122204	0.138186	0.418893	0.939171
ALDH1L2	Mitochondrial 10-formyltetrahydrofolate dehydrogenase	3	6.44305	18	12	40.4	1	1.03414	0.962291	1.03104	1.09164	1.0203	1.08963	0	0.165656	0.0516768	0.216528	0.184956	0.390594	0.564313
ALDH1L2	Mitochondrial 10-formyltetrahydrofolate dehydrogenase	3	6.44305	17	16	44	1	1.03079	0.992053	1.01868	1.0905	0.965804	1.03119	0	0.090797	0.0392413	0.0246111	0.354487	0.363858	0.76247
ALDH1L2	Mitochondrial 10-formyltetrahydrofolate dehydrogenase	3	6.44305	17	12	46.9	1	0.966554	1.01266	1.00343	0.968968	0.97895	1.02844	0	0.125613	0.106062	0.0523879	0.22884	0.432947	0.875705
ALDH1L2	Mitochondrial 10-formyltetrahydrofolate dehydrogenase	3	6.44305	17	14	49.8	1	0.988059	0.978874	0.96442	1.07295	0.975844	1.10842	0	0.0628291	0.0925993	0.0456841	0.204326	0.465117	0.889576
ALDH1L2	Mitochondrial 10-formyltetrahydrofolate dehydrogenase	3	6.44305	4	3	52.9	1	1.02863	1.00675	0.949524	1.10943	1.08754	0.976783	0	0.379451	0.326585	0.199859	0.278041	0.441948	0.819981
ALDH1L2	Mitochondrial 10-formyltetrahydrofolate dehydrogenase	1	6.44305	1	1	55.5	NA	NA	NA	NA	NA	NA	NA	#NAME?	#NAME?	#NAME?	#NAME?	#NAME?	#NAME?	#NAME?
ALDH3A1	Aldehyde dehydrogenase, dimeric NADP-preferring	2	6.19804	2	1	37	1	0.939678	1.03777	1.1058	0.875445	0.771849	0.888406	0	0.0770258	0.2236	0.0572033	0.0590968	0.0863243	0.0674701
ALDH3A1	Aldehyde dehydrogenase, dimeric NADP-preferring	3	6.19804	4	2	40.4	1	1.06562	1.05734	1.04285	0.799599	0.685418	0.859866	0	0.310669	0.105732	0.249157	0.260556	0.0574525	0.317786
ALDH3A1	Aldehyde dehydrogenase, dimeric NADP-preferring	3	6.19804	2	1	44	1	1.09145	1.05001	1.14466	1.00101	0.907713	0.863748	0	0.429442	0.708847	0.484167	0.30489	0.740527	0.899284
ALDH3A1	Aldehyde dehydrogenase, dimeric NADP-preferring	3	6.19804	2	1	46.9	1	1.03178	1.00511	1.07001	0.836704	0.788079	0.97797	0	0.213039	0.215615	0.09281	0.327106	0.785137	0.267108
ALDH3A1	Aldehyde dehydrogenase, dimeric NADP-preferring	2	6.19804	3	1	49.8	1	0.969876	1.00411	0.976975	0.658212	0.736414	0.878175	0	0.198172	0.0829899	0.0983827	0.629716	0.596731	0.471826
ALDH3A1	Aldehyde dehydrogenase, dimeric NADP-preferring	1	6.19804	1	1	52.9	NA	NA	NA	NA	NA	NA	NA	#NAME?	#NAME?	#NAME?	#NAME?	#NAME?	#NAME?	#NAME?
ALDH3A2	Fatty aldehyde dehydrogenase	3	7.20869	15	14	37	1	0.994206	0.952722	0.976598	0.992725	0.99857	1.01195	0	0.161317	0.049872	0.0877573	0.0522671	0.109752	0.133121
ALDH3A2	Fatty aldehyde dehydrogenase	3	7.20869	14	14	40.4	1	0.981632	0.994504	0.988106	0.990732	0.992755	0.999542	0	0.218998	0.0521646	0.265123	0.209109	0.0520122	0.0967389
ALDH3A2	Fatty aldehyde dehydrogenase	3	7.20869	15	12	44	1	0.96239	0.928978	0.945108	1.00814	0.978895	0.934198	0	0.0793142	0.0859813	0.11523	0.212049	0.251402	0.128251
ALDH3A2	Fatty aldehyde dehydrogenase	3	7.20869	17	12	46.9	1	1.02664	1.00814	0.979116	0.920312	0.934755	0.855355	0	0.124537	0.158339	0.120371	0.18918	0.0850484	0.802786
ALDH3A2	Fatty aldehyde dehydrogenase	3	7.20869	15	8	49.8	1	1.03065	0.979407	0.973971	0.8988	0.915022	0.885673	0	0.111711	0.0882292	0.112202	0.104211	0.0983995	0.167558
ALDH3A2	Fatty aldehyde dehydrogenase	3	7.20869	11	6	52.9	1	0.963099	0.98623	0.858384	0.94707	0.903831	0.829927	0	0.450055	0.237804	0.299253	0.0889055	0.0924251	0.0674261
ALDH3A2	Fatty aldehyde dehydrogenase	1	7.20869	1	1	55.5	NA	NA	NA	NA	NA	NA	NA	#NAME?	#NAME?	#NAME?	#NAME?	#NAME?	#NAME?	#NAME?
ALDH3A2	Fatty aldehyde dehydrogenase	1	7.20869	1	1	58.6	NA	NA	NA	NA	NA	NA	NA	#NAME?	#NAME?	#NAME?	#NAME?	#NAME?	#NAME?	#NAME?
ALDH3B1	Aldehyde dehydrogenase family 3 member B1	3	6.09028	5	1	37	1	1.11627	1.0625	1.21624	0.798551	0.836479	1.14448	0	0.216694	0.165468	0.246044	0.256398	0.228618	0.49635
ALDH3B1	Aldehyde dehydrogenase family 3 member B1	3	6.09028	4	1	40.4	1	1.07175	1.14831	1.12297	0.843088	0.871436	1.02734	0	0.355273	0.209716	0.163341	0.154442	0.200369	1.03635
ALDH3B1	Aldehyde dehydrogenase family 3 member B1	3	6.09028	4	1	44	1	1.12778	1.02473	1.14105	0.874318	0.932601	1.12315	0	0.215482	0.17036	0.274541	0.137439	0.241944	0.279884
ALDH3B1	Aldehyde dehydrogenase family 3 member B1	2	6.09028	4	3	46.9	1	1.15402	1.221	1.28479	0.968187	0.942477	1.06211	0	0.239203	0.122486	0.178638	0.150935	0.378408	0.0353428
ALDH3B1	Aldehyde dehydrogenase family 3 member B1	3	6.09028	3	1	49.8	1	1.04364	1.05123	1.02513	0.793689	0.81121	0.996831	0	0.304786	0.181453	0.255306	0.922997	0.338388	0.272616
ALDH3B1	Aldehyde dehydrogenase family 3 member B1	3	6.09028	2	1	52.9	1	1.31163	1.29525	1.26918	0.903926	0.870621	1.48189	0	0.727421	0.905631	0.937725	0.666748	1.0439	0.806362
ALDH3B1	Aldehyde dehydrogenase family 3 member B1	2	6.09028	2	0	55.5	1	1.00618	0.995002	1.00523	0.81967	0.706847	0.938654	0	0.0447003	0.197459	0.225778	0.317748	0.78938	0.178205
ALDH3B1	Aldehyde dehydrogenase family 3 member B1	1	6.09028	1	1	58.6	NA	NA	NA	NA	NA	NA	NA	#NAME?	#NAME?	#NAME?	#NAME?	#NAME?	#NAME?	#NAME?
ALDH3B1	Aldehyde dehydrogenase family 3 member B1	1	6.09028	2	2	62	1	1.10154	1.06672	0.992488	0.977171	1.18316	0.79059	0	0	0	0	0	0	0
ALDH4A1	Delta-1-pyrroline-5-carboxylate dehydrogenase, mitochondrial	3	6.66593	13	6	37	1	0.980495	1.00649	1.03513	0.948882	0.977281	0.946498	0	0.0835715	0.127556	0.0974449	0.0634336	0.206203	0.267805
ALDH4A1	Delta-1-pyrroline-5-carboxylate dehydrogenase, mitochondrial	3	6.66593	8	6	40.4	1	1.01605	0.984965	0.993114	1.01535	1.01287	0.946674	0	0.0788765	0.158548	0.103525	0.0882243	0.0213355	0.485033
ALDH4A1	Delta-1-pyrroline-5-carboxylate dehydrogenase, mitochondrial	3	6.66593	10	7	44	1	0.996375	0.989369	1.03238	1.00884	1.04705	0.894526	0	0.155184	0.184817	0.0879055	0.221426	0.247781	0.204849
ALDH4A1	Delta-1-pyrroline-5-carboxylate dehydrogenase, mitochondrial	3	6.66593	9	5	46.9	1	1.03705	0.969749	1.02375	0.905581	0.965166	1.01717	0	0.0892839	0.153245	0.0469198	0.147291	0.173267	0.267714
ALDH4A1	Delta-1-pyrroline-5-carboxylate dehydrogenase, mitochondrial	3	6.66593	11	5	49.8	1	0.96025	0.936497	0.975627	0.897752	0.914222	0.95922	0	0.139636	0.146507	0.127129	0.0892562	0.120017	0.144368
ALDH4A1	Delta-1-pyrroline-5-carboxylate dehydrogenase, mitochondrial	3	6.66593	5	2	52.9	1	0.919009	1.01886	0.973625	1.03881	0.946988	1.10972	0	0.390332	0.483204	0.463287	0.525287	0.610464	0.553163
ALDH5A1	Succinate-semialdehyde dehydrogenase, mitochondrial	3	6.73683	7	4	37	1	1.00125	0.991727	1.01343	0.996229	0.832325	0.845445	0	0.0792232	0.159243	0.106233	0.130251	0.0785796	0.0136636
ALDH5A1	Succinate-semialdehyde dehydrogenase, mitochondrial	3	6.73683	6	6	40.4	1	0.994279	0.992774	0.983388	0.982037	0.842189	0.856408	0	0.106037	0.122959	0.102404	0.212662	0.0851329	0.103391
ALDH5A1	Succinate-semialdehyde dehydrogenase, mitochondrial	3	6.73683	8	5	44	1	1.03565	1.04997	1.06436	1.08913	0.890538	0.864461	0	0.122761	0.144878	0.116081	0.268236	0.230874	0.0479841
ALDH5A1	Succinate-semialdehyde dehydrogenase, mitochondrial	3	6.73683	11	3	46.9	1	1.04522	1.08644	1.03682	1.0607	0.816973	0.872016	0	0.177713	0.274641	0.121984	0.478436	0.384766	0.585688
ALDH5A1	Succinate-semialdehyde dehydrogenase, mitochondrial	3	6.73683	12	5	49.8	1	1.02875	1.00665	1.02646	1.01954	0.829442	0.783872	0	0.19422	0.318262	0.121941	0.292964	0.451219	0.0767503
ALDH5A1	Succinate-semialdehyde dehydrogenase, mitochondrial	3	6.73683	10	7	52.9	1	1.02311	1.04432	1.04223	0.864467	0.7974	0.853993	0	0.176431	0.120527	0.139403	0.388569	0.151298	0.463262
ALDH5A1	Succinate-semialdehyde dehydrogenase, mitochondrial	3	6.73683	6	2	55.5	1	1.03782	1.18664	1.0917	1.1753	0.864746	0.973393	0	0.214922	0.372852	0.119362	0.322765	0.672541	0.112396
ALDH5A1	Succinate-semialdehyde dehydrogenase, mitochondrial	3	6.73683	5	1	58.6	1	0.996023	1.08785	1.04803	1.01988	0.853294	0.911137	0	0.178486	0.16397	0.123577	0.20546	0.461456	0.138396
ALDH5A1	Succinate-semialdehyde dehydrogenase, mitochondrial	1	6.73683	1	1	62	NA	NA	NA	NA	NA	NA	NA	#NAME?	#NAME?	#NAME?	#NAME?	#NAME?	#NAME?	#NAME?
ALDH6A1	Methylmalonate-semialdehyde dehydrogenase [acylating], mitochondrial	3	6.32893	8	4	37	1	1.01306	1.00813	1.0483	0.923794	0.937114	0.981401	0	0.00496252	0.153146	0.0946063	0.267104	0.426031	0.514901
ALDH6A1	Methylmalonate-semialdehyde dehydrogenase [acylating], mitochondrial	3	6.32893	8	4	40.4	1	1.02823	0.985564	1.06769	0.984968	1.00004	0.980955	0	0.240735	0.157529	0.0917957	0.236866	0.204697	0.196593
ALDH6A1	Methylmalonate-semialdehyde dehydrogenase [acylating], mitochondrial	3	6.32893	8	5	44	1	1.04379	1.03762	1.06743	0.984985	0.992491	1.00946	0	0.049674	0.140335	0.366657	0.428727	0.163051	0.325052
ALDH6A1	Methylmalonate-semialdehyde dehydrogenase [acylating], mitochondrial	3	6.32893	7	4	46.9	1	1.02642	1.04388	1.04374	0.953459	0.966491	0.887913	0	0.0805312	0.167609	0.16679	0.466038	0.292637	0.860945
ALDH6A1	Methylmalonate-semialdehyde dehydrogenase [acylating], mitochondrial	3	6.32893	5	1	49.8	1	1.02718	1.00654	0.948637	1.0696	1.07666	0.980239	0	0.0275911	0.0505702	0.174073	0.267134	0.624944	1.23029
ALDH6A1	Methylmalonate-semialdehyde dehydrogenase [acylating], mitochondrial	1	6.32893	1	1	58.6	NA	NA	NA	NA	NA	NA	NA	#NAME?	#NAME?	#NAME?	#NAME?	#NAME?	#NAME?	#NAME?
ALDH7A1	Alpha-aminoadipic semialdehyde dehydrogenase	3	7.47538	17	16	37	1	0.998843	0.98684	1.02336	0.918307	0.827097	0.792059	0	0.0476977	0.0380666	0.0200707	0.0781993	0.13058	0.175955
ALDH7A1	Alpha-aminoadipic semialdehyde dehydrogenase	3	7.47538	20	13	40.4	1	1.04434	1.02432	1.09436	0.976887	0.854614	0.829205	0	0.0982366	0.0946778	0.127369	0.0236226	0.0518381	0.174002
ALDH7A1	Alpha-aminoadipic semialdehyde dehydrogenase	3	7.47538	23	15	44	1	0.963204	0.988334	1.04804	0.905299	0.824195	0.721833	0	0.222852	0.24957	0.242644	0.478888	0.473762	0.271364
ALDH7A1	Alpha-aminoadipic semialdehyde dehydrogenase	3	7.47538	18	12	46.9	1	1.00687	1.03927	1.06463	0.821391	0.792755	0.779971	0	0.062371	0.152755	0.0995121	0.188411	0.150402	0.201052
ALDH7A1	Alpha-aminoadipic semialdehyde dehydrogenase	3	7.47538	18	14	49.8	1	1.0094	1.04182	1.04284	0.7951	0.810792	0.802465	0	0.0233939	0.105525	0.0645194	0.171817	0.204356	0.196711
ALDH7A1	Alpha-aminoadipic semialdehyde dehydrogenase	3	7.47538	19	14	52.9	1	1.04702	1.05785	1.1109	0.875498	0.770131	0.812241	0	0.193909	0.205984	0.258078	0.38433	0.453616	0.111598
ALDH7A1	Alpha-aminoadipic semialdehyde dehydrogenase	3	7.47538	10	6	55.5	1	1.005	1.00666	0.986264	0.786062	0.799685	0.75528	0	0.179925	0.205541	0.193611	0.049444	0.315597	0.158345
ALDH7A1	Alpha-aminoadipic semialdehyde dehydrogenase	3	7.47538	3	2	58.6	1	0.871025	1.00074	1.02974	0.837852	1.08722	0.966116	0	0.428655	0.509453	0.337595	0.487498	0.329585	0.0617638
ALDH7A1	Alpha-aminoadipic semialdehyde dehydrogenase	1	7.47538	1	0	62	NA	NA	NA	NA	NA	NA	NA	#NAME?	#NAME?	#NAME?	#NAME?	#NAME?	#NAME?	#NAME?
ALDH9A1	4-trimethylaminobutyraldehyde dehydrogenase	3	7.96036	23	21	37	1	0.995008	0.986654	0.981339	0.888984	0.890274	0.890687	0	0.0670988	0.120313	0.0209669	0.0472997	0.0584052	0.101561
ALDH9A1	4-trimethylaminobutyraldehyde dehydrogenase	3	7.96036	24	21	40.4	1	1.00035	0.978262	1.03729	0.976634	0.901493	0.94565	0	0.105963	0.110266	0.10211	0.0852889	0.0739985	0.192349
ALDH9A1	4-trimethylaminobutyraldehyde dehydrogenase	3	7.96036	22	20	44	1	1.02389	1.01674	1.02283	0.931876	0.917228	0.893813	0	0.0318488	0.0334802	0.0820755	0.178797	0.266141	0.175226
ALDH9A1	4-trimethylaminobutyraldehyde dehydrogenase	3	7.96036	22	20	46.9	1	1.0096	0.989006	0.996526	0.838911	0.859628	0.904193	0	0.0773463	0.158695	0.147153	0.127193	0.0524392	0.589835
ALDH9A1	4-trimethylaminobutyraldehyde dehydrogenase	3	7.96036	25	21	49.8	1	1.02993	0.982444	1.01964	0.837337	0.855821	0.901176	0	0.143179	0.087849	0.123541	0.167646	0.0538998	0.22852
ALDH9A1	4-trimethylaminobutyraldehyde dehydrogenase	3	7.96036	25	24	52.9	1	1.08537	1.02172	1.09015	0.896444	0.860568	0.91109	0	0.116612	0.102952	0.140946	0.291362	0.245724	0.0651817
ALDH9A1	4-trimethylaminobutyraldehyde dehydrogenase	3	7.96036	19	18	55.5	1	1.02811	1.03712	0.996868	0.9551	0.824021	0.893616	0	0.0680966	0.114722	0.0528239	0.371761	0.167894	0.176074
ALDH9A1	4-trimethylaminobutyraldehyde dehydrogenase	3	7.96036	18	14	58.6	1	1.05978	1.03259	1.07627	0.92548	0.86909	0.911408	0	0.171322	0.0885648	0.228666	0.233838	0.112918	0.0463238
ALDH9A1	4-trimethylaminobutyraldehyde dehydrogenase	3	7.96036	13	12	62	1	1.14587	1.26198	1.09616	1.01705	0.972848	0.90757	0	0.444589	0.156917	0.20649	0.64262	0.294869	0.210939
ALDH9A1	4-trimethylaminobutyraldehyde dehydrogenase	3	7.96036	6	3	66.3	1	1.19661	1.20652	0.956034	1.28132	1.14745	0.89958	0	0.638307	0.240766	0.302572	0.294512	0.215966	0.70366
ALDOA	Fructose-bisphosphate aldolase A	3	8.80639	26	23	37	1	0.969527	0.982161	0.949048	1.00048	1.00306	0.988086	0	0.140104	0.154033	0.0932487	0.0615638	0.0669381	0.192932
ALDOA	Fructose-bisphosphate aldolase A	3	8.80639	28	23	40.4	1	1.03864	1.01897	1.01387	1.03369	1.00106	1.00082	0	0.425985	0.0571121	0.371478	0.29457	0.136475	0.267451
ALDOA	Fructose-bisphosphate aldolase A	3	8.80639	28	26	44	1	1.0645	1.00124	1.02397	0.954107	0.941841	1.07314	0	0.180474	0.0437022	0.20462	0.281648	0.265015	0.0576984
ALDOA	Fructose-bisphosphate aldolase A	3	8.80639	29	25	46.9	1	1.02906	0.955784	1.00454	0.931776	0.957736	1.01364	0	0.215001	0.106896	0.110427	0.110903	0.045524	0.184101
ALDOA	Fructose-bisphosphate aldolase A	3	8.80639	27	24	49.8	1	1.03738	1.01008	1.05866	0.931731	0.974752	1.04245	0	0.233492	0.0638892	0.0876714	0.191296	0.147315	0.395854
ALDOA	Fructose-bisphosphate aldolase A	3	8.80639	28	24	52.9	1	0.95594	0.856865	0.8739	0.840793	0.829419	0.845921	0	0.582311	0.357667	0.433357	0.524225	0.54099	0.445602
ALDOA	Fructose-bisphosphate aldolase A	3	8.80639	27	17	55.5	1	1.01966	1.03904	1.07185	0.998034	0.930542	0.952405	0	0.614756	0.069992	0.0390108	0.283026	0.0981574	0.205114
ALDOA	Fructose-bisphosphate aldolase A	3	8.80639	26	16	58.6	1	1.0467	0.985937	0.997259	0.90189	0.865761	1.00212	0	0.28293	0.109796	0.46916	0.154254	0.068422	0.134971
ALDOA	Fructose-bisphosphate aldolase A	3	8.80639	23	17	62	1	0.999398	0.961322	0.954069	0.759543	0.916302	0.964722	0	0.0670186	0.172356	0.377897	0.287537	0.211795	0.246708
ALDOA	Fructose-bisphosphate aldolase A	3	8.80639	16	10	66.3	1	1.10379	1.08024	1.04058	1.07332	0.901606	0.759208	0	0.534274	0.103375	0.516361	0.1396	0.520775	0.321114
ALDOC	Fructose-bisphosphate aldolase C	3	6.93757	14	1	37	1	0.999133	1.0012	1.03165	1.02606	0.942693	0.981317	0	0.0746689	0.174408	0.110435	0.115559	0.184886	0.193705
ALDOC	Fructose-bisphosphate aldolase C	3	6.93757	14	11	40.4	1	1.0093	1.0014	0.993508	1.0512	0.963591	1.015	0	0.11171	0.0463975	0.250939	0.0397936	0.0633349	0.165653
ALDOC	Fructose-bisphosphate aldolase C	3	6.93757	16	11	44	1	1.0226	1.03929	0.990533	1.01121	0.965046	0.943205	0	0.0722372	0.0583204	0.0882538	0.139079	0.0937925	0.120868
ALDOC	Fructose-bisphosphate aldolase C	3	6.93757	14	1	46.9	1	1.08063	1.02703	1.05462	0.949801	0.938262	0.880147	0	0.0613011	0.00802612	0.0923871	0.276898	0.09096	0.162782
ALDOC	Fructose-bisphosphate aldolase C	3	6.93757	14	12	49.8	1	1.08713	1.02189	1.02751	0.964884	0.909351	0.930354	0	0.137443	0.1275	0.209386	0.301108	0.17471	0.143115
ALDOC	Fructose-bisphosphate aldolase C	3	6.93757	14	13	52.9	1	1.08822	1.04306	1.03214	0.875157	0.938965	1.02515	0	0.360381	0.187533	0.186034	0.33592	0.305928	0.486839
ALDOC	Fructose-bisphosphate aldolase C	3	6.93757	11	5	55.5	1	1.05431	1.04588	1.02352	1.02177	0.898233	0.950759	0	0.102854	0.1251	0.129021	0.25017	0.0865335	0.200542
ALDOC	Fructose-bisphosphate aldolase C	3	6.93757	8	6	58.6	1	1.06829	1.01202	1.05909	0.94172	0.860498	0.930256	0	0.0687426	0.241997	0.728927	0.279574	0.138632	0.0994129
ALDOC	Fructose-bisphosphate aldolase C	3	6.93757	5	3	62	1	0.977846	0.97187	0.903548	0.837853	0.782568	0.815796	0	0.117304	0.224421	0.22635	0.245318	0.32568	0.187945
ALDOC	Fructose-bisphosphate aldolase C	2	6.93757	1	1	66.3	NA	NA	NA	NA	NA	NA	NA	#NAME?	#NAME?	#NAME?	#NAME?	#NAME?	#NAME?	#NAME?
ALG1	Chitobiosyldiphosphodolichol beta-mannosyltransferase	3	7.00157	8	6	37	1	0.955	0.967442	0.989306	1.0336	1.06625	0.969872	0	0.174334	0.0779444	0.0232305	0.046548	0.107585	0.290695
ALG1	Chitobiosyldiphosphodolichol beta-mannosyltransferase	3	7.00157	7	5	40.4	1	1.05637	1.0186	1.04731	1.10613	1.14388	1.05059	0	0.0939801	0.208505	0.115214	0.0572053	0.0874799	0.28453
ALG1	Chitobiosyldiphosphodolichol beta-mannosyltransferase	3	7.00157	6	2	44	1	0.97754	0.946708	0.982142	1.03063	1.09087	0.970892	0	0.0594797	0.0640846	0.0671369	0.345252	0.270799	0.150329
ALG1	Chitobiosyldiphosphodolichol beta-mannosyltransferase	3	7.00157	7	1	46.9	1	1.10647	1.00573	1.02638	0.949306	1.00508	0.890957	0	0.307479	0.36925	0.28644	0.468076	0.0521714	0.995619
ALG1	Chitobiosyldiphosphodolichol beta-mannosyltransferase	3	7.00157	5	2	49.8	1	1.05696	0.980756	0.981747	0.907594	1.03257	1.07907	0	0.192525	0.0987693	0.174977	0.122697	0.11512	0.795742
ALG1	Chitobiosyldiphosphodolichol beta-mannosyltransferase	3	7.00157	4	3	52.9	1	1.14197	1.17697	1.22807	1.13995	1.23788	1.26744	0	0.427451	0.389037	0.390623	0.207773	0.384261	0.149658
ALG1	Chitobiosyldiphosphodolichol beta-mannosyltransferase	2	7.00157	2	0	55.5	1	1.07177	1.01274	1.02898	1.22935	1.24135	1.2029	0	0.0781851	0.0451364	0.0176747	0.0615842	0.0902115	0.0876284
ALG11	GDP-Man:Man(3)GlcNAc(2)-PP-Dol alpha-1,2-mannosyltransferase	2	6.24982	2	2	37	1	0.947115	0.921932	0.92685	0.914493	0.962285	1.06725	0	0.020398	0.0117963	0.150178	0.0437766	0.14591	0.0448035
ALG11	GDP-Man:Man(3)GlcNAc(2)-PP-Dol alpha-1,2-mannosyltransferase	1	6.24982	2	0	40.4	1	0.913439	0.955747	0.838455	0.938609	0.905809	0.923079	0	0	0	0	0	0	0
ALG11	GDP-Man:Man(3)GlcNAc(2)-PP-Dol alpha-1,2-mannosyltransferase	3	6.24982	2	2	44	1	1.13035	1.04539	1.07025	1.0112	1.06671	0.998068	0	0.142661	0.0432808	0.15475	0.213508	0.280027	0.202481
ALG11	GDP-Man:Man(3)GlcNAc(2)-PP-Dol alpha-1,2-mannosyltransferase	3	6.24982	2	1	46.9	1	1.02655	1.07991	1.06982	1.09952	1.03216	0.946533	0	0.345846	0.561817	0.396417	0.402481	0.183519	0.550208
ALG11	GDP-Man:Man(3)GlcNAc(2)-PP-Dol alpha-1,2-mannosyltransferase	2	6.24982	1	1	49.8	NA	NA	NA	NA	NA	NA	NA	#NAME?	#NAME?	#NAME?	#NAME?	#NAME?	#NAME?	#NAME?
ALG11	GDP-Man:Man(3)GlcNAc(2)-PP-Dol alpha-1,2-mannosyltransferase	2	6.24982	1	0	52.9	NA	NA	NA	NA	NA	NA	NA	#NAME?	#NAME?	#NAME?	#NAME?	#NAME?	#NAME?	#NAME?
ALG13	Putative bifunctional UDP-N-acetylglucosamine transferase and deubiquitinase ALG13	3	6.66329	4	3	37	1	1.00276	1.02539	0.991095	1.02647	1.14173	1.04005	0	0.0211435	0.0550951	0.0646788	0.059998	0.175282	0.193579
ALG13	Putative bifunctional UDP-N-acetylglucosamine transferase and deubiquitinase ALG13	3	6.66329	3	1	40.4	1	0.95894	0.950619	0.895743	0.942388	0.951183	0.995159	0	0.0840948	0.0452743	0.108324	0.161114	0.295017	0.0497498
ALG13	Putative bifunctional UDP-N-acetylglucosamine transferase and deubiquitinase ALG13	3	6.66329	5	2	44	1	1.00905	1.02027	1.07109	1.0515	1.11236	1.07397	0	0.0689905	0.091288	0.0592934	0.115945	0.138785	0.114746
ALG13	Putative bifunctional UDP-N-acetylglucosamine transferase and deubiquitinase ALG13	3	6.66329	4	3	46.9	1	0.961587	0.914958	0.950839	0.892827	1.02076	1.11532	0	0.102952	0.158215	0.0462423	0.12004	0.200913	1.39347
ALG13	Putative bifunctional UDP-N-acetylglucosamine transferase and deubiquitinase ALG13	3	6.66329	4	2	49.8	1	0.965533	0.964423	0.972909	0.946205	1.14558	1.18406	0	0.140531	0.0512573	0.0603863	0.11777	0.234371	0.495229
ALG13	Putative bifunctional UDP-N-acetylglucosamine transferase and deubiquitinase ALG13	2	6.66329	4	2	52.9	1	1.1018	1.07174	1.01202	1.06084	1.21991	1.07855	0	0.140439	0.359399	0.358736	0.200758	0.156919	0.203383
ALG13	Putative bifunctional UDP-N-acetylglucosamine transferase and deubiquitinase ALG13	3	6.66329	3	1	55.5	1	1.08257	0.952469	0.886736	0.975719	1.2138	0.979867	0	0.311076	0.151369	0.162483	0.399043	0.0415027	0.300763
ALG13	Putative bifunctional UDP-N-acetylglucosamine transferase and deubiquitinase ALG13	2	6.66329	1	1	58.6	NA	NA	NA	NA	NA	NA	NA	#NAME?	#NAME?	#NAME?	#NAME?	#NAME?	#NAME?	#NAME?
ALG13	Putative bifunctional UDP-N-acetylglucosamine transferase and deubiquitinase ALG13	2	6.66329	2	1	62	1	0.88238	0.818311	0.826578	0.97091	1.55552	0.937567	0	0.323077	0.213616	0.224944	0.78012	1.18848	0.568205
ALG14	UDP-N-acetylglucosamine transferase subunit ALG14 homolog	2	6.59249	1	1	37	NA	NA	NA	NA	NA	NA	NA	#NAME?	#NAME?	#NAME?	#NAME?	#NAME?	#NAME?	#NAME?
ALG14	UDP-N-acetylglucosamine transferase subunit ALG14 homolog	2	6.59249	1	1	40.4	NA	NA	NA	NA	NA	NA	NA	#NAME?	#NAME?	#NAME?	#NAME?	#NAME?	#NAME?	#NAME?
ALG14	UDP-N-acetylglucosamine transferase subunit ALG14 homolog	3	6.59249	3	1	44	1	0.956901	0.977029	0.963778	1.01012	1.15526	1.04335	0	0.32697	0.0696718	0.374822	0.547512	0.41204	0.388912
ALG14	UDP-N-acetylglucosamine transferase subunit ALG14 homolog	2	6.59249	1	1	46.9	NA	NA	NA	NA	NA	NA	NA	#NAME?	#NAME?	#NAME?	#NAME?	#NAME?	#NAME?	#NAME?
ALG14	UDP-N-acetylglucosamine transferase subunit ALG14 homolog	3	6.59249	4	1	49.8	1	1.04287	1.06007	1.13971	0.975271	1.12853	1.02365	0	0.119437	0.448964	0.339528	0.2863	0.63914	0.275816
ALG14	UDP-N-acetylglucosamine transferase subunit ALG14 homolog	2	6.59249	4	2	52.9	1	0.892467	0.887364	0.883836	0.881562	0.914129	0.841634	0	0.242912	0.292043	0.219371	0.391247	0.281118	0.567771
ALG14	UDP-N-acetylglucosamine transferase subunit ALG14 homolog	1	6.59249	1	1	55.5	NA	NA	NA	NA	NA	NA	NA	#NAME?	#NAME?	#NAME?	#NAME?	#NAME?	#NAME?	#NAME?
ALG2	Alpha-1,3/1,6-mannosyltransferase ALG2	3	6.44604	6	3	37	1	1.00093	0.980668	1.02021	1.00999	1.04695	1.1162	0	0.0833793	0.368203	0.511887	0.580009	0.588873	0.412617
ALG2	Alpha-1,3/1,6-mannosyltransferase ALG2	3	6.44604	6	3	40.4	1	1.09113	1.01145	1.08396	1.0466	1.11414	1.0361	0	0.465757	0.0889829	0.396395	0.337274	0.448873	0.491219
ALG2	Alpha-1,3/1,6-mannosyltransferase ALG2	3	6.44604	4	3	44	1	1.08169	1.03654	1.1012	1.07972	1.17231	1.09027	0	0.282962	0.237695	0.0860161	0.107036	0.142903	0.119532
ALG2	Alpha-1,3/1,6-mannosyltransferase ALG2	3	6.44604	4	2	46.9	1	1.05363	1.06725	1.02105	1.06797	1.11247	1.13153	0	0.476034	0.393749	0.153865	0.378647	0.185567	0.45004
ALG2	Alpha-1,3/1,6-mannosyltransferase ALG2	3	6.44604	4	1	49.8	1	1.00179	1.00346	0.98381	1.01494	0.995178	1.00567	0	0.280576	0.185022	0.227572	0.390466	0.768551	0.860417
ALG2	Alpha-1,3/1,6-mannosyltransferase ALG2	2	6.44604	1	1	52.9	NA	NA	NA	NA	NA	NA	NA	#NAME?	#NAME?	#NAME?	#NAME?	#NAME?	#NAME?	#NAME?
ALG3	Dol-P-Man:Man(5)GlcNAc(2)-PP-Dol alpha-1,3-mannosyltransferase	2	6.2906	2	1	37	1	1.03902	0.972553	0.955455	0.938965	0.903026	1.15815	0	0.111565	0.0146564	0.200971	0.286944	0.580517	0.553776
ALG3	Dol-P-Man:Man(5)GlcNAc(2)-PP-Dol alpha-1,3-mannosyltransferase	2	6.2906	3	1	40.4	1	0.837614	0.910238	0.711842	0.811992	0.950487	0.850197	0	1.15607	0.261608	1.16364	0.997787	0.252124	0.426281
ALG3	Dol-P-Man:Man(5)GlcNAc(2)-PP-Dol alpha-1,3-mannosyltransferase	3	6.2906	2	1	44	1	1.01547	0.930508	0.901451	0.891873	0.980691	1.11308	0	0.321341	0.409044	0.130384	0.444745	0.15746	0.405429
ALG3	Dol-P-Man:Man(5)GlcNAc(2)-PP-Dol alpha-1,3-mannosyltransferase	2	6.2906	2	0	46.9	1	1.01528	1.01116	0.928584	0.911136	1.02051	1.07445	0	0.0425143	0.11462	0.144456	0.342796	0.21927	0.05682
ALG3	Dol-P-Man:Man(5)GlcNAc(2)-PP-Dol alpha-1,3-mannosyltransferase	2	6.2906	2	1	49.8	1	1.00092	0.981635	0.931594	1.2127	1.00972	0.965739	0	0.200832	6.88648e-05	0.152159	0.722731	0.720709	0.510719
ALG3	Dol-P-Man:Man(5)GlcNAc(2)-PP-Dol alpha-1,3-mannosyltransferase	3	6.2906	2	2	52.9	1	1.1086	1.01608	0.979152	0.9938	1.12764	1.18857	0	0.287097	0.348866	0.46225	0.945366	0.860529	0.302765
ALG3	Dol-P-Man:Man(5)GlcNAc(2)-PP-Dol alpha-1,3-mannosyltransferase	3	6.2906	1	1	55.5	NA	NA	NA	NA	NA	NA	NA	#NAME?	#NAME?	#NAME?	#NAME?	#NAME?	#NAME?	#NAME?
ALG3	Dol-P-Man:Man(5)GlcNAc(2)-PP-Dol alpha-1,3-mannosyltransferase	1	6.2906	1	1	58.6	NA	NA	NA	NA	NA	NA	NA	#NAME?	#NAME?	#NAME?	#NAME?	#NAME?	#NAME?	#NAME?
ALG5	Dolichyl-phosphate beta-glucosyltransferase	3	6.57361	5	4	37	1	1.04655	0.89424	0.928959	0.920031	1.00853	1.02259	0	0.178697	0.334033	0.21103	0.197627	0.144558	0.0888639
ALG5	Dolichyl-phosphate beta-glucosyltransferase	3	6.57361	6	4	40.4	1	1.09056	0.981934	1.01237	1.03699	1.11506	1.04212	0	0.235083	0.179391	0.0454172	0.19061	0.10923	0.141405
ALG5	Dolichyl-phosphate beta-glucosyltransferase	3	6.57361	4	3	44	1	0.982974	0.976519	1.00771	1.02276	1.04825	1.03034	0	0.0438233	0.0739063	0.0823167	0.317134	0.253656	0.221536
ALG5	Dolichyl-phosphate beta-glucosyltransferase	3	6.57361	5	1	46.9	1	0.98749	1.03743	1.04923	0.931315	1.1006	1.29725	0	0.0688167	0.244304	0.155585	0.0199565	0.13742	0.405455
ALG5	Dolichyl-phosphate beta-glucosyltransferase	3	6.57361	4	3	49.8	1	1.08541	1.0763	1.03984	0.914967	1.23309	1.21957	0	0.21525	0.24799	0.183731	0.221017	0.286875	0.345443
ALG5	Dolichyl-phosphate beta-glucosyltransferase	3	6.57361	5	4	52.9	1	1.01444	0.969527	0.967611	0.917399	0.965349	0.9267	0	1.20127	1.16501	1.37743	1.25163	1.42417	1.67517
ALG6	Dolichyl pyrophosphate Man9GlcNAc2 alpha-1,3-glucosyltransferase	3	6.54533	2	2	37	1	1.02737	0.986255	0.984866	0.907171	0.805978	0.836487	0	0.133164	0.0687245	0.0587997	0.262594	0.304737	0.805431
ALG6	Dolichyl pyrophosphate Man9GlcNAc2 alpha-1,3-glucosyltransferase	3	6.54533	4	2	40.4	1	1.01747	0.949889	0.966504	1.02351	0.862917	0.884075	0	0.306196	0.190749	0.200081	0.144756	0.291225	0.580332
ALG6	Dolichyl pyrophosphate Man9GlcNAc2 alpha-1,3-glucosyltransferase	2	6.54533	2	1	44	1	0.991916	1.01174	0.982408	1.02568	0.938222	0.742369	0	0.108993	0.111773	0.0180884	0.110685	0.481815	0.134818
ALG6	Dolichyl pyrophosphate Man9GlcNAc2 alpha-1,3-glucosyltransferase	3	6.54533	2	1	46.9	1	1.28938	1.13975	1.19915	0.893727	0.820171	0.734989	0	0.249525	0.139681	0.298874	0.550725	0.360651	1.38875
ALG6	Dolichyl pyrophosphate Man9GlcNAc2 alpha-1,3-glucosyltransferase	3	6.54533	3	2	49.8	1	1.04564	1.07665	1.02125	0.848487	0.62601	0.625806	0	0.197986	0.208022	0.123905	0.614118	0.778938	1.10407
ALG6	Dolichyl pyrophosphate Man9GlcNAc2 alpha-1,3-glucosyltransferase	3	6.54533	4	1	52.9	1	0.925924	0.933898	0.86554	0.852269	0.69766	0.686652	0	0.970944	0.814037	1.02564	0.678394	0.715777	0.813397
ALG6	Dolichyl pyrophosphate Man9GlcNAc2 alpha-1,3-glucosyltransferase	3	6.54533	3	1	55.5	1	0.825987	0.84637	0.778111	0.830353	0.731581	0.783472	0	0.349871	0.480847	0.526128	0.580868	0.508482	0.711909
ALG6	Dolichyl pyrophosphate Man9GlcNAc2 alpha-1,3-glucosyltransferase	2	6.54533	2	2	58.6	1	0.911998	1.09925	0.97017	1.0749	1.17635	0.920422	0	0.0263982	0.000658581	0.0352259	0.0358796	0.12841	0.225392
ALG8	Probable dolichyl pyrophosphate Glc1Man9GlcNAc2 alpha-1,3-glucosyltransferase	3	6.64852	2	1	37	1	1.06417	1.04138	1.03026	0.903968	0.909811	0.883082	0	0.110218	0.128806	0.150795	0.0559959	0.138416	0.37483
ALG8	Probable dolichyl pyrophosphate Glc1Man9GlcNAc2 alpha-1,3-glucosyltransferase	3	6.64852	3	2	40.4	1	1.07931	1.0068	1.03083	1.01828	0.844414	0.902306	0	0.17181	0.165282	0.137906	0.102563	0.138383	0.359404
ALG8	Probable dolichyl pyrophosphate Glc1Man9GlcNAc2 alpha-1,3-glucosyltransferase	3	6.64852	1	1	44	NA	NA	NA	NA	NA	NA	NA	#NAME?	#NAME?	#NAME?	#NAME?	#NAME?	#NAME?	#NAME?
ALG8	Probable dolichyl pyrophosphate Glc1Man9GlcNAc2 alpha-1,3-glucosyltransferase	3	6.64852	2	1	46.9	1	1.12031	1.02334	1.09739	0.881797	0.819635	0.76926	0	0.323836	0.230675	0.221622	0.386692	0.148453	0.226504
ALG8	Probable dolichyl pyrophosphate Glc1Man9GlcNAc2 alpha-1,3-glucosyltransferase	3	6.64852	2	1	49.8	1	1.04796	1.10674	1.00299	0.732541	0.645258	0.564122	0	0.0592503	0.329288	0.248542	0.310537	0.461417	1.1876
ALG8	Probable dolichyl pyrophosphate Glc1Man9GlcNAc2 alpha-1,3-glucosyltransferase	3	6.64852	1	1	52.9	NA	NA	NA	NA	NA	NA	NA	#NAME?	#NAME?	#NAME?	#NAME?	#NAME?	#NAME?	#NAME?
ALG8	Probable dolichyl pyrophosphate Glc1Man9GlcNAc2 alpha-1,3-glucosyltransferase	2	6.64852	1	1	55.5	NA	NA	NA	NA	NA	NA	NA	#NAME?	#NAME?	#NAME?	#NAME?	#NAME?	#NAME?	#NAME?
ALG8	Probable dolichyl pyrophosphate Glc1Man9GlcNAc2 alpha-1,3-glucosyltransferase	2	6.64852	1	1	58.6	NA	NA	NA	NA	NA	NA	NA	#NAME?	#NAME?	#NAME?	#NAME?	#NAME?	#NAME?	#NAME?
ALKBH1	DNA oxidative demethylase ALKBH1	3	6.11196	2	1	37	1	0.967728	1.04371	0.995286	0.909476	0.898475	0.958163	0	0.398909	0.433826	0.429843	0.569467	0.542544	0.948587
ALKBH1	DNA oxidative demethylase ALKBH1	3	6.11196	2	1	40.4	1	1.01393	0.950769	1.01578	0.887545	0.874338	0.840919	0	0.414118	0.130178	0.0586612	0.100205	0.209701	0.16258
ALKBH1	DNA oxidative demethylase ALKBH1	2	6.11196	2	0	44	1	0.969845	1.05578	0.93525	0.863608	0.844935	0.892542	0	0.194884	0.107463	0.0330437	0.232796	0.107128	0.473463
ALKBH1	DNA oxidative demethylase ALKBH1	2	6.11196	2	0	46.9	1	0.920739	0.956838	0.890577	1.27677	0.932043	1.04689	0	0.263465	0.190718	0.345524	0.785421	0.032339	0.926998
ALKBH1	DNA oxidative demethylase ALKBH1	1	6.11196	1	0	49.8	NA	NA	NA	NA	NA	NA	NA	#NAME?	#NAME?	#NAME?	#NAME?	#NAME?	#NAME?	#NAME?
ALKBH1	DNA oxidative demethylase ALKBH1	1	6.11196	1	1	55.5	NA	NA	NA	NA	NA	NA	NA	#NAME?	#NAME?	#NAME?	#NAME?	#NAME?	#NAME?	#NAME?
ALKBH3	Alpha-ketoglutarate-dependent dioxygenase alkB homolog 3	1	5.68997	2	2	40.4	1	1.04339	1.08566	0.995815	1.04443	0.99061	1.06548	0	0	0	0	0	0	0
ALKBH3	Alpha-ketoglutarate-dependent dioxygenase alkB homolog 3	2	5.68997	1	0	44	NA	NA	NA	NA	NA	NA	NA	#NAME?	#NAME?	#NAME?	#NAME?	#NAME?	#NAME?	#NAME?
ALKBH3	Alpha-ketoglutarate-dependent dioxygenase alkB homolog 3	1	5.68997	1	1	46.9	NA	NA	NA	NA	NA	NA	NA	#NAME?	#NAME?	#NAME?	#NAME?	#NAME?	#NAME?	#NAME?
ALKBH3	Alpha-ketoglutarate-dependent dioxygenase alkB homolog 3	1	5.68997	1	0	49.8	NA	NA	NA	NA	NA	NA	NA	#NAME?	#NAME?	#NAME?	#NAME?	#NAME?	#NAME?	#NAME?
ALKBH3	Alpha-ketoglutarate-dependent dioxygenase alkB homolog 3	2	5.68997	1	0	52.9	NA	NA	NA	NA	NA	NA	NA	#NAME?	#NAME?	#NAME?	#NAME?	#NAME?	#NAME?	#NAME?
ALKBH3	Alpha-ketoglutarate-dependent dioxygenase alkB homolog 3	1	5.68997	1	1	55.5	NA	NA	NA	NA	NA	NA	NA	#NAME?	#NAME?	#NAME?	#NAME?	#NAME?	#NAME?	#NAME?
ALKBH3	Alpha-ketoglutarate-dependent dioxygenase alkB homolog 3	1	5.68997	1	1	58.6	NA	NA	NA	NA	NA	NA	NA	#NAME?	#NAME?	#NAME?	#NAME?	#NAME?	#NAME?	#NAME?
ALKBH3	Alpha-ketoglutarate-dependent dioxygenase alkB homolog 3	1	5.68997	1	1	62	NA	NA	NA	NA	NA	NA	NA	#NAME?	#NAME?	#NAME?	#NAME?	#NAME?	#NAME?	#NAME?
ALKBH3	Alpha-ketoglutarate-dependent dioxygenase alkB homolog 3	2	5.68997	1	1	66.3	NA	NA	NA	NA	NA	NA	NA	#NAME?	#NAME?	#NAME?	#NAME?	#NAME?	#NAME?	#NAME?
ALKBH5	RNA demethylase ALKBH5	3	6.41883	7	5	37	1	1.00698	1.02679	1.04518	1.03138	1.00569	0.956284	0	0.206436	0.0692577	0.196925	0.388807	0.180561	0.193651
ALKBH5	RNA demethylase ALKBH5	3	6.41883	7	4	40.4	1	0.974504	0.978729	0.959296	0.929636	0.954811	1.0035	0	0.0676421	0.238237	0.116162	0.140798	0.0686749	0.064892
ALKBH5	RNA demethylase ALKBH5	3	6.41883	5	3	44	1	0.985197	0.971916	0.993831	0.989167	0.984539	1.04142	0	0.213126	0.254984	0.260145	0.229398	0.165569	0.117398
ALKBH5	RNA demethylase ALKBH5	3	6.41883	5	2	46.9	1	0.942524	0.960673	0.912546	1.09313	0.955026	0.947536	0	0.317866	0.247934	0.392732	0.280578	0.0670976	0.272407
ALKBH5	RNA demethylase ALKBH5	3	6.41883	5	2	49.8	1	1.00122	1.07014	0.99576	1.13655	1.18363	1.34604	0	0.146058	0.133341	0.0812358	0.0680939	0.0823788	0.322591
ALKBH5	RNA demethylase ALKBH5	3	6.41883	4	1	52.9	1	1.03793	1.03163	0.994234	0.976319	1.24421	1.16319	0	0.0726496	0.262287	0.114629	0.0951824	0.249748	0.391892
ALKBH5	RNA demethylase ALKBH5	2	6.41883	2	1	55.5	1	1.10635	0.984497	0.937859	1.01626	1.39946	1.31822	0	0.569149	0.419271	0.306053	0.498746	0.106277	0.131521
ALKBH5	RNA demethylase ALKBH5	3	6.41883	3	3	58.6	1	0.963961	0.90568	0.969939	0.917686	1.22799	1.1396	0	0.21468	0.0409244	2.58296	0.401155	0.229529	0.39229
ALKBH5	RNA demethylase ALKBH5	3	6.41883	3	1	62	1	1.2222	0.887715	1.04112	0.948279	1.42616	0.936812	0	1.1327	1.39309	1.10279	1.16061	1.23778	1.03587
ALKBH5	RNA demethylase ALKBH5	3	6.41883	3	2	66.3	1	0.899578	0.790424	0.796217	0.621721	0.86934	0.953183	0	0.900496	0.538035	0.562069	1.13529	0.936204	0.192394
ALPP	Alkaline phosphatase, placental type	3	7.10158	14	9	37	1	0.95943	0.92202	0.822257	1.0216	1.07954	0.967459	0	0.170889	0.262676	0.357123	0.0920485	0.28378	0.156666
ALPP	Alkaline phosphatase, placental type	3	7.10158	14	10	40.4	1	0.887539	0.909242	0.965529	1.01129	1.08647	1.00747	0	0.300995	0.167848	0.321199	0.0155054	0.162165	0.183452
ALPP	Alkaline phosphatase, placental type	3	7.10158	14	9	44	1	1.03446	0.945282	0.962188	0.966829	1.01544	0.973261	0	0.240522	0.119144	0.211558	0.173884	0.21335	0.156063
ALPP	Alkaline phosphatase, placental type	3	7.10158	12	6	46.9	1	0.973953	0.971535	0.96844	1.00519	1.02285	0.964246	0	0.204094	0.156239	0.218621	0.170687	0.11721	0.164167
ALPP	Alkaline phosphatase, placental type	3	7.10158	10	6	49.8	1	0.933654	0.942516	0.927971	0.854398	0.89296	0.917669	0	0.0556474	0.0914052	0.246424	0.251053	0.206185	0.282205
ALPP	Alkaline phosphatase, placental type	3	7.10158	12	6	52.9	1	0.962555	0.957184	0.893351	0.896464	0.89891	0.954954	0	0.336719	0.39639	0.468703	0.274544	0.363572	0.125504
ALPP	Alkaline phosphatase, placental type	3	7.10158	8	3	55.5	1	0.922299	1.00847	0.905344	0.907933	0.914292	0.942267	0	0.207893	0.220976	0.251979	0.0712407	0.286004	0.221542
ALPP	Alkaline phosphatase, placental type	3	7.10158	10	2	58.6	1	1.00748	0.978226	0.896338	0.955289	0.893089	0.992273	0	0.100935	0.0706085	1.26909	0.341228	0.0564321	0.250618
ALPP	Alkaline phosphatase, placental type	3	7.10158	8	7	62	1	0.993007	1.01523	0.860272	0.928076	0.864781	0.965255	0	0.150803	0.276254	0.229856	0.578588	0.111167	0.100471
ALPP	Alkaline phosphatase, placental type	3	7.10158	9	4	66.3	1	0.996389	0.895538	0.820765	0.845199	0.81152	0.914489	0	0.276889	0.341903	0.156314	0.534136	0.267637	0.0756197
ALYREF	THO complex subunit 4	3	6.61084	10	4	37	1	0.933288	0.92275	0.92296	1.31104	1.18874	0.932465	0	0.393733	0.338879	0.600229	0.257153	0.5921	0.184145
ALYREF	THO complex subunit 4	3	6.61084	8	5	40.4	1	1.02826	1.12375	1.10053	1.18231	1.06743	0.992954	0	0.167258	0.362073	0.116633	0.0814284	0.199875	0.384644
ALYREF	THO complex subunit 4	3	6.61084	7	6	44	1	0.917895	0.937012	0.785698	1.21514	1.05536	1.02743	0	0.437648	0.0210636	0.790171	1.42578	1.22304	0.761282
ALYREF	THO complex subunit 4	3	6.61084	7	1	46.9	1	0.870452	0.985512	0.842837	1.36198	1.14211	1.2979	0	0.220093	0.355653	0.364423	0.290216	0.460527	0.863309
ALYREF	THO complex subunit 4	3	6.61084	6	3	49.8	1	1.0174	1.09246	1.04368	1.19434	1.11021	1.11446	0	0.372981	0.522295	0.408301	0.0437874	0.674535	0.536565
ALYREF	THO complex subunit 4	3	6.61084	4	3	52.9	1	1.00556	0.986775	0.832291	1.18042	1.29318	1.42293	0	0.63412	0.475302	0.389081	0.707917	0.72749	0.0746619
ALYREF	THO complex subunit 4	3	6.61084	4	1	55.5	1	1.07583	0.977466	0.98622	1.36704	1.32507	1.2197	0	0.778721	0.828422	0.362683	0.412678	0.603415	0.852754
ALYREF	THO complex subunit 4	3	6.61084	4	1	58.6	1	1.00128	0.98014	1.09949	0.754079	0.910669	0.871256	0	1.07745	1.81747	1.77062	0.369037	0.758981	0.890593
ALYREF	THO complex subunit 4	2	6.61084	2	1	62	1	0.973959	0.944505	0.946652	0.994194	1.325	1.15607	0	0.598896	0.111461	0.0472519	0.106174	0.683026	0.194627
ALYREF	THO complex subunit 4	1	6.61084	1	1	66.3	NA	NA	NA	NA	NA	NA	NA	#NAME?	#NAME?	#NAME?	#NAME?	#NAME?	#NAME?	#NAME?
AMACR	Alpha-methylacyl-CoA racemase	3	6.48809	5	3	37	1	1.01228	0.98517	1.03152	0.816939	0.799058	0.875714	0	0.10339	0.222575	0.0738353	0.320374	0.5715	0.317167
AMACR	Alpha-methylacyl-CoA racemase	3	6.48809	7	4	40.4	1	1.01304	0.985252	0.971267	0.935991	0.814395	0.861071	0	0.213228	0.0457838	0.16506	0.089934	0.159615	0.092184
AMACR	Alpha-methylacyl-CoA racemase	3	6.48809	10	8	44	1	1.02478	0.972657	1.01359	0.891998	0.751817	0.7307	0	0.183743	0.109164	0.0980328	0.212447	0.35989	0.284243
AMACR	Alpha-methylacyl-CoA racemase	3	6.48809	9	2	46.9	1	1.03792	1.02371	1.02471	0.863233	0.844858	0.808432	0	0.0301699	0.177051	0.155695	0.0653939	0.423165	0.252226
AMACR	Alpha-methylacyl-CoA racemase	3	6.48809	8	2	49.8	1	1.05678	1.00839	0.971916	0.835479	0.784673	0.763178	0	0.197633	0.0993159	0.151363	0.0117185	0.476823	0.929202
AMACR	Alpha-methylacyl-CoA racemase	3	6.48809	6	2	52.9	1	1.06334	0.974806	0.928102	1.14342	0.847879	0.752082	0	0.245548	0.128744	0.114617	0.662364	0.338022	0.207211
AMACR	Alpha-methylacyl-CoA racemase	1	6.48809	2	0	55.5	1	1.06529	0.959972	1.01927	1.17267	0.831489	0.678973	0	0	0	0	0	0	0
AMBRA1	Activating molecule in BECN1-regulated autophagy protein 1	3	6.01681	5	2	37	1	1.04002	1.07176	1.07024	1.28298	1.235	1.11904	0	0.092668	0.036853	0.14298	0.118137	0.253698	0.187565
AMBRA1	Activating molecule in BECN1-regulated autophagy protein 1	3	6.01681	6	2	40.4	1	0.975086	1.03708	1.09707	1.25783	1.34514	1.06286	0	0.226101	0.15289	0.100441	0.696619	0.477831	0.238885
AMBRA1	Activating molecule in BECN1-regulated autophagy protein 1	3	6.01681	7	2	44	1	0.969326	1.00178	1.06697	1.39347	1.25431	1.04613	0	0.243496	0.0348752	0.320136	0.737393	0.585419	0.387803
AMBRA1	Activating molecule in BECN1-regulated autophagy protein 1	3	6.01681	2	1	46.9	1	0.917995	1.00471	1.05994	1.99587	1.57765	1.22055	0	0.447054	0.04044	0.314345	0.297996	0.382153	0.278981
AMBRA1	Activating molecule in BECN1-regulated autophagy protein 1	1	6.01681	1	1	49.8	NA	NA	NA	NA	NA	NA	NA	#NAME?	#NAME?	#NAME?	#NAME?	#NAME?	#NAME?	#NAME?
AMD1	S-adenosylmethionine decarboxylase proenzyme	1	6.12068	2	0	37	1	1.00855	1.44241	1.64419	0.784287	1.10368	1.49911	0	0	0	0	0	0	0
AMD1	S-adenosylmethionine decarboxylase proenzyme	1	6.12068	1	0	40.4	NA	NA	NA	NA	NA	NA	NA	#NAME?	#NAME?	#NAME?	#NAME?	#NAME?	#NAME?	#NAME?
AMD1	S-adenosylmethionine decarboxylase proenzyme	3	6.12068	1	1	44	NA	NA	NA	NA	NA	NA	NA	#NAME?	#NAME?	#NAME?	#NAME?	#NAME?	#NAME?	#NAME?
AMD1	S-adenosylmethionine decarboxylase proenzyme	1	6.12068	1	1	46.9	NA	NA	NA	NA	NA	NA	NA	#NAME?	#NAME?	#NAME?	#NAME?	#NAME?	#NAME?	#NAME?
AMD1	S-adenosylmethionine decarboxylase proenzyme	3	6.12068	1	1	49.8	NA	NA	NA	NA	NA	NA	NA	#NAME?	#NAME?	#NAME?	#NAME?	#NAME?	#NAME?	#NAME?
AMD1	S-adenosylmethionine decarboxylase proenzyme	2	6.12068	1	0	52.9	NA	NA	NA	NA	NA	NA	NA	#NAME?	#NAME?	#NAME?	#NAME?	#NAME?	#NAME?	#NAME?
AMD1	S-adenosylmethionine decarboxylase proenzyme	1	6.12068	1	1	58.6	NA	NA	NA	NA	NA	NA	NA	#NAME?	#NAME?	#NAME?	#NAME?	#NAME?	#NAME?	#NAME?
AMDHD2	Putative N-acetylglucosamine-6-phosphate deacetylase	3	6.50813	7	3	37	1	0.967842	1.00922	1.01186	0.942586	1.04273	1.13504	0	0.0301791	0.105032	0.0873161	0.0851514	0.178446	0.130721
AMDHD2	Putative N-acetylglucosamine-6-phosphate deacetylase	3	6.50813	6	5	40.4	1	1.08249	0.937667	1.0181	0.949458	1.02381	1.11856	0	0.169424	0.0685051	0.212007	0.110514	0.109197	0.140405
AMDHD2	Putative N-acetylglucosamine-6-phosphate deacetylase	3	6.50813	5	1	44	1	0.985295	0.946632	0.944231	0.900501	1.06112	0.99343	0	0.382164	0.0901528	0.105901	0.439144	0.383069	0.30832
AMDHD2	Putative N-acetylglucosamine-6-phosphate deacetylase	3	6.50813	5	4	46.9	1	0.981579	0.955509	0.960287	0.861339	1.00749	1.13311	0	0.015865	0.0857477	0.105195	0.0330275	0.114214	0.312389
AMDHD2	Putative N-acetylglucosamine-6-phosphate deacetylase	2	6.50813	7	6	49.8	1	1.03331	0.984236	0.956493	0.809047	1.06128	1.08949	0	0.0343256	0.219235	0.142439	0.177201	0.131856	0.107123
AMDHD2	Putative N-acetylglucosamine-6-phosphate deacetylase	3	6.50813	6	5	52.9	1	0.968814	0.913722	0.951111	0.796606	0.915919	1.05862	0	0.300614	0.108705	0.179057	0.321389	0.180076	0.462401
AMDHD2	Putative N-acetylglucosamine-6-phosphate deacetylase	3	6.50813	3	2	55.5	1	0.959185	1.04461	0.945292	0.940803	0.9675	1.03126	0	0.184192	0.297069	0.136842	0.156195	0.145328	0.312069
AMDHD2	Putative N-acetylglucosamine-6-phosphate deacetylase	2	6.50813	2	2	58.6	1	1.01388	1.01092	0.938206	0.821851	1.04096	1.06683	0	0.120394	0.029743	0.233621	0.132062	0.0663311	0.100784
AMDHD2	Putative N-acetylglucosamine-6-phosphate deacetylase	1	6.50813	2	2	62	1	0.986437	0.95349	0.893993	0.778014	0.957992	0.843332	0	0	0	0	0	0	0
AMFR	E3 ubiquitin-protein ligase AMFR	3	6.30622	6	2	37	1	1.00226	0.962128	1.01033	0.811396	0.805559	0.869049	0	0.166228	0.210986	0.140721	1.0674	0.58928	0.0676599
AMFR	E3 ubiquitin-protein ligase AMFR	3	6.30622	4	1	40.4	1	1.18489	0.953597	1.06541	1.28168	1.1435	1.11277	0	0.348675	0.0704946	0.241906	0.788094	0.516999	0.694018
AMFR	E3 ubiquitin-protein ligase AMFR	3	6.30622	4	2	44	1	1.03113	1.00147	1.03871	0.872601	0.937522	0.929182	0	0.153911	0.0545897	0.141657	0.3138	0.227617	0.275904
AMFR	E3 ubiquitin-protein ligase AMFR	3	6.30622	2	1	46.9	1	0.897335	0.935841	0.908011	0.764425	0.872874	0.895192	0	0.0701188	0.0260005	0.143245	0.564099	0.271846	0.430496
AMFR	E3 ubiquitin-protein ligase AMFR	3	6.30622	4	1	49.8	1	1.02144	1.02096	1.05109	0.817303	0.818421	0.904528	0	0.530506	0.263736	0.344961	0.268551	0.673695	0.804502
AMFR	E3 ubiquitin-protein ligase AMFR	1	6.30622	1	0	52.9	NA	NA	NA	NA	NA	NA	NA	#NAME?	#NAME?	#NAME?	#NAME?	#NAME?	#NAME?	#NAME?
AMPD2	AMP deaminase 2	3	7.23087	20	19	37	1	0.998184	0.972823	0.961142	1.03993	1.04435	1.04939	0	0.0751658	0.0588041	0.149527	0.139716	0.0908184	0.0201661
AMPD2	AMP deaminase 2	3	7.23087	27	18	40.4	1	1.03145	0.966805	0.954613	1.03703	1.03484	1.02514	0	0.0679468	0.117459	0.106852	0.0231959	0.0752633	0.173371
AMPD2	AMP deaminase 2	3	7.23087	20	19	44	1	1.03418	1.00261	0.976058	1.06416	1.07379	1.00269	0	0.124887	0.144954	0.125176	0.287037	0.283977	0.135214
AMPD2	AMP deaminase 2	3	7.23087	24	18	46.9	1	1.04144	1.01164	0.991038	0.944953	1.00061	1.01535	0	0.272409	0.238695	0.104103	0.142666	0.168647	0.167196
AMPD2	AMP deaminase 2	3	7.23087	24	17	49.8	1	1.03881	0.988469	0.969831	0.837946	0.94156	1.01427	0	0.0371911	0.0590063	0.0322799	0.0467988	0.135274	0.0469824
AMPD2	AMP deaminase 2	3	7.23087	22	20	52.9	1	1.01923	0.960329	0.921083	0.85556	0.922477	0.958618	0	0.101463	0.102975	0.14219	0.140753	0.105501	0.146976
AMPD2	AMP deaminase 2	3	7.23087	16	12	55.5	1	1.02634	1.00156	0.930479	0.909032	0.96935	1.00877	0	0.160213	0.0939603	0.123928	0.210879	0.139124	0.160932
AMPD2	AMP deaminase 2	3	7.23087	16	8	58.6	1	1.00822	1.01787	0.86445	0.910754	0.916976	0.963644	0	0.120147	0.190737	0.233109	0.430856	0.110132	0.11684
AMPD2	AMP deaminase 2	3	7.23087	4	2	62	1	0.946114	1.12574	0.966366	1.05463	1.27604	1.02605	0	0.938396	0.47797	0.657563	1.06043	0.454633	0.293749
ANAPC1	Anaphase-promoting complex subunit 1	3	6.68083	11	9	37	1	1.00566	1.01628	1.04657	0.923317	0.94933	0.969236	0	0.044308	0.103027	0.0564935	0.114842	0.135565	0.118912
ANAPC1	Anaphase-promoting complex subunit 1	3	6.68083	15	14	40.4	1	0.990267	0.999932	0.971787	0.95225	0.960904	1.00417	0	0.195203	0.0735639	0.0692984	0.121157	0.0738731	0.280582
ANAPC1	Anaphase-promoting complex subunit 1	3	6.68083	20	13	44	1	1.01135	0.967571	0.943586	0.91336	1.01807	0.948348	0	0.0454671	0.0351773	0.103385	0.257192	0.186653	0.0631868
ANAPC1	Anaphase-promoting complex subunit 1	3	6.68083	14	9	46.9	1	1.0019	0.958931	1.01141	0.873119	0.91945	0.767762	0	0.0413423	0.126165	0.023714	0.108634	0.238615	0.834686
ANAPC1	Anaphase-promoting complex subunit 1	3	6.68083	13	6	49.8	1	0.978507	0.975092	0.959135	0.923335	0.859374	0.97265	0	0.122415	0.104432	0.0625049	0.115307	0.161814	0.336662
ANAPC1	Anaphase-promoting complex subunit 1	3	6.68083	8	7	52.9	1	0.878693	0.884325	0.897201	0.814602	0.753592	0.880221	0	0.127841	0.111292	0.230875	0.411599	0.284406	0.234338
ANAPC1	Anaphase-promoting complex subunit 1	1	6.68083	2	2	55.5	1	0.918555	0.98807	0.931062	1.39101	1.00741	0.972677	0	0	0	0	0	0	0
ANAPC10	Anaphase-promoting complex subunit 10	2	6.1788	1	0	37	NA	NA	NA	NA	NA	NA	NA	#NAME?	#NAME?	#NAME?	#NAME?	#NAME?	#NAME?	#NAME?
ANAPC10	Anaphase-promoting complex subunit 10	2	6.1788	2	0	40.4	1	0.868479	1.05693	0.961028	1.10093	1.01291	0.869368	0	0.73144	0.0756401	0.154133	0.196696	0.0932737	0.375186
ANAPC10	Anaphase-promoting complex subunit 10	2	6.1788	2	2	44	1	1.06465	1.0024	0.990612	0.996408	1.02226	1.04956	0	0.223196	0.0245671	0.078998	0.143768	0.35563	0.375103
ANAPC10	Anaphase-promoting complex subunit 10	2	6.1788	1	0	46.9	NA	NA	NA	NA	NA	NA	NA	#NAME?	#NAME?	#NAME?	#NAME?	#NAME?	#NAME?	#NAME?
ANAPC10	Anaphase-promoting complex subunit 10	2	6.1788	2	1	49.8	1	1.08182	1.09637	1.11083	1.16543	1.55861	1.74734	0	0.0622794	0.144038	0.265093	0.0969487	0.68425	1.04223
ANAPC10	Anaphase-promoting complex subunit 10	3	6.1788	1	1	52.9	NA	NA	NA	NA	NA	NA	NA	#NAME?	#NAME?	#NAME?	#NAME?	#NAME?	#NAME?	#NAME?
ANAPC2	Anaphase-promoting complex subunit 2	3	6.48006	11	5	37	1	1.00718	1.00444	1.01333	0.885273	0.89121	0.968359	0	0.0454264	0.106329	0.104143	0.185551	0.239944	0.0836681
ANAPC2	Anaphase-promoting complex subunit 2	3	6.48006	10	6	40.4	1	1.0056	1.01075	1.0239	0.987477	0.958402	0.956528	0	0.114408	0.14014	0.15129	0.28353	0.29442	0.400775
ANAPC2	Anaphase-promoting complex subunit 2	3	6.48006	9	6	44	1	1.00959	0.96762	1.02399	0.945117	0.865629	0.893089	0	0.113879	0.182857	0.204724	0.298795	0.266173	0.36222
ANAPC2	Anaphase-promoting complex subunit 2	3	6.48006	6	4	46.9	1	1.03527	1.02108	1.08335	0.982932	0.933311	0.869875	0	0.0731385	0.112671	0.108159	0.230633	0.142443	0.394699
ANAPC2	Anaphase-promoting complex subunit 2	3	6.48006	7	3	49.8	1	0.994004	1.01685	1.00998	0.939294	0.899907	0.950392	0	0.18111	0.17604	0.115156	0.145913	0.158196	0.110248
ANAPC2	Anaphase-promoting complex subunit 2	2	6.48006	3	3	52.9	1	1.32995	1.29961	1.28732	1.49013	1.32573	1.2518	0	0.864323	0.596812	0.772034	0.493093	0.70833	0.674797
ANAPC4	Anaphase-promoting complex subunit 4	3	6.53322	9	6	37	1	0.99231	0.964262	0.956082	0.871765	0.799079	0.841637	0	0.123342	0.412737	0.418522	0.277201	0.236391	0.342652
ANAPC4	Anaphase-promoting complex subunit 4	3	6.53322	9	7	40.4	1	1.02282	0.986295	0.986287	0.984547	0.944857	0.995676	0	0.14703	0.0441743	0.119857	0.107724	0.0932356	0.267709
ANAPC4	Anaphase-promoting complex subunit 4	3	6.53322	6	6	44	1	1.01548	1.02352	1.00022	0.920112	0.975167	0.892647	0	0.09428	0.0455857	0.138068	0.304048	0.404865	0.20599
ANAPC4	Anaphase-promoting complex subunit 4	3	6.53322	6	5	46.9	1	1.0002	1.06908	1.00916	0.843817	0.893906	0.818427	0	0.0588793	0.100278	0.114746	0.142065	0.156423	0.610976
ANAPC4	Anaphase-promoting complex subunit 4	3	6.53322	6	4	49.8	1	0.968172	0.963808	0.961194	0.850429	0.858893	0.930433	0	0.0586712	0.0998004	0.0577501	0.154064	0.27132	0.171369
ANAPC4	Anaphase-promoting complex subunit 4	3	6.53322	4	2	52.9	1	0.784301	0.925885	0.912321	0.923204	0.742988	0.926855	0	0.240618	0.348926	0.474421	0.565265	0.318893	0.491879
ANAPC5	Anaphase-promoting complex subunit 5	3	6.46815	8	5	37	1	0.982627	1.00119	0.985794	0.787335	0.854404	0.951979	0	0.0182431	0.0604881	0.1965	0.0648865	0.194468	0.186583
ANAPC5	Anaphase-promoting complex subunit 5	3	6.46815	4	3	40.4	1	1.03892	1.00082	1.0208	0.804586	0.952845	1.04725	0	0.280969	0.109882	0.044916	0.417057	0.162967	0.190146
ANAPC5	Anaphase-promoting complex subunit 5	3	6.46815	5	3	44	1	0.99936	1.02208	1.01401	0.892712	0.869663	0.894898	0	0.0380297	0.0671497	0.124588	0.178555	0.315273	0.144649
ANAPC5	Anaphase-promoting complex subunit 5	3	6.46815	3	2	46.9	1	1.02983	1.12062	1.10771	0.769495	0.872267	0.954228	0	0.332355	0.34622	0.239959	0.59103	0.418236	0.105659
ANAPC5	Anaphase-promoting complex subunit 5	2	6.46815	3	2	49.8	1	1.00506	1.0078	1.01049	0.860416	0.843228	0.973914	0	0.0493214	0.092726	0.0889764	0.0615401	0.00365844	0.00128444
ANAPC5	Anaphase-promoting complex subunit 5	3	6.46815	3	1	52.9	1	0.873329	1.00702	0.961171	0.961761	0.84034	0.952799	0	2.53652	2.34947	2.41465	2.17639	2.22928	2.33662
ANAPC5	Anaphase-promoting complex subunit 5	1	6.46815	1	0	55.5	NA	NA	NA	NA	NA	NA	NA	#NAME?	#NAME?	#NAME?	#NAME?	#NAME?	#NAME?	#NAME?
ANAPC7	Anaphase-promoting complex subunit 7	3	6.97476	15	9	37	1	0.919071	1.01392	0.992344	1.07626	1.01327	1.00483	0	0.195978	0.0955609	0.286915	0.283441	0.392704	0.337021
ANAPC7	Anaphase-promoting complex subunit 7	3	6.97476	17	11	40.4	1	0.988222	0.99973	0.992904	1.06262	0.996961	0.969282	0	0.179081	0.262142	0.172174	0.202106	0.122368	0.113344
ANAPC7	Anaphase-promoting complex subunit 7	3	6.97476	14	13	44	1	1.18998	1.13212	1.08769	1.23395	1.20044	1.08994	0	0.325081	0.336597	0.126784	0.210358	0.166269	0.30075
ANAPC7	Anaphase-promoting complex subunit 7	3	6.97476	14	9	46.9	1	0.993448	1.03017	1.0665	1.09112	1.0311	0.933132	0	0.12109	0.432923	0.176091	0.716998	0.372363	0.42527
ANAPC7	Anaphase-promoting complex subunit 7	3	6.97476	13	9	49.8	1	0.984255	1.0028	1.00352	1.09215	1.07771	1.01066	0	0.0454079	0.149789	0.110133	0.0927573	0.175872	0.21177
ANAPC7	Anaphase-promoting complex subunit 7	3	6.97476	11	9	52.9	1	0.999493	1.0778	1.02911	1.39438	1.23603	1.20721	0	0.520577	0.542629	0.569684	0.668799	0.596124	0.423295
ANAPC7	Anaphase-promoting complex subunit 7	3	6.97476	4	1	55.5	1	0.954648	1.01626	0.981688	1.01265	0.93825	1.12007	0	0.199846	0.253794	0.371028	0.299682	0.289858	0.108729
ANKFY1	Rabankyrin-5	3	6.71752	25	22	37	1	0.991718	0.996076	1.02098	0.944684	0.957666	1.00955	0	0.120236	0.0315738	0.0609703	0.00652556	0.13293	0.132321
ANKFY1	Rabankyrin-5	3	6.71752	24	18	40.4	1	1.03224	0.995387	1.03428	0.986121	0.931497	0.993978	0	0.0761131	0.0167597	0.0935285	0.0778845	0.12036	0.367559
ANKFY1	Rabankyrin-5	3	6.71752	19	18	44	1	1.02204	0.977891	1.00134	0.946929	0.920769	0.935236	0	0.0413075	0.0248507	0.0532515	0.234362	0.31143	0.243624
ANKFY1	Rabankyrin-5	3	6.71752	14	10	46.9	1	0.981499	1.00315	0.960464	1.17242	1.03524	0.989242	0	0.116446	0.0397951	0.0529237	0.229088	0.233115	0.256108
ANKFY1	Rabankyrin-5	3	6.71752	14	5	49.8	1	0.845783	0.913467	0.892084	1.18573	0.908349	1.02903	0	0.18099	0.205309	0.0902525	0.445734	0.323032	0.245655
ANKFY1	Rabankyrin-5	3	6.71752	2	1	52.9	1	0.835865	0.796287	0.826784	1.05242	1.05595	0.838589	0	0.412666	0.123088	0.256873	0.581787	0.345965	0.388424
ANKFY1	Rabankyrin-5	1	6.71752	1	1	66.3	NA	NA	NA	NA	NA	NA	NA	#NAME?	#NAME?	#NAME?	#NAME?	#NAME?	#NAME?	#NAME?
ANKH	Progressive ankylosis protein homolog	3	6.3234	4	1	37	1	0.982774	0.988975	1.01742	0.985257	1.10111	1.1804	0	0.292102	0.182723	0.263001	0.208903	0.0776046	0.788458
ANKH	Progressive ankylosis protein homolog	3	6.3234	2	1	40.4	1	1.01246	0.960362	1.00193	1.12308	1.06839	1.13165	0	0.0886641	0.0498955	0.325536	0.138239	0.188036	0.299774
ANKH	Progressive ankylosis protein homolog	2	6.3234	3	1	44	1	0.976443	0.900762	0.942604	0.9766	1.06716	1.29541	0	0.0896193	0.0715507	0.0952346	0.0406254	0.292636	0.0908445
ANKH	Progressive ankylosis protein homolog	2	6.3234	1	0	46.9	NA	NA	NA	NA	NA	NA	NA	#NAME?	#NAME?	#NAME?	#NAME?	#NAME?	#NAME?	#NAME?
ANKH	Progressive ankylosis protein homolog	3	6.3234	2	1	49.8	1	0.997808	0.98337	1.02575	0.887883	0.957447	1.07885	0	0.0200478	0.287629	0.230478	0.164954	0.237534	0.598743
ANKH	Progressive ankylosis protein homolog	3	6.3234	4	1	52.9	1	1.07784	1.17654	1.06084	0.98962	1.0945	1.12901	0	0.52446	0.548362	0.638675	0.406021	0.580705	0.309529
ANKH	Progressive ankylosis protein homolog	3	6.3234	4	2	55.5	1	1.0036	0.934105	0.988946	1.04615	0.964514	1.18596	0	0.0913225	0.416191	0.197638	0.506541	0.185626	0.224265
ANKH	Progressive ankylosis protein homolog	3	6.3234	2	1	58.6	1	0.973988	0.911175	1.05683	0.963597	1.01202	1.21486	0	0.0936761	0.228173	1.01546	0.166843	0.142637	0.163163
ANKH	Progressive ankylosis protein homolog	3	6.3234	4	2	62	1	1.24167	1.14761	1.20094	1.09147	1.18739	1.06915	0	0.981944	0.508225	0.762075	1.00426	1.68448	1.05029
ANKH	Progressive ankylosis protein homolog	3	6.3234	4	1	66.3	1	1.0433	0.967036	1.0447	0.98629	1.0418	1.38318	0	0.313756	0.307571	0.58822	0.244296	0.514392	0.280462
ANKHD1	Ankyrin repeat and KH domain-containing protein 1	3	6.53434	18	16	37	1	0.9814	0.964617	0.964591	0.66099	0.750028	1.10786	0	0.0654463	0.121459	0.105551	0.0939634	0.113303	0.178711
ANKHD1	Ankyrin repeat and KH domain-containing protein 1	3	6.53434	18	12	40.4	1	1.03771	1.01417	1.01331	0.769866	0.865731	1.11725	0	0.0352461	0.0829382	0.0485823	0.360661	0.423704	0.13869
ANKHD1	Ankyrin repeat and KH domain-containing protein 1	3	6.53434	17	11	44	1	0.95723	0.949682	0.982503	0.772113	0.857568	1.08094	0	0.193116	0.202005	0.0652357	0.27587	0.177994	0.304918
ANKHD1	Ankyrin repeat and KH domain-containing protein 1	3	6.53434	12	6	46.9	1	0.901636	0.973807	0.948218	0.926025	0.934145	1.10424	0	0.143635	0.0398468	0.0549956	0.199269	0.0367782	0.613124
ANKHD1	Ankyrin repeat and KH domain-containing protein 1	3	6.53434	7	2	49.8	1	0.822969	0.856544	0.86163	0.914306	0.806647	1.30567	0	0.130671	0.0466295	0.0636143	0.519356	0.0190448	0.418206
ANKHD1	Ankyrin repeat and KH domain-containing protein 1	1	6.53434	1	1	52.9	NA	NA	NA	NA	NA	NA	NA	#NAME?	#NAME?	#NAME?	#NAME?	#NAME?	#NAME?	#NAME?
ANKLE2	Ankyrin repeat and LEM domain-containing protein 2	3	6.4677	20	1	37	1	0.967639	0.956858	0.949052	0.907482	0.931515	1.00387	0	0.0468877	0.0833094	0.0342617	0.112586	0.0324169	0.180504
ANKLE2	Ankyrin repeat and LEM domain-containing protein 2	3	6.4677	20	1	40.4	1	0.979444	1.00777	0.989162	0.885319	0.959776	0.980144	0	0.102256	0.140329	0.0977621	0.325733	0.0337555	0.0645259
ANKLE2	Ankyrin repeat and LEM domain-containing protein 2	3	6.4677	18	13	44	1	1.00114	1.01897	0.953275	1.04484	1.02549	1.13233	0	0.347801	0.263526	0.252241	0.403314	0.285234	0.197042
ANKLE2	Ankyrin repeat and LEM domain-containing protein 2	3	6.4677	10	0	46.9	1	0.961735	0.937774	0.880514	1.07927	1.10409	1.22428	0	0.288497	0.286606	0.315531	0.205114	0.267621	0.479884
ANKLE2	Ankyrin repeat and LEM domain-containing protein 2	3	6.4677	9	2	49.8	1	0.917501	0.904403	0.91014	1.68014	1.38256	1.13296	0	0.089668	0.158243	0.284074	0.835471	0.719502	0.40772
ANKMY2	Ankyrin repeat and MYND domain-containing protein 2	3	6.66181	9	8	37	1	0.996133	0.999409	0.990298	0.443098	0.576277	1.05551	0	0.0507884	0.0847699	0.0609281	0.251485	0.0270598	0.270266
ANKMY2	Ankyrin repeat and MYND domain-containing protein 2	3	6.66181	10	7	40.4	1	1.07918	1.00122	0.983886	0.480426	0.597187	1.0646	0	0.167679	0.165646	0.0884905	0.0725895	0.0832958	0.125961
ANKMY2	Ankyrin repeat and MYND domain-containing protein 2	3	6.66181	11	5	44	1	1.05433	0.973498	1.04814	0.464118	0.613557	0.93318	0	0.140662	0.0999174	0.0064017	0.386916	0.42143	0.329456
ANKMY2	Ankyrin repeat and MYND domain-containing protein 2	3	6.66181	9	5	46.9	1	1.01254	0.986235	0.974939	0.442371	0.506268	1.07158	0	0.0871588	0.111394	0.0818387	0.123677	0.410713	0.488738
ANKMY2	Ankyrin repeat and MYND domain-containing protein 2	3	6.66181	8	3	49.8	1	0.985274	0.941242	0.923468	0.434161	0.584874	1.23302	0	0.099072	0.0746892	0.200614	0.848048	0.463772	0.443415
ANKMY2	Ankyrin repeat and MYND domain-containing protein 2	2	6.66181	1	1	52.9	NA	NA	NA	NA	NA	NA	NA	#NAME?	#NAME?	#NAME?	#NAME?	#NAME?	#NAME?	#NAME?
ANKRD13A	Ankyrin repeat domain-containing protein 13A	2	5.9061	3	0	37	1	1.0265	0.96205	1.01514	0.931849	0.85071	0.841875	0	0.0499604	0.00607247	0.0778064	0.0881692	0.0287835	0.213863
ANKRD13A	Ankyrin repeat domain-containing protein 13A	3	5.9061	4	2	40.4	1	1.07861	1.09665	1.14597	1.0069	0.860313	0.985496	0	0.0123917	0.0693313	0.0384168	0.135404	0.241943	0.454345
ANKRD13A	Ankyrin repeat domain-containing protein 13A	3	5.9061	4	2	44	1	1.01278	1.09755	1.10819	1.0161	0.941855	0.916312	0	0.213631	0.0790534	0.168873	0.501421	0.417594	0.542317
ANKRD13A	Ankyrin repeat domain-containing protein 13A	3	5.9061	3	1	46.9	1	0.992605	1.04661	1.08466	0.969725	0.876297	0.952875	0	0.221517	0.289196	0.303631	0.31894	0.274172	0.541342
ANKRD13A	Ankyrin repeat domain-containing protein 13A	2	5.9061	3	2	49.8	1	1.05385	1.21654	1.17976	1.04426	1.04919	1.15207	0	0.225067	0.0288639	0.0150737	0.116673	0.137459	0.258781
ANKRD13A	Ankyrin repeat domain-containing protein 13A	1	5.9061	1	0	52.9	NA	NA	NA	NA	NA	NA	NA	#NAME?	#NAME?	#NAME?	#NAME?	#NAME?	#NAME?	#NAME?
ANKRD13C	Ankyrin repeat domain-containing protein 13C	2	5.93349	2	2	37	1	1.05886	1.00066	1.17316	1.08737	1.08526	0.857953	0	0.0307767	0.0730149	0.369361	0.0132894	0.109622	0.413808
ANKRD13C	Ankyrin repeat domain-containing protein 13C	2	5.93349	2	0	40.4	1	1.21912	1.0024	1.12233	1.03251	1.06145	1.17196	0	0.307296	0.0363413	0.180776	0.201448	0.0236695	0.444481
ANKRD13C	Ankyrin repeat domain-containing protein 13C	3	5.93349	3	1	44	1	1.04202	1.02929	1.01225	0.957856	0.907928	0.906869	0	0.215378	0.064756	0.165627	0.350811	0.229576	0.168164
ANKRD13C	Ankyrin repeat domain-containing protein 13C	2	5.93349	2	0	46.9	1	1.10912	1.04178	1.01331	0.924251	0.938662	0.925264	0	0.19798	0.0989101	0.122355	0.0722123	0.16767	0.0934319
ANKRD13C	Ankyrin repeat domain-containing protein 13C	3	5.93349	1	1	49.8	NA	NA	NA	NA	NA	NA	NA	#NAME?	#NAME?	#NAME?	#NAME?	#NAME?	#NAME?	#NAME?
ANKRD17	Ankyrin repeat domain-containing protein 17	3	6.68804	20	17	37	1	0.993951	0.985141	0.947124	0.923109	0.987908	0.978856	0	0.0670773	0.187115	0.131425	0.1222	0.279282	0.113469
ANKRD17	Ankyrin repeat domain-containing protein 17	3	6.68804	20	18	40.4	1	0.983781	0.992226	0.947868	0.93116	1.04286	1.02406	0	0.138483	0.0971095	0.25336	0.137391	0.264025	0.0428817
ANKRD17	Ankyrin repeat domain-containing protein 17	3	6.68804	23	15	44	1	0.987938	0.928251	0.952458	0.916315	0.922733	0.905313	0	0.109506	0.159218	0.0336624	0.189378	0.331227	0.346765
ANKRD17	Ankyrin repeat domain-containing protein 17	3	6.68804	21	14	46.9	1	0.965025	0.958385	0.926735	0.985281	0.965045	1.0017	0	0.0886623	0.0324869	0.0904851	0.0571018	0.231585	0.305579
ANKRD17	Ankyrin repeat domain-containing protein 17	3	6.68804	17	9	49.8	1	0.971174	0.918911	0.891224	0.992612	0.956699	0.99131	0	0.131246	0.0165963	0.143641	0.359037	0.337031	0.115843
ANKRD17	Ankyrin repeat domain-containing protein 17	3	6.68804	5	2	52.9	1	0.954308	0.819729	0.827787	0.887502	0.840224	0.803253	0	0.0622311	0.194786	0.233188	0.316813	0.345338	0.46219
ANKRD28	Serine/threonine-protein phosphatase 6 regulatory ankyrin repeat subunit A	3	6.63184	13	7	37	1	1.02822	1.11448	1.06894	1.03719	1.08887	1.04238	0	0.22322	0.3829	0.370428	0.377789	0.227568	0.132333
ANKRD28	Serine/threonine-protein phosphatase 6 regulatory ankyrin repeat subunit A	3	6.63184	13	6	40.4	1	1.07935	1.03127	1.08095	0.991848	1.01669	1.03656	0	0.105986	0.0599387	0.148057	0.0386447	0.0710361	0.0692505
ANKRD28	Serine/threonine-protein phosphatase 6 regulatory ankyrin repeat subunit A	3	6.63184	12	8	44	1	1.02463	1.02953	1.07763	0.993051	1.03468	0.954838	0	0.0597388	0.00204485	0.0252313	0.260366	0.419289	0.207763
ANKRD28	Serine/threonine-protein phosphatase 6 regulatory ankyrin repeat subunit A	3	6.63184	9	6	46.9	1	1.01923	1.0052	1.04457	0.924077	0.913215	0.926828	0	0.170869	0.0805745	0.0707238	0.245422	0.292655	0.221714
ANKRD28	Serine/threonine-protein phosphatase 6 regulatory ankyrin repeat subunit A	3	6.63184	9	7	49.8	1	1.02199	1.00637	1.0262	0.902881	0.895307	1.01152	0	0.0299262	0.0508307	0.0585426	0.296057	0.229543	0.223196
ANKRD28	Serine/threonine-protein phosphatase 6 regulatory ankyrin repeat subunit A	3	6.63184	6	3	52.9	1	1.03697	1.04528	1.11378	0.977561	1.02243	1.05407	0	0.575835	0.625088	0.548604	0.488975	0.407087	0.52709
ANKRD44	Serine/threonine-protein phosphatase 6 regulatory ankyrin repeat subunit B	1	5.64546	1	0	37	NA	NA	NA	NA	NA	NA	NA	#NAME?	#NAME?	#NAME?	#NAME?	#NAME?	#NAME?	#NAME?
ANKRD44	Serine/threonine-protein phosphatase 6 regulatory ankyrin repeat subunit B	3	5.64546	2	1	40.4	1	1.08624	1.11299	1.12335	1.12312	1.06085	0.917182	0	0.355521	0.123998	0.0454071	0.174503	0.308378	0.523629
ANKRD44	Serine/threonine-protein phosphatase 6 regulatory ankyrin repeat subunit B	2	5.64546	2	0	44	1	0.942658	0.984659	1.1631	0.892214	0.957429	0.679835	0	0.198227	0.0476651	0.434464	0.359594	0.0942267	0.937873
ANKRD44	Serine/threonine-protein phosphatase 6 regulatory ankyrin repeat subunit B	3	5.64546	2	1	46.9	1	1.00372	1.03053	0.96578	1.1408	0.853533	0.889666	0	0.0213793	0.426059	0.139266	0.553427	0.685002	1.05139
ANKRD44	Serine/threonine-protein phosphatase 6 regulatory ankyrin repeat subunit B	2	5.64546	2	0	49.8	1	0.991999	0.991197	0.942568	0.883392	0.803277	0.88919	0	0.038708	0.188947	0.090353	0.189553	0.12454	0.194839
ANKRD44	Serine/threonine-protein phosphatase 6 regulatory ankyrin repeat subunit B	3	5.64546	2	1	52.9	1	0.948928	0.980397	1.09963	0.86749	0.888448	0.956869	0	0.238366	0.147848	0.0701982	0.237086	0.139082	0.373341
ANKRD50	Ankyrin repeat domain-containing protein 50	3	5.78847	4	1	37	1	0.960363	0.958153	1.01055	0.876319	0.958911	1.13608	0	0.166741	0.0522869	0.171303	0.328474	0.613262	0.437906
ANKRD50	Ankyrin repeat domain-containing protein 50	3	5.78847	5	3	40.4	1	0.913875	0.912558	0.852141	0.940654	1.06638	1.16778	0	0.453164	0.222839	0.452351	0.338761	0.369916	0.32552
ANKRD50	Ankyrin repeat domain-containing protein 50	3	5.78847	2	2	44	1	0.936058	0.819756	0.901066	0.930813	1.00564	1.05292	0	0.107644	0.226144	0.231111	0.131497	0.243581	0.26757
ANKRD50	Ankyrin repeat domain-containing protein 50	2	5.78847	4	1	46.9	1	1.0169	0.959156	0.962315	0.742981	0.81323	0.682052	0	0.878485	0.0938189	0.832263	0.168081	0.448393	2.12415
ANKRD50	Ankyrin repeat domain-containing protein 50	1	5.78847	2	0	49.8	1	0.944043	0.864447	0.766492	0.611038	0.483531	0.38332	0	0	0	0	0	0	0
ANKRD52	Serine/threonine-protein phosphatase 6 regulatory ankyrin repeat subunit C	3	6.37095	7	4	37	1	0.994782	0.947228	0.981929	0.884532	0.841154	0.865381	0	0.179983	0.0430819	0.169409	0.506242	0.559817	0.425182
ANKRD52	Serine/threonine-protein phosphatase 6 regulatory ankyrin repeat subunit C	3	6.37095	8	5	40.4	1	1.03585	1.00959	0.995063	0.976972	0.91885	0.894353	0	0.321637	0.0657509	0.258316	0.511782	0.466721	0.354575
ANKRD52	Serine/threonine-protein phosphatase 6 regulatory ankyrin repeat subunit C	3	6.37095	5	3	44	1	1.02038	0.99258	1.00644	0.896875	0.868929	0.981675	0	0.12933	0.0398184	0.103189	0.29523	0.246091	0.409421
ANKRD52	Serine/threonine-protein phosphatase 6 regulatory ankyrin repeat subunit C	3	6.37095	6	4	46.9	1	0.962486	0.972788	0.935064	0.902102	0.833694	0.853401	0	0.0103476	0.117641	0.114767	0.357463	0.204065	0.222502
ANKRD52	Serine/threonine-protein phosphatase 6 regulatory ankyrin repeat subunit C	3	6.37095	3	2	49.8	1	1.03501	0.897149	0.925159	1.09262	0.885394	0.851538	0	0.306887	0.25323	0.164709	0.182811	0.291941	0.286848
ANKRD52	Serine/threonine-protein phosphatase 6 regulatory ankyrin repeat subunit C	1	6.37095	1	1	52.9	NA	NA	NA	NA	NA	NA	NA	#NAME?	#NAME?	#NAME?	#NAME?	#NAME?	#NAME?	#NAME?
ANKRD54	Ankyrin repeat domain-containing protein 54	3	6.49608	3	1	37	1	1.05358	1.04342	0.978784	0.802387	1.07621	1.00546	0	0.452621	0.316438	0.289902	0.379684	0.392802	0.340933
ANKRD54	Ankyrin repeat domain-containing protein 54	3	6.49608	2	1	40.4	1	0.982462	0.942471	0.948683	0.832706	1.05264	0.968559	0	0.294022	0.252107	0.314692	0.342458	0.340819	0.0970561
ANKRD54	Ankyrin repeat domain-containing protein 54	2	6.49608	3	2	44	1	0.999563	0.977546	0.971058	0.976255	0.973329	1.1125	0	0.285688	0.181077	0.0574829	0.104562	0.419069	0.562519
ANKRD54	Ankyrin repeat domain-containing protein 54	3	6.49608	3	1	46.9	1	0.988429	0.995012	0.971795	0.897825	1.03912	1.34326	0	0.0546046	0.247916	0.0858608	0.663515	0.240069	0.600671
ANKRD54	Ankyrin repeat domain-containing protein 54	2	6.49608	2	1	49.8	1	0.907747	0.84713	0.964806	1.07649	1.03379	0.954038	0	0.0317162	0.158195	0.124914	0.234276	0.28732	0.248454
ANKRD54	Ankyrin repeat domain-containing protein 54	2	6.49608	2	1	52.9	1	0.832624	0.855145	0.940735	1.19899	1.0739	1.00501	0	0.54297	0.561608	0.553454	0.651406	0.466143	0.540463
ANKRD54	Ankyrin repeat domain-containing protein 54	2	6.49608	1	1	55.5	NA	NA	NA	NA	NA	NA	NA	#NAME?	#NAME?	#NAME?	#NAME?	#NAME?	#NAME?	#NAME?
ANKRD54	Ankyrin repeat domain-containing protein 54	1	6.49608	1	1	66.3	NA	NA	NA	NA	NA	NA	NA	#NAME?	#NAME?	#NAME?	#NAME?	#NAME?	#NAME?	#NAME?
ANKS1A	Ankyrin repeat and SAM domain-containing protein 1A	3	6.08036	9	3	37	1	1.01417	1.02776	1.05464	1.14186	1.16748	1.0934	0	0.110595	0.203262	0.303622	0.257276	0.470009	0.228614
ANKS1A	Ankyrin repeat and SAM domain-containing protein 1A	3	6.08036	6	4	40.4	1	0.968988	1.01581	1.01214	0.98915	1.09561	1.05964	0	0.1204	0.103287	0.162317	0.127395	0.136833	0.283793
ANKS1A	Ankyrin repeat and SAM domain-containing protein 1A	3	6.08036	5	3	44	1	1.02943	1.00911	1.11623	1.11712	1.16914	1.19713	0	0.0612608	0.128796	0.0515541	0.232636	0.211808	0.119942
ANKS1A	Ankyrin repeat and SAM domain-containing protein 1A	3	6.08036	3	1	46.9	1	0.970945	0.956322	0.955739	1.47774	1.14225	1.10342	0	0.202582	0.219502	0.152189	0.535032	0.274592	0.47745
ANKS1A	Ankyrin repeat and SAM domain-containing protein 1A	2	6.08036	2	1	49.8	1	0.969242	0.973275	1.01435	1.23149	1.29102	1.14312	0	0.186914	0.184442	0.375187	0.597224	0.350517	0.0487223
ANKZF1	Ankyrin repeat and zinc finger domain-containing protein 1	3	6.63046	11	7	37	1	1.00753	0.984086	0.96426	1.02706	1.07215	1.02168	0	0.134254	0.0567409	0.0851572	0.100655	0.132584	0.127448
ANKZF1	Ankyrin repeat and zinc finger domain-containing protein 1	3	6.63046	11	5	40.4	1	0.992537	0.992465	1.0256	1.08112	1.09183	1.01742	0	0.0256143	0.336762	0.125077	0.257428	0.290256	0.222385
ANKZF1	Ankyrin repeat and zinc finger domain-containing protein 1	3	6.63046	11	9	44	1	1.02462	0.98174	1.02156	1.04543	1.08499	1.00441	0	0.124124	0.125217	0.137936	0.421592	0.438221	0.250837
ANKZF1	Ankyrin repeat and zinc finger domain-containing protein 1	3	6.63046	8	3	46.9	1	0.98042	0.94067	0.893267	1.14497	1.0747	1.1404	0	0.174474	0.117005	0.159907	0.214441	0.217755	0.466842
ANKZF1	Ankyrin repeat and zinc finger domain-containing protein 1	3	6.63046	3	1	49.8	1	1.08536	1.03505	0.938264	1.10654	1.01679	1.06309	0	0.287727	0.316614	0.142313	0.817647	0.711136	0.56347
ANLN	Actin-binding protein anillin	3	6.70243	40	33	37	1	1.06426	1.18425	1.34831	1.73726	0.751246	0.560797	0	0.0283394	0.147583	0.0282664	0.267105	0.41883	0.257824
ANLN	Actin-binding protein anillin	3	6.70243	38	35	40.4	1	1.10147	1.1655	1.34746	1.84706	0.841526	0.62647	0	0.139445	0.156144	0.0670108	0.144114	0.361904	0.213944
ANLN	Actin-binding protein anillin	3	6.70243	39	29	44	1	1.03931	1.15158	1.30661	1.86622	0.83711	0.55203	0	0.11142	0.172119	0.188696	0.514805	0.0922345	0.0427445
ANLN	Actin-binding protein anillin	3	6.70243	31	26	46.9	1	0.929917	1.10502	1.21103	2.56828	1.0749	0.711026	0	0.217135	0.0600282	0.0947453	0.488617	0.227683	0.340348
ANLN	Actin-binding protein anillin	3	6.70243	22	11	49.8	1	0.979732	1.0826	1.20177	4.97805	1.68309	0.895844	0	0.167751	0.098118	0.0435093	0.532691	0.0909469	0.401023
ANLN	Actin-binding protein anillin	3	6.70243	11	3	52.9	1	1.0373	1.11433	1.25809	4.26375	1.17903	0.732032	0	0.0742932	0.0986759	0.122717	0.811584	0.42366	0.375696
ANLN	Actin-binding protein anillin	3	6.70243	3	1	55.5	1	0.976086	1.04751	1.1386	3.64125	0.969965	0.740293	0	0.158906	0.350223	0.586583	0.503646	0.0947337	0.298052
ANLN	Actin-binding protein anillin	2	6.70243	1	0	58.6	NA	NA	NA	NA	NA	NA	NA	#NAME?	#NAME?	#NAME?	#NAME?	#NAME?	#NAME?	#NAME?
ANLN	Actin-binding protein anillin	1	6.70243	2	0	62	1	1.21772	1.15708	1.28531	1.66759	1.14791	0.955822	0	0	0	0	0	0	0
ANLN	Actin-binding protein anillin	3	6.70243	3	1	66.3	1	1.14458	1.1931	1.58367	1.96205	1.15241	0.718803	0	0.0635028	0.402855	0.332707	0.466125	0.686336	0.567692
ANO10	Anoctamin-10	3	6.46325	9	3	37	1	1.01963	1.00133	1.02615	0.988156	1.01849	1.01781	0	0.0756274	0.154801	0.165066	0.134738	0.209151	0.0846811
ANO10	Anoctamin-10	3	6.46325	8	4	40.4	1	1.01516	0.989273	0.988469	1.01711	0.98235	0.960886	0	0.126601	0.088941	0.193124	0.0506393	0.147444	0.0663837
ANO10	Anoctamin-10	3	6.46325	6	5	44	1	0.979577	0.93999	1.01137	0.965679	0.943791	0.940042	0	0.140615	0.0818212	0.169372	0.26552	0.286031	0.130913
ANO10	Anoctamin-10	3	6.46325	6	5	46.9	1	1.03453	0.996752	1.01156	0.9176	0.923718	0.960702	0	0.0707515	0.134525	0.080826	0.422005	0.430056	0.444658
ANO10	Anoctamin-10	3	6.46325	6	3	49.8	1	1.00428	1.0116	1.0159	0.818814	0.922856	0.889385	0	0.0407575	0.0472371	0.0575428	0.451417	0.442652	0.626508
ANO10	Anoctamin-10	3	6.46325	7	4	52.9	1	0.909001	0.877124	0.969561	0.885265	0.825885	0.950638	0	0.00569724	0.11976	0.22666	0.301382	0.260707	0.383441
ANO6	Anoctamin-6	3	6.69989	8	3	37	1	1.00654	0.952439	1.02752	0.802273	0.73924	0.744459	0	0.166784	0.166621	0.0867677	0.272378	0.249449	0.0730893
ANO6	Anoctamin-6	3	6.69989	7	5	40.4	1	0.987406	0.974342	0.972269	0.866636	0.783772	0.851662	0	0.16336	0.131658	0.100266	0.159346	0.0870159	0.183431
ANO6	Anoctamin-6	3	6.69989	6	4	44	1	1.04763	1.03489	1.06912	0.960647	0.844003	0.852359	0	0.209805	0.171373	0.131679	0.366139	0.442163	0.398009
ANO6	Anoctamin-6	3	6.69989	7	4	46.9	1	1.05277	1.0683	1.07543	0.915244	0.802323	0.677476	0	0.134562	0.163672	0.25032	0.41649	0.359049	0.384327
ANO6	Anoctamin-6	3	6.69989	8	7	49.8	1	0.976548	1.03447	1.00062	0.77473	0.775751	0.959939	0	0.30557	0.35368	0.293808	0.346336	0.226736	0.105718
ANO6	Anoctamin-6	3	6.69989	10	5	52.9	1	1.22753	1.14769	1.19287	0.853965	0.812708	0.835719	0	0.318107	0.214718	0.331987	0.162282	0.189946	0.326986
ANO6	Anoctamin-6	3	6.69989	6	2	55.5	1	1.00268	1.05071	1.13644	0.985799	0.783583	0.904184	0	0.0879285	0.260271	0.250216	0.257378	0.457552	0.556883
ANO6	Anoctamin-6	1	6.69989	1	1	58.6	NA	NA	NA	NA	NA	NA	NA	#NAME?	#NAME?	#NAME?	#NAME?	#NAME?	#NAME?	#NAME?
ANP32A	Acidic leucine-rich nuclear phosphoprotein 32 family member A	3	7.19869	7	4	37	1	0.853875	0.750168	0.871545	0.81693	1.0884	1.02676	0	0.166748	0.437019	0.364835	0.862079	0.997171	0.534008
ANP32A	Acidic leucine-rich nuclear phosphoprotein 32 family member A	3	7.19869	10	6	40.4	1	0.997563	0.923211	0.997579	0.880343	1.05717	1.01849	0	0.415739	0.154859	0.721486	0.657961	0.471511	0.25505
ANP32A	Acidic leucine-rich nuclear phosphoprotein 32 family member A	3	7.19869	11	4	44	1	0.81227	0.884574	0.796878	0.756939	0.971021	1.15778	0	0.202831	0.760639	0.416413	0.79286	0.478331	0.581768
ANP32A	Acidic leucine-rich nuclear phosphoprotein 32 family member A	3	7.19869	9	5	46.9	1	0.962535	0.775553	0.981994	0.802433	1.06584	1.20286	0	0.262114	0.627459	0.285262	0.422117	0.510069	0.935959
ANP32A	Acidic leucine-rich nuclear phosphoprotein 32 family member A	3	7.19869	9	3	49.8	1	1.01407	0.917535	1.14379	0.784444	0.953045	1.07736	0	0.295924	0.247222	0.354569	0.123179	0.35595	0.459728
ANP32A	Acidic leucine-rich nuclear phosphoprotein 32 family member A	3	7.19869	8	3	52.9	1	1.06091	1.10106	1.26162	1.14358	1.50113	1.56399	0	0.601242	0.603329	0.686245	0.40419	0.362316	0.960774
ANP32A	Acidic leucine-rich nuclear phosphoprotein 32 family member A	3	7.19869	3	1	55.5	1	1.11979	1.03356	1.04463	1.10487	1.17897	1.23947	0	0.218908	0.286602	0.116463	0.124692	0.557909	0.770881
ANP32A	Acidic leucine-rich nuclear phosphoprotein 32 family member A	2	7.19869	3	2	58.6	1	0.874847	0.759211	0.787703	0.93194	0.981549	1.07419	0	0.760256	0.796432	0.891119	0.480336	0.673045	0.639332
ANP32A	Acidic leucine-rich nuclear phosphoprotein 32 family member A	2	7.19869	2	2	62	1	1.26665	0.947447	1.41703	1.13735	1.42603	1.61349	0	0.473127	0.150815	1.05517	0.452462	0.948497	1.04528
ANP32B	Acidic leucine-rich nuclear phosphoprotein 32 family member B	3	7.18927	6	5	37	1	0.898661	0.857522	0.95968	0.783398	1.02057	0.955537	0	0.0702393	0.195616	0.29689	0.585849	0.720812	0.589286
ANP32B	Acidic leucine-rich nuclear phosphoprotein 32 family member B	3	7.18927	9	6	40.4	1	0.927428	0.942421	0.969497	0.773981	1.16009	0.982542	0	0.457624	0.135143	1.19907	0.894803	0.410795	0.0874779
ANP32B	Acidic leucine-rich nuclear phosphoprotein 32 family member B	3	7.18927	6	4	44	1	0.810454	0.868111	0.881201	0.699066	1.23538	1.08517	0	0.530843	0.962401	0.518397	0.530034	0.288328	0.589651
ANP32B	Acidic leucine-rich nuclear phosphoprotein 32 family member B	3	7.18927	7	5	46.9	1	0.939512	0.838196	0.999849	0.743941	1.30958	1.24984	0	0.33175	0.632217	0.324619	0.438857	0.454809	0.541148
ANP32B	Acidic leucine-rich nuclear phosphoprotein 32 family member B	3	7.18927	5	4	49.8	1	1.05529	0.982878	1.07645	0.886085	1.19575	1.20673	0	0.254762	0.178598	0.268687	0.138449	0.187852	0.376906
ANP32B	Acidic leucine-rich nuclear phosphoprotein 32 family member B	3	7.18927	6	4	52.9	1	0.995971	1.09798	1.3049	1.16317	1.4837	1.32615	0	0.966513	1.08449	1.21953	0.953143	0.780984	1.54255
ANP32B	Acidic leucine-rich nuclear phosphoprotein 32 family member B	3	7.18927	2	1	55.5	1	0.953463	0.840452	0.989639	0.960791	1.28406	1.11976	0	0.492224	0.261751	0.399984	0.478309	0.577505	0.9056
ANP32B	Acidic leucine-rich nuclear phosphoprotein 32 family member B	3	7.18927	2	1	58.6	1	1.02763	0.996353	0.873936	0.979955	1.23386	1.06724	0	0.35324	0.826963	0.498826	0.811947	0.523891	0.654568
ANP32E	Acidic leucine-rich nuclear phosphoprotein 32 family member E	3	6.53425	5	3	37	1	0.91245	0.914664	0.964875	0.850287	0.970823	1.06995	0	0.317979	0.427807	0.262114	0.716561	0.828865	0.448847
ANP32E	Acidic leucine-rich nuclear phosphoprotein 32 family member E	3	6.53425	9	3	40.4	1	1.0536	0.958007	1.05292	0.904198	1.15438	1.26456	0	0.357222	0.322628	0.932613	0.526517	0.417992	0.282959
ANP32E	Acidic leucine-rich nuclear phosphoprotein 32 family member E	3	6.53425	4	3	44	1	0.821354	0.851246	0.903628	1.01875	1.35597	1.2025	0	0.350401	0.665872	0.287532	0.439899	0.513869	1.07403
ANP32E	Acidic leucine-rich nuclear phosphoprotein 32 family member E	3	6.53425	5	1	46.9	1	0.855572	0.907933	0.899214	1.24433	1.39504	1.27085	0	0.261858	0.213017	0.158657	1.10084	0.697143	1.05597
ANP32E	Acidic leucine-rich nuclear phosphoprotein 32 family member E	3	6.53425	3	1	49.8	1	0.900225	0.977544	1.07159	2.46894	1.73879	1.34656	0	0.27726	0.254707	0.286833	0.90483	0.284484	0.140837
ANP32E	Acidic leucine-rich nuclear phosphoprotein 32 family member E	2	6.53425	1	1	52.9	NA	NA	NA	NA	NA	NA	NA	#NAME?	#NAME?	#NAME?	#NAME?	#NAME?	#NAME?	#NAME?
ANP32E	Acidic leucine-rich nuclear phosphoprotein 32 family member E	2	6.53425	1	1	55.5	NA	NA	NA	NA	NA	NA	NA	#NAME?	#NAME?	#NAME?	#NAME?	#NAME?	#NAME?	#NAME?
ANP32E	Acidic leucine-rich nuclear phosphoprotein 32 family member E	1	6.53425	1	1	58.6	NA	NA	NA	NA	NA	NA	NA	#NAME?	#NAME?	#NAME?	#NAME?	#NAME?	#NAME?	#NAME?
ANP32E	Acidic leucine-rich nuclear phosphoprotein 32 family member E	2	6.53425	1	1	62	NA	NA	NA	NA	NA	NA	NA	#NAME?	#NAME?	#NAME?	#NAME?	#NAME?	#NAME?	#NAME?
ANTXR1	Anthrax toxin receptor 1	3	6.79933	6	4	37	1	0.937097	0.929208	1.00516	1.20416	1.19703	1.10888	0	0.0813405	0.179714	0.106078	0.0195736	0.272068	0.224242
ANTXR1	Anthrax toxin receptor 1	3	6.79933	9	4	40.4	1	1.01055	0.987248	1.05173	1.27351	1.32956	1.16362	0	0.115946	0.0644319	0.311316	0.179415	0.194339	0.281577
ANTXR1	Anthrax toxin receptor 1	3	6.79933	7	6	44	1	0.993499	0.950586	1.07986	1.23718	1.24478	1.02801	0	0.162672	0.252328	0.247882	0.425353	0.140019	0.477634
ANTXR1	Anthrax toxin receptor 1	3	6.79933	7	6	46.9	1	0.977938	0.911293	1.02209	1.03555	1.24918	1.05003	0	0.198993	0.272677	0.259759	0.703109	0.265335	0.896181
ANTXR1	Anthrax toxin receptor 1	3	6.79933	8	5	49.8	1	0.952757	0.918763	0.973266	0.968576	1.22586	1.11869	0	0.183609	0.285925	0.235464	0.238582	0.16192	0.180579
ANTXR1	Anthrax toxin receptor 1	3	6.79933	9	5	52.9	1	0.930508	0.89198	1.00901	1.05896	1.19452	0.959134	0	0.0833363	0.111283	0.0661393	0.172593	0.172857	0.437104
ANTXR1	Anthrax toxin receptor 1	3	6.79933	5	3	55.5	1	0.908793	0.855414	0.889176	1.10113	1.19733	1.18158	0	0.348942	0.576993	0.478379	0.374486	0.0485791	0.54592
ANTXR1	Anthrax toxin receptor 1	3	6.79933	7	3	58.6	1	0.955811	0.839617	1.01338	1.09803	1.23159	1.29881	0	0.24031	0.229925	0.696743	0.260043	0.348766	0.926381
ANTXR1	Anthrax toxin receptor 1	3	6.79933	6	2	62	1	1.036	0.888203	1.01516	1.08308	1.18995	1.26761	0	0.242692	0.247574	0.336192	0.258405	0.110236	0.787714
ANTXR1	Anthrax toxin receptor 1	3	6.79933	6	4	66.3	1	0.973964	0.933325	0.949285	0.999234	1.20799	1.42433	0	0.319897	0.443801	0.346793	0.133914	0.179074	0.348328
ANXA1	Annexin A1	3	7.3188	26	19	37	1	0.979467	1.04379	1.04856	0.939104	0.832743	0.793122	0	0.171707	0.21103	0.323403	0.373674	0.265018	0.111322
ANXA1	Annexin A1	3	7.3188	26	21	40.4	1	1.07279	1.17853	1.05689	0.939744	0.827205	0.950862	0	0.803683	0.424659	0.603939	0.86184	0.513391	0.524678
ANXA1	Annexin A1	3	7.3188	24	19	44	1	1.0526	1.03614	1.02904	1.0256	0.904313	1.25449	0	0.329645	0.204533	0.27524	1.05268	1.40423	1.00867
ANXA1	Annexin A1	3	7.3188	31	20	46.9	1	1.04821	1.0022	1.05062	0.868099	1.01021	1.14175	0	0.261994	0.189686	0.192444	0.723195	0.627306	0.35606
ANXA1	Annexin A1	3	7.3188	22	17	49.8	1	0.897093	0.961596	0.97657	1.08834	0.83049	0.831546	0	0.126624	0.366813	0.153101	0.352265	0.276474	0.261594
ANXA1	Annexin A1	3	7.3188	12	6	52.9	1	0.899807	0.959226	0.954255	1.50875	1.21618	1.20158	0	0.376788	0.326397	0.3254	0.480627	0.898857	0.616366
ANXA1	Annexin A1	3	7.3188	9	5	55.5	1	0.93485	0.863948	1.07823	1.09401	1.17912	1.03208	0	0.119701	0.175586	0.224064	0.746799	0.215496	0.345415
ANXA1	Annexin A1	3	7.3188	9	4	58.6	1	1.04227	1.00135	1.02202	1.02984	1.12354	1.0888	0	0.00941081	0.509746	0.35186	0.708334	0.272774	0.27897
ANXA1	Annexin A1	3	7.3188	7	3	62	1	0.785826	0.870414	0.878188	1.07944	0.94594	0.952895	0	0.484906	0.99247	0.53755	1.2225	0.320295	0.355282
ANXA1	Annexin A1	3	7.3188	4	3	66.3	1	0.94383	0.892694	1.07789	0.979623	1.18261	1.0128	0	0.141046	0.206968	0.656256	0.835908	0.228421	0.608517
ANXA11	Annexin A11	3	6.7224	15	11	37	1	0.979869	1.03079	0.994782	0.980213	0.845849	0.911006	0	0.108953	0.248909	0.121028	0.26061	0.265613	0.191446
ANXA11	Annexin A11	3	6.7224	15	10	40.4	1	0.996783	1.08571	0.976778	0.953842	0.946974	0.99581	0	0.599641	0.189074	0.494807	0.625931	0.516036	0.189099
ANXA11	Annexin A11	3	6.7224	19	14	44	1	1.00745	1.06016	0.979364	1.06674	0.889125	1.45383	0	0.36723	0.125836	0.287297	1.2289	1.1528	0.966239
ANXA11	Annexin A11	3	6.7224	16	12	46.9	1	1.04189	1.01282	1.05033	0.928228	1.01639	1.01238	0	0.175232	0.151162	0.221914	0.750462	0.357173	0.184731
ANXA11	Annexin A11	3	6.7224	15	10	49.8	1	0.979858	0.988847	1.03226	1.25209	0.88087	0.875041	0	0.102706	0.266964	0.316414	0.441286	0.326918	0.137978
ANXA11	Annexin A11	3	6.7224	9	3	52.9	1	1.08862	1.06015	0.990078	1.45805	1.76425	1.10856	0	0.212973	0.224556	0.500841	0.566764	0.781623	0.695079
ANXA11	Annexin A11	3	6.7224	3	2	55.5	1	1.07231	1.06719	1.09809	1.19178	1.52052	1.19929	0	0.097545	0.447289	0.264098	0.677971	0.831752	0.209423
ANXA11	Annexin A11	3	6.7224	4	2	58.6	1	1.07114	0.975866	0.867937	1.24484	1.5135	1.02754	0	0.207111	0.0392311	0.638212	0.638098	0.875177	0.380681
ANXA11	Annexin A11	3	6.7224	5	1	62	1	0.803058	0.930939	0.793256	0.914454	1.43088	0.751596	0	0.835803	0.750041	0.53331	0.998234	2.14219	0.287149
ANXA11	Annexin A11	2	6.7224	2	0	66.3	1	0.953057	0.776812	0.717844	0.939685	1.28153	0.975814	0	0.412842	0.407386	0.324519	0.228308	0.190701	0.410709
ANXA2	Annexin A2	3	8.21352	31	29	37	1	0.981287	0.994234	0.852358	1.0962	0.966086	0.915628	0	0.172058	0.171594	0.233192	0.190077	0.110241	0.396852
ANXA2	Annexin A2	3	8.21352	34	31	40.4	1	0.912847	0.968179	0.961676	1.01425	0.974504	0.960215	0	0.389654	0.148979	0.271136	0.427604	0.233206	0.0790938
ANXA2	Annexin A2	3	8.21352	33	30	44	1	1.09621	1.11836	1.04275	1.16633	1.11801	1.36303	0	0.349615	0.168213	0.127709	0.462596	0.337305	0.689334
ANXA2	Annexin A2	3	8.21352	36	30	46.9	1	1.01913	1.0041	0.960287	0.934515	0.998169	1.10472	0	0.222309	0.542113	0.398834	0.709556	0.316674	0.29043
ANXA2	Annexin A2	3	8.21352	31	28	49.8	1	1.0095	0.966358	1.00661	0.935832	1.0457	0.954862	0	0.00714471	0.278264	0.383446	0.134376	0.22857	0.246794
ANXA2	Annexin A2	3	8.21352	29	28	52.9	1	0.988927	0.965865	0.927905	0.934249	1.02458	1.00924	0	0.525564	0.356807	0.415382	0.357667	0.729686	0.44344
ANXA2	Annexin A2	3	8.21352	20	13	55.5	1	0.842326	0.830231	0.888097	0.91185	1.08741	0.966097	0	0.374341	0.456054	0.625992	0.892439	0.802081	0.616681
ANXA2	Annexin A2	3	8.21352	15	11	58.6	1	1.02188	0.935826	0.930583	1.38703	1.23078	0.995885	0	0.242759	0.485327	0.467168	0.0748624	0.240227	0.107028
ANXA2	Annexin A2	3	8.21352	11	10	62	1	0.865571	0.964518	0.908574	1.07354	0.889612	1.00943	0	1.29292	1.28743	1.48516	1.23656	0.87595	1.23413
ANXA2	Annexin A2	3	8.21352	13	9	66.3	1	0.933473	0.966453	0.94245	1.2024	1.10328	0.95339	0	0.268959	0.321236	0.767959	0.438262	0.20079	0.250054
ANXA3	Annexin A3	3	7.24083	21	16	37	1	0.985763	1.02268	0.945974	1.1241	1.06412	0.969428	0	0.0891796	0.100421	0.134707	0.234601	0.339511	0.357894
ANXA3	Annexin A3	3	7.24083	24	19	40.4	1	1.01604	0.986472	0.971068	1.06796	1.04413	0.966424	0	0.443504	0.0817194	0.351112	0.342181	0.0890221	0.233011
ANXA3	Annexin A3	3	7.24083	23	16	44	1	1.11192	1.15092	1.07971	1.09688	1.06788	1.13573	0	0.226082	0.297445	0.11728	0.297974	0.348164	0.525732
ANXA3	Annexin A3	3	7.24083	24	18	46.9	1	1.04234	1.00716	0.996195	0.953142	0.95043	0.918728	0	0.0463581	0.283338	0.0829037	0.295119	0.330105	0.581694
ANXA3	Annexin A3	3	7.24083	20	18	49.8	1	1.01754	0.99602	1.00503	0.958032	1.00961	0.858178	0	0.0730693	0.170271	0.223363	0.243739	0.153406	0.13154
ANXA3	Annexin A3	3	7.24083	18	15	52.9	1	1.09633	1.02161	0.999012	1.04112	1.08909	0.890457	0	0.317332	0.191925	0.221782	0.240243	0.44899	0.448388
ANXA3	Annexin A3	2	7.24083	7	0	55.5	1	0.843542	0.820647	0.85008	0.94087	0.9092	0.753597	0	0.0978585	0.01004	0.0126695	0.413594	0.00873028	0.0422361
ANXA3	Annexin A3	2	7.24083	3	0	58.6	1	0.896485	0.87667	0.98797	0.916839	1.0014	0.924464	0	0.385071	0.475533	0.729863	0.347852	0.415422	0.41363
ANXA3	Annexin A3	1	7.24083	1	0	62	NA	NA	NA	NA	NA	NA	NA	#NAME?	#NAME?	#NAME?	#NAME?	#NAME?	#NAME?	#NAME?
ANXA3	Annexin A3	2	7.24083	1	1	66.3	NA	NA	NA	NA	NA	NA	NA	#NAME?	#NAME?	#NAME?	#NAME?	#NAME?	#NAME?	#NAME?
ANXA4	Annexin A4	3	6.7968	20	16	37	1	0.977256	1.00681	0.925089	0.997751	0.896464	0.895031	0	0.170557	0.316043	0.232633	0.274296	0.369706	0.411514
ANXA4	Annexin A4	3	6.7968	19	17	40.4	1	0.824064	0.9818	0.912249	0.887364	0.961776	0.896345	0	0.292438	0.192713	0.276155	0.318933	0.386103	0.187697
ANXA4	Annexin A4	3	6.7968	17	10	44	1	1.13077	1.07212	1.05852	1.0979	1.07817	0.963253	0	0.247977	0.267248	0.372447	0.172846	0.249201	0.701956
ANXA4	Annexin A4	3	6.7968	19	11	46.9	1	1.03332	1.02095	1.0206	0.892414	0.967766	0.944719	0	0.187425	0.363908	0.142657	0.58485	0.242183	0.925876
ANXA4	Annexin A4	3	6.7968	17	10	49.8	1	0.952546	0.942256	1.00074	1.14176	1.02148	0.952134	0	0.100274	0.0966455	0.181238	0.21617	0.0500368	0.291705
ANXA4	Annexin A4	3	6.7968	10	3	52.9	1	1.10363	1.0659	1.19728	2.19496	1.36435	1.19366	0	1.03153	0.821336	0.924034	1.54856	1.06392	1.12288
ANXA4	Annexin A4	2	6.7968	4	3	55.5	1	1.04177	0.946312	1.05323	1.1646	1.36417	1.07001	0	0.249521	0.023295	0.118179	0.0919455	0.554457	0.297595
ANXA4	Annexin A4	2	6.7968	3	0	58.6	1	1.01387	1.07266	1.0382	1.1601	1.19989	1.03845	0	0.186445	0.655255	0.129614	0.317021	0.0524441	0.0187394
ANXA4	Annexin A4	2	6.7968	2	1	62	1	0.791947	0.735648	0.826217	0.859905	1.49648	1.02099	0	1.39082	1.18656	1.21695	1.51724	2.04649	0.743604
ANXA4	Annexin A4	2	6.7968	2	2	66.3	1	0.921743	0.872531	0.789663	0.822521	1.00947	0.76661	0	0.115883	0.0892507	0.0504066	0.217443	0.143565	0.297944
ANXA5	Annexin A5	3	7.5958	25	23	37	1	1.01199	0.974015	0.95965	0.930728	0.874153	0.88892	0	0.140015	0.229553	0.423948	0.348594	0.304283	0.431257
ANXA5	Annexin A5	3	7.5958	25	23	40.4	1	0.907235	0.95822	0.911305	0.83724	0.889351	0.866708	0	0.296729	0.303621	0.339947	0.287413	0.03835	0.341855
ANXA5	Annexin A5	3	7.5958	26	21	44	1	1.11354	1.06372	1.13575	1.06582	1.14241	0.956985	0	0.195326	0.112515	0.264119	0.277112	0.33856	0.445179
ANXA5	Annexin A5	3	7.5958	29	23	46.9	1	1.03151	1.05862	0.99639	0.889544	0.904345	0.896599	0	0.135552	0.55002	0.169448	0.777871	0.274583	0.468561
ANXA5	Annexin A5	3	7.5958	22	17	49.8	1	0.898645	0.944805	0.932932	1.21748	0.986663	0.99283	0	0.170875	0.109645	0.0528357	0.221415	0.14836	0.0898506
ANXA5	Annexin A5	3	7.5958	15	8	52.9	1	1.07612	1.05111	1.11764	1.85355	1.62683	1.36823	0	0.933173	0.708977	0.72852	0.203606	0.76418	0.669802
ANXA5	Annexin A5	3	7.5958	8	4	55.5	1	0.992421	0.892685	1.04911	1.04851	1.24261	1.1678	0	0.316126	0.278948	0.429656	0.387174	0.618359	0.263384
ANXA5	Annexin A5	3	7.5958	6	4	58.6	1	0.927636	0.943684	1.05436	0.999998	1.13649	1.07452	0	0.13605	0.502686	0.0583257	0.537425	0.174245	0.218034
ANXA5	Annexin A5	3	7.5958	5	3	62	1	0.932118	0.923987	1.06025	1.12447	1.21113	1.25351	0	0.225645	0.109479	0.315106	0.85915	0.267313	0.138324
ANXA5	Annexin A5	3	7.5958	4	2	66.3	1	0.883067	0.903554	0.923948	0.853259	0.948135	0.976282	0	0.59717	0.460454	0.14839	0.66611	0.571122	0.342151
ANXA6	Annexin A6	3	7.15469	44	37	37	1	0.994534	1.02463	0.815518	0.916682	0.967183	1.00699	0	0.0467497	0.0793817	0.80749	0.127763	0.0799276	0.14735
ANXA6	Annexin A6	3	7.15469	42	40	40.4	1	1.01261	0.941819	0.981561	0.926394	0.976434	1.01094	0	0.160615	0.176635	0.196629	0.122204	0.0820207	0.106086
ANXA6	Annexin A6	3	7.15469	45	34	44	1	1.09013	1.07919	1.03516	1.04903	1.13866	1.09062	0	0.288172	0.252894	0.775876	0.235999	0.392606	0.159859
ANXA6	Annexin A6	3	7.15469	44	38	46.9	1	0.98307	1.06656	0.97132	0.920444	0.967148	0.931818	0	0.441471	0.435695	0.829767	0.527766	0.422467	0.883696
ANXA6	Annexin A6	3	7.15469	44	31	49.8	1	0.92576	0.949509	0.938118	0.963047	0.915195	1.04011	0	0.18377	0.139067	0.583659	0.0660644	0.159636	0.235048
ANXA6	Annexin A6	3	7.15469	21	16	52.9	1	0.836821	0.875671	0.932902	1.18094	1.00552	1.01519	0	0.816652	0.718857	0.605602	0.338427	0.664125	0.547504
ANXA6	Annexin A6	3	7.15469	11	7	55.5	1	0.891706	0.866932	0.950575	1.08217	1.27345	1.05757	0	0.31973	0.322915	0.39776	0.396747	0.576625	0.319632
ANXA6	Annexin A6	3	7.15469	6	3	58.6	1	1.03681	1.02232	1.0664	1.11032	1.49209	1.26412	0	0.298594	0.574984	0.0992723	0.386652	0.234269	0.137043
ANXA6	Annexin A6	3	7.15469	5	4	62	1	0.9026	0.96359	0.897959	1.33196	1.32558	1.2179	0	0.705384	0.54719	0.767296	0.629692	0.970854	0.980813
ANXA6	Annexin A6	2	7.15469	3	2	66.3	1	1.04483	1.13161	1.0352	1.08357	1.49028	1.07466	0	0.214434	0.297044	0.273501	0.230836	0.378046	0.0750028
ANXA7	Annexin A7	3	6.74217	19	15	37	1	0.99014	1.01737	0.956284	1.03181	1.04278	0.965786	0	0.140615	0.166601	0.10423	0.219141	0.0560908	0.215266
ANXA7	Annexin A7	3	6.74217	21	14	40.4	1	0.991979	1.05609	0.943941	0.964259	1.0242	1.00605	0	0.547363	0.174849	0.416484	0.510094	0.358808	0.0742397
ANXA7	Annexin A7	3	6.74217	19	13	44	1	1.06213	1.06239	1.01969	1.09006	1.00272	1.31345	0	0.311124	0.250245	0.221306	1.06678	1.10516	0.683726
ANXA7	Annexin A7	3	6.74217	21	11	46.9	1	1.06283	1.01406	1.07793	0.905305	1.11936	0.944255	0	0.107969	0.260743	0.344396	0.543415	0.532453	0.653115
ANXA7	Annexin A7	3	6.74217	21	15	49.8	1	0.985908	1.01236	1.06585	1.05444	1.01852	0.93753	0	0.133528	0.260124	0.199268	0.141304	0.448036	0.0450697
ANXA7	Annexin A7	3	6.74217	11	6	52.9	1	0.978941	0.999697	0.951599	1.298	1.42208	1.22436	0	0.266285	0.0988022	0.524386	0.294095	0.665345	0.625589
ANXA7	Annexin A7	3	6.74217	2	1	55.5	1	0.971988	0.895537	0.971482	1.28256	1.53941	1.09482	0	0.509493	0.714444	0.501161	0.422527	0.683876	0.692217
ANXA7	Annexin A7	3	6.74217	2	1	58.6	1	1.05638	1.0179	1.04903	1.18856	1.37546	1.26866	0	0.311576	0.486666	0.196402	0.108106	0.613711	0.107248
ANXA7	Annexin A7	2	6.74217	1	0	62	NA	NA	NA	NA	NA	NA	NA	#NAME?	#NAME?	#NAME?	#NAME?	#NAME?	#NAME?	#NAME?
ANXA7	Annexin A7	3	6.74217	1	1	66.3	NA	NA	NA	NA	NA	NA	NA	#NAME?	#NAME?	#NAME?	#NAME?	#NAME?	#NAME?	#NAME?
AP1AR	AP-1 complex-associated regulatory protein	2	6.15218	2	1	37	1	1.01344	1.00509	1.0863	0.996613	1.04772	1.1577	0	0.0136604	0.265619	0.0496326	0.409096	0.459901	0.374792
AP1AR	AP-1 complex-associated regulatory protein	2	6.15218	2	1	40.4	1	0.98693	0.957291	1.00996	1.02688	1.14283	1.19006	0	0.0792411	0.134991	0.0255657	0.0988138	0.236805	0.345846
AP1AR	AP-1 complex-associated regulatory protein	3	6.15218	1	1	44	NA	NA	NA	NA	NA	NA	NA	#NAME?	#NAME?	#NAME?	#NAME?	#NAME?	#NAME?	#NAME?
AP1AR	AP-1 complex-associated regulatory protein	1	6.15218	1	0	46.9	NA	NA	NA	NA	NA	NA	NA	#NAME?	#NAME?	#NAME?	#NAME?	#NAME?	#NAME?	#NAME?
AP1AR	AP-1 complex-associated regulatory protein	2	6.15218	2	0	49.8	1	0.953011	0.949724	0.951939	0.889218	1.02452	1.3268	0	0.097451	0.133027	0.353878	0.00629383	0.127096	0.215961
AP1AR	AP-1 complex-associated regulatory protein	1	6.15218	2	0	52.9	1	1.03483	1.02744	1.06641	0.863757	1.01287	0.999195	0	0	0	0	0	0	0
AP1AR	AP-1 complex-associated regulatory protein	2	6.15218	3	1	55.5	1	0.96282	1.02851	0.915678	0.922379	0.962014	1.17615	0	0.294989	0.0559311	0.0189343	0.0568363	0.0751115	0.104413
AP1AR	AP-1 complex-associated regulatory protein	1	6.15218	2	0	58.6	1	1.05592	1.02375	1.07427	0.794718	1.04019	1.19475	0	0	0	0	0	0	0
AP1AR	AP-1 complex-associated regulatory protein	3	6.15218	2	1	62	1	1.12256	0.939366	1.05337	0.872373	1.08947	1.49804	0	0.709518	0.239101	0.59735	0.38895	0.518493	0.249362
AP1AR	AP-1 complex-associated regulatory protein	3	6.15218	1	1	66.3	NA	NA	NA	NA	NA	NA	NA	#NAME?	#NAME?	#NAME?	#NAME?	#NAME?	#NAME?	#NAME?
AP1B1	AP-1 complex subunit beta-1	3	7.1573	15	10	37	1	0.97445	1.00773	0.98358	0.875815	0.862885	0.911154	0	0.0852326	0.0530933	0.0554549	0.0931087	0.244814	0.108381
AP1B1	AP-1 complex subunit beta-1	3	7.1573	13	12	40.4	1	0.977545	1.01022	0.972174	0.948528	0.917626	0.97547	0	0.129223	0.0616847	0.131052	0.163469	0.114823	0.208964
AP1B1	AP-1 complex subunit beta-1	3	7.1573	9	8	44	1	0.981624	0.993376	0.999245	0.888175	0.871102	0.854116	0	0.153236	0.109776	0.156936	0.394468	0.435937	0.240477
AP1B1	AP-1 complex subunit beta-1	3	7.1573	12	7	46.9	1	0.998978	1.02316	1.02601	0.855226	0.855923	0.911098	0	0.0637267	0.136347	0.106143	0.167221	0.148378	0.342683
AP1B1	AP-1 complex subunit beta-1	3	7.1573	10	8	49.8	1	0.955733	0.937637	0.948955	0.930364	0.807931	0.904258	0	0.0796203	0.0466189	0.0354057	0.228153	0.116853	0.0730223
AP1B1	AP-1 complex subunit beta-1	3	7.1573	8	6	52.9	1	1.01925	1.01288	1.02436	0.876321	0.823752	0.917983	0	0.132915	0.180757	0.257701	0.282202	0.265479	0.29022
AP1B1	AP-1 complex subunit beta-1	3	7.1573	7	6	55.5	1	1.0307	1.03935	0.973784	0.907399	0.861979	0.953596	0	0.152189	0.150642	0.150962	0.111025	0.195147	0.159449
AP1B1	AP-1 complex subunit beta-1	3	7.1573	3	2	58.6	1	0.945474	1.03748	1.06743	0.848574	0.899069	1.01912	0	0.188271	0.33514	0.813677	0.372378	0.157576	0.122358
AP1B1	AP-1 complex subunit beta-1	1	7.1573	2	2	62	1	1.06266	0.972448	1.30704	1.58559	1.10655	1.07418	0	0	0	0	0	0	0
AP1B1	AP-1 complex subunit beta-1	2	7.1573	2	1	66.3	1	0.835161	0.895624	0.962868	1.04843	0.909349	0.924362	0	0.0238215	0.0318328	0.17219	0.464005	0.0273708	0.0904463
AP1G1	AP-1 complex subunit gamma-1	3	6.90493	19	17	37	1	0.963685	0.986504	0.974422	0.939694	0.914648	0.921476	0	0.145307	0.0903016	0.0674395	0.0053726	0.0803203	0.269915
[truncated: 41,518 more rows]
