# Supplementary material for: Pervasive Protein Thermal Stability Variation during the Cell Cycle
Source: Cell. 2018 May 31;173(6):1495–1507.e18. doi: 10.1016/j.cell.2018.03.053 (PMC5998384; doi:10.1016/j.cell.2018.03.053)
Supplement: Table S2. Cell-Cycle Scores, Related to Figures 2, 3, 4, and 5 [file mmc2.xlsx]

## Sheet: Table legend
Table S2. Cell cycle scores, related to Figure 2, 3, 4, 5, S2, S3, S6, S7
gene_name	identified protein
min.global.fdr	Minimal global false discovery rate over all cell cycle stages
min.local.fdr	Minimal local false discovery rate over all cell cycle stages
cluster.group	Cluster group of protein, according Figure 2E
category	category of data abundance (NP-40), abundance (SDS) or stability score
score_XX	score value of respective cell cycle stage (XX) according to category
hit_XX	Classification as hit (1) or no hit (0)
local.fdr_XX	Local false discovery rate of respective score for cell cycle (XX)
global.fdr_XX	Global false discovery rate of respective score for cell cycle (XX)

## Sheet: TableS2_Scores
gene_name	min.global.fdr	min.local.fdr	protein half-lives from Boisvert et al	cluster.group	category	score_earlyS	score_lateS	score_S_G2	score_M	score_G1	score_asynch	hit at any cell cycle stage	hit_earlyS	hit_lateS	hit_S_G2	hit_M	hit_G1	hit_asynch	local.fdr_earlyS	local.fdr_lateS	local.fdr_S_G2	local.fdr_M	local.fdr_G1	local.fdr_asynch	global.fdr_earlyS	global.fdr_lateS	global.fdr_S_G2	global.fdr_M	global.fdr_G1	global.fdr_asynch
A2M	1.10448e-14	0.00143221	NA	1	abundance (SDS)	-0.999759	-1.45334	0.76301	-5.05469	3.61341	11.7636	1	0	0	0	0	0	1	0.927234	0.944932	0.916296	0.294922	0.446228	0.00900291	0.581511	0.3117	0.691439	9.83698e-09	0.000119334	1.82109e-14
A2M	1.10448e-14	0.00143221	NA	1	abundance (NP-40)	-2.03402	-1.12217	0.889178	-4.53671	10.8987	10.8012	1	0	0	0	1	0	0	0.0855023	0.200967	0.354111	0.00143221	0.0414717	0.0534231	0.0229238	0.343467	0.495033	2.68456e-09	1.10448e-14	1.10448e-14
A2M	1.10448e-14	0.00143221	NA	1	stability	0.679942	1.10541	-0.0799835	-0.965209	-2.38355	1.27989	0	0	0	0	0	0	0	0.370207	0.329055	0.495746	0.313083	0.432885	0.473199	0.648881	0.402928	0.828877	0.492564	0.00918927	0.291036
AAAS	1.85401e-14	1.0902e-05	19.8223	2	abundance (SDS)	-0.570488	-0.251897	-0.683954	0.369385	2.38329	2.48876	0	0	0	0	0	0	0	0.76893	0.94064	0.710568	0.596994	0.00293272	0.00101893	0.758353	0.832626	0.72125	0.809696	0.025704	0.0179998
AAAS	1.85401e-14	1.0902e-05	19.8223	2	abundance (NP-40)	-0.5234	-0.942386	-0.810152	0.257519	3.28477	3.60469	1	0	0	0	0	1	1	0.00642747	0.0491339	0.0534099	0.407463	0.000712715	0.000655345	0.686133	0.461313	0.542914	0.774224	4.02925e-05	4.71014e-06
AAAS	1.85401e-14	1.0902e-05	19.8223	2	stability	-0.540543	0.227588	-0.0266087	-7.02317	-4.86521	-3.01578	1	0	0	0	1	1	0	0.170642	0.426249	0.495264	2.40313e-05	1.0902e-05	0.0123766	0.707567	0.800045	0.83753	1.85401e-14	8.95849e-10	0.000466415
AACS	0.0406203	0.000459587	7.4118	NA	abundance (SDS)	-0.0634434	0.170613	0.188517	0.464687	-0.408724	-0.401996	0	0	0	0	0	0	0	0.937292	0.942546	0.892318	0.379915	0.529831	0.484952	0.861004	0.846003	0.843214	0.787463	0.800944	0.802482
AACS	0.0406203	0.000459587	7.4118	NA	abundance (NP-40)	0.112708	0.004301	0.623336	-0.81776	-1.87762	-1.19082	0	0	0	0	0	0	0	0.382802	0.495827	0.116982	0.084514	0.000459587	0.00594239	0.807507	0.8272	0.642128	0.538438	0.0406203	0.299233
AACS	0.0406203	0.000459587	7.4118	NA	stability	-0.88995	-0.70612	-1.2099	1.92393	0.490567	-0.710248	0	0	0	0	0	0	0	0.155296	0.0711257	0.086583	0.00741173	0.219777	0.423326	0.538038	0.636515	0.335155	0.0495123	0.725762	0.634527
AAK1	0.118701	0.0211828	NA	NA	abundance (SDS)	-0.314354	-0.274157	-0.0665033	-0.702653	-0.798809	-0.164247	0	0	0	0	0	0	0	0.913645	0.94761	0.926737	0.508201	0.476339	0.883411	0.821006	0.828626	0.860613	0.714503	0.676813	0.846973
AAK1	0.118701	0.0211828	NA	NA	abundance (NP-40)	0.103405	0.164377	-0.123973	-1.5374	-0.264855	0.549564	0	0	0	0	0	0	0	0.432705	0.320913	0.305454	0.0211828	0.316223	0.16962	0.809357	0.796628	0.805223	0.118701	0.772294	0.675228
AAK1	0.118701	0.0211828	NA	NA	stability	0.675298	0.370571	0.464848	0.746044	0.691223	-0.197227	0	0	0	0	0	0	0	0.157645	0.26142	0.15752	0.166445	0.228605	0.460982	0.65103	0.763829	0.734572	0.616834	0.643605	0.806621
AAMP	1.07449e-07	3.76298e-05	NA	3	abundance (SDS)	-0.777485	-0.321003	0.0378705	3.58437	3.78183	1.60299	1	0	0	0	1	1	0	0.70302	0.938277	0.928101	0.000178972	0.000427653	0.0354791	0.685611	0.819695	0.864191	0.000139195	4.71873e-05	0.227328
AAMP	1.07449e-07	3.76298e-05	NA	3	abundance (NP-40)	0.5183	-0.241612	0.217515	4.10424	3.83781	2.88037	1	0	0	0	1	1	1	0.184829	0.340894	0.361886	7.71451e-05	0.000338623	0.00461549	0.688208	0.778322	0.784311	1.07449e-07	8.64424e-07	0.000445362
AAMP	1.07449e-07	3.76298e-05	NA	3	stability	-1.07924	0.132817	-0.829465	-3.65717	-1.15389	-0.49528	1	0	0	0	1	0	0	0.107643	0.471324	0.29855	3.76298e-05	0.152349	0.441024	0.419941	0.819434	0.572588	1.02218e-05	0.371358	0.724108
AAR2	0.000273147	0.000181867	NA	4	abundance (SDS)	-0.310407	0.522872	-0.166242	2.59614	2.4241	1.0771	0	0	0	0	0	0	0	0.877988	0.804961	0.90623	0.000181867	0.00099333	0.0496906	0.821778	0.772071	0.84667	0.0122246	0.0224778	0.539219
AAR2	0.000273147	0.000181867	NA	4	abundance (NP-40)	0.359013	0.484777	0.127225	1.88405	2.96763	1.08379	1	0	0	0	0	1	0	0.261187	0.189109	0.355691	0.00569545	0.00998251	0.0108958	0.745174	0.701448	0.804554	0.0397069	0.000273147	0.368661
AAR2	0.000273147	0.000181867	NA	4	stability	-0.554498	-0.803646	-0.229202	1.07175	0.315942	0.091429	0	0	0	0	0	0	0	0.25244	0.157437	0.405013	0.064715	0.43042	0.48092	0.702225	0.586721	0.799685	0.424793	0.778748	0.826908
AARS	2.417e-06	0.00297955	19.951	4	abundance (SDS)	-0.0826613	0.122909	0.0932561	0.620169	0.771202	3.04454	0	0	0	0	0	0	0	0.941154	0.958739	0.925529	0.626211	0.557437	0.0116057	0.858514	0.853024	0.857106	0.742899	0.688155	0.00193639
AARS	2.417e-06	0.00297955	19.951	4	abundance (NP-40)	0.209311	-0.341326	-0.0297799	-0.699442	1.0602	3.69884	0	0	0	0	0	0	0	0.290156	0.0622251	0.470438	0.0317366	0.0402884	0.0362783	0.786292	0.750614	0.822924	0.604311	0.38422	2.417e-06
AARS	2.417e-06	0.00297955	19.951	4	stability	0.689137	0.637266	-0.296119	2.8071	2.24898	-1.79242	1	0	0	0	1	0	0	0.271839	0.336734	0.451171	0.00297955	0.0660276	0.384228	0.644587	0.668122	0.78382	0.00135657	0.0155829	0.07451
AARS2	0.325732	0.0284984	11.3004	NA	abundance (SDS)	-0.14637	-0.234037	-0.150566	0.1954	0.779775	0.388215	0	0	0	0	0	0	0	0.914647	0.924172	0.899789	0.683935	0.0897323	0.351667	0.849643	0.835727	0.849024	0.84212	0.684678	0.805579
AARS2	0.325732	0.0284984	11.3004	NA	abundance (NP-40)	-0.0449976	-0.726903	-0.746633	-0.372496	-0.040732	-0.125865	0	0	0	0	0	0	0	0.469972	0.0404414	0.0284984	0.111011	0.4663	0.369053	0.820271	0.589765	0.579028	0.740914	0.821023	0.804834
AARS2	0.325732	0.0284984	11.3004	NA	stability	-0.236235	0.107758	-0.122816	0.83316	-0.609393	-1.22464	0	0	0	0	0	0	0	0.386986	0.465408	0.468615	0.144416	0.359604	0.121871	0.798105	0.824027	0.821292	0.570534	0.680075	0.325732
AASDHPPT	1.02251e-05	9.43802e-06	16.3516	4	abundance (SDS)	0.253107	0.361203	-0.0747723	2.50943	4.04365	1.90055	1	0	0	0	0	1	0	0.879253	0.884054	0.921118	0.000121777	9.43802e-06	0.00140125	0.832413	0.811445	0.859546	0.0167216	1.02251e-05	0.108243
AASDHPPT	1.02251e-05	9.43802e-06	16.3516	4	abundance (NP-40)	-0.750389	-0.716807	-0.973354	1.62609	3.19847	2.41486	1	0	0	0	0	1	1	0.134116	0.23888	0.0860007	0.0192149	0.00322393	0.000377759	0.576958	0.595168	0.441281	0.0914548	6.93648e-05	0.00465595
AASDHPPT	1.02251e-05	9.43802e-06	16.3516	4	stability	-0.329855	-0.449836	-0.0429876	-0.452702	0.14548	-0.419391	0	0	0	0	0	0	0	0.40816	0.390361	0.493009	0.341102	0.475563	0.416103	0.775082	0.739545	0.834965	0.738605	0.817032	0.749258
ABCA2	0.0233193	0.000722089	NA	NA	abundance (SDS)	NA	NA	NA	NA	NA	NA	0	NA	NA	NA	NA	NA	NA	NA	NA	NA	NA	NA	NA	NA	NA	NA	NA	NA	NA
ABCA2	0.0233193	0.000722089	NA	NA	abundance (NP-40)	0.312102	0.914855	1.48068	-0.226743	-2.02945	-1.03919	0	0	0	0	0	0	0	0.277685	0.0644915	0.010685	0.357922	0.0349251	0.000722089	0.759245	0.478886	0.141719	0.782049	0.0233193	0.398083
ABCA2	0.0233193	0.000722089	NA	NA	stability	0.0861501	-0.271467	-0.349959	-0.252898	0.174226	-0.548917	0	0	0	0	0	0	0	0.47023	0.416724	0.385892	0.37505	0.464955	0.44707	0.827821	0.789885	0.769625	0.794282	0.811369	0.704376
ABCB10	0.00115906	0.000617764	12.7916	5	abundance (SDS)	-0.528431	-0.332943	-0.157913	-0.387137	-2.18443	-1.84165	0	0	0	0	0	0	0	0.797623	0.927786	0.911842	0.625188	0.00954263	0.0134802	0.770522	0.817303	0.847929	0.805818	0.048779	0.125634
ABCB10	0.00115906	0.000617764	12.7916	5	abundance (NP-40)	-0.0510307	-0.340782	-0.0382474	-1.15865	-2.7016	-2.42231	1	0	0	0	0	1	1	0.272367	0.203921	0.466807	0.00122431	0.000617764	0.00315778	0.819198	0.750779	0.821458	0.319783	0.00115906	0.0045034
ABCB10	0.00115906	0.000617764	12.7916	5	stability	1.29164	0.900994	-0.180521	-0.874317	0.476232	-1.83701	0	0	0	0	0	0	0	0.02435	0.0547046	0.438998	0.0928997	0.290346	0.156273	0.28381	0.531527	0.81009	0.547153	0.730718	0.0650625
ABCB6	3.24822e-06	8.29988e-06	24.219	3	abundance (SDS)	-0.643711	0.00256068	-0.53317	1.51027	0.81115	1.64925	0	0	0	0	0	0	0	0.820316	0.963713	0.853527	0.0752254	0.382245	0.0473103	0.735152	0.868365	0.769192	0.27836	0.671606	0.203744
ABCB6	3.24822e-06	8.29988e-06	24.219	3	abundance (NP-40)	0.385225	-0.0518257	0.799807	1.11642	0.469808	0.831712	0	0	0	0	0	0	0	0.182866	0.433514	0.0742004	0.00864075	0.168551	0.12276	0.736802	0.819056	0.54895	0.347225	0.707137	0.530152
ABCB6	3.24822e-06	8.29988e-06	24.219	3	stability	-0.824362	-0.477878	-2.37694	-3.82561	-1.03951	-3.51521	1	0	0	0	1	0	0	0.208768	0.329864	0.0214354	8.29988e-06	0.23806	0.0402913	0.575411	0.730154	0.00943762	3.24822e-06	0.445598	2.54611e-05
ABCB7	0.0143274	0.000211557	23.9109	NA	abundance (SDS)	-0.45454	0.066132	-0.0747462	-0.68807	-0.891195	-0.833791	0	0	0	0	0	0	0	0.659449	0.955799	0.918311	0.141854	0.0785003	0.0690671	0.790001	0.860661	0.85955	0.719781	0.635759	0.661831
ABCB7	0.0143274	0.000211557	23.9109	NA	abundance (NP-40)	0.200557	-0.125391	0.459932	-1.27854	-1.74579	-2.15316	0	0	0	0	0	0	0	0.325421	0.348187	0.0763808	0.000225769	0.00253508	0.00677445	0.788372	0.804932	0.710817	0.245531	0.0632613	0.0143274
ABCB7	0.0143274	0.000211557	23.9109	NA	stability	-0.265072	0.207452	-0.715255	-1.83244	-0.909478	-1.46298	0	0	0	0	0	0	0	0.356861	0.402035	0.1176	0.000211557	0.137806	0.289984	0.791416	0.804447	0.6321	0.0659815	0.526484	0.187513
ABCB8	0.0578503	0.00715858	NA	NA	abundance (SDS)	0.403779	0.529733	-0.179433	1.0525	0.417121	-0.329237	0	0	0	0	0	0	0	0.761511	0.741246	0.898913	0.0387076	0.453174	0.558886	0.802076	0.770158	0.84464	0.552973	0.799	0.81805
ABCB8	0.0578503	0.00715858	NA	NA	abundance (NP-40)	0.297377	0.174562	0.535885	0.486217	-0.888169	-1.77339	0	0	0	0	0	0	0	0.149079	0.294964	0.0458914	0.0506805	0.0403602	0.00715858	0.763429	0.794359	0.680983	0.700893	0.495663	0.0578503
ABCB8	0.0578503	0.00715858	NA	NA	stability	0.59	0.482343	0.0973248	-0.355265	0.490104	-0.351572	0	0	0	0	0	0	0	0.175578	0.155992	0.440149	0.17046	0.326065	0.432346	0.68811	0.728619	0.825878	0.768152	0.725924	0.769179
ABCC1	0.00337037	3.07952e-05	24.6511	3	abundance (SDS)	-0.0501411	0.0909802	0.344147	1.71844	0.379951	0.730788	0	0	0	0	0	0	0	0.941904	0.958523	0.883766	0.0407205	0.697864	0.364813	0.862679	0.857411	0.815014	0.171156	0.807402	0.703998
ABCC1	0.00337037	3.07952e-05	24.6511	3	abundance (NP-40)	0.634136	0.785818	0.886951	0.724682	0.0742957	1.12186	0	0	0	0	0	0	0	0.0721294	0.0673774	0.0201926	0.0285469	0.353051	0.00127982	0.636988	0.557019	0.496422	0.590959	0.814946	0.343666
ABCC1	0.00337037	3.07952e-05	24.6511	3	stability	-0.750281	-2.61533	-1.6373	-0.316445	-0.781154	-2.56719	1	0	1	0	0	0	1	0.146117	0.00216823	0.0121548	0.340474	0.160289	3.07952e-05	0.614688	0.00337037	0.115855	0.778617	0.598717	0.00417698
ABCC2	0.0070323	0.00307041	NA	5	abundance (SDS)	-0.208825	0.267175	0.253496	0.0543898	-1.28811	0.619784	0	0	0	0	0	0	0	0.924282	0.942117	0.89934	0.926039	0.177184	0.430746	0.839946	0.829897	0.832344	0.862148	0.412953	0.743024
ABCC2	0.0070323	0.00307041	NA	5	abundance (NP-40)	0.314207	0.846734	0.975765	-0.226761	-2.32222	-0.691759	1	0	0	0	0	1	0	0.212444	0.0295678	0.0283471	0.0805791	0.00307041	0.0685946	0.758638	0.521121	0.439711	0.782044	0.0070323	0.608297
ABCC2	0.0070323	0.00307041	NA	5	stability	0.150374	0.104828	-0.582271	-0.625918	0.293967	-1.07173	0	0	0	0	0	0	0	0.402524	0.46784	0.204947	0.0835507	0.37325	0.157392	0.816089	0.82455	0.691248	0.673047	0.78436	0.42481
ABCC4	0.0378808	0.0509463	23.0223	NA	abundance (SDS)	-0.998233	-0.542367	-0.822627	-0.156551	-0.367679	0.68046	0	0	0	0	0	0	0	0.0723385	0.748313	0.317562	0.798782	0.52904	0.127652	0.582316	0.76658	0.666687	0.848133	0.810063	0.722491
ABCC4	0.0378808	0.0509463	23.0223	NA	abundance (NP-40)	0.071251	-0.605698	-0.312263	-0.523009	-0.883808	0.315142	0	0	0	0	0	0	0	0.4666	0.0800584	0.0509463	0.148186	0.0968562	0.330917	0.815513	0.650361	0.759199	0.686292	0.498378	0.758368
ABCC4	0.0378808	0.0509463	23.0223	NA	stability	-1.54584	0.0176486	-1.82289	-1.42869	-1.17163	-2.0057	0	0	0	0	0	0	0	0.135955	0.494841	0.107604	0.0658593	0.252213	0.14604	0.148622	0.838901	0.0679473	0.205198	0.35984	0.0378808
ABCC5	0.312513	0.0545114	NA	NA	abundance (SDS)	0.669471	1.3103	0.674876	1.25105	0.15909	-0.395733	0	0	0	0	0	0	0	0.865142	0.735208	0.856617	0.314755	0.922487	0.789836	0.72635	0.399214	0.72446	0.435841	0.847752	0.803898
ABCC5	0.312513	0.0545114	NA	NA	abundance (NP-40)	-0.0495272	0.0763612	0.261949	0.72072	-0.39105	-0.913365	0	0	0	0	0	0	0	0.469044	0.397954	0.261203	0.115154	0.248112	0.0840431	0.819467	0.814559	0.773062	0.593081	0.73489	0.47983
ABCC5	0.312513	0.0545114	NA	NA	stability	0.990678	0.127152	-0.19829	-1.24549	-0.480098	0.354888	0	0	0	0	0	0	0	0.101683	0.441804	0.440149	0.0545114	0.329719	0.433483	0.476656	0.820491	0.806397	0.312513	0.729393	0.768258
ABCD1	0.000633253	0.000201727	20.5291	5	abundance (SDS)	0.0509998	0.722938	0.183422	0.126185	-1.8576	-1.608	0	0	0	0	0	0	0	0.939516	0.651106	0.901478	0.866282	0.0163364	0.0199979	0.862572	0.706972	0.844017	0.85256	0.120794	0.224707
ABCD1	0.000633253	0.000201727	20.5291	5	abundance (NP-40)	0.136567	-0.116877	0.34167	-1.27346	-2.81534	-2.26883	1	0	0	0	0	1	1	0.331783	0.413559	0.192739	0.00328235	0.000201727	0.000774041	0.802612	0.806667	0.75051	0.248527	0.000633253	0.00884562
ABCD1	0.000633253	0.000201727	20.5291	5	stability	0.0848526	0.114743	-0.488779	0.963028	0.953812	-0.282846	0	0	0	0	0	0	0	0.450119	0.458334	0.264919	0.123854	0.121263	0.415294	0.828045	0.822768	0.726386	0.493915	0.499605	0.787119
ABCD3	0.0281907	0.0056715	24.0226	NA	abundance (SDS)	-0.295549	-0.057741	-0.46037	-0.417755	-1.44297	-1.45969	0	0	0	0	0	0	0	0.886552	0.959609	0.809879	0.542396	0.040862	0.0246319	0.824636	0.861727	0.788548	0.798852	0.317897	0.307921
ABCD3	0.0281907	0.0056715	24.0226	NA	abundance (NP-40)	-0.439297	-0.605725	-0.722121	-1.3295	-1.46039	-1.26935	0	0	0	0	0	0	0	0.169978	0.212176	0.153324	0.0056715	0.00757018	0.0185487	0.718318	0.650349	0.592332	0.216412	0.150636	0.250964
ABCD3	0.0281907	0.0056715	24.0226	NA	stability	2.09156	1.45151	0.00831849	0.619153	1.3671	-2.06962	0	0	0	0	0	0	0	0.0365753	0.157861	0.499102	0.214909	0.0777904	0.0954888	0.0281907	0.19333	0.840305	0.675944	0.239092	0.0304735
ABCE1	0.000222387	1.59917e-05	23.7642	6	abundance (SDS)	-0.459451	-0.0661844	-0.594627	0.148742	0.618784	0.947744	0	0	0	0	0	0	0	0.662329	0.956911	0.52678	0.761203	0.175989	0.0274562	0.788778	0.860654	0.750994	0.849294	0.743347	0.60829
ABCE1	0.000222387	1.59917e-05	23.7642	6	abundance (NP-40)	0.100636	-0.253316	-0.551793	-0.514551	0.197224	0.440958	0	0	0	0	0	0	0	0.369205	0.175139	0.047634	0.0264511	0.257893	0.114757	0.809902	0.775318	0.674279	0.689723	0.789156	0.717723
ABCE1	0.000222387	1.59917e-05	23.7642	6	stability	0.0803894	0.543714	-0.0519601	-3.14939	-2.73297	-0.726751	1	0	0	0	1	1	0	0.47104	0.286669	0.491147	1.59917e-05	0.000117838	0.300746	0.828808	0.706363	0.833526	0.000222387	0.00193875	0.626468
ABCF1	8.39159e-08	0.000193112	23.6797	3	abundance (SDS)	-0.358342	-0.0625666	-0.0598537	0.570259	0.937668	1.16088	0	0	0	0	0	0	0	0.712935	0.955912	0.919333	0.113498	0.0210918	0.003567	0.812051	0.861116	0.86146	0.758422	0.613311	0.490555
ABCF1	8.39159e-08	0.000193112	23.6797	3	abundance (NP-40)	-0.399266	-0.946829	-0.782246	0.502699	0.557221	0.514706	0	0	0	0	0	0	0	0.213406	0.0306138	0.0778766	0.0717751	0.0244524	0.169842	0.732161	0.458455	0.559063	0.694456	0.671955	0.689661
ABCF1	8.39159e-08	0.000193112	23.6797	3	stability	-1.95624	-1.7327	-2.5903	-2.93614	-2.34265	-4.3222	1	0	0	1	1	0	1	0.0205002	0.0997683	0.00667317	0.00290617	0.000193112	0.000725067	0.0446757	0.0885202	0.00376446	0.000708778	0.0108148	8.39159e-08
ABCF2	0.0176222	0.000212414	19.1397	NA	abundance (SDS)	-0.6307	-0.423908	-0.750016	0.645257	2.09716	1.96141	0	0	0	0	0	0	0	0.346926	0.808209	0.286325	0.113926	0.000301025	0.000212414	0.739468	0.797409	0.696572	0.734633	0.0631237	0.0920284
ABCF2	0.0176222	0.000212414	19.1397	NA	abundance (NP-40)	-0.738719	-0.909262	-1.55842	0.912474	2.10152	1.2194	0	0	0	0	0	0	0	0.0848138	0.0920196	0.0406334	0.0316971	0.00187326	0.0752802	0.583363	0.482425	0.11133	0.480394	0.0176222	0.28131
ABCF2	0.0176222	0.000212414	19.1397	NA	stability	0.777938	0.309054	-0.33757	0.190192	1.11277	-1.93259	0	0	0	0	0	0	0	0.172283	0.423454	0.443354	0.422402	0.116781	0.183132	0.600407	0.780531	0.773011	0.808095	0.398133	0.0481885
ABCF3	1.33371e-05	0.000343942	17.3708	7	abundance (SDS)	-0.360041	-0.0176386	-0.487048	-0.836915	-1.53224	-0.796903	0	0	0	0	0	0	0	0.731307	0.961969	0.579112	0.0483963	0.00315345	0.0525806	0.811691	0.866614	0.78172	0.66046	0.265865	0.67761
ABCF3	1.33371e-05	0.000343942	17.3708	7	abundance (NP-40)	0.484841	-0.230984	-0.105023	-1.58907	-2.0918	-0.989671	0	0	0	0	0	0	0	0.141922	0.0879687	0.423931	0.00354	0.000343942	0.0127368	0.701423	0.780996	0.809038	0.101903	0.0183171	0.430635
ABCF3	1.33371e-05	0.000343942	17.3708	7	stability	-1.55359	-1.59121	-0.926937	3.61639	1.82067	-0.207831	1	0	0	0	1	0	0	0.194781	0.128894	0.324166	0.0020535	0.026818	0.469505	0.145274	0.131192	0.516001	1.33371e-05	0.0684123	0.804365
ABCG2	0.0789265	0.0014689	NA	NA	abundance (SDS)	-0.910431	-0.153472	-0.510035	0.524165	-0.742278	0.473564	0	0	0	0	0	0	0	0.470833	0.95271	0.821726	0.454146	0.365313	0.478431	0.626612	0.848592	0.775593	0.771712	0.699585	0.785209
ABCG2	0.0789265	0.0014689	NA	NA	abundance (NP-40)	-0.887933	-0.079809	-0.113182	1.67591	1.18142	0.957606	0	0	0	0	0	0	0	0.129965	0.375623	0.430872	0.0014689	0.0499579	0.152957	0.49581	0.81391	0.807412	0.0789265	0.305199	0.451499
ABCG2	0.0789265	0.0014689	NA	NA	stability	1.61717	1.28845	-0.32782	-0.412326	-1.15081	-0.706797	0	0	0	0	0	0	0	0.170999	0.129891	0.468259	0.32063	0.259398	0.427515	0.12226	0.285764	0.775624	0.751442	0.37336	0.63619
ABHD10	8.96544e-08	0.0145393	23.4738	NA	abundance (SDS)	0.167906	0.168051	0.459207	0.757473	-0.652993	-1.3681	0	0	0	0	0	0	0	0.921459	0.948871	0.81482	0.248185	0.420502	0.0563569	0.846417	0.846394	0.788839	0.693637	0.732019	0.363472
ABHD10	8.96544e-08	0.0145393	23.4738	NA	abundance (NP-40)	0.54907	0.798321	0.634644	0.168049	-2.52819	-4.12619	0	0	0	0	0	0	0	0.236102	0.193468	0.0704074	0.396763	0.0145393	0.0257203	0.675438	0.549813	0.636745	0.795815	0.00274207	8.96544e-08
ABHD10	8.96544e-08	0.0145393	23.4738	NA	stability	1.25154	0.773464	1.09795	-0.802755	1.29143	2.5288	0	0	0	0	0	0	0	0.140382	0.337581	0.172294	0.265101	0.26449	0.278338	0.308703	0.602749	0.407782	0.587202	0.28394	0.00495527
ABHD12	0.496801	0.0208293	19.6692	NA	abundance (SDS)	-0.198572	-0.289928	0.0140788	0.47567	-0.847952	0.0587895	0	0	0	0	0	0	0	0.922528	0.939404	0.930375	0.532627	0.330224	0.942391	0.841611	0.825698	0.867031	0.784669	0.655571	0.861595
ABHD12	0.496801	0.0208293	19.6692	NA	abundance (NP-40)	0.567742	0.123216	0.31036	0.809414	-0.886343	-0.282677	0	0	0	0	0	0	0	0.347991	0.430408	0.415265	0.215151	0.0208293	0.171793	0.667397	0.805378	0.759746	0.543346	0.496801	0.7675
ABHD12	0.496801	0.0208293	19.6692	NA	stability	0.200844	0.629946	0.156137	-0.815482	0.180367	-0.516418	0	0	0	0	0	0	0	0.467138	0.284052	0.482991	0.26704	0.422284	0.367742	0.805857	0.671308	0.814967	0.58029	0.810121	0.716531
ABHD14B	3.7948e-05	0.0034605	21.8274	5	abundance (SDS)	0.897505	0.0148645	0.154098	-0.488623	-2.2844	-1.66056	0	0	0	0	0	0	0	0.582541	0.963083	0.915915	0.638419	0.0298171	0.0712941	0.632781	0.866939	0.848499	0.781307	0.0357096	0.198188
ABHD14B	3.7948e-05	0.0034605	21.8274	5	abundance (NP-40)	-0.168726	0.137458	0.00186737	-1.3426	-3.29423	-1.55002	1	0	0	0	0	1	0	0.329426	0.41474	0.49939	0.00506081	0.0034605	0.0145092	0.795665	0.802425	0.827598	0.209222	3.7948e-05	0.114072
ABHD14B	3.7948e-05	0.0034605	21.8274	5	stability	-0.00637562	0.083409	0.00404965	-1.10379	-0.635029	0.195547	0	0	0	0	0	0	0	0.499496	0.485677	0.499327	0.0890533	0.379973	0.466716	0.840594	0.828292	0.840939	0.403982	0.669099	0.806975
ABHD16A	0.0193848	0.000398578	NA	NA	abundance (SDS)	-0.0448342	-0.263056	0.136124	-1.42745	-1.32973	-0.0759912	0	0	0	0	0	0	0	0.943024	0.950748	0.920708	0.206369	0.277592	0.944386	0.863337	0.83064	0.851137	0.327232	0.387176	0.859388
ABHD16A	0.0193848	0.000398578	NA	NA	abundance (NP-40)	0.178659	0.115175	0.305471	-0.475374	-2.07753	-1.36787	0	0	0	0	0	0	0	0.340911	0.374005	0.0364349	0.0902946	0.000398578	0.0106365	0.793434	0.807011	0.761143	0.705037	0.0193848	0.195708
ABHD16A	0.0193848	0.000398578	NA	NA	stability	-0.217387	-0.36796	0.0832761	-0.0148783	0.0741267	-1.67508	0	0	0	0	0	0	0	0.406864	0.247954	0.468326	0.488622	0.468003	0.189871	0.802295	0.764575	0.828315	0.839321	0.829869	0.10438
ABHD17B	0.000652277	0.0105523	NA	NA	abundance (SDS)	-0.139414	0.56659	-0.413816	0.727381	1.15047	-0.421188	0	0	0	0	0	0	0	0.939452	0.936995	0.908011	0.654548	0.483861	0.816182	0.85066	0.759516	0.799769	0.705293	0.496736	0.798049
ABHD17B	0.000652277	0.0105523	NA	NA	abundance (NP-40)	0.4524	0.880748	1.5024	0.442537	-0.614633	-0.279899	0	0	0	0	0	0	0	0.260652	0.201757	0.091043	0.29216	0.0889647	0.375506	0.713584	0.500278	0.132575	0.717156	0.646215	0.768257
ABHD17B	0.000652277	0.0105523	NA	NA	stability	-0.597675	-0.844257	-0.0464978	-2.95234	-2.82942	-2.72397	0	0	0	0	0	0	0	0.292062	0.362999	0.495573	0.0172838	0.0105523	0.086678	0.684958	0.56432	0.834405	0.000652277	0.00121647	0.00202483
ABHD6	0.0822344	0.00145998	NA	NA	abundance (SDS)	-0.889721	0.260109	0.20323	0.118611	-0.518625	-1.30617	0	0	0	0	0	0	0	0.852991	0.953565	0.919188	0.925289	0.778773	0.379331	0.636452	0.831168	0.840858	0.853629	0.773244	0.401771
ABHD6	0.0822344	0.00145998	NA	NA	abundance (NP-40)	-0.248677	-0.437879	-0.173469	-0.701023	-0.984735	-1.66229	0	0	0	0	0	0	0	0.346587	0.185757	0.371789	0.0676882	0.00145998	0.0662744	0.776516	0.718824	0.794605	0.603486	0.433861	0.0822344
ABHD6	0.0822344	0.00145998	NA	NA	stability	0.470453	0.417437	0.357434	-0.11762	0.51026	1.16439	0	0	0	0	0	0	0	0.37562	0.322662	0.436621	0.402522	0.348524	0.305913	0.732683	0.749864	0.767547	0.822244	0.718764	0.364534
ABI1	9.56224e-05	0.000603962	17.6616	8	abundance (SDS)	0.36777	0.14427	0.0481316	0.298535	-0.476629	-1.31884	0	0	0	0	0	0	0	0.906161	0.956769	0.928275	0.805648	0.72612	0.232315	0.810043	0.849951	0.862929	0.824067	0.784422	0.393921
ABI1	9.56224e-05	0.000603962	17.6616	8	abundance (NP-40)	0.112171	0.500255	1.14169	3.14608	1.74883	0.265776	1	0	0	0	1	0	0	0.462111	0.352099	0.0294647	0.000603962	0.00492689	0.246124	0.807614	0.695421	0.33075	9.56224e-05	0.0626515	0.77205
ABI1	9.56224e-05	0.000603962	17.6616	8	stability	-0.809618	-0.657407	-1.24807	-0.695362	-0.724266	1.53479	0	0	0	0	0	0	0	0.245395	0.369512	0.220937	0.237861	0.325218	0.164719	0.583486	0.659183	0.310886	0.641649	0.627693	0.153482
ABL1	0.000213967	0.0179127	NA	NA	abundance (SDS)	-0.430454	0.0380512	0.557569	-0.765054	0.314934	0.472192	0	0	0	0	0	0	0	0.79001	0.960416	0.630899	0.180472	0.591583	0.344786	0.795857	0.864169	0.762179	0.690623	0.820892	0.785559
ABL1	0.000213967	0.0179127	NA	NA	abundance (NP-40)	-0.744771	-0.484268	-0.930322	-3.00913	-0.889483	0.0783634	0	0	0	0	0	0	0	0.234125	0.305147	0.151374	0.0179127	0.0946284	0.460832	0.580051	0.701643	0.469044	0.000213967	0.494844	0.814183
ABL1	0.000213967	0.0179127	NA	NA	stability	0.277821	0.0817123	0.271162	0.808493	0.319161	0.0958961	0	0	0	0	0	0	0	0.380259	0.473347	0.398064	0.165757	0.336183	0.470373	0.788347	0.828582	0.789959	0.584097	0.777908	0.826129
ABR	0.00264779	0.000949684	NA	5	abundance (SDS)	0.100517	0.134347	-0.190959	-0.0916155	-2.11124	-2.02589	0	0	0	0	0	0	0	0.928573	0.948314	0.896799	0.898618	0.00290115	0.0018238	0.856126	0.851393	0.842828	0.857326	0.060562	0.077209
ABR	0.00264779	0.000949684	NA	5	abundance (NP-40)	-0.106809	0.538589	-0.0276763	-2.19929	-2.53542	-2.05614	1	0	0	0	0	1	0	0.445644	0.221873	0.491112	0.00306581	0.000949684	0.00209737	0.808684	0.679855	0.823285	0.011839	0.00264779	0.0210726
ABR	0.00264779	0.000949684	NA	5	stability	-0.404261	-0.87976	-0.191221	1.73248	0.864132	0.611623	0	0	0	0	0	0	0	0.333404	0.128621	0.463812	0.0676589	0.121364	0.42471	0.753903	0.543994	0.80788	0.0885737	0.553024	0.679137
ACAA1	0.00261093	0.00660348	24.4521	5	abundance (SDS)	-0.116908	0.137966	0.230824	0.416912	-0.58873	-1.13778	0	0	0	0	0	0	0	0.92559	0.945764	0.869276	0.386191	0.299853	0.0301287	0.853867	0.85087	0.836275	0.799049	0.752818	0.504226
ACAA1	0.00261093	0.00660348	24.4521	5	abundance (NP-40)	-0.860401	-0.584966	-0.461959	-0.711587	-1.87028	-2.5383	0	0	0	0	0	0	0	0.141502	0.261204	0.296866	0.0703028	0.00660348	0.0120942	0.512809	0.659781	0.710066	0.597936	0.0416796	0.00261093
ACAA1	0.00261093	0.00660348	24.4521	5	stability	2.24428	1.79557	0.914578	-0.509332	0.354479	0.745563	0	0	0	0	0	0	0	0.0363761	0.125763	0.373918	0.313297	0.445578	0.411656	0.0158578	0.0738068	0.523436	0.719099	0.768372	0.617077
ACAA2	4.28742e-07	1.18356e-06	24.5705	6	abundance (SDS)	-0.197582	0.10691	-0.19031	0.313984	-1.5165	-1.67634	0	0	0	0	0	0	0	0.918039	0.954954	0.905523	0.649187	0.047253	0.0191193	0.84177	0.855253	0.842931	0.821079	0.274796	0.190589
ACAA2	4.28742e-07	1.18356e-06	24.5705	6	abundance (NP-40)	0.259461	0.293802	0.471432	0.257388	-1.31785	-1.89745	0	0	0	0	0	0	0	0.250733	0.34035	0.0995882	0.249498	0.0191146	0.00036147	0.773716	0.764429	0.706526	0.774258	0.222914	0.03785
ACAA2	4.28742e-07	1.18356e-06	24.5705	6	stability	-0.653073	-0.264902	-0.193023	-4.10734	-3.38774	-0.0121841	1	0	0	0	1	1	0	0.170642	0.455324	0.461957	1.18356e-06	0.00099882	0.49679	0.661128	0.791456	0.807504	4.28742e-07	5.56155e-05	0.839726
ACACA	0.0369433	0.00296725	21.9269	NA	abundance (SDS)	0.97936	-0.339657	0.0565499	-0.361656	1.8283	2.22377	0	0	0	0	0	0	0	0.283946	0.928947	0.925203	0.664678	0.0166048	0.00296725	0.592181	0.815936	0.861877	0.811349	0.12976	0.0433287
ACACA	0.0369433	0.00296725	21.9269	NA	abundance (NP-40)	-0.176767	-0.712525	-0.767357	-1.75579	1.0173	1.90415	0	0	0	0	0	0	0	0.399909	0.045253	0.106512	0.00777025	0.0205092	0.0108958	0.793862	0.59744	0.5675	0.0612666	0.412505	0.0369433
ACACA	0.0369433	0.00296725	21.9269	NA	stability	-0.383301	0.182822	0.0824522	1.8179	0.41823	-0.183734	0	0	0	0	0	0	0	0.364188	0.412937	0.473634	0.0247851	0.358499	0.468752	0.760146	0.809618	0.828456	0.0689952	0.749619	0.809431
ACAD11	0.176172	0.00204394	31.4865	NA	abundance (SDS)	-0.464419	-0.836432	-0.680832	1.08233	0.374949	-0.398228	0	0	0	0	0	0	0	0.881933	0.833896	0.813984	0.208768	0.714092	0.697228	0.787531	0.660672	0.722359	0.536261	0.808493	0.803336
ACAD11	0.176172	0.00204394	31.4865	NA	abundance (NP-40)	0.693607	0.0195709	1.14688	0.399748	-1.40621	-1.36291	0	0	0	0	0	0	0	0.0455379	0.471117	0.00566535	0.0981231	0.00455526	0.00204394	0.607341	0.824662	0.327387	0.732	0.176172	0.198325
ACAD11	0.176172	0.00204394	31.4865	NA	stability	0.319329	0.860907	-0.448885	-0.50461	0.241089	-0.829397	0	0	0	0	0	0	0	0.334524	0.0192681	0.294345	0.21177	0.450638	0.231238	0.777864	0.554871	0.739856	0.720795	0.797003	0.572626
ACAD8	1.45723e-06	8.84104e-05	20.112	5	abundance (SDS)	0.936209	1.16335	0.862627	0.476454	-2.10418	-2.4053	0	0	0	0	0	0	0	0.171032	0.0917472	0.352485	0.415747	0.00563789	0.0011495	0.614035	0.489084	0.648965	0.784467	0.0618376	0.0239293
ACAD8	1.45723e-06	8.84104e-05	20.112	5	abundance (NP-40)	1.01743	1.09203	1.46639	0.358077	-2.89203	-3.76879	1	0	0	0	0	1	1	0.040355	0.0222338	0.0331626	0.165477	8.84104e-05	0.000960352	0.412419	0.363232	0.147963	0.745466	0.000418117	1.45723e-06
ACAD8	1.45723e-06	8.84104e-05	20.112	5	stability	1.30273	1.67837	1.69411	-3.81525	-0.889901	1.94133	1	0	0	0	1	0	0	0.0493137	0.0125677	0.121458	0.000140174	0.217966	0.137261	0.277047	0.103417	0.0988832	3.49339e-06	0.538068	0.0468717
ACAD9	8.6e-07	2.19077e-06	25.6151	7	abundance (SDS)	-0.755795	-0.0113226	-0.580236	-0.594126	-0.886563	-0.776576	0	0	0	0	0	0	0	0.619291	0.963185	0.786997	0.443244	0.268786	0.279933	0.6943	0.867353	0.755415	0.75115	0.637931	0.68598
ACAD9	8.6e-07	2.19077e-06	25.6151	7	abundance (NP-40)	0.0455699	-0.136703	0.334401	-0.10281	-0.20656	-0.768222	0	0	0	0	0	0	0	0.471352	0.358925	0.0992437	0.239209	0.126316	0.0523578	0.82017	0.802584	0.752699	0.809475	0.786949	0.567013
ACAD9	8.6e-07	2.19077e-06	25.6151	7	stability	1.09096	2.39207	2.00536	3.0437	4.01276	2.8354	1	0	1	0	1	1	0	0.131782	0.00946064	0.0331368	4.63774e-06	2.19077e-06	0.0374012	0.412325	0.00887633	0.0379247	0.000400489	8.6e-07	0.00118106
ACADM	0.014066	0.00134249	23.1455	NA	abundance (SDS)	0.189829	0.206505	0.275896	0.0312016	-1.88481	-1.8433	0	0	0	0	0	0	0	0.893338	0.927336	0.83842	0.925954	0.00244026	0.00134249	0.843007	0.840325	0.828307	0.864999	0.11275	0.125127
ACADM	0.014066	0.00134249	23.1455	NA	abundance (NP-40)	-0.0929782	0.137624	0.332736	-0.0319584	-2.02689	-1.66161	0	0	0	0	0	0	0	0.444024	0.410489	0.224238	0.483668	0.00925872	0.00724686	0.811394	0.80239	0.753197	0.822549	0.0235434	0.0824013
ACADM	0.014066	0.00134249	23.1455	NA	stability	2.05265	2.276	1.6605	-2.26346	-1.04389	-0.255387	0	0	0	0	0	0	0	0.0128532	0.0251166	0.0214354	0.0227737	0.234933	0.45006	0.0323321	0.014066	0.108712	0.0147572	0.442786	0.793701
ACADS	6.25711e-05	0.00146745	NA	6	abundance (SDS)	-0.210937	0.686181	1.44465	1.23114	-0.273931	0.335673	0	0	0	0	0	0	0	0.935131	0.924675	0.670967	0.397024	0.895967	0.830778	0.8396	0.720456	0.316893	0.448065	0.828667	0.816749
ACADS	6.25711e-05	0.00146745	NA	6	abundance (NP-40)	1.35718	1.38669	2.65503	1.41836	0.631456	0.604299	0	0	0	0	0	0	0	0.0450832	0.0666016	0.0154843	0.021689	0.117984	0.152432	0.201367	0.185968	0.00146892	0.170225	0.638271	0.651005
ACADS	6.25711e-05	0.00146745	NA	6	stability	-0.557945	0.470113	-1.38562	-3.36759	-1.8452	-1.21064	1	0	0	0	1	0	0	0.346544	0.401819	0.272888	0.00146745	0.0368098	0.251014	0.700888	0.732798	0.228629	6.25711e-05	0.0634402	0.334679
ACADSB	0.180802	0.00337203	NA	NA	abundance (SDS)	0.202821	0.393913	0.352552	1.36282	1.02565	1.23919	0	0	0	0	0	0	0	0.882183	0.807076	0.76604	0.00337203	0.0292973	0.00631362	0.840925	0.804307	0.813268	0.366727	0.567667	0.443134
ACADSB	0.180802	0.00337203	NA	NA	abundance (NP-40)	0.0443255	-0.0224867	0.0464829	0.320432	0.875888	1.39691	0	0	0	0	0	0	0	0.459889	0.481949	0.470438	0.199057	0.0105772	0.00945201	0.82039	0.824169	0.820008	0.756829	0.503288	0.180802
ACADSB	0.180802	0.00337203	NA	NA	stability	0.744858	0.758862	0.913607	-1.03777	-0.561883	-0.184212	0	0	0	0	0	0	0	0.028964	0.156145	0.211849	0.070106	0.208954	0.46541	0.617433	0.610307	0.524017	0.446719	0.699352	0.809332
ACADVL	0.000377219	0.000839688	22.8273	5	abundance (SDS)	-0.721976	-0.37269	-0.255866	0.0712878	-1.17255	-1.07707	0	0	0	0	0	0	0	0.543685	0.91038	0.887398	0.922417	0.0912617	0.0856974	0.707334	0.808983	0.831924	0.859998	0.483586	0.539235
ACADVL	0.000377219	0.000839688	22.8273	5	abundance (NP-40)	0.105641	-0.28875	0.298843	-0.47195	-1.201	-0.974525	0	0	0	0	0	0	0	0.416577	0.0971829	0.0318322	0.0208003	0.0165552	0.0519766	0.808916	0.765831	0.763018	0.706332	0.292811	0.440519
ACADVL	0.000377219	0.000839688	22.8273	5	stability	2.09416	3.05469	2.59242	-2.02952	0.172212	0.379749	1	0	1	1	0	0	0	0.0185585	0.000839688	0.00172654	0.0127138	0.462268	0.44415	0.0279285	0.000377219	0.0037299	0.0349794	0.811776	0.761182
ACAP2	0.000860832	0.000876185	10.6603	9	abundance (SDS)	0.0537693	-0.00879676	-0.408156	-1.49598	-2.13341	-0.705994	0	0	0	0	0	0	0	0.937462	0.96316	0.804301	0.0109137	0.00232815	0.187605	0.862226	0.867646	0.801075	0.286607	0.0566599	0.713278
ACAP2	0.000860832	0.000876185	10.6603	9	abundance (NP-40)	0.298154	-0.225907	-0.54753	-2.75808	-2.32001	-0.963072	1	0	0	0	1	1	0	0.0489136	0.199785	0.0801525	0.00229585	0.000876185	0.00967288	0.763211	0.782255	0.676091	0.000860832	0.00710156	0.447959
ACAP2	0.000860832	0.000876185	10.6603	9	stability	-0.108254	0.0849157	0.0716001	0.368545	0.347629	-0.663183	0	0	0	0	0	0	0	0.38107	0.421335	0.463574	0.345689	0.371798	0.354175	0.823938	0.828034	0.830293	0.764408	0.770267	0.656573
ACAT1	0.0739108	0.000467487	25.5844	NA	abundance (SDS)	0.175432	0.403317	0.350209	0.770116	-0.17043	-0.375302	0	0	0	0	0	0	0	0.908838	0.859856	0.820036	0.130783	0.809569	0.510769	0.845261	0.802181	0.813757	0.688592	0.846031	0.808416
ACAT1	0.0739108	0.000467487	25.5844	NA	abundance (NP-40)	-0.375237	-0.0203078	0.0441006	0.297425	-0.0564272	-0.389077	0	0	0	0	0	0	0	0.134556	0.471132	0.440494	0.174726	0.447094	0.206049	0.740036	0.824538	0.82043	0.763416	0.818228	0.73554
ACAT1	0.0739108	0.000467487	25.5844	NA	stability	1.18001	1.7951	0.444727	0.833122	-1.19605	0.0707901	0	0	0	0	0	0	0	0.109891	0.000467487	0.375191	0.165667	0.162486	0.485783	0.354412	0.0739108	0.741209	0.570555	0.344058	0.830429
ACAT2	0.359353	0.0244935	20.9697	NA	abundance (SDS)	0.350377	0.295242	-0.244211	0.675404	0.111047	0.0957518	0	0	0	0	0	0	0	0.88265	0.935134	0.902122	0.368942	0.910418	0.906968	0.813722	0.824694	0.833972	0.724274	0.854682	0.85677
ACAT2	0.359353	0.0244935	20.9697	NA	abundance (NP-40)	0.225563	-0.0994291	-0.267285	-0.325691	-0.50985	-0.368779	0	0	0	0	0	0	0	0.283285	0.409313	0.277665	0.153273	0.0967345	0.204415	0.78234	0.810139	0.771649	0.755286	0.691611	0.742098
ACAT2	0.359353	0.0244935	20.9697	NA	stability	-0.016809	0.0620286	0.901471	-1.17238	-0.260602	1.1209	0	0	0	0	0	0	0	0.495884	0.485565	0.248675	0.0244935	0.43814	0.323815	0.839029	0.831884	0.531244	0.359353	0.792475	0.392839
ACBD3	0.236771	0.0346073	8.82645	NA	abundance (SDS)	-0.146714	-0.144825	-0.18759	0.502742	0.410956	0.380099	0	0	0	0	0	0	0	0.918374	0.947325	0.893477	0.288114	0.429682	0.410929	0.849593	0.84987	0.843361	0.777561	0.80043	0.807369
ACBD3	0.236771	0.0346073	8.82645	NA	abundance (NP-40)	-0.356759	-0.0771198	-0.537361	-0.760808	0.574588	0.902543	0	0	0	0	0	0	0	0.370497	0.421153	0.295812	0.180146	0.168174	0.0346073	0.745876	0.814417	0.680368	0.57117	0.664392	0.48666
ACBD3	0.236771	0.0346073	8.82645	NA	stability	-0.451801	-0.602254	-0.187311	-0.755724	-1.26142	-1.37117	0	0	0	0	0	0	0	0.360746	0.120705	0.466943	0.248815	0.108408	0.170913	0.738901	0.68306	0.808692	0.611914	0.30251	0.236771
ACBD5	1.10448e-14	5.42764e-06	17.4049	10	abundance (SDS)	-1.03809	-0.46523	-1.0417	-7.51152	-8.36824	-4.62644	1	0	0	0	1	1	1	0.684523	0.933393	0.718935	5.42764e-06	1.38233e-05	0.000636404	0.560902	0.787327	0.558924	1.82109e-14	1.82109e-14	2.3012e-07
ACBD5	1.10448e-14	5.42764e-06	17.4049	10	abundance (NP-40)	-0.164839	-1.22227	-0.992848	-8.15882	-7.13805	-4.00182	1	0	0	0	1	1	1	0.427681	0.0498989	0.0428698	1.20315e-05	5.51043e-05	0.000950749	0.796526	0.279531	0.428557	1.10448e-14	1.10448e-14	2.44e-07
ACBD5	1.10448e-14	5.42764e-06	17.4049	10	stability	-0.866873	-0.0891212	-0.626905	3.53396	2.1629	0.827706	1	0	0	0	1	0	0	0.167867	0.480493	0.263934	0.00249353	0.0108787	0.34158	0.551449	0.827309	0.672621	2.26488e-05	0.021631	0.573563
ACIN1	3.23509e-14	0.000945896	25.7241	2	abundance (SDS)	-0.461669	-0.329097	-0.0244476	-1.81113	-0.82006	0.348179	0	0	0	0	0	0	0	0.652027	0.885563	0.927908	0.000945896	0.105348	0.402922	0.788223	0.818079	0.865808	0.135233	0.667794	0.814179
ACIN1	3.23509e-14	0.000945896	25.7241	2	abundance (NP-40)	1.12702	-0.0929046	0.981459	4.2961	5.65294	3.61585	1	0	0	0	0	1	0	0.289557	0.4795	0.238081	0.0393062	0.00475255	0.0245254	0.340297	0.811408	0.435999	2.1765e-08	3.23509e-14	4.3594e-06
ACIN1	3.23509e-14	0.000945896	25.7241	2	stability	-3.23701	-2.35073	-1.81401	-1.15179	-3.76237	-3.34562	0	0	0	0	0	0	0	0.118411	0.219019	0.326726	0.3856	0.103033	0.184053	0.000136505	0.0104748	0.0698174	0.372724	5.04483e-06	7.142e-05
ACKR3	1.10448e-14	0.00328378	NA	NA	abundance (SDS)	NA	NA	NA	NA	NA	NA	0	NA	NA	NA	NA	NA	NA	NA	NA	NA	NA	NA	NA	NA	NA	NA	NA	NA	NA
ACKR3	1.10448e-14	0.00328378	NA	NA	abundance (NP-40)	1.25479	0.412011	3.54694	4.13023	8.30204	7.28565	1	0	0	0	0	1	1	0.0435271	0.420109	0.0985082	0.0127437	0.00408173	0.00328378	0.259669	0.727854	7.02211e-06	8.67419e-08	1.10448e-14	1.10448e-14
ACKR3	1.10448e-14	0.00328378	NA	NA	stability	-0.437198	0.387781	-1.08357	-2.36555	-2.71593	-1.23335	0	0	0	0	0	0	0	0.433761	0.459337	0.42433	0.0971848	0.217966	0.387472	0.743637	0.75883	0.41713	0.00987593	0.00210455	0.320192
ACLY	6.83349e-07	0.0034617	24.6952	7	abundance (SDS)	-0.172121	0.137435	0.03624	0.758846	0.648776	0.749993	0	0	0	0	0	0	0	0.921707	0.951097	0.927242	0.207557	0.324594	0.197551	0.845771	0.850947	0.864389	0.693094	0.733448	0.696581
ACLY	6.83349e-07	0.0034617	24.6952	7	abundance (NP-40)	0.0309684	-0.231355	-0.117826	-0.641507	0.0811994	0.222397	0	0	0	0	0	0	0	0.473433	0.249113	0.387947	0.056849	0.402902	0.242373	0.82272	0.780903	0.806475	0.633437	0.813648	0.783119
ACLY	6.83349e-07	0.0034617	24.6952	7	stability	0.720693	1.97807	1.73075	4.04429	2.79751	0.777049	1	0	0	0	1	0	0	0.250394	0.0749722	0.158897	0.0034617	0.0102354	0.347433	0.629446	0.0415728	0.0889994	6.83349e-07	0.0014208	0.600874
ACO1	0.00294136	0.000158569	23.5108	5	abundance (SDS)	0.427789	0.272558	0.157454	-0.24073	-1.74191	-1.48275	0	0	0	0	0	0	0	0.83866	0.935162	0.910352	0.785852	0.0371047	0.0464679	0.796491	0.828918	0.847997	0.834576	0.160878	0.294316
ACO1	0.00294136	0.000158569	23.5108	5	abundance (NP-40)	-0.0908916	-0.269493	-0.492737	-2.01934	-2.51352	-2.25562	1	0	0	0	0	1	1	0.422123	0.229741	0.103366	0.000158569	0.00143496	0.00199882	0.811797	0.771061	0.698367	0.0242117	0.00294136	0.00934177
ACO1	0.00294136	0.000158569	23.5108	5	stability	0.744036	0.99112	0.747633	-0.466057	-1.49796	-0.496207	0	0	0	0	0	0	0	0.238802	0.15294	0.344204	0.307744	0.0957927	0.372757	0.617848	0.476378	0.61603	0.734166	0.170412	0.72378
ACO2	0.0461332	0.0148835	23.3903	NA	abundance (SDS)	0.121979	0.0651081	0.145448	0.978843	0.371466	0.537941	0	0	0	0	0	0	0	0.925526	0.958006	0.906129	0.0732078	0.546861	0.30821	0.853155	0.860792	0.849779	0.592448	0.809247	0.767842
ACO2	0.0461332	0.0148835	23.3903	NA	abundance (NP-40)	-0.00697972	-0.508699	-0.178017	-0.232672	-0.612495	-0.585073	0	0	0	0	0	0	0	0.496155	0.195152	0.403625	0.315537	0.130226	0.0925575	0.82676	0.692071	0.79358	0.780575	0.647212	0.659733
ACO2	0.0461332	0.0148835	23.3903	NA	stability	0.557446	1.9463	1.0062	0.579262	0.706069	-1.7132	0	0	0	0	0	0	0	0.294059	0.0148835	0.256526	0.231905	0.309725	0.0390828	0.701082	0.0461332	0.466858	0.69246	0.63654	0.0935328
ACOT13	0.00293142	0.00143211	23.4453	6	abundance (SDS)	0.176205	0.0656922	0.336559	0.752118	-0.459187	-1.84687	0	0	0	0	0	0	0	0.917026	0.958649	0.856119	0.215492	0.551849	0.00977623	0.845141	0.860717	0.816569	0.695748	0.788844	0.12404
ACOT13	0.00293142	0.00143211	23.4453	6	abundance (NP-40)	-0.234046	-0.210125	-0.0318549	-0.107988	-0.970836	-2.51424	1	0	0	0	0	0	1	0.349795	0.27506	0.486696	0.397974	0.0152198	0.00143211	0.780231	0.786096	0.822567	0.80845	0.442918	0.00293142
ACOT13	0.00293142	0.00143211	23.4453	6	stability	1.28493	1.51231	0.463396	-1.81597	-1.61859	-0.229998	0	0	0	0	0	0	0	0.106216	0.0519207	0.425478	0.0336723	0.0853423	0.462685	0.287932	0.163682	0.735058	0.0694017	0.121795	0.799507
ACOT7	1.06654e-06	0.0175102	24.3581	NA	abundance (SDS)	-0.0560169	-0.163156	-0.540407	0.39859	0.721265	0.519272	0	0	0	0	0	0	0	0.937809	0.945034	0.681547	0.425334	0.161161	0.265451	0.861944	0.847139	0.76714	0.803254	0.707602	0.773066
ACOT7	1.06654e-06	0.0175102	24.3581	NA	abundance (NP-40)	0.0183307	-0.824767	-0.444005	-0.435638	-0.78841	-0.588162	0	0	0	0	0	0	0	0.489247	0.0460837	0.196542	0.077633	0.0964053	0.138604	0.824871	0.534289	0.716628	0.719621	0.555533	0.658347
ACOT7	1.06654e-06	0.0175102	24.3581	NA	stability	-2.12215	-2.21984	-2.63136	-3.98291	-2.42574	-0.0626863	0	0	0	0	0	0	0	0.309445	0.189288	0.285076	0.0175102	0.215178	0.495319	0.0252143	0.0174009	0.00313444	1.06654e-06	0.0077394	0.831775
ACOT8	0.591015	0.0739527	24.4479	NA	abundance (SDS)	NA	NA	NA	NA	NA	NA	0	NA	NA	NA	NA	NA	NA	NA	NA	NA	NA	NA	NA	NA	NA	NA	NA	NA	NA
ACOT8	0.591015	0.0739527	24.4479	NA	abundance (NP-40)	0.593839	-0.279183	0.724578	0.408064	-0.651151	-0.447654	0	0	0	0	0	0	0	0.0998182	0.320663	0.0739527	0.179699	0.152373	0.234397	0.655783	0.768452	0.591015	0.729197	0.628738	0.71531
ACOT8	0.591015	0.0739527	24.4479	NA	stability	-0.0168012	0.442172	0.0447834	-0.514579	0.113573	0.352286	0	0	0	0	0	0	0	0.494367	0.240585	0.485253	0.117708	0.433101	0.380594	0.83903	0.742037	0.834679	0.7172	0.82298	0.768981
ACOT9	0.0382444	0.00179312	NA	NA	abundance (SDS)	0.101578	1.07702	0.907658	2.21941	-0.587558	-1.42566	0	0	0	0	0	0	0	0.934977	0.439498	0.548148	0.00620395	0.536306	0.0801265	0.855982	0.539261	0.627943	0.0439134	0.753178	0.328318
ACOT9	0.0382444	0.00179312	NA	NA	abundance (NP-40)	0.533932	0.79789	1.50794	1.48974	-0.371672	-1.55458	0	0	0	0	0	0	0	0.12838	0.0219254	0.00179312	0.00434257	0.0751432	0.0140097	0.681795	0.550062	0.130306	0.137856	0.741177	0.112543
ACOT9	0.0382444	0.00179312	NA	NA	stability	0.22313	0.994878	0.473081	1.47818	-1.24663	-2.00287	0	0	0	0	0	0	0	0.448548	0.0486155	0.357147	0.0250417	0.160289	0.236952	0.801033	0.474012	0.731792	0.179964	0.311798	0.0382444
ACOX1	0.000165208	0.000712715	19.2354	5	abundance (SDS)	0.0521436	-0.13218	0.0427174	-1.12375	-2.13277	-1.95759	0	0	0	0	0	0	0	0.938245	0.951298	0.925483	0.0582124	0.00338222	0.00293251	0.86243	0.851704	0.863598	0.512442	0.0567713	0.0929654
ACOX1	0.000165208	0.000712715	19.2354	5	abundance (NP-40)	-0.319302	-0.00525576	-0.246833	-1.44611	-2.74422	-1.69756	1	0	0	0	0	1	0	0.191923	0.475379	0.346578	0.0254881	0.000712715	0.0119427	0.757159	0.827043	0.77699	0.157124	0.000926846	0.0738252
ACOX1	0.000165208	0.000712715	19.2354	5	stability	1.76894	0.961977	2.0398	-3.20341	-1.60332	-0.810976	1	0	0	0	1	0	0	0.0228851	0.0411028	0.105288	0.00504216	0.0935863	0.391464	0.079866	0.494566	0.0337866	0.000165208	0.126936	0.582748
ACP1	0.372186	0.191538	20.4603	NA	abundance (SDS)	0.17651	-0.55212	-0.663241	0.784371	-0.174462	-0.436785	0	0	0	0	0	0	0	0.929377	0.917766	0.833814	0.413863	0.899736	0.689732	0.845094	0.763769	0.72851	0.682798	0.84541	0.794341
ACP1	0.372186	0.191538	20.4603	NA	abundance (NP-40)	-0.436195	-0.296713	-0.343302	0.474173	0.816231	-0.270872	0	0	0	0	0	0	0	0.382802	0.424727	0.341923	0.193267	0.191538	0.25981	0.719423	0.763616	0.750015	0.705492	0.53934	0.770693
ACP1	0.372186	0.191538	20.4603	NA	stability	1.15262	1.11461	0.333562	-0.209542	-0.240861	1.05088	0	0	0	0	0	0	0	0.236236	0.289307	0.457836	0.433625	0.461094	0.366188	0.372186	0.396938	0.77409	0.803997	0.797055	0.438286
ACP2	0.153381	0.00550455	NA	NA	abundance (SDS)	-0.227653	-0.331852	0.166381	-0.0492185	-1.26828	-0.96055	0	0	0	0	0	0	0	0.916955	0.932789	0.909814	0.92625	0.131541	0.203987	0.836813	0.817523	0.846649	0.862794	0.425219	0.601828
ACP2	0.153381	0.00550455	NA	NA	abundance (NP-40)	-0.325093	-0.386085	-0.355913	-0.787015	1.4543	0.881574	0	0	0	0	0	0	0	0.295514	0.236518	0.286461	0.0140277	0.00550455	0.0961761	0.755463	0.736521	0.746139	0.556334	0.153381	0.499765
ACP2	0.153381	0.00550455	NA	NA	stability	0.18884	0.456726	1.06931	-0.755	-1.3379	0.398793	0	0	0	0	0	0	0	0.450346	0.369512	0.28022	0.175287	0.155498	0.444955	0.808376	0.737278	0.426373	0.612284	0.256022	0.755553
ACSF2	0.0758946	4.66042e-05	NA	NA	abundance (SDS)	0.31771	0.314468	0.707454	-0.317696	-1.25869	-0.918717	0	0	0	0	0	0	0	0.878544	0.924086	0.621328	0.693758	0.101783	0.183704	0.820346	0.820984	0.71274	0.820349	0.431134	0.622609
ACSF2	0.0758946	4.66042e-05	NA	NA	abundance (NP-40)	0.325354	-0.0604287	1.04541	-0.865653	-1.68868	-1.41537	0	0	0	0	0	0	0	0.309405	0.469814	0.00653036	0.0100292	4.66042e-05	0.00597588	0.755386	0.817503	0.393979	0.509592	0.0758946	0.171677
ACSF2	0.0758946	4.66042e-05	NA	NA	stability	0.134262	-0.0645164	-0.368835	0.66756	0.260843	-0.499033	0	0	0	0	0	0	0	0.454954	0.485131	0.333063	0.085921	0.396186	0.409777	0.819163	0.831473	0.764325	0.654581	0.792418	0.722781
ACSF3	0.132623	0.0103675	22.2479	NA	abundance (SDS)	0.503622	0.396113	0.596326	0.726832	-0.938339	-0.726575	0	0	0	0	0	0	0	0.728811	0.889368	0.670381	0.210737	0.178374	0.248347	0.777325	0.803813	0.750466	0.705501	0.612979	0.705598
ACSF3	0.132623	0.0103675	22.2479	NA	abundance (NP-40)	0.219397	-0.122961	0.359828	0.0392206	-0.951452	-0.872774	0	0	0	0	0	0	0	0.18303	0.336657	0.158684	0.474911	0.0103675	0.129928	0.783853	0.80543	0.744919	0.821287	0.455475	0.50521
ACSF3	0.132623	0.0103675	22.2479	NA	stability	-0.233684	-0.177157	-0.389798	1.58719	-0.209771	-1.41065	0	0	0	0	0	0	0	0.249225	0.40483	0.362956	0.0165093	0.422387	0.274723	0.798681	0.810775	0.758234	0.132623	0.803948	0.21485
ACSL1	0.0313234	0.00266703	19.8464	NA	abundance (SDS)	-0.890212	-0.456405	-0.172881	0.332964	-2.03981	-2.32436	0	0	0	0	0	0	0	0.563439	0.913654	0.91278	0.68506	0.0259041	0.00761259	0.636221	0.789538	0.845654	0.817299	0.074256	0.0313234
ACSL1	0.0313234	0.00266703	19.8464	NA	abundance (NP-40)	0.809029	1.06267	1.52337	0.953428	-1.85944	-0.922883	0	0	0	0	0	0	0	0.0895425	0.187841	0.0263808	0.0393622	0.00266703	0.0837023	0.543572	0.382588	0.124135	0.454199	0.0433061	0.473788
ACSL1	0.0313234	0.00266703	19.8464	NA	stability	0.113933	-0.148487	-0.0150606	-1.37387	-0.625178	-1.39093	0	0	0	0	0	0	0	0.469026	0.476466	0.497472	0.0454245	0.226537	0.247098	0.822914	0.816453	0.839293	0.23524	0.673365	0.225667
ACSL3	2.149e-06	3.11695e-05	18.4754	11	abundance (SDS)	-0.367023	-0.0247005	-0.204093	0.85243	1.7867	2.40215	0	0	0	0	0	0	0	0.88908	0.962518	0.908296	0.24509	0.0283674	0.00318197	0.810203	0.865778	0.840718	0.653568	0.143336	0.0241785
ACSL3	2.149e-06	3.11695e-05	18.4754	11	abundance (NP-40)	0.258463	-0.196422	0.154825	0.430873	2.35491	2.12504	1	0	0	0	0	1	0	0.380867	0.318103	0.150651	0.172082	0.00881708	0.0260131	0.773977	0.789344	0.798718	0.721307	0.00609074	0.0160316
ACSL3	2.149e-06	3.11695e-05	18.4754	11	stability	0.642912	0.838118	0.0110738	3.88399	1.8595	-1.46946	1	0	0	0	1	0	0	0.31026	0.249123	0.497858	3.11695e-05	0.10568	0.279773	0.665641	0.567767	0.839893	2.149e-06	0.0607361	0.184271
ACSL4	0.0155325	7.4993e-05	12.0153	NA	abundance (SDS)	-0.0614271	0.298182	0.459353	0.00690627	2.12799	2.52977	0	0	0	0	0	0	0	0.936436	0.896379	0.684643	0.928025	0.000647103	7.4993e-05	0.86126	0.824135	0.788803	0.867865	0.057599	0.0155325
ACSL4	0.0155325	7.4993e-05	12.0153	NA	abundance (NP-40)	0.139072	-0.193471	0.675089	-0.908886	0.742077	1.95799	0	0	0	0	0	0	0	0.341986	0.120595	0.0145471	0.00159311	0.0465694	0.00295548	0.802086	0.790032	0.616815	0.482662	0.581528	0.0303044
ACSL4	0.0155325	7.4993e-05	12.0153	NA	stability	1.86781	1.2905	0.645245	2.201	1.34793	-1.9323	0	0	0	0	0	0	0	0.0622832	0.106939	0.381476	0.00552937	0.113323	0.0517934	0.0591943	0.284508	0.664611	0.0187247	0.250146	0.0482319
ACSL5	0.0152993	0.000133875	NA	NA	abundance (SDS)	0.248282	0.91619	0.745026	1.17707	0.524228	0.0828356	0	0	0	0	0	0	0	0.91543	0.710021	0.735228	0.152751	0.578826	0.928278	0.833261	0.623833	0.698519	0.480875	0.771694	0.858491
ACSL5	0.0152993	0.000133875	NA	NA	abundance (NP-40)	2.13677	1.6216	2.02818	-0.0954292	-2.01579	-1.23965	0	0	0	0	0	0	0	0.0128639	0.0331879	0.000133875	0.305301	0.00190961	0.00587258	0.0152993	0.0926466	0.02343	0.810919	0.0245308	0.268846
ACSL5	0.0152993	0.000133875	NA	NA	stability	-0.600045	0.138378	-0.0383692	-0.52958	-0.104492	-0.542853	0	0	0	0	0	0	0	0.0742672	0.463265	0.495573	0.150787	0.470412	0.352204	0.683977	0.818386	0.835696	0.711682	0.82461	0.706691
ACSS2	0.128793	0.0156662	24.4508	NA	abundance (SDS)	0.452406	0.387685	0.312283	1.17376	-0.211319	0.254716	0	0	0	0	0	0	0	0.858908	0.924506	0.88799	0.138591	0.853252	0.768576	0.79053	0.805696	0.821412	0.482865	0.839537	0.832128
ACSS2	0.128793	0.0156662	24.4508	NA	abundance (NP-40)	0.947137	0.153567	1.15949	0.0896101	-0.705846	-0.300745	0	0	0	0	0	0	0	0.0245346	0.416137	0.0794189	0.326046	0.0156662	0.335619	0.458257	0.798991	0.319242	0.812043	0.600961	0.762482
ACSS2	0.128793	0.0156662	24.4508	NA	stability	0.899267	1.598	0.684017	0.787477	0.895319	0.42592	0	0	0	0	0	0	0	0.296815	0.129547	0.392226	0.160683	0.292918	0.438152	0.532549	0.128793	0.646985	0.595375	0.53488	0.747216
ACTB	0.000176879	0.00081457	NA	NA	abundance (SDS)	NA	NA	NA	NA	NA	NA	0	NA	NA	NA	NA	NA	NA	NA	NA	NA	NA	NA	NA	NA	NA	NA	NA	NA	NA
ACTB	0.000176879	0.00081457	NA	NA	abundance (NP-40)	0.0190172	0.31726	0.380577	0.944583	3.04145	2.54448	1	0	0	0	0	1	0	0.489269	0.214658	0.375117	0.0359018	0.00081457	0.0215402	0.824755	0.757754	0.738314	0.4599	0.000176879	0.00253323
ACTB	0.000176879	0.00081457	NA	NA	stability	-0.0697184	-1.22449	0.182612	-2.73357	1.32097	3.15561	1	0	0	0	1	0	0	0.488375	0.0865932	0.48645	0.00619135	0.237337	0.126205	0.830608	0.325828	0.809661	0.00193308	0.266062	0.00021511
ACTG1	1.10448e-14	1.52441e-05	9.4394	1	abundance (SDS)	1.10817	0.0435594	0.173538	3.82595	6.38853	2.08647	1	0	0	0	1	1	0	0.418681	0.961568	0.913816	0.000271422	1.52441e-05	0.0178912	0.521481	0.863494	0.845553	3.67308e-05	8.57389e-14	0.065113
ACTG1	1.10448e-14	1.52441e-05	9.4394	1	abundance (NP-40)	0.000612833	0.696198	2.84704	3.59988	6.10427	3.36329	1	0	0	0	1	1	1	0.499234	0.0396273	0.189572	0.000631588	6.06842e-05	0.00156528	0.827802	0.605999	0.000532649	4.86876e-06	1.10448e-14	2.44369e-05
ACTG1	1.10448e-14	1.52441e-05	9.4394	1	stability	0.436296	-1.0253	-3.75742	-3.96576	-0.378447	2.38448	1	0	0	0	1	0	0	0.379714	0.106621	0.327342	0.000733855	0.441317	0.150412	0.743926	0.454703	5.21985e-06	1.20806e-06	0.76156	0.0091548
ACTL6A	0.0655757	0.00398481	27.3035	NA	abundance (SDS)	-0.741565	-0.641865	-0.877732	-0.692797	-0.377819	0.461308	0	0	0	0	0	0	0	0.282837	0.59049	0.235063	0.170107	0.506291	0.293377	0.699861	0.735769	0.642039	0.718083	0.807868	0.788313
ACTL6A	0.0655757	0.00398481	27.3035	NA	abundance (NP-40)	-0.0566668	-0.736583	-0.703197	-1.12049	-0.560998	0.147261	0	0	0	0	0	0	0	0.471509	0.126356	0.0935018	0.0285926	0.141473	0.343913	0.818185	0.584527	0.60235	0.344563	0.670327	0.800347
ACTL6A	0.0655757	0.00398481	27.3035	NA	stability	-0.350421	0.0372023	-0.520584	1.83445	0.792633	-0.73581	0	0	0	0	0	0	0	0.362171	0.490592	0.372465	0.00398481	0.21385	0.357262	0.769497	0.83588	0.715007	0.0655757	0.592632	0.621974
ACTL8	0.0179699	0.0001998	15.9363	NA	abundance (SDS)	0.0529277	0.0991666	-0.1991	1.18851	2.48923	1.85288	0	0	0	0	0	0	0	0.936817	0.951921	0.888698	0.0137617	0.0001998	0.000748088	0.862332	0.856309	0.841526	0.473992	0.0179699	0.122215
ACTL8	0.0179699	0.0001998	15.9363	NA	abundance (NP-40)	-0.0562122	-0.36345	-0.30205	0.583296	1.6366	1.47254	0	0	0	0	0	0	0	0.454412	0.332956	0.249322	0.194693	0.0159958	0.00155625	0.818267	0.743783	0.762113	0.660528	0.0887114	0.145253
ACTL8	0.0179699	0.0001998	15.9363	NA	stability	0.757786	0.439745	0.362911	-1.09797	-0.232893	0.25257	0	0	0	0	0	0	0	0.118133	0.38574	0.369735	0.129262	0.437125	0.431891	0.610859	0.742819	0.766007	0.407768	0.798858	0.794358
ACTN1	0.0607572	0.0269993	24.7986	NA	abundance (SDS)	-0.196565	0.00272643	-0.313634	1.14279	0.781107	0.554089	0	0	0	0	0	0	0	0.920156	0.963665	0.882275	0.0834304	0.272907	0.392615	0.841933	0.868346	0.821147	0.501277	0.684135	0.763196
ACTN1	0.0607572	0.0269993	24.7986	NA	abundance (NP-40)	-0.711643	-0.322597	-0.127194	0.95251	0.767978	0.0217551	0	0	0	0	0	0	0	0.266037	0.227398	0.424088	0.0771913	0.187993	0.491576	0.597906	0.756196	0.804561	0.454792	0.56715	0.824293
ACTN1	0.0607572	0.0269993	24.7986	NA	stability	0.118917	0.56283	-0.564301	-1.85938	-0.622797	1.27625	0	0	0	0	0	0	0	0.485276	0.316951	0.385892	0.0269993	0.38985	0.318462	0.822007	0.698981	0.698404	0.0607572	0.674387	0.293289
ACTN4	0.00019732	0.182004	22.3993	NA	abundance (SDS)	0.257098	0.173318	0.181453	0.407636	-0.217323	0.027813	0	0	0	0	0	0	0	0.855259	0.936384	0.885053	0.369211	0.711577	0.9445	0.831705	0.845587	0.844325	0.801194	0.838545	0.865406
ACTN4	0.00019732	0.182004	22.3993	NA	abundance (NP-40)	-1.03978	-0.469865	-1.35006	-0.454766	-1.10779	-1.54195	0	0	0	0	0	0	0	0.300292	0.337561	0.260594	0.344625	0.26063	0.182004	0.397692	0.707116	0.20518	0.712718	0.352883	0.116977
ACTN4	0.00019732	0.182004	22.3993	NA	stability	0.0727549	1.18296	1.66589	-1.07958	1.60019	3.17153	0	0	0	0	0	0	0	0.49588	0.303534	0.386503	0.292558	0.352608	0.259496	0.830099	0.352501	0.107097	0.419716	0.12802	0.00019732
ACTR10	0.0282859	0.00712438	NA	NA	abundance (SDS)	-0.330457	-0.240657	-0.661013	-1.90525	-1.62881	-1.34965	0	0	0	0	0	0	0	0.914995	0.951556	0.842565	0.0805205	0.161693	0.19809	0.817805	0.834589	0.729277	0.106919	0.213995	0.374851
ACTR10	0.0282859	0.00712438	NA	NA	abundance (NP-40)	0.503696	-0.186664	0.195803	-1.55263	-0.770538	0.244987	0	0	0	0	0	0	0	0.0435436	0.366427	0.397576	0.00712438	0.10714	0.384459	0.694061	0.791607	0.789489	0.113161	0.565708	0.777463
ACTR10	0.0282859	0.00712438	NA	NA	stability	-0.852877	-0.252925	-0.337634	-2.09062	0.154215	0.891302	0	0	0	0	0	0	0	0.207251	0.453233	0.446109	0.023304	0.470278	0.380594	0.559447	0.794275	0.772993	0.0282859	0.815342	0.537245
ACTR1A	0.0138396	0.0199944	21.0486	NA	abundance (SDS)	-0.0543748	-0.17896	-0.239862	1.15474	-0.566091	-0.672207	0	0	0	0	0	0	0	0.938971	0.94547	0.886736	0.0350283	0.390867	0.246266	0.86215	0.844713	0.834726	0.494207	0.759664	0.725395
ACTR1A	0.0138396	0.0199944	21.0486	NA	abundance (NP-40)	0.220841	0.382707	-0.383513	0.217728	1.07975	0.589952	0	0	0	0	0	0	0	0.367368	0.187273	0.249681	0.354232	0.0199944	0.137462	0.7835	0.737622	0.73736	0.78426	0.371323	0.657541
ACTR1A	0.0138396	0.0199944	21.0486	NA	stability	0.575237	0.62955	0.392886	-1.30126	-0.781816	-2.2802	0	0	0	0	0	0	0	0.3506	0.364219	0.446562	0.0940253	0.309776	0.197465	0.694072	0.671479	0.757319	0.277944	0.598368	0.0138396
ACTR1B	0.393573	0.0685946	19.7243	NA	abundance (SDS)	0.440111	-0.192575	-0.100533	0.519197	0.327967	0.15739	0	0	0	0	0	0	0	0.801022	0.94664	0.919342	0.406084	0.643422	0.813835	0.793538	0.842571	0.856124	0.773086	0.818306	0.848007
ACTR1B	0.393573	0.0685946	19.7243	NA	abundance (NP-40)	0.0457542	0.314662	-0.188217	0.395819	0.47484	0.659357	0	0	0	0	0	0	0	0.474477	0.283472	0.339334	0.283893	0.252372	0.0685946	0.820138	0.758506	0.79125	0.733311	0.70524	0.624692
ACTR1B	0.393573	0.0685946	19.7243	NA	stability	0.317366	0.18598	0.78647	-1.11977	-0.611705	-0.0388555	0	0	0	0	0	0	0	0.380643	0.451145	0.202425	0.138732	0.35032	0.491536	0.778377	0.808968	0.595909	0.393573	0.679102	0.83562
ACTR2	0.00675799	4.66042e-05	26.9843	5	abundance (SDS)	0.416467	0.487916	0.0842752	-0.908953	-1.54066	-0.979128	0	0	0	0	0	0	0	0.688826	0.725964	0.915382	0.0715795	0.00915158	0.0477044	0.799153	0.781492	0.858302	0.627322	0.261135	0.592301
ACTR2	0.00675799	4.66042e-05	26.9843	5	abundance (NP-40)	0.456337	-0.0239823	0.260358	-1.30986	-2.33126	-0.61665	1	0	0	0	0	1	0	0.257226	0.429122	0.353005	0.000897793	4.66042e-05	0.102798	0.712142	0.823915	0.77348	0.22743	0.00675799	0.645273
ACTR2	0.00675799	4.66042e-05	26.9843	5	stability	-0.843106	0.31952	-0.908495	-0.477896	0.294498	-0.831384	0	0	0	0	0	0	0	0.281612	0.236974	0.337468	0.236227	0.355561	0.310251	0.564968	0.777814	0.527069	0.730149	0.784227	0.571522
ACTR3	0.0531693	0.0034605	26.794	NA	abundance (SDS)	0.0113583	0.0138779	-0.183593	0.183995	0.00440596	-0.350813	0	0	0	0	0	0	0	0.943934	0.962383	0.887908	0.696135	0.94165	0.446649	0.867349	0.867055	0.84399	0.843927	0.868153	0.813631
ACTR3	0.0531693	0.0034605	26.794	NA	abundance (NP-40)	0.208868	-0.0244922	-0.136374	-0.646193	-1.40659	-0.840213	0	0	0	0	0	0	0	0.416103	0.448181	0.409253	0.00363352	0.0034605	0.0276684	0.786398	0.823829	0.802653	0.631161	0.175983	0.525055
ACTR3	0.0531693	0.0034605	26.794	NA	stability	0.570811	1.07585	-0.041781	-0.737349	-0.461574	-1.90162	0	0	0	0	0	0	0	0.375434	0.0641444	0.495746	0.105704	0.37185	0.0752308	0.695834	0.422135	0.835157	0.621205	0.735667	0.0531693
ACYP1	1.10448e-14	3.08221e-06	24.0773	12	abundance (SDS)	0.613267	1.33269	0.889776	-1.31736	-5.90637	-6.30983	1	0	0	0	0	1	1	0.711438	0.13319	0.498327	0.0870515	1.16835e-05	3.08221e-06	0.745119	0.385344	0.636426	0.394839	8.17352e-12	1.98088e-13
ACYP1	1.10448e-14	3.08221e-06	24.0773	12	abundance (NP-40)	0.833777	1.24935	1.83208	-1.60408	-5.86264	-6.68645	1	0	0	0	0	1	1	0.169576	0.130267	0.0446789	0.0727085	0.00132497	0.000300041	0.528917	0.262955	0.0476267	0.0975332	1.10448e-14	1.10448e-14
ACYP1	1.10448e-14	3.08221e-06	24.0773	12	stability	0.0515414	0.232589	-0.527076	-1.30743	0.388582	1.54174	0	0	0	0	0	0	0	0.488375	0.457502	0.392853	0.17972	0.43878	0.216404	0.833594	0.798927	0.712613	0.274204	0.758594	0.150412
ACYP2	0.0149506	0.00214493	23.1649	NA	abundance (SDS)	1.03499	0.610048	0.648387	-0.870635	-2.00114	-1.78046	0	0	0	0	0	0	0	0.0389244	0.623368	0.491702	0.117062	0.00351503	0.00368294	0.562595	0.746146	0.733579	0.645309	0.0826535	0.145541
ACYP2	0.0149506	0.00214493	23.1649	NA	abundance (NP-40)	-0.22782	0.157754	0.989539	-0.28051	-2.14256	-1.90908	0	0	0	0	0	0	0	0.333721	0.445011	0.141252	0.301662	0.00473503	0.00214493	0.781782	0.798081	0.430722	0.768091	0.0149506	0.0362856
ACYP2	0.0149506	0.00214493	23.1649	NA	stability	0.374136	0.104579	-0.0620723	-1.10561	-0.285481	1.0159	0	0	0	0	0	0	0	0.366228	0.481254	0.491653	0.197986	0.437125	0.264484	0.762806	0.824595	0.831876	0.402796	0.78647	0.460696
ADA	0.0100111	0.00149562	NA	NA	abundance (SDS)	-0.122262	0.150828	0.260399	-0.304198	-2.28411	-1.98283	0	0	0	0	0	0	0	0.926158	0.94518	0.863457	0.620414	0.00149562	0.00187807	0.853116	0.848985	0.831116	0.822981	0.0357443	0.0868696
ADA	0.0100111	0.00149562	NA	NA	abundance (NP-40)	0.0321149	0.911065	0.359497	-0.612661	-2.23934	-1.97945	0	0	0	0	0	0	0	0.493362	0.0766719	0.37555	0.126034	0.00216415	0.00666831	0.822522	0.481286	0.745022	0.647135	0.0100111	0.0280439
ADA	0.0100111	0.00149562	NA	NA	stability	0.85332	-0.436637	0.203337	-1.32052	-1.88955	-0.841887	0	0	0	0	0	0	0	0.384558	0.422222	0.480904	0.134274	0.222232	0.420679	0.559195	0.743816	0.805327	0.266333	0.0552752	0.565653
ADAM10	0.00298271	0.0035108	NA	7	abundance (SDS)	0.25875	-0.314886	-0.135141	1.25916	1.9406	0.390215	0	0	0	0	0	0	0	0.881976	0.919189	0.911266	0.0236241	0.0035108	0.464725	0.831411	0.820902	0.851278	0.430847	0.0972593	0.805134
ADAM10	0.00298271	0.0035108	NA	7	abundance (NP-40)	-0.119545	-0.791293	-0.246522	-0.267637	-0.528222	-0.230869	0	0	0	0	0	0	0	0.393945	0.00461356	0.358604	0.0985557	0.0828048	0.416263	0.806126	0.553875	0.77707	0.771556	0.684155	0.781025
ADAM10	0.00298271	0.0035108	NA	7	stability	0.156188	0.183487	-0.410919	1.37031	0.74949	-2.64215	0	0	0	0	0	0	0	0.460735	0.445839	0.428255	0.114405	0.223766	0.152307	0.814957	0.809481	0.751874	0.237263	0.615089	0.00298271
ADAM15	6.42011e-09	0.000214446	NA	9	abundance (SDS)	-0.212473	-0.760304	-0.223598	-3.40026	-3.54527	-1.22373	1	0	0	0	1	1	0	0.917661	0.763747	0.901838	0.000214446	0.000531254	0.0900797	0.839347	0.692515	0.837496	0.00035826	0.00017159	0.4526
ADAM15	6.42011e-09	0.000214446	NA	9	abundance (NP-40)	-0.549686	-0.952229	-0.339125	-4.11982	-4.43898	-0.267868	1	0	0	0	1	1	0	0.250412	0.149517	0.354434	0.000752589	0.000492762	0.308884	0.675177	0.454973	0.75128	9.44956e-08	6.42011e-09	0.771494
ADAM15	6.42011e-09	0.000214446	NA	9	stability	0.585751	0.605802	1.00033	2.17693	0.908306	-1.67131	0	0	0	0	0	0	0	0.356212	0.388758	0.341411	0.0205741	0.274878	0.159031	0.68984	0.68158	0.470569	0.020524	0.527182	0.105489
ADAM17	1.92635e-05	8.28065e-05	NA	13	abundance (SDS)	-1.74294	-1.52969	-1.3347	-3.66183	-3.93779	0.338177	1	0	0	0	1	1	0	0.282458	0.574876	0.608078	0.00465186	0.00581208	0.769864	0.160436	0.267305	0.384097	9.1768e-05	1.92635e-05	0.816239
ADAM17	1.92635e-05	8.28065e-05	NA	13	abundance (NP-40)	-0.397188	-1.00928	-0.639333	-3.36251	-3.38883	1.02972	1	0	0	0	1	1	0	0.212799	0.0184781	0.157545	8.28065e-05	0.000264732	0.0195612	0.732855	0.417781	0.634488	2.45594e-05	2.06664e-05	0.404329
ADAM17	1.92635e-05	8.28065e-05	NA	13	stability	-2.00288	-1.3878	-0.961679	-1.2721	-0.916727	-0.645517	0	0	0	0	0	0	0	0.0333877	0.249103	0.348162	0.0419372	0.243447	0.395263	0.038243	0.227409	0.49475	0.295861	0.522148	0.66449
ADAM9	0.000793572	2.34349e-05	NA	6	abundance (SDS)	-0.199864	0.573148	0.215297	-0.0456363	-1.90819	-0.986293	0	0	0	0	0	0	0	0.913761	0.774176	0.890676	0.925924	0.0105477	0.110988	0.841402	0.757556	0.838881	0.863238	0.106095	0.588578
ADAM9	0.000793572	2.34349e-05	NA	6	abundance (NP-40)	0.410568	0.0499635	0.403477	-1.09178	-1.61224	-0.588664	0	0	0	0	0	0	0	0.313869	0.434999	0.216983	0.00363352	0.00374894	0.0826972	0.728346	0.819389	0.730748	0.363397	0.095218	0.658121
ADAM9	0.000793572	2.34349e-05	NA	6	stability	-1.50287	-0.427903	-0.859023	-2.91371	-2.53814	-1.60903	1	0	0	0	1	1	0	0.109891	0.328301	0.294345	2.34349e-05	0.00228806	0.255671	0.16809	0.746592	0.555948	0.000793572	0.00474997	0.124976
ADAR	1.2062e-12	1.02922e-05	19.8237	7	abundance (SDS)	-0.329176	-0.186311	-0.0948356	-2.34816	-1.80855	0.700373	0	0	0	0	0	0	0	0.860114	0.943596	0.917952	0.000629556	0.00855835	0.16414	0.818063	0.843563	0.856894	0.028943	0.136069	0.715336
ADAR	1.2062e-12	1.02922e-05	19.8237	7	abundance (NP-40)	-0.102425	-1.23172	-0.766515	-1.82131	-1.17286	0.276476	0	0	0	0	0	0	0	0.474737	0.312415	0.322523	0.0314513	0.0993404	0.386825	0.80955	0.273704	0.567973	0.0494017	0.310659	0.769185
ADAR	1.2062e-12	1.02922e-05	19.8237	7	stability	-1.11181	-0.842739	-0.729722	5.55466	2.76421	0.611233	1	0	0	0	1	1	0	0.270394	0.419403	0.407112	1.02922e-05	0.00721052	0.403226	0.398757	0.565175	0.625	1.2062e-12	0.00166995	0.679301
ADARB1	0.00366076	0.100435	NA	NA	abundance (SDS)	-2.37612	-2.89854	-1.26552	-0.284657	0.255555	0.29583	0	0	0	0	0	0	0	0.305491	0.232658	0.793537	0.890627	0.896544	0.857518	0.026338	0.00366076	0.426922	0.826686	0.831979	0.824582
ADARB1	0.00366076	0.100435	NA	NA	abundance (NP-40)	-0.259879	0.00873762	2.27795	-1.62207	-1.08626	1.01919	0	0	0	0	0	0	0	0.425295	0.499024	0.326452	0.259253	0.182339	0.100435	0.773606	0.82647	0.00851445	0.092522	0.367031	0.41126
ADARB1	0.00366076	0.100435	NA	NA	stability	-0.394591	-0.642452	-1.10164	0.376384	0.60421	-0.198928	0	0	0	0	0	0	0	0.364709	0.419403	0.426106	0.415376	0.290757	0.47909	0.756811	0.665844	0.405379	0.762157	0.682245	0.806262
ADCK1	0.101919	0.0104868	NA	NA	abundance (SDS)	NA	NA	NA	NA	NA	NA	0	NA	NA	NA	NA	NA	NA	NA	NA	NA	NA	NA	NA	NA	NA	NA	NA	NA	NA
ADCK1	0.101919	0.0104868	NA	NA	abundance (NP-40)	1.56678	-0.0265362	0.697432	1.13502	1.58902	0.942023	0	0	0	0	0	0	0	0.16536	0.49102	0.335188	0.0238152	0.0104868	0.0916389	0.108716	0.82348	0.605357	0.335087	0.101919	0.461546
ADCK1	0.101919	0.0104868	NA	NA	stability	-0.0718982	0.170424	0.0397334	-0.197373	0.277121	0.103679	0	0	0	0	0	0	0	0.489494	0.46576	0.495264	0.422896	0.421992	0.470198	0.830243	0.812135	0.835481	0.806591	0.788518	0.824755
ADCK3	0.0623727	0.0216729	NA	NA	abundance (SDS)	0.150949	-0.0535724	0.465782	0.348154	-0.399653	0.402917	0	0	0	0	0	0	0	0.925255	0.960535	0.816087	0.635572	0.647105	0.548974	0.848967	0.862251	0.787187	0.814184	0.803014	0.802273
ADCK3	0.0623727	0.0216729	NA	NA	abundance (NP-40)	0.172126	-0.500164	0.486998	1.19864	0.140898	1.34756	0	0	0	0	0	0	0	0.355681	0.255628	0.374358	0.0216729	0.345021	0.0939094	0.794906	0.695457	0.700592	0.294293	0.8017	0.206533
ADCK3	0.0623727	0.0216729	NA	NA	stability	1.51461	1.8508	1.09261	-0.509969	0.476921	-0.120874	0	0	0	0	0	0	0	0.104866	0.11996	0.373918	0.337003	0.382222	0.483926	0.162622	0.0623727	0.411252	0.71887	0.730482	0.821649
ADCK4	0.0107719	0.0428698	NA	NA	abundance (SDS)	0.138946	0.457647	0.544522	1.08339	0.139071	0.715025	0	0	0	0	0	0	0	0.930591	0.908061	0.815117	0.161729	0.892764	0.344786	0.850728	0.789229	0.765963	0.535656	0.85071	0.709936
ADCK4	0.0107719	0.0428698	NA	NA	abundance (NP-40)	0.412173	0.961952	2.22196	0.831303	-0.13902	1.09809	0	0	0	0	0	0	0	0.218043	0.184921	0.0428698	0.0703359	0.333176	0.0637441	0.727798	0.448685	0.0107719	0.530396	0.802097	0.35925
ADCK4	0.0107719	0.0428698	NA	NA	stability	0.262236	-0.205085	-1.0422	0.518111	-0.114578	-0.390187	0	0	0	0	0	0	0	0.358101	0.457373	0.274735	0.221141	0.4541	0.44958	0.792089	0.804954	0.443873	0.715913	0.822798	0.758119
ADCY9	0.538148	0.00340953	NA	NA	abundance (SDS)	-0.21725	-0.146528	-0.614003	0.0341812	0.215119	1.07899	0	0	0	0	0	0	0	0.908581	0.95071	0.697753	0.926327	0.75041	0.0510928	0.838557	0.84962	0.744883	0.864639	0.83891	0.538148
ADCY9	0.538148	0.00340953	NA	NA	abundance (NP-40)	-0.178193	-0.547942	-0.346409	-0.803161	-0.547187	0.452114	0	0	0	0	0	0	0	0.308196	0.102217	0.296286	0.0125711	0.00340953	0.0426018	0.79354	0.675917	0.749067	0.547	0.676237	0.713688
ADCY9	0.538148	0.00340953	NA	NA	stability	0.401592	0.511183	0.376086	-0.650333	0.368226	0.221585	0	0	0	0	0	0	0	0.302064	0.316416	0.407112	0.216486	0.297583	0.461535	0.754711	0.718431	0.762243	0.662351	0.764499	0.801374
ADD1	3.07552e-08	1.57633e-05	12.868	13	abundance (SDS)	-0.400892	-0.202643	-0.807459	-1.46716	-2.21523	-1.04212	0	0	0	0	0	0	0	0.876114	0.94901	0.674346	0.0662891	0.0149227	0.173158	0.802733	0.840953	0.673172	0.30349	0.0444785	0.558694
ADD1	3.07552e-08	1.57633e-05	12.868	13	abundance (NP-40)	-0.358832	-0.13805	-0.220085	0.442243	-0.48728	-0.959544	0	0	0	0	0	0	0	0.202739	0.334037	0.287174	0.083281	0.0913854	0.198078	0.74523	0.802301	0.783685	0.717262	0.700483	0.450244
ADD1	3.07552e-08	1.57633e-05	12.868	13	stability	-0.264562	0.0716883	-0.54023	-3.29348	-4.44711	-0.847196	1	0	0	0	1	0	0	0.457942	0.482267	0.425906	1.57633e-05	0.0108793	0.44081	0.791537	0.830278	0.707685	9.80494e-05	3.07552e-08	0.562663
ADD3	4.85507e-10	3.82397e-07	NA	13	abundance (SDS)	-0.410821	-0.33408	-0.534267	-4.36563	-4.31185	-1.52809	1	0	0	0	1	1	0	0.805758	0.909345	0.720933	1.59759e-06	1.38233e-05	0.0109546	0.800461	0.817073	0.768882	1.33384e-06	1.90638e-06	0.26821
ADD3	4.85507e-10	3.82397e-07	NA	13	abundance (NP-40)	-0.128085	-0.412986	-0.868413	-0.745715	-0.93236	-0.332499	0	0	0	0	0	0	0	0.427175	0.195152	0.0421414	0.156126	0.0197345	0.392363	0.804377	0.72752	0.507896	0.579533	0.467741	0.753268
ADD3	4.85507e-10	3.82397e-07	NA	13	stability	0.57088	0.348073	1.41573	-3.64455	-4.93295	-1.73498	1	0	0	0	1	1	0	0.360023	0.402035	0.176253	0.00163898	3.82397e-07	0.341705	0.695806	0.770145	0.212109	1.10987e-05	4.85507e-10	0.0879627
ADGRG2	0.00941452	0.00903331	NA	5	abundance (SDS)	0.821413	0.00778299	0.173015	-1.55077	0.417572	-1.81883	0	0	0	0	0	0	0	0.908012	0.963701	0.926136	0.587408	0.894134	0.490293	0.667211	0.867764	0.845633	0.255507	0.798895	0.132756
ADGRG2	0.00941452	0.00903331	NA	5	abundance (NP-40)	0.786309	0.457996	1.25758	-1.20631	-2.25378	-0.99843	1	0	0	0	0	1	0	0.198964	0.187458	0.138944	0.0473831	0.00903331	0.207103	0.556738	0.711531	0.257991	0.289473	0.00941452	0.4249
ADGRG2	0.00941452	0.00903331	NA	5	stability	0.414043	0.34276	0.417604	-0.904636	-0.345247	-0.555126	0	0	0	0	0	0	0	0.410289	0.416918	0.450585	0.244408	0.449086	0.454061	0.750913	0.771601	0.749813	0.529366	0.770921	0.701982
ADH5	5e-09	7.666e-06	21.5143	6	abundance (SDS)	-0.364176	-0.152746	-0.555178	0.0713906	-0.730684	-0.0958098	0	0	0	0	0	0	0	0.804789	0.945205	0.625991	0.900355	0.178318	0.865411	0.810812	0.8487	0.762878	0.859984	0.704038	0.856763
ADH5	5e-09	7.666e-06	21.5143	6	abundance (NP-40)	0.418798	-0.191687	-0.0790141	-0.353117	-1.54658	-1.23818	0	0	0	0	0	0	0	0.19075	0.0443773	0.458222	0.0233048	0.000592304	0.0126267	0.725522	0.790447	0.81406	0.747006	0.115288	0.269743
ADH5	5e-09	7.666e-06	21.5143	6	stability	-0.671039	0.740955	-0.390211	-2.86201	-4.66738	-3.69782	1	0	0	0	1	1	1	0.346425	0.120499	0.446056	8.48037e-05	7.666e-06	0.00329467	0.652989	0.619398	0.758112	0.00103319	5e-09	7.818e-06
ADI1	0.00354716	0.0039411	17.2828	5	abundance (SDS)	0.0511475	0.0738467	0.151903	-1.38764	-2.81262	-1.92992	1	0	0	0	0	1	0	0.940515	0.958871	0.912505	0.0813456	0.0039411	0.0178485	0.862554	0.859667	0.848826	0.351463	0.00521709	0.100118
ADI1	0.00354716	0.0039411	17.2828	5	abundance (NP-40)	0.192001	1.08883	0.376911	-1.16437	-2.47397	-2.04059	1	0	0	0	0	1	0	0.424853	0.268382	0.353553	0.0369753	0.00902997	0.0200266	0.790374	0.36534	0.739498	0.316101	0.00354716	0.0223632
ADI1	0.00354716	0.0039411	17.2828	5	stability	-0.15782	0.547216	0.394736	-0.734866	-0.911199	1.01074	0	0	0	0	0	0	0	0.463733	0.424662	0.440106	0.306174	0.357504	0.29351	0.814637	0.705027	0.756768	0.622444	0.525457	0.463977
ADK	6.57e-07	0.00214566	24.9725	7	abundance (SDS)	-0.104815	0.203722	-0.0587053	0.467868	-0.0883155	0.408204	0	0	0	0	0	0	0	0.932731	0.941289	0.924848	0.449771	0.920562	0.491529	0.85554	0.840778	0.861605	0.786659	0.857766	0.801064
ADK	6.57e-07	0.00214566	24.9725	7	abundance (NP-40)	-0.545123	-0.0874257	-0.723424	-2.18736	-1.85724	-2.44264	0	0	0	0	0	0	0	0.287064	0.433519	0.276228	0.0116599	0.0170133	0.0662953	0.67711	0.812462	0.591634	0.0124436	0.0436435	0.00410643
ADK	6.57e-07	0.00214566	24.9725	7	stability	4.0497	2.81707	3.22662	2.8556	1.79088	4.03158	1	1	1	0	1	0	0	0.00214566	0.00216823	0.0932647	0.00809837	0.093974	0.0957724	6.57e-07	0.00129229	0.000144822	0.00106734	0.0748545	7.50108e-07
ADNP	1.60627e-08	9.54766e-05	16.1531	11	abundance (SDS)	-0.465287	-0.134509	0.164998	-0.985573	-0.375049	0.828368	0	0	0	0	0	0	0	0.811705	0.95283	0.904697	0.135799	0.625711	0.146682	0.787312	0.85137	0.846859	0.588953	0.808471	0.664199
ADNP	1.60627e-08	9.54766e-05	16.1531	11	abundance (NP-40)	-0.0243006	-0.00968434	0.774001	1.49767	2.10186	2.93782	1	0	0	0	0	0	1	0.49073	0.496702	0.200756	0.0140643	0.00796559	0.001827	0.823861	0.826314	0.56375	0.134531	0.0175986	0.000324121
ADNP	1.60627e-08	9.54766e-05	16.1531	11	stability	-0.874226	-0.372793	-0.572209	4.52677	1.90602	1.56792	1	0	0	0	1	0	0	0.219669	0.432628	0.342069	9.54766e-05	0.0267016	0.388	0.547206	0.763192	0.695279	1.60627e-08	0.0524141	0.139613
ADO	1.68052e-05	0.000408446	NA	NA	abundance (SDS)	NA	NA	NA	NA	NA	NA	0	NA	NA	NA	NA	NA	NA	NA	NA	NA	NA	NA	NA	NA	NA	NA	NA	NA	NA
ADO	1.68052e-05	0.000408446	NA	NA	abundance (NP-40)	0.111396	0.257697	0.31701	0.182275	-0.177896	-0.00465727	0	0	0	0	0	0	0	0.468259	0.419131	0.168584	0.348166	0.397131	0.497057	0.80777	0.774178	0.757826	0.792612	0.793607	0.827141
ADO	1.68052e-05	0.000408446	NA	NA	stability	0.0678334	-0.0287243	-0.291284	-3.58099	-2.72423	-0.31118	1	0	0	0	1	0	0	0.492572	0.496506	0.458073	0.000408446	0.0407404	0.456766	0.830922	0.837203	0.785031	1.68052e-05	0.00202237	0.779983
ADPGK	0.119162	0.011267	21.8506	NA	abundance (SDS)	0.457414	0.649048	-0.887992	1.86304	0.244033	-0.286953	0	0	0	0	0	0	0	0.896696	0.909014	0.810667	0.0944133	0.863986	0.834294	0.789287	0.733356	0.637262	0.119162	0.834003	0.826257
ADPGK	0.119162	0.011267	21.8506	NA	abundance (NP-40)	0.449736	-0.297869	-0.0741908	0.0473239	-0.506455	-1.09853	0	0	0	0	0	0	0	0.311378	0.224546	0.427217	0.366929	0.117041	0.0494919	0.714554	0.763291	0.814965	0.819859	0.692965	0.358964
ADPGK	0.119162	0.011267	21.8506	NA	stability	-1.52623	0.0380726	-0.463927	-1.4493	1.05286	1.32139	0	0	0	0	0	0	0	0.194291	0.49025	0.363159	0.011267	0.142616	0.20686	0.157317	0.835743	0.73488	0.19446	0.43701	0.265811
ADPRHL2	0.13718	0.00383514	12.1993	NA	abundance (SDS)	-0.0275107	-0.0612605	-0.139466	1.67557	0.375185	-0.539299	0	0	0	0	0	0	0	0.942507	0.958891	0.909977	0.00383514	0.529831	0.350019	0.865442	0.861282	0.850652	0.190954	0.808442	0.767456
ADPRHL2	0.13718	0.00383514	12.1993	NA	abundance (NP-40)	-0.296526	0.0371326	0.350035	0.866636	0.0567265	-1.22161	0	0	0	0	0	0	0	0.216946	0.483484	0.308217	0.0869375	0.456048	0.0391684	0.763668	0.821652	0.747956	0.508989	0.818174	0.279945
ADPRHL2	0.13718	0.00383514	12.1993	NA	stability	1.57457	0.823072	0.692999	-0.404173	0.364979	1.38768	0	0	0	0	0	0	0	0.0097974	0.24098	0.326726	0.323901	0.388668	0.175913	0.13718	0.576123	0.642767	0.75393	0.765422	0.22748
ADRBK1	0.248514	0.00168538	NA	NA	abundance (SDS)	-0.99877	-0.886051	-0.201157	0.293635	-0.852605	-0.319665	0	0	0	0	0	0	0	0.644627	0.830525	0.914171	0.78067	0.449033	0.77127	0.582033	0.638171	0.841194	0.824999	0.653489	0.81996
ADRBK1	0.248514	0.00168538	NA	NA	abundance (NP-40)	0.215257	-0.127431	0.490342	-0.682884	-1.10169	-0.45052	0	0	0	0	0	0	0	0.289557	0.377709	0.0674681	0.033451	0.00168538	0.18716	0.784859	0.804512	0.699298	0.612854	0.356884	0.714269
ADRBK1	0.248514	0.00168538	NA	NA	stability	0.43419	0.897954	-0.198264	0.435556	1.35074	0.34078	0	0	0	0	0	0	0	0.29531	0.203692	0.462198	0.381494	0.232921	0.451282	0.744598	0.533325	0.806403	0.744162	0.248514	0.77214
ADRM1	0.024956	0.0904456	16.5882	NA	abundance (SDS)	-0.485738	-0.492588	-0.650288	0.10666	-0.160787	-0.518269	0	0	0	0	0	0	0	0.8627	0.912731	0.800999	0.913437	0.888962	0.557164	0.782062	0.780264	0.732937	0.855287	0.847497	0.773342
ADRM1	0.024956	0.0904456	16.5882	NA	abundance (NP-40)	-0.0148862	-0.35396	0.382807	-0.125015	-0.614207	-0.789348	0	0	0	0	0	0	0	0.493362	0.391	0.249364	0.46481	0.345459	0.230544	0.825448	0.746745	0.73759	0.805009	0.646414	0.554994
ADRM1	0.024956	0.0904456	16.5882	NA	stability	-0.245394	0.346957	-0.516947	-2.12494	0.362691	1.47966	0	0	0	0	0	0	0	0.44769	0.445112	0.397535	0.0904456	0.453259	0.315602	0.796018	0.770452	0.716338	0.024956	0.766069	0.179237
ADSL	0.0836083	0.00720837	25.182	NA	abundance (SDS)	-0.0262093	-0.06988	-0.349024	0.506783	1.44604	1.46521	0	0	0	0	0	0	0	0.942622	0.957992	0.844905	0.340435	0.0154936	0.00804316	0.865598	0.860179	0.814004	0.776473	0.316058	0.304647
ADSL	0.0836083	0.00720837	25.182	NA	abundance (NP-40)	-0.680879	-0.760866	-1.48195	-0.614736	1.17815	1.63834	0	0	0	0	0	0	0	0.236848	0.0203626	0.0787752	0.184851	0.0286473	0.00720837	0.613876	0.571138	0.141175	0.646167	0.307284	0.088264
ADSL	0.0836083	0.00720837	25.182	NA	stability	1.05951	0.588257	1.59266	-1.49135	-1.75304	-0.773391	0	0	0	0	0	0	0	0.228707	0.164736	0.216653	0.103779	0.0777904	0.322969	0.432718	0.688821	0.130679	0.173571	0.0836083	0.602787
ADSS	0.00128923	0.000355395	20.5215	3	abundance (SDS)	-0.525651	-0.328709	-0.748735	1.61543	2.26018	1.14167	0	0	0	0	0	0	0	0.595647	0.895106	0.371272	0.00155235	0.000355395	0.0140749	0.771298	0.818157	0.697073	0.220855	0.0386378	0.501935
ADSS	0.00128923	0.000355395	20.5215	3	abundance (NP-40)	-0.179364	-0.885169	-1.03279	0.181541	0.989721	0.755174	0	0	0	0	0	0	0	0.389501	0.0363143	0.0359341	0.392618	0.0431399	0.133157	0.793274	0.497531	0.402306	0.79278	0.430602	0.574308
ADSS	0.00128923	0.000355395	20.5215	3	stability	0.802752	0.853247	-0.146294	-2.81755	-2.12607	-1.30222	0	0	0	0	0	0	0	0.26187	0.155992	0.470656	0.0465677	0.0347739	0.290196	0.587203	0.559237	0.816876	0.00128923	0.0248526	0.277358
ADSSL1	0.000525471	0.00133931	NA	3	abundance (SDS)	0.42414	-0.619468	-0.449266	1.36601	3.32301	1.85772	1	0	0	0	0	1	0	0.86969	0.886496	0.867469	0.0881931	0.00133931	0.0224221	0.797354	0.743126	0.791304	0.364758	0.000525471	0.120756
ADSSL1	0.000525471	0.00133931	NA	3	abundance (NP-40)	-0.640081	-0.863993	-1.28277	-0.193649	0.327122	0.172975	0	0	0	0	0	0	0	0.228939	0.128776	0.0860007	0.402196	0.13352	0.41879	0.634127	0.510611	0.243049	0.789991	0.754864	0.794715
ADSSL1	0.000525471	0.00133931	NA	3	stability	1.65524	1.06301	0.0509768	-2.12953	-1.68729	-1.53486	0	0	0	0	0	0	0	0.124389	0.181687	0.493397	0.0367471	0.0323014	0.307991	0.110309	0.430449	0.833685	0.0245359	0.100833	0.153453
AFAP1	1.10448e-14	1.45097e-06	12.1704	1	abundance (SDS)	1.01025	0.694101	1.40422	0.636458	5.87239	6.34664	1	0	0	0	0	1	1	0.233052	0.741832	0.0760418	0.340775	3.41589e-06	1.45097e-06	0.575939	0.717612	0.341334	0.737568	1.11702e-11	1.34119e-13
AFAP1	1.10448e-14	1.45097e-06	12.1704	1	abundance (NP-40)	-1.70582	-1.52596	-1.33915	6.12935	7.21195	7.14347	1	0	0	0	1	1	1	0.0623036	0.154796	0.0687753	0.000144353	0.00216902	0.000427497	0.0719305	0.123119	0.211103	1.10448e-14	1.10448e-14	1.10448e-14
AFAP1	1.10448e-14	1.45097e-06	12.1704	1	stability	-0.326549	-0.35906	0.220179	-2.94251	-1.4654	0.171561	1	0	0	0	1	0	0	0.393398	0.451134	0.457502	0.00239214	0.278987	0.477455	0.775962	0.767091	0.801683	0.000686022	0.186296	0.811907
AFF1	0.0643707	0.000603962	NA	NA	abundance (SDS)	-0.200773	-0.476379	0.389906	1.3413	-0.0320246	-1.02602	0	0	0	0	0	0	0	0.926932	0.922199	0.875842	0.113461	0.941118	0.263324	0.841256	0.784486	0.805203	0.380013	0.8649	0.567468
AFF1	0.0643707	0.000603962	NA	NA	abundance (NP-40)	0.433227	-0.0679941	0.744567	1.74033	0.0240289	0.0322781	0	0	0	0	0	0	0	0.389797	0.428651	0.296003	0.000603962	0.486487	0.484677	0.720476	0.816116	0.580164	0.0643707	0.823907	0.822494
AFF1	0.0643707	0.000603962	NA	NA	stability	-0.730029	-0.413644	-0.885524	-0.483379	0.0483237	-1.01031	0	0	0	0	0	0	0	0.296815	0.350898	0.363159	0.295752	0.49105	0.399106	0.624848	0.751036	0.540632	0.728261	0.834112	0.464247
AFF4	0.0011235	0.00220912	NA	5	abundance (SDS)	0.134655	0.247096	0.641632	-0.126836	-1.06148	-1.87041	0	0	0	0	0	0	0	0.939017	0.955298	0.881618	0.925744	0.578688	0.246786	0.851349	0.833469	0.735847	0.852468	0.547983	0.116974
AFF4	0.0011235	0.00220912	NA	5	abundance (NP-40)	-0.181753	-1.06161	-0.315936	2.67748	-0.823273	-2.70763	1	0	0	0	1	0	0	0.271267	0.19846	0.370819	0.00220912	0.148077	0.0196332	0.792731	0.383286	0.758138	0.00131023	0.535176	0.0011235
AFF4	0.0011235	0.00220912	NA	5	stability	-0.620202	0.0321994	-0.250197	1.74511	0.473974	0.829198	0	0	0	0	0	0	0	0.251045	0.494841	0.459136	0.0353691	0.368458	0.391464	0.675497	0.836663	0.794909	0.0855074	0.731488	0.572736
AFG3L2	0.00114416	0.000628869	25.6265	7	abundance (SDS)	0.128877	-0.690552	-0.462298	-0.222049	-0.940777	-0.234707	0	0	0	0	0	0	0	0.923608	0.682839	0.791517	0.748462	0.143124	0.713545	0.852177	0.718891	0.788065	0.837756	0.611768	0.835613
AFG3L2	0.00114416	0.000628869	25.6265	7	abundance (NP-40)	-0.100244	-0.33994	-0.549851	-0.603476	-0.313319	-0.0681971	0	0	0	0	0	0	0	0.396548	0.184921	0.0671493	0.0278417	0.204612	0.438998	0.809979	0.751033	0.675106	0.651384	0.758894	0.816078
AFG3L2	0.00114416	0.000628869	25.6265	7	stability	1.80266	1.13356	0.543392	0.443085	2.84178	-1.50081	1	0	0	0	0	1	0	0.0216819	0.0335998	0.330211	0.199742	0.000628869	0.0760153	0.0722519	0.384587	0.706486	0.741741	0.00114416	0.169066
AFTPH	3.79441e-12	0.000115393	NA	13	abundance (SDS)	-2.01119	-0.316854	-0.523523	-5.99087	-3.52042	0.137537	1	0	0	0	1	0	0	0.173913	0.948649	0.881609	0.000115393	0.0124621	0.910579	0.0804176	0.820515	0.77189	3.79441e-12	0.000195373	0.850932
AFTPH	3.79441e-12	0.000115393	NA	13	abundance (NP-40)	0.399181	0.190507	0.591892	-0.899203	0.0436313	1.0392	0	0	0	0	0	0	0	0.307729	0.412707	0.117208	0.0798371	0.4663	0.0618278	0.73219	0.790721	0.656665	0.488759	0.820513	0.398073
AFTPH	3.79441e-12	0.000115393	NA	13	stability	-0.525337	-0.390011	-0.456259	-1.23177	-0.486718	0.607808	0	0	0	0	0	0	0	0.277831	0.364275	0.311522	0.0271031	0.262307	0.433589	0.713256	0.758172	0.737432	0.321199	0.727104	0.680741
AGAP3	0.106534	0.0193172	NA	NA	abundance (SDS)	1.05545	0.606836	0.653542	0.84136	1.90663	0.797635	0	0	0	0	0	0	0	0.719006	0.921753	0.85797	0.506676	0.137533	0.506712	0.551339	0.747165	0.731833	0.658499	0.106534	0.677304
AGAP3	0.106534	0.0193172	NA	NA	abundance (NP-40)	0.908451	-0.260896	0.672594	0.147281	-0.0217548	-0.115695	0	0	0	0	0	0	0	0.0193172	0.304214	0.0787714	0.355022	0.48598	0.405337	0.482937	0.773339	0.618075	0.800343	0.824293	0.806906
AGAP3	0.106534	0.0193172	NA	NA	stability	-0.543363	0.0266701	-0.421787	0.31529	0.0470362	0.172566	0	0	0	0	0	0	0	0.0627871	0.485131	0.262617	0.331827	0.478436	0.433589	0.706497	0.837521	0.748511	0.778918	0.834319	0.811705
AGFG1	0.0947693	0.0191753	18.2585	NA	abundance (SDS)	-0.0110873	0.0661523	0.262227	0.0234726	0.94092	1.36794	0	0	0	0	0	0	0	0.944633	0.958221	0.876145	0.927066	0.124108	0.0191753	0.86738	0.860658	0.830789	0.865924	0.611697	0.363568
AGFG1	0.0947693	0.0191753	18.2585	NA	abundance (NP-40)	-0.344107	-0.232636	-0.164215	-0.0238533	0.0357905	1.61384	0	0	0	0	0	0	0	0.203799	0.318757	0.356053	0.475493	0.474658	0.030808	0.749769	0.780584	0.796664	0.823937	0.821886	0.0947693
AGFG1	0.0947693	0.0191753	18.2585	NA	stability	-0.788619	-0.978455	-0.162307	-0.190576	0.140244	0.64697	0	0	0	0	0	0	0	0.0464356	0.0553018	0.449755	0.383213	0.450638	0.384228	0.594768	0.484319	0.813753	0.808015	0.818032	0.663846
AGFG2	0.00130378	0.000202807	NA	5	abundance (SDS)	0.568167	-0.361095	0.355852	-0.646587	-1.5176	-0.652672	0	0	0	0	0	0	0	0.791716	0.932539	0.874334	0.467925	0.0959979	0.435324	0.759046	0.811468	0.812576	0.734186	0.274167	0.732128
AGFG2	0.00130378	0.000202807	NA	5	abundance (NP-40)	0.571649	-0.270828	-0.178056	-1.18614	-2.67847	-1.901	1	0	0	0	0	1	0	0.26666	0.22062	0.395284	0.0309335	0.000202807	0.010747	0.665686	0.770704	0.793571	0.302197	0.00130378	0.0373678
AGFG2	0.00130378	0.000202807	NA	5	stability	-0.565348	-0.0500024	-0.283845	0.825774	0.518276	-0.388279	0	0	0	0	0	0	0	0.289561	0.488119	0.384213	0.214582	0.278449	0.470373	0.697992	0.833842	0.786873	0.574632	0.715852	0.758683
AGK	0.165905	0.00731504	25.8576	NA	abundance (SDS)	-0.163872	0.0946978	0.193746	0.643864	0.794955	-0.164846	0	0	0	0	0	0	0	0.915287	0.953379	0.886911	0.183908	0.126542	0.778739	0.84703	0.856912	0.842384	0.7351	0.678422	0.846882
AGK	0.165905	0.00731504	25.8576	NA	abundance (NP-40)	-0.0049831	0.0332805	0.166173	-0.105416	0.105563	-1.42736	0	0	0	0	0	0	0	0.497466	0.47534	0.394983	0.397052	0.433751	0.00731504	0.827088	0.822321	0.796231	0.80896	0.808931	0.165905
AGK	0.165905	0.00731504	25.8576	NA	stability	1.18219	1.19068	0.700336	-1.02318	-0.493189	-0.63885	0	0	0	0	0	0	0	0.101238	0.143328	0.336623	0.118029	0.37998	0.405663	0.353	0.347516	0.639285	0.456058	0.724843	0.667428
AGL	0.00172581	0.000999352	20.3621	5	abundance (SDS)	0.1729	0.406842	0.315839	0.122988	-1.67809	-2.49704	0	0	0	0	0	0	0	0.915457	0.88285	0.85708	0.863093	0.0208528	0.000999352	0.845651	0.801376	0.820715	0.853013	0.189752	0.0174795
AGL	0.00172581	0.000999352	20.3621	5	abundance (NP-40)	0.228022	0.609685	0.557017	-0.828955	-2.58362	-2.62262	1	0	0	0	0	1	1	0.324894	0.14185	0.140896	0.0324273	0.00107562	0.00459569	0.781732	0.648517	0.672043	0.531797	0.00209347	0.00172581
AGL	0.00172581	0.000999352	20.3621	5	stability	0.287344	0.333445	0.101536	-0.756988	-0.229076	-1.15039	0	0	0	0	0	0	0	0.378699	0.354682	0.471758	0.064882	0.423116	0.189871	0.78601	0.774122	0.825135	0.611267	0.799713	0.373637
AGO2	0.0110044	0.000639408	NA	NA	abundance (SDS)	0.385073	0.455207	0.405148	0.484331	0.830313	1.28283	0	0	0	0	0	0	0	0.830564	0.864899	0.819316	0.429723	0.18777	0.0299482	0.806275	0.789836	0.801764	0.782429	0.663351	0.416221
AGO2	0.0110044	0.000639408	NA	NA	abundance (NP-40)	-0.0230699	-0.0400254	0.0354474	0.655468	1.41062	1.41725	0	0	0	0	0	0	0	0.472281	0.468289	0.476682	0.00226471	0.0153801	0.000639408	0.82407	0.821147	0.821945	0.626615	0.173997	0.170765
AGO2	0.0110044	0.000639408	NA	NA	stability	0.167258	-0.0772503	-1.79588	-0.538635	2.33823	2.16762	0	0	0	0	0	0	0	0.459249	0.485423	0.19435	0.249275	0.0641471	0.0136685	0.812769	0.829341	0.0737362	0.708288	0.0110044	0.0212532
AGPAT1	0.031229	0.000309984	18.7145	NA	abundance (SDS)	-0.113346	-1.25187	-0.0521051	0.0934093	-2.23052	-1.8959	0	0	0	0	0	0	0	0.939747	0.821217	0.929032	0.925781	0.135381	0.15829	0.854364	0.435336	0.862434	0.857085	0.0424329	0.109561
AGPAT1	0.031229	0.000309984	18.7145	NA	abundance (NP-40)	0.62187	-0.312278	0.620452	-1.36411	-1.79652	-1.9499	0	0	0	0	0	0	0	0.159711	0.189584	0.0654767	0.00256224	0.000309984	0.0020885	0.64282	0.759194	0.643488	0.197688	0.0536407	0.031229
AGPAT1	0.031229	0.000309984	18.7145	NA	stability	-0.187225	-0.202099	-0.220465	0.124758	0.708282	0.492875	0	0	0	0	0	0	0	0.444902	0.433165	0.450585	0.415907	0.300572	0.389622	0.80871	0.80559	0.80162	0.820934	0.635475	0.724953
AGPAT2	0.012966	0.0346073	NA	NA	abundance (SDS)	-1.35159	-0.260607	-0.643656	-0.616415	-2.58004	-1.8379	0	0	0	0	0	0	0	0.699641	0.954654	0.880871	0.714692	0.105035	0.199025	0.373654	0.831079	0.73517	0.744109	0.012966	0.126785
AGPAT2	0.012966	0.0346073	NA	NA	abundance (NP-40)	0.851648	-0.00810715	1.09166	0.345071	0.0834785	1.28947	0	0	0	0	0	0	0	0.289557	0.493281	0.0992437	0.228814	0.17406	0.0346073	0.518143	0.826574	0.363479	0.749476	0.813215	0.239144
AGPAT2	0.012966	0.0346073	NA	NA	stability	-0.125734	-0.000145235	-0.0300111	0.548321	-0.0580788	-0.591701	0	0	0	0	0	0	0	0.472886	0.499873	0.493009	0.0877228	0.458362	0.403035	0.820754	0.841515	0.837004	0.704604	0.832532	0.687414
AGPAT3	0.0675143	0.00146286	NA	NA	abundance (SDS)	-1.06379	-0.810129	-1.16185	-0.504609	-1.33568	0.16041	0	0	0	0	0	0	0	0.747112	0.899247	0.731295	0.728959	0.336825	0.899797	0.546693	0.67204	0.489979	0.77706	0.383491	0.847553
AGPAT3	0.0675143	0.00146286	NA	NA	abundance (NP-40)	-0.333551	-0.875372	-0.48697	-0.420331	-1.72562	-0.721833	0	0	0	0	0	0	0	0.323056	0.0792884	0.0433103	0.0943538	0.0295826	0.154682	0.752953	0.503606	0.700603	0.724991	0.0675143	0.592486
AGPAT3	0.0675143	0.00146286	NA	NA	stability	0.0729278	0.179474	-0.169754	-1.4549	-0.690805	-1.43388	0	0	0	0	0	0	0	0.466761	0.396503	0.425906	0.00146286	0.224518	0.173735	0.83007	0.810303	0.81227	0.1916	0.643802	0.202465
AGPAT5	0.0396341	0.0279165	NA	NA	abundance (SDS)	-0.595865	-1.40418	-0.940808	-0.656878	0.155904	1.25222	0	0	0	0	0	0	0	0.823455	0.325778	0.646918	0.47922	0.880345	0.102216	0.750609	0.341355	0.611753	0.730695	0.84823	0.435121
AGPAT5	0.0396341	0.0279165	NA	NA	abundance (NP-40)	-0.0542725	-1.25946	-1.72727	-0.132138	1.4179	1.88457	0	0	0	0	0	0	0	0.4787	0.157397	0.0412974	0.421504	0.0774775	0.0279165	0.818617	0.25686	0.0671553	0.803537	0.170451	0.0396341
AGPAT5	0.0396341	0.0279165	NA	NA	stability	-0.182398	0.0587793	0.442628	-1.01188	0.0278713	-0.565802	0	0	0	0	0	0	0	0.450845	0.491118	0.391727	0.101491	0.496526	0.410493	0.809705	0.832417	0.741889	0.463254	0.837335	0.697813
AGPS	0.0849919	0.00221751	23.4472	NA	abundance (SDS)	-0.462808	-0.125987	-0.284024	-0.00877595	-0.717193	-0.728527	0	0	0	0	0	0	0	0.744556	0.951051	0.864847	0.927994	0.225664	0.171063	0.787937	0.852588	0.826804	0.867649	0.709127	0.704858
AGPS	0.0849919	0.00221751	23.4472	NA	abundance (NP-40)	-0.227363	-0.587109	-0.460472	-0.853409	-1.65122	-1.04541	0	0	0	0	0	0	0	0.35107	0.0489136	0.0144359	0.00338404	0.0048365	0.00221751	0.781895	0.65882	0.710617	0.517072	0.0849919	0.39398
AGPS	0.0849919	0.00221751	23.4472	NA	stability	0.709792	1.3119	0.944719	1.36683	0.702872	-0.896118	0	0	0	0	0	0	0	0.257539	0.0282836	0.111412	0.019918	0.252667	0.029081	0.634747	0.271505	0.505186	0.239244	0.638073	0.534409
AGR2	5.2459e-07	0.0382688	NA	NA	abundance (SDS)	-0.101696	-0.783985	0.362914	-0.917806	0.71562	1.36819	0	0	0	0	0	0	0	0.939564	0.897318	0.89715	0.472449	0.564008	0.191591	0.855965	0.682956	0.811081	0.62305	0.709714	0.363414
AGR2	5.2459e-07	0.0382688	NA	NA	abundance (NP-40)	1.63195	-0.392551	3.00846	1.57847	3.20792	3.90318	0	0	0	0	0	0	0	0.198052	0.374295	0.0571065	0.22064	0.105276	0.0382688	0.0899103	0.734394	0.000214811	0.105111	6.54119e-05	5.2459e-07
AGR2	5.2459e-07	0.0382688	NA	NA	stability	-1.25908	0.57297	-1.23614	-1.24379	0.574808	0.18145	0	0	0	0	0	0	0	0.251676	0.406834	0.324166	0.27415	0.450365	0.482918	0.303975	0.694976	0.318427	0.313585	0.694243	0.809899
AGRN	9e-09	3.00798e-05	NA	11	abundance (SDS)	-0.0617886	-0.762177	-0.305597	0.479787	0.835234	2.74087	0	0	0	0	0	0	0	0.943451	0.933472	0.917478	0.804802	0.665118	0.0839168	0.861214	0.691771	0.822711	0.783608	0.661198	0.00695771
AGRN	9e-09	3.00798e-05	NA	11	abundance (NP-40)	0.167656	0.439625	0.365051	0.94328	1.77922	3.53806	0	0	0	0	0	0	0	0.268027	0.0970686	0.287016	0.0646475	0.0950364	0.0440764	0.795902	0.7182	0.743278	0.460738	0.0567456	7.45744e-06
AGRN	9e-09	3.00798e-05	NA	11	stability	-0.902423	-1.56025	-1.07944	4.59729	3.71391	-2.14881	1	0	0	0	1	0	0	0.165717	0.0125112	0.29855	3.00798e-05	0.0715885	0.375989	0.53068	0.142445	0.419808	9e-09	7.02342e-06	0.0228233
AGTPBP1	0.154411	0.0118661	NA	NA	abundance (SDS)	NA	NA	NA	NA	NA	NA	0	NA	NA	NA	NA	NA	NA	NA	NA	NA	NA	NA	NA	NA	NA	NA	NA	NA	NA
AGTPBP1	0.154411	0.0118661	NA	NA	abundance (NP-40)	1.0653	0.905227	1.45203	-0.164188	-0.914113	-0.895798	0	0	0	0	0	0	0	0.185445	0.0906982	0.0118661	0.397942	0.0391002	0.0405788	0.380851	0.48497	0.154411	0.79667	0.479356	0.490895
AGTPBP1	0.154411	0.0118661	NA	NA	stability	-0.520734	-0.435277	-0.791476	0.139893	-0.000955882	-0.484547	0	0	0	0	0	0	0	0.337099	0.267178	0.114107	0.428319	0.499843	0.290824	0.714952	0.744251	0.593249	0.818099	0.841396	0.727857
AHCTF1	1.10448e-14	0.00011928	16.8515	8	abundance (SDS)	-0.602579	0.0922733	-0.053108	-3.16661	-1.47251	-0.239504	1	0	0	0	1	0	0	0.685207	0.955665	0.925409	0.00011928	0.0387633	0.72991	0.748508	0.857238	0.862309	0.00110729	0.300335	0.834788
AHCTF1	1.10448e-14	0.00011928	16.8515	8	abundance (NP-40)	-0.62869	-0.35814	-0.472901	7.04533	3.20174	1.21833	1	0	0	0	1	0	0	0.250125	0.358266	0.181643	0.00260162	0.0392816	0.149074	0.63959	0.745446	0.705973	1.10448e-14	6.79741e-05	0.281979
AHCTF1	1.10448e-14	0.00011928	16.8515	8	stability	-0.36775	0.112051	-0.0823433	-0.352747	-1.62828	-0.701649	0	0	0	0	0	0	0	0.393806	0.477154	0.485627	0.43285	0.241536	0.410301	0.764634	0.823255	0.828475	0.768853	0.118693	0.638658
AHCY	8.99091e-05	1.00616e-05	24.8382	3	abundance (SDS)	-0.231147	-0.0255857	-0.342634	0.815089	1.28279	1.20767	0	0	0	0	0	0	0	0.879165	0.961385	0.805611	0.0549655	0.00925782	0.00707537	0.83622	0.865672	0.815325	0.669926	0.416249	0.46239
AHCY	8.99091e-05	1.00616e-05	24.8382	3	abundance (NP-40)	0.298639	-0.514215	-0.241376	0.368557	0.809303	1.12199	0	0	0	0	0	0	0	0.207802	0.037214	0.307817	0.100631	0.00600181	0.000584915	0.763075	0.689859	0.778382	0.742169	0.543412	0.343585
AHCY	8.99091e-05	1.00616e-05	24.8382	3	stability	0.405845	1.10103	-0.409439	-2.39075	-2.93432	-3.30796	1	0	0	0	0	1	1	0.403458	0.0772005	0.435735	0.014679	0.000426532	1.00616e-05	0.753423	0.40578	0.752327	0.00892428	0.000715386	8.99091e-05
AHCYL1	1.85401e-14	7.2453e-12	13.8446	2	abundance (SDS)	-0.113784	0.0459625	-0.399512	0.445944	-0.0981796	0.56557	0	0	0	0	0	0	0	0.933189	0.960658	0.859269	0.526302	0.920648	0.384749	0.854303	0.863198	0.803045	0.792118	0.856443	0.759819
AHCYL1	1.85401e-14	7.2453e-12	13.8446	2	abundance (NP-40)	-0.0111686	-0.142774	-0.227915	-0.251314	-0.54681	0.396934	0	0	0	0	0	0	0	0.491278	0.200322	0.354434	0.017573	0.115966	0.274422	0.826068	0.801303	0.781758	0.775837	0.676396	0.73294
AHCYL1	1.85401e-14	7.2453e-12	13.8446	2	stability	-1.0619	-0.205616	-1.45222	-9.48764	-5.65761	-3.83051	1	0	0	0	1	1	0	0.258823	0.432749	0.227278	7.2453e-12	3.90804e-05	0.0249904	0.431168	0.80484	0.192966	1.85401e-14	4.21787e-13	3.13768e-06
AHCYL2	1.30886e-06	0.00013171	24.3994	5	abundance (SDS)	0.387694	0.339644	0.243648	-1.01412	-3.45063	-1.83184	1	0	0	0	0	1	0	0.803141	0.899694	0.87708	0.0916682	0.00013171	0.00498617	0.805694	0.815939	0.83407	0.573871	0.000277741	0.128654
AHCYL2	1.30886e-06	0.00013171	24.3994	5	abundance (NP-40)	0.105659	-0.445248	-0.269183	-1.80317	-3.59945	-2.5563	0	0	0	0	0	0	0	0.484202	0.339191	0.421624	0.136202	0.0535749	0.0799471	0.808912	0.71618	0.771144	0.0524825	4.88308e-06	0.00239007
AHCYL2	1.30886e-06	0.00013171	24.3994	5	stability	0.693916	1.68797	0.634924	-3.95461	-1.58671	-1.2716	0	0	0	0	0	0	0	0.44769	0.186659	0.440327	0.068335	0.389951	0.427915	0.642334	0.10064	0.669145	1.30886e-06	0.132795	0.29617
AHNAK	0.000705948	0.00283324	18.5359	14	abundance (SDS)	0.0505007	0.14404	0.203135	-0.245287	-0.132958	0.53922	0	0	0	0	0	0	0	0.936514	0.941812	0.872543	0.63956	0.823679	0.188364	0.862635	0.849985	0.840874	0.833785	0.851593	0.767478
AHNAK	0.000705948	0.00283324	18.5359	14	abundance (NP-40)	-0.531225	-0.0317271	-1.09973	-1.41876	-0.149006	1.32345	0	0	0	0	0	0	0	0.198047	0.442286	0.207009	0.0180805	0.30944	0.0197089	0.682917	0.822589	0.358172	0.170032	0.799973	0.219776
AHNAK	0.000705948	0.00283324	18.5359	14	stability	-0.320194	-0.393204	0.929238	2.93692	-1.0471	0.218305	1	0	0	0	1	0	0	0.421722	0.308243	0.408343	0.00283324	0.12205	0.466646	0.777638	0.757224	0.514609	0.000705948	0.440715	0.802094
AHNAK2	0.000212514	0.000186357	6.48716	7	abundance (SDS)	0.293787	0.781714	0.785747	-1.23467	-2.1143	-1.50537	0	0	0	0	0	0	0	0.814302	0.176606	0.169669	0.0129286	0.0007998	0.00380339	0.82497	0.683887	0.682233	0.445907	0.0600138	0.281178
AHNAK2	0.000212514	0.000186357	6.48716	7	abundance (NP-40)	0.142832	0.739002	0.110006	-2.91336	-2.80503	-1.42231	1	0	0	0	1	1	0	0.439335	0.134422	0.437986	0.00198643	0.000186357	0.000275264	0.801291	0.583209	0.808048	0.000371854	0.000669828	0.168322
AHNAK2	0.000212514	0.000186357	6.48716	7	stability	-0.423315	0.0214065	1.45336	3.15787	0.748918	-0.0719746	1	0	0	0	1	0	0	0.397367	0.495546	0.194727	0.00234963	0.219777	0.477455	0.748033	0.838329	0.192383	0.000212514	0.615379	0.83023
AHSA1	0.100147	0.000217529	21.0009	NA	abundance (SDS)	-0.121219	-0.0680871	-0.949535	1.588	1.92982	0.56694	0	0	0	0	0	0	0	0.915411	0.955067	0.0349558	0.000293061	0.000217529	0.103829	0.853263	0.86041	0.607391	0.235256	0.100147	0.759412
AHSA1	0.100147	0.000217529	21.0009	NA	abundance (NP-40)	0.12357	-0.914984	-0.806704	0.754933	0.82846	-0.340474	0	0	0	0	0	0	0	0.425295	0.00170404	0.110551	0.0263686	0.0698313	0.197567	0.805305	0.478805	0.544933	0.574441	0.532092	0.750872
AHSA1	0.100147	0.000217529	21.0009	NA	stability	-0.98311	0.407341	0.520096	0.909555	1.38501	1.14688	0	0	0	0	0	0	0	0.317782	0.416539	0.439117	0.186491	0.29914	0.306583	0.481406	0.752967	0.715186	0.526437	0.228969	0.375921
AHSG	1.10448e-14	0.00766721	NA	NA	abundance (SDS)	NA	NA	NA	NA	NA	NA	0	NA	NA	NA	NA	NA	NA	NA	NA	NA	NA	NA	NA	NA	NA	NA	NA	NA	NA
AHSG	1.10448e-14	0.00766721	NA	NA	abundance (NP-40)	0.711659	-1.75349	-0.0336192	3.96457	16.4628	5.38962	1	0	0	0	1	0	1	0.272411	0.2374	0.487935	0.00803078	0.0143298	0.00766721	0.597898	0.0617228	0.822262	3.27e-07	1.10448e-14	5.87025e-13
AHSG	1.10448e-14	0.00766721	NA	NA	stability	0.188974	0.218694	0.00490199	-0.631979	-0.0372227	-0.834717	0	0	0	0	0	0	0	0.479029	0.473083	0.499327	0.338638	0.499205	0.383817	0.808348	0.802009	0.840813	0.670426	0.835877	0.569667
AIDA	0.312884	0.0453188	NA	NA	abundance (SDS)	0.0260724	-0.00122866	0.197406	0.0575195	-0.871694	-0.33934	0	0	0	0	0	0	0	0.943301	0.963777	0.905593	0.925622	0.325457	0.692208	0.865614	0.868517	0.841798	0.861755	0.644823	0.816001
AIDA	0.312884	0.0453188	NA	NA	abundance (NP-40)	0.657531	0.742638	1.16939	0.496108	-0.657669	-0.0551417	0	0	0	0	0	0	0	0.290884	0.0709166	0.0453188	0.173961	0.141424	0.473299	0.625596	0.581222	0.312884	0.69705	0.625528	0.81846
AIDA	0.312884	0.0453188	NA	NA	stability	-0.835472	-0.342284	-0.730611	-0.480399	-0.483684	-0.302382	0	0	0	0	0	0	0	0.274902	0.410246	0.344204	0.285675	0.364144	0.459396	0.569245	0.771731	0.624559	0.729289	0.728156	0.782237
AIFM1	0.00790891	0.00185627	24.8228	6	abundance (SDS)	-0.21375	-0.128494	-0.197217	0.106637	-1.2291	-0.391071	0	0	0	0	0	0	0	0.912323	0.953488	0.902284	0.885221	0.0857177	0.55941	0.839137	0.852232	0.841828	0.85529	0.449315	0.804943
AIFM1	0.00790891	0.00185627	24.8228	6	abundance (NP-40)	0.102576	-0.403823	0.358886	-0.461814	-0.736149	-0.151571	0	0	0	0	0	0	0	0.396548	0.231296	0.173564	0.0402245	0.00456097	0.410566	0.809521	0.730632	0.745213	0.71012	0.584763	0.799422
AIFM1	0.00790891	0.00185627	24.8228	6	stability	0.101901	0.780044	-0.135782	-2.42048	-0.276745	0.224682	1	0	0	0	1	0	0	0.47068	0.316474	0.485595	0.00185627	0.353842	0.473199	0.82507	0.599301	0.818876	0.00790891	0.788609	0.80069
AIFM2	0.0147606	0.000510195	NA	NA	abundance (SDS)	0.3845	-0.132987	-0.147819	0.809134	0.189595	0.243087	0	0	0	0	0	0	0	0.833021	0.953015	0.911488	0.171664	0.794798	0.698943	0.806401	0.851589	0.84943	0.672463	0.843044	0.834168
AIFM2	0.0147606	0.000510195	NA	NA	abundance (NP-40)	0.0539405	-0.156746	-0.140638	-0.294995	-1.65374	-1.17576	0	0	0	0	0	0	0	0.46586	0.157948	0.335293	0.196264	0.00218148	0.161744	0.818677	0.798301	0.801755	0.764096	0.084359	0.30881
AIFM2	0.0147606	0.000510195	NA	NA	stability	0.498871	0.137449	-0.182705	-2.2634	-1.04798	-1.96763	0	0	0	0	0	0	0	0.30392	0.462926	0.453918	0.000510195	0.160289	0.324063	0.722838	0.818562	0.809642	0.0147606	0.440153	0.0430401
AIMP1	0.200983	0.00475255	NA	NA	abundance (SDS)	-0.137979	-0.213962	-0.446368	0.653649	0.792145	0.232641	0	0	0	0	0	0	0	0.91871	0.931903	0.737525	0.140104	0.0969316	0.611782	0.850868	0.839102	0.792014	0.731796	0.67959	0.835966
AIMP1	0.200983	0.00475255	NA	NA	abundance (NP-40)	-0.156804	0.568657	-0.298418	-0.0408896	1.3579	0.774648	0	0	0	0	0	0	0	0.434674	0.157178	0.223252	0.471686	0.00475255	0.145738	0.798288	0.666997	0.763137	0.820995	0.200983	0.563384
AIMP1	0.200983	0.00475255	NA	NA	stability	-0.880855	-1.35823	-0.841298	1.24172	-0.0166321	0.490289	0	0	0	0	0	0	0	0.18971	0.0534144	0.196929	0.122389	0.496628	0.432346	0.543356	0.24418	0.565984	0.314893	0.839055	0.725859
AIMP2	0.00157917	0.00157632	22.0907	4	abundance (SDS)	-0.396886	-0.446325	-0.536002	0.85104	1.09579	0.739625	0	0	0	0	0	0	0	0.785433	0.83778	0.668238	0.0692506	0.033983	0.101418	0.803638	0.792025	0.768392	0.654191	0.528594	0.70061
AIMP2	0.00157917	0.00157632	22.0907	4	abundance (NP-40)	-0.0320044	0.348746	0.317114	0.631463	2.64062	1.91514	1	0	0	0	0	1	0	0.49073	0.410764	0.380595	0.190342	0.00157632	0.00503785	0.822541	0.748352	0.757796	0.638268	0.00157917	0.0354891
AIMP2	0.00157917	0.00157632	22.0907	4	stability	-1.11969	-1.2465	-1.49352	1.21831	0.153218	0.461551	0	0	0	0	0	0	0	0.219204	0.267178	0.211368	0.197477	0.46939	0.441164	0.393625	0.311877	0.172531	0.329775	0.815537	0.735675
AIP	0.0876109	0.0825827	20.4833	NA	abundance (SDS)	0.592648	0.351244	0.608238	0.97455	0.315598	0.282437	0	0	0	0	0	0	0	0.653549	0.910207	0.684041	0.109512	0.659947	0.656978	0.751608	0.813541	0.746721	0.594665	0.820762	0.827099
AIP	0.0876109	0.0825827	20.4833	NA	abundance (NP-40)	0.0196716	1.59041	1.03201	1.64089	0.35366	0.597121	0	0	0	0	0	0	0	0.496155	0.122289	0.247917	0.0825827	0.378256	0.114794	0.824645	0.101503	0.402815	0.0876109	0.746838	0.654292
AIP	0.0876109	0.0825827	20.4833	NA	stability	0.216701	-1.27828	-0.649659	1.52224	1.14337	1.52538	0	0	0	0	0	0	0	0.469363	0.240898	0.425906	0.146793	0.317257	0.28468	0.802444	0.292032	0.662651	0.159124	0.3782	0.157704
AJUBA	4.17621e-06	0.00348017	NA	3	abundance (SDS)	-0.0711595	0.397293	0.933059	1.75711	2.44832	0.804859	0	0	0	0	0	0	0	0.942186	0.943863	0.801079	0.1605	0.0708634	0.522872	0.860014	0.803547	0.615591	0.154438	0.0206943	0.674272
AJUBA	4.17621e-06	0.00348017	NA	3	abundance (NP-40)	-0.0129857	0.222603	1.1492	0.747944	3.62198	1.31884	1	0	0	0	0	1	0	0.496859	0.40362	0.128898	0.10083	0.00348017	0.0318041	0.825766	0.783068	0.325888	0.578307	4.17621e-06	0.222356
AJUBA	4.17621e-06	0.00348017	NA	3	stability	0.540427	0.106191	0.13992	0.156468	-0.34875	-0.393281	0	0	0	0	0	0	0	0.371894	0.474924	0.471687	0.418209	0.402386	0.445074	0.707611	0.824307	0.818093	0.814902	0.769959	0.757201
AK1	0.0140351	0.000690888	25.6235	NA	abundance (SDS)	-0.0673998	0.230428	-0.194368	0.0549287	-2.55828	-1.82161	0	0	0	0	0	0	0	0.936586	0.929393	0.896191	0.924509	0.000805672	0.00382012	0.860498	0.836342	0.842285	0.862081	0.0140351	0.13187
AK1	0.0140351	0.000690888	25.6235	NA	abundance (NP-40)	-0.177476	0.163053	-0.202282	-0.484536	-1.6492	-1.94876	0	0	0	0	0	0	0	0.457189	0.388681	0.393407	0.173088	0.0391317	0.000690888	0.793702	0.79692	0.787965	0.70154	0.0855	0.0313605
AK1	0.0140351	0.000690888	25.6235	NA	stability	1.59217	1.50428	1.4478	1.88046	1.73082	2.07802	0	0	0	0	0	0	0	0.198734	0.0262274	0.185794	0.0322372	0.157652	0.00609347	0.130853	0.167428	0.195232	0.0568928	0.0889801	0.0295812
AK2	9.2663e-05	0.0217009	26.8547	NA	abundance (SDS)	-0.221575	-0.920812	-0.985836	0.631939	0.69412	-0.508201	0	0	0	0	0	0	0	0.929091	0.856203	0.755595	0.568868	0.551559	0.673277	0.837835	0.62159	0.588816	0.739061	0.717605	0.77609
AK2	9.2663e-05	0.0217009	26.8547	NA	abundance (NP-40)	-0.319108	0.496404	0.174699	1.64338	2.31101	0.840651	0	0	0	0	0	0	0	0.386871	0.396552	0.407951	0.0217009	0.031294	0.289352	0.757216	0.696934	0.794328	0.0869748	0.00738792	0.524791
AK2	9.2663e-05	0.0217009	26.8547	NA	stability	0.670065	-1.29753	-0.946262	-3.30294	-1.08114	0.996753	0	0	0	0	0	0	0	0.386986	0.370001	0.402467	0.0250681	0.385876	0.435067	0.653436	0.280214	0.504241	9.2663e-05	0.418707	0.472829
AK3	0.0061487	0.0305806	22.6101	NA	abundance (SDS)	1.5598	0.438274	0.946707	-0.212523	-2.16461	-2.31142	0	0	0	0	0	0	0	0.18098	0.928231	0.688378	0.873732	0.0607968	0.0305806	0.250527	0.793982	0.608809	0.839339	0.0516684	0.0326784
AK3	0.0061487	0.0305806	22.6101	NA	abundance (NP-40)	0.412747	1.3501	1.63137	1.21754	-0.281732	-1.07481	0	0	0	0	0	0	0	0.380867	0.136782	0.047634	0.0402424	0.378526	0.131443	0.727602	0.205163	0.0900622	0.282467	0.767758	0.374581
AK3	0.0061487	0.0305806	22.6101	NA	stability	1.20338	-0.120866	-0.126019	-2.47982	-1.02313	0.479858	0	0	0	0	0	0	0	0.240073	0.485919	0.488022	0.0414612	0.368458	0.452162	0.33934	0.821651	0.820701	0.0061487	0.456089	0.729475
AK6	1.10448e-14	0.0105399	NA	NA	abundance (SDS)	0.0219128	-1.27852	-1.79492	1.25733	2.19399	0.209895	0	0	0	0	0	0	0	0.943746	0.34749	0.0667295	0.0880288	0.0105399	0.792841	0.866109	0.41889	0.140578	0.431973	0.0474189	0.839771
AK6	1.10448e-14	0.0105399	NA	NA	abundance (NP-40)	0.160721	-1.71867	-0.185847	1.01248	3.38401	7.12838	0	0	0	0	0	0	0	0.456915	0.0598116	0.415885	0.237904	0.0340572	0.127255	0.797432	0.0690431	0.791795	0.415676	2.13376e-05	1.10448e-14
AK6	1.10448e-14	0.0105399	NA	NA	stability	-0.114093	0.571837	-0.765262	1.0663	1.21887	-1.8578	0	0	0	0	0	0	0	0.483213	0.210177	0.375659	0.314282	0.322568	0.408793	0.822885	0.695427	0.60701	0.428324	0.329419	0.0610528
AKAP1	0.10011	0.00258654	21.0294	NA	abundance (SDS)	0.176167	-0.385644	0.017874	-0.0863135	-0.12312	0.854543	0	0	0	0	0	0	0	0.923866	0.927428	0.930044	0.924636	0.91136	0.232377	0.845147	0.806148	0.866586	0.858032	0.852994	0.652619
AKAP1	0.10011	0.00258654	21.0294	NA	abundance (NP-40)	-0.471527	-0.704137	-0.400829	-1.59512	-0.253334	1.09918	0	0	0	0	0	0	0	0.195797	0.0336858	0.170893	0.00258654	0.273297	0.0321235	0.706491	0.601858	0.731638	0.10011	0.775313	0.358535
AKAP1	0.10011	0.00258654	21.0294	NA	stability	-0.302963	0.164603	-0.104994	1.64371	0.768767	0.466393	0	0	0	0	0	0	0	0.366948	0.446959	0.459777	0.0357119	0.247444	0.394709	0.782089	0.813298	0.824521	0.113858	0.605194	0.734053
AKAP13	0.00575731	0.00450637	7.1176	4	abundance (SDS)	-0.166456	-0.643987	-0.0874918	1.40774	1.78469	1.79763	0	0	0	0	0	0	0	0.925833	0.837303	0.922382	0.0397515	0.019049	0.0107614	0.846638	0.735059	0.857875	0.339186	0.144025	0.139677
AKAP13	0.00575731	0.00450637	7.1176	4	abundance (NP-40)	-0.328303	-0.836424	-0.423119	-0.0634504	1.7227	2.36747	1	0	0	0	0	0	1	0.212799	0.0539847	0.0510061	0.463925	0.0152512	0.00450637	0.754515	0.527331	0.724023	0.816951	0.0681537	0.00575731
AKAP13	0.00575731	0.00450637	7.1176	4	stability	-0.886957	-0.520662	-0.587187	1.42595	-0.166594	0.238156	0	0	0	0	0	0	0	0.0311646	0.197172	0.263086	0.0904456	0.46659	0.470373	0.539793	0.714978	0.689256	0.206649	0.812902	0.79767
AKAP2	1.10448e-14	7.554e-09	NA	12	abundance (SDS)	0.410106	1.44868	1.54637	-11.4868	-10.2998	-3.86569	1	0	0	0	1	1	1	0.902408	0.520988	0.405003	7.554e-09	4.93721e-06	0.00363338	0.800626	0.314482	0.257952	1.82109e-14	1.82109e-14	2.92173e-05
AKAP2	1.10448e-14	7.554e-09	NA	12	abundance (NP-40)	0.877153	2.28716	2.17527	-6.76458	-8.07604	-4.61488	1	0	0	0	1	0	0	0.242255	0.0151348	0.0306436	0.00899892	0.0113512	0.0144151	0.502505	0.00818866	0.0130877	1.10448e-14	1.10448e-14	1.31437e-09
AKAP2	1.10448e-14	7.554e-09	NA	12	stability	-1.91503	-2.47301	-1.65588	-5.94664	-2.4001	3.58967	0	0	0	0	0	0	0	0.163832	0.0297859	0.285076	0.0469992	0.376842	0.19811	0.0509032	0.00633158	0.110113	1.85401e-14	0.00859256	1.58891e-05
AKAP8	0.000639179	0.00665079	21.5638	4	abundance (SDS)	0.141756	0.280681	-0.158659	0.539676	1.29065	0.964094	0	0	0	0	0	0	0	0.918796	0.915233	0.904854	0.297669	0.0245683	0.055266	0.850319	0.827424	0.847817	0.767348	0.411387	0.600025
AKAP8	0.000639179	0.00665079	21.5638	4	abundance (NP-40)	0.391432	-0.163732	0.576615	1.55285	2.29887	2.81363	1	0	0	0	0	1	0	0.364098	0.461259	0.252342	0.105552	0.00665079	0.0200266	0.734764	0.79677	0.663497	0.113092	0.00778794	0.000639179
AKAP8	0.000639179	0.00665079	21.5638	4	stability	-1.86366	-1.87259	-1.88322	2.2217	1.87172	-0.253681	0	0	0	0	0	0	0	0.0913076	0.259721	0.211849	0.100514	0.0860306	0.474325	0.0599612	0.0583184	0.0563985	0.0172759	0.058478	0.794099
AKAP8L	0.0303078	0.00037443	19.3677	NA	abundance (SDS)	-0.913812	-0.451495	-0.812029	-2.3343	-2.21739	-0.720289	0	0	0	0	0	0	0	0.162036	0.847603	0.372424	0.00037443	0.00153459	0.170776	0.624983	0.790754	0.671232	0.0303078	0.0441861	0.707968
AKAP8L	0.0303078	0.00037443	19.3677	NA	abundance (NP-40)	-0.179731	0.190575	0.105858	0.238897	0.321525	0.95064	0	0	0	0	0	0	0	0.429203	0.356582	0.454213	0.401498	0.30876	0.0312017	0.793191	0.790705	0.808873	0.77901	0.75651	0.455999
AKAP8L	0.0303078	0.00037443	19.3677	NA	stability	-0.582754	-0.415443	-0.510737	1.53928	0.782188	0.89173	0	0	0	0	0	0	0	0.183018	0.331192	0.35909	0.0375458	0.201741	0.298004	0.691053	0.750482	0.718592	0.151495	0.598172	0.536993
AKAP9	2.39264e-05	0.000133606	NA	5	abundance (SDS)	0.0261257	0.175383	0.246496	-2.48146	-3.90035	-1.30802	1	0	0	0	0	1	0	0.943291	0.950058	0.896248	0.00487062	0.000497719	0.0957857	0.865608	0.845268	0.833574	0.0184662	2.39264e-05	0.400625
AKAP9	2.39264e-05	0.000133606	NA	5	abundance (NP-40)	0.755589	0.497622	0.525089	-2.20879	-2.68201	-0.395977	1	0	0	0	0	1	0	0.104866	0.0745879	0.106493	0.000289563	0.000133606	0.105177	0.574077	0.696457	0.685442	0.0113818	0.00128072	0.733258
AKAP9	2.39264e-05	0.000133606	NA	5	stability	-0.704454	-0.756119	-0.472119	1.77141	1.10832	0.382563	0	0	0	0	0	0	0	0.0759171	0.0936747	0.204947	0.076876	0.10897	0.324509	0.637315	0.611712	0.732118	0.0792932	0.40103	0.760361
AKR1A1	0.0787026	0.00391681	23.5554	NA	abundance (SDS)	-0.391529	0.183782	-0.272848	0.233568	-1.85614	-2.01901	0	0	0	0	0	0	0	0.844271	0.943286	0.881741	0.717761	0.01182	0.00391681	0.80484	0.84396	0.828865	0.835807	0.121233	0.0787026
AKR1A1	0.0787026	0.00391681	23.5554	NA	abundance (NP-40)	0.0758977	1.16297	0.966939	0.873915	-0.249069	-0.850267	0	0	0	0	0	0	0	0.470756	0.279671	0.12906	0.0518967	0.410213	0.169401	0.814646	0.317004	0.44545	0.504506	0.776415	0.518981
AKR1A1	0.0787026	0.00391681	23.5554	NA	stability	0.463342	-0.36664	-0.375717	-1.08571	-0.223406	1.66499	0	0	0	0	0	0	0	0.362714	0.464944	0.439117	0.192842	0.469766	0.241209	0.735076	0.76495	0.76235	0.415741	0.800972	0.107368
AKR1B1	1.99776e-06	0.00855835	22.5442	5	abundance (SDS)	0.0618713	-0.722715	-1.36988	-0.285591	-4.24645	-3.28908	1	0	0	0	0	1	0	0.942201	0.918521	0.684168	0.866103	0.00855835	0.018955	0.861204	0.707056	0.362376	0.826511	2.90119e-06	0.000620709
AKR1B1	1.99776e-06	0.00855835	22.5442	5	abundance (NP-40)	-0.537597	-0.705521	-1.16275	-0.767777	-3.7257	-2.71304	0	0	0	0	0	0	0	0.296213	0.252853	0.166798	0.196947	0.0175964	0.0702502	0.68027	0.601132	0.317144	0.567263	1.99776e-06	0.00109247
AKR1B1	1.99776e-06	0.00855835	22.5442	5	stability	0.890741	0.172733	0.150988	-1.89742	-0.638146	0.0946017	0	0	0	0	0	0	0	0.354456	0.480493	0.488457	0.149469	0.448524	0.494611	0.537574	0.811671	0.81597	0.0538967	0.667736	0.826355
AKR7A2	3.25971e-05	0.000919759	24.6131	5	abundance (SDS)	0.1328	0.415626	0.595883	-0.0395915	-1.3891	-1.48105	0	0	0	0	0	0	0	0.91719	0.819494	0.498551	0.925705	0.0177154	0.00707126	0.851615	0.799348	0.750604	0.863981	0.35057	0.295317
AKR7A2	3.25971e-05	0.000919759	24.6131	5	abundance (NP-40)	-0.311365	0.0963205	0.177658	-1.01499	-3.31797	-2.51884	1	0	0	0	0	1	1	0.373663	0.45972	0.438232	0.0190593	0.00139148	0.000919759	0.759457	0.810745	0.793661	0.414027	3.25971e-05	0.00286785
AKR7A2	3.25971e-05	0.000919759	24.6131	5	stability	1.3345	0.94814	0.413999	0.309849	0.490704	1.02893	0	0	0	0	0	0	0	0.137855	0.256889	0.434913	0.391758	0.405976	0.348183	0.258023	0.50309	0.750927	0.780326	0.725714	0.452382
AKT1	0.00111725	0.00120731	NA	5	abundance (SDS)	-0.286348	-0.334735	-0.326053	-0.856763	-2.64554	-2.15774	0	0	0	0	0	0	0	0.887416	0.917542	0.863632	0.170769	0.00120731	0.00234753	0.82637	0.81694	0.818689	0.651619	0.0101431	0.0526905
AKT1	0.00111725	0.00120731	NA	5	abundance (NP-40)	0.0306537	0.188207	0.505383	-1.28502	-2.70871	-1.83513	0	0	0	0	0	0	0	0.481804	0.403171	0.262778	0.0431357	0.0226768	0.023259	0.822774	0.791252	0.693392	0.241732	0.00111725	0.0471312
AKT1	0.00111725	0.00120731	NA	5	stability	0.268822	0.141406	0.134941	0.25482	1.05316	0.702768	0	0	0	0	0	0	0	0.375211	0.464389	0.471203	0.408622	0.275698	0.378557	0.79052	0.817811	0.819035	0.793833	0.43681	0.638123
AKT1S1	5.90548e-05	0.0198165	NA	NA	abundance (SDS)	-0.0739626	-0.217136	-0.674182	1.00418	1.46381	1.49707	0	0	0	0	0	0	0	0.938144	0.945804	0.72953	0.127267	0.0432456	0.0248496	0.859652	0.838576	0.724703	0.57917	0.305477	0.285977
AKT1S1	5.90548e-05	0.0198165	NA	NA	abundance (NP-40)	-0.791483	-1.15003	-0.807379	1.22839	2.03916	1.71699	0	0	0	0	0	0	0	0.297905	0.195152	0.232262	0.171352	0.0319279	0.128014	0.553765	0.325346	0.544538	0.275752	0.0224844	0.0694175
AKT1S1	5.90548e-05	0.0198165	NA	NA	stability	0.273837	0.300662	0.285112	-2.85202	-3.37754	2.12511	0	0	0	0	0	0	0	0.469026	0.466455	0.473729	0.0725472	0.0198165	0.328819	0.789314	0.782674	0.786561	0.00108683	5.90548e-05	0.0249409
AKT2	0.0486662	0.00643467	NA	NA	abundance (SDS)	2.18522	0.0236182	1.09612	0.438204	-0.283232	0.0743479	0	0	0	0	0	0	0	0.042426	0.962875	0.664061	0.715128	0.852176	0.944304	0.0486662	0.865906	0.528402	0.793999	0.826951	0.859602
AKT2	0.0486662	0.00643467	NA	NA	abundance (NP-40)	-0.517823	-0.0835888	-0.465814	-0.841944	-1.72453	-1.2915	0	0	0	0	0	0	0	0.12838	0.214658	0.224238	0.0663708	0.00643467	0.0800456	0.688401	0.813194	0.708632	0.524013	0.0677508	0.237965
AKT2	0.0486662	0.00643467	NA	NA	stability	0.915579	0.171742	0.801567	0.619005	1.02692	0.732959	0	0	0	0	0	0	0	0.214444	0.454925	0.269673	0.23527	0.22507	0.366188	0.522836	0.811871	0.587842	0.676007	0.453667	0.623393
ALAD	0.000927287	0.00345082	18.7777	6	abundance (SDS)	0.564506	0.386872	-0.247132	-0.740747	-1.9466	-2.20648	0	0	0	0	0	0	0	0.834665	0.930641	0.908045	0.472351	0.06655	0.0259655	0.760135	0.805877	0.833463	0.700177	0.0956923	0.0456765
ALAD	0.000927287	0.00345082	18.7777	6	abundance (NP-40)	0.31962	0.750584	0.30098	-0.820471	-1.69522	-0.585742	0	0	0	0	0	0	0	0.26339	0.144204	0.36642	0.00345082	0.00657228	0.296979	0.757067	0.57685	0.762416	0.536836	0.0743661	0.659433
ALAD	0.000927287	0.00345082	18.7777	6	stability	0.792876	0.43783	1.07587	-2.88301	-2.61253	-1.60312	1	0	0	0	1	0	0	0.331107	0.421335	0.368172	0.00398481	0.0463517	0.353693	0.592502	0.743434	0.422123	0.000927287	0.00341288	0.127006
ALB	1.10448e-14	0.000585799	NA	NA	abundance (SDS)	NA	NA	NA	NA	NA	NA	0	NA	NA	NA	NA	NA	NA	NA	NA	NA	NA	NA	NA	NA	NA	NA	NA	NA	NA
ALB	1.10448e-14	0.000585799	NA	NA	abundance (NP-40)	-0.745341	-0.269477	-0.51943	4.80315	18.8796	6.01423	1	0	0	0	1	1	1	0.299873	0.430883	0.32315	0.000585799	0.00364536	0.00488883	0.579739	0.771065	0.68775	2.29561e-10	1.10448e-14	1.10448e-14
ALB	1.10448e-14	0.000585799	NA	NA	stability	1.64002	-0.322956	2.58266	-2.2734	-0.369516	0.385056	0	0	0	0	0	0	0	0.285725	0.474924	0.280986	0.0520282	0.492144	0.482312	0.115005	0.776911	0.0038956	0.0142078	0.764131	0.759631
ALDH16A1	1.14136e-08	4.53491e-06	37.1199	2	abundance (SDS)	-0.712528	-0.607754	-0.461642	1.01631	0.257095	-0.172637	0	0	0	0	0	0	0	0.671329	0.853223	0.840334	0.128921	0.749749	0.834813	0.710864	0.746874	0.78823	0.572698	0.831706	0.845692
ALDH16A1	1.14136e-08	4.53491e-06	37.1199	2	abundance (NP-40)	-0.202242	0.0118518	0.277235	0.769175	1.07052	1.59907	0	0	0	0	0	0	0	0.325027	0.486859	0.195009	0.00562848	0.0120329	0.0611109	0.787974	0.825954	0.76898	0.566477	0.377406	0.0989695
ALDH16A1	1.14136e-08	4.53491e-06	37.1199	2	stability	0.218897	0.699762	-0.432638	-4.00939	-4.56822	-4.0203	1	0	0	0	1	1	0	0.450845	0.33336	0.407112	4.53491e-06	6.35552e-05	0.0347305	0.801964	0.639558	0.745092	8.81108e-07	1.14136e-08	8.14333e-07
ALDH18A1	0.00966283	1.28328e-05	25.5024	3	abundance (SDS)	0.0678501	-0.155909	0.0113309	0.285788	0.558207	0.490416	0	0	0	0	0	0	0	0.935735	0.948532	0.930261	0.626616	0.337253	0.345724	0.86044	0.848229	0.867352	0.826475	0.761991	0.780836
ALDH18A1	0.00966283	1.28328e-05	25.5024	3	abundance (NP-40)	-0.866315	-1.34889	-1.09768	1.27874	1.29519	0.243539	0	0	0	0	0	0	0	0.0636272	0.00145779	0.0389716	0.00976703	0.0184896	0.384939	0.509186	0.205813	0.359519	0.245415	0.235825	0.777832
ALDH18A1	0.00966283	1.28328e-05	25.5024	3	stability	1.69432	2.37104	1.73887	-2.31	-0.325977	-1.14966	1	0	1	0	0	0	0	0.0164079	1.28328e-05	0.130432	0.000381893	0.408136	0.301854	0.0988228	0.00966283	0.0870153	0.0123045	0.776113	0.374109
ALDH1A3	0.000815618	0.0495357	NA	NA	abundance (SDS)	0.25994	0.942139	0.38895	1.29758	-2.00642	-1.99782	0	0	0	0	0	0	0	0.920422	0.79443	0.887356	0.185245	0.0889814	0.0626972	0.831198	0.61109	0.805415	0.407095	0.0814757	0.0834112
ALDH1A3	0.000815618	0.0495357	NA	NA	abundance (NP-40)	0.654252	1.44621	2.76835	1.14888	-1.61758	-1.60531	0	0	0	0	0	0	0	0.191923	0.0999139	0.118257	0.166654	0.0495357	0.0999738	0.627214	0.157077	0.000815618	0.326095	0.0937225	0.0971808
ALDH1A3	0.000815618	0.0495357	NA	NA	stability	0.553842	0.531358	-2.2657	-0.265911	-0.893335	0.0825726	0	0	0	0	0	0	0	0.365474	0.429479	0.357147	0.449297	0.358665	0.493382	0.702479	0.71102	0.0146324	0.791216	0.536049	0.828435
ALDH1B1	0.00559278	0.000619813	31.3917	3	abundance (SDS)	-0.162969	0.177846	0.157117	2.23041	2.41617	0.759115	0	0	0	0	0	0	0	0.927422	0.949145	0.911336	0.00372129	0.00462319	0.26422	0.847167	0.844886	0.848048	0.0424481	0.0230826	0.692987
ALDH1B1	0.00559278	0.000619813	31.3917	3	abundance (NP-40)	0.43279	-0.274731	0.139659	1.68637	2.37387	0.863563	1	0	0	0	0	1	0	0.258881	0.273514	0.400977	0.0127437	0.00162081	0.000619813	0.720631	0.769656	0.801962	0.0764361	0.00559278	0.510874
ALDH1B1	0.00559278	0.000619813	31.3917	3	stability	-0.800376	-0.259926	-0.582367	-1.53527	-1.97199	-2.08527	0	0	0	0	0	0	0	0.203382	0.406834	0.348162	0.0415362	0.0273705	0.068205	0.588484	0.792635	0.691209	0.153267	0.0424226	0.028831
ALDH1L2	0.0092852	0.0523174	13.8317	NA	abundance (SDS)	0.228919	-0.258227	-0.250913	0.454004	-0.858897	1.81797	0	0	0	0	0	0	0	0.937017	0.958312	0.922886	0.855114	0.752669	0.357387	0.836598	0.831504	0.832799	0.790134	0.650655	0.133033
ALDH1L2	0.0092852	0.0523174	13.8317	NA	abundance (NP-40)	0.697738	-0.246987	0.446924	0.830247	0.416824	2.2571	0	0	0	0	0	0	0	0.140042	0.122997	0.221769	0.0523174	0.341552	0.149496	0.605198	0.77695	0.715575	0.531026	0.726203	0.0092852
ALDH1L2	0.0092852	0.0523174	13.8317	NA	stability	-0.553722	-0.0977185	-0.586133	-0.14931	-0.00849655	-0.4272	0	0	0	0	0	0	0	0.249241	0.458421	0.280339	0.427365	0.499278	0.473199	0.702525	0.825809	0.689684	0.816294	0.840278	0.746813
ALDH3A1	1.82109e-14	3.30112e-05	NA	12	abundance (SDS)	0.378319	-0.320095	1.06061	-2.04683	-9.04208	-4.22451	1	0	0	0	0	1	0	0.934012	0.958541	0.885472	0.505939	0.00852631	0.132754	0.807759	0.819875	0.548468	0.0728238	1.82109e-14	3.33444e-06
ALDH3A1	1.82109e-14	3.30112e-05	NA	12	abundance (NP-40)	-0.0479528	0.695548	1.61835	-3.25358	-5.19529	-2.484	1	0	0	0	1	1	1	0.481804	0.205963	0.0431267	0.00191461	3.30112e-05	0.00873818	0.819747	0.606336	0.0935175	4.90413e-05	4.6509e-12	0.00338376
ALDH3A1	1.82109e-14	3.30112e-05	NA	12	stability	0.310294	-0.528386	-0.493316	-0.474605	0.257707	0.176489	0	0	0	0	0	0	0	0.407185	0.387908	0.378205	0.345827	0.458685	0.477546	0.780212	0.712126	0.724798	0.731273	0.793157	0.810911
ALDH3A2	0.0543681	0.0236474	8.89205	NA	abundance (SDS)	0.193447	-0.0857167	-0.184268	0.288451	-0.53804	-0.47654	0	0	0	0	0	0	0	0.917058	0.95828	0.908673	0.702436	0.52317	0.525619	0.842432	0.858111	0.843884	0.825976	0.767814	0.784445
ALDH3A2	0.0543681	0.0236474	8.89205	NA	abundance (NP-40)	0.0399553	-0.37028	-0.620212	-0.166741	-0.292429	-0.113383	0	0	0	0	0	0	0	0.481804	0.0393753	0.175445	0.334183	0.103055	0.361706	0.821159	0.741621	0.643601	0.796105	0.764811	0.807371
ALDH3A2	0.0543681	0.0236474	8.89205	NA	stability	0.110042	-0.0122671	-0.0520723	-0.622155	-0.835396	-1.89471	0	0	0	0	0	0	0	0.470108	0.494224	0.489664	0.100199	0.0236474	0.055109	0.823617	0.839714	0.833508	0.674662	0.569288	0.0543681
ALDH3B1	0.00071603	0.00149559	NA	15	abundance (SDS)	1.64857	1.52937	2.59853	0.255275	0.536638	2.83604	1	0	0	0	0	0	1	0.0757156	0.217418	0.00149968	0.802287	0.58606	0.00310139	0.20408	0.267484	0.0121169	0.832029	0.768212	0.0047405
ALDH3B1	0.00071603	0.00149559	NA	15	abundance (NP-40)	1.02265	1.60574	2.63101	-2.79275	-2.76484	-0.791113	1	0	0	1	1	1	0	0.207544	0.0357227	0.00906448	0.00185869	0.00149559	0.375506	0.408986	0.0970581	0.00165612	0.00071603	0.000830838	0.553978
ALDH3B1	0.00071603	0.00149559	NA	15	stability	1.05254	0.423346	0.107979	1.1441	0.957552	1.87345	0	0	0	0	0	0	0	0.288133	0.428409	0.487819	0.186822	0.33467	0.386011	0.437211	0.748024	0.823987	0.377728	0.4973	0.0581625
ALDH4A1	0.715574	0.062045	12.816	NA	abundance (SDS)	-0.0423198	0.0666096	0.289374	-0.243356	-0.26383	0.221109	0	0	0	0	0	0	0	0.942693	0.960254	0.896705	0.83345	0.827839	0.816006	0.863646	0.860599	0.825803	0.834121	0.830501	0.837914
ALDH4A1	0.715574	0.062045	12.816	NA	abundance (NP-40)	0.0434898	-0.257996	0.195829	-0.330287	-0.113999	-0.446924	0	0	0	0	0	0	0	0.456864	0.319157	0.285879	0.062045	0.378256	0.3382	0.820538	0.774099	0.789482	0.753926	0.807248	0.715574
ALDH4A1	0.715574	0.062045	12.816	NA	stability	-0.270314	-0.264449	-0.218107	-0.433509	-0.222397	0.0696255	0	0	0	0	0	0	0	0.368062	0.430314	0.431565	0.241048	0.434317	0.489637	0.790162	0.791564	0.802137	0.744815	0.801195	0.830624
ALDH5A1	0.000449231	3.92372e-05	25.1228	5	abundance (SDS)	1.72584	0.212564	0.541897	0.312914	-1.19291	-1.76088	0	0	0	0	0	0	0	0.161482	0.95259	0.862215	0.797864	0.341474	0.113073	0.167872	0.839332	0.766715	0.821288	0.471334	0.152868
ALDH5A1	0.000449231	3.92372e-05	25.1228	5	abundance (NP-40)	-0.00423468	-0.0569357	0.0601178	0.25909	-2.87876	-2.61766	1	0	0	0	0	1	1	0.496155	0.458046	0.436995	0.29494	3.92372e-05	0.000113207	0.827211	0.818136	0.817559	0.773813	0.000449231	0.00176802
ALDH5A1	0.000449231	3.92372e-05	25.1228	5	stability	0.681225	1.30155	1.09753	0.0756913	1.08159	0.840926	0	0	0	0	0	0	0	0.135121	0.069002	0.0338181	0.470405	0.170612	0.249787	0.648285	0.277767	0.408057	0.829605	0.418412	0.566193
ALDH6A1	0.485299	0.0481932	23.0647	NA	abundance (SDS)	-0.225689	-0.122338	0.338047	-0.290241	-0.49044	0.0823924	0	0	0	0	0	0	0	0.931903	0.959597	0.904664	0.863093	0.765805	0.944364	0.837144	0.853105	0.816265	0.82564	0.78083	0.85855
ALDH6A1	0.485299	0.0481932	23.0647	NA	abundance (NP-40)	0.615298	-0.113539	0.666872	-0.904706	-0.405552	-0.0565582	0	0	0	0	0	0	0	0.202739	0.424639	0.0481932	0.0968524	0.3072	0.480867	0.645905	0.80734	0.620949	0.485299	0.730048	0.818205
ALDH6A1	0.485299	0.0481932	23.0647	NA	stability	-0.0806113	0.169443	0.107994	0.82179	0.0291565	-0.904252	0	0	0	0	0	0	0	0.460236	0.423673	0.468326	0.188493	0.495935	0.411656	0.82877	0.812332	0.823985	0.576829	0.837136	0.529594
ALDH7A1	0.000124495	9.14783e-05	23.9773	5	abundance (SDS)	-0.112128	0.466116	0.417026	0.0829341	-3.00213	-2.77066	1	0	0	0	0	1	1	0.931422	0.858301	0.811932	0.911427	0.000692685	0.000565549	0.854532	0.787103	0.799022	0.858478	0.00234061	0.00617313
ALDH7A1	0.000124495	9.14783e-05	23.9773	5	abundance (NP-40)	0.352739	0.0358805	0.738618	-0.911912	-2.77437	-3.10152	1	0	0	0	0	1	1	0.144102	0.448024	0.0358377	0.000809719	9.14783e-05	0.000972719	0.747123	0.82187	0.583419	0.48075	0.000790071	0.000124495
ALDH7A1	0.000124495	9.14783e-05	23.9773	5	stability	-0.413864	0.652615	-0.031908	-1.79838	-0.223573	-0.275347	0	0	0	0	0	0	0	0.314273	0.24211	0.492928	0.00563629	0.433101	0.438819	0.750969	0.661332	0.836709	0.0731823	0.800935	0.788948
ALDH9A1	0.0568228	0.000101515	24.0222	NA	abundance (SDS)	0.233032	0.301194	0.281413	0.124881	-1.15368	-0.493408	0	0	0	0	0	0	0	0.877989	0.897598	0.844377	0.823875	0.0444024	0.333663	0.835899	0.823559	0.827289	0.852745	0.494834	0.780047
ALDH9A1	0.0568228	0.000101515	24.0222	NA	abundance (NP-40)	0.191156	-0.204244	-0.0674172	-0.877818	-1.71805	-1.12139	0	0	0	0	0	0	0	0.316076	0.311601	0.407951	0.0031077	0.000101515	0.0170625	0.79057	0.7875	0.816222	0.502094	0.0691828	0.343978
ALDH9A1	0.0568228	0.000101515	24.0222	NA	stability	1.18193	1.88085	0.960607	-0.64159	0.247569	-1.11875	0	0	0	0	0	0	0	0.0977776	0.00206162	0.115884	0.196234	0.362685	0.27576	0.35317	0.0568228	0.495413	0.666224	0.795517	0.394236
ALDOA	0.010535	8.58252e-12	NA	NA	abundance (SDS)	2.45814	-0.179436	0.299114	0.459073	0.0421437	-0.252725	0	0	0	0	0	0	0	8.58252e-12	0.944413	0.850049	0.388655	0.939998	0.676449	0.0200134	0.844639	0.823957	0.788873	0.863668	0.83248
ALDOA	0.010535	8.58252e-12	NA	NA	abundance (NP-40)	0.065063	-0.277458	0.20912	0.288413	-0.141774	0.323516	0	0	0	0	0	0	0	0.481804	0.262621	0.415265	0.298742	0.30015	0.309592	0.816655	0.76892	0.786337	0.765924	0.801515	0.755926
ALDOA	0.010535	8.58252e-12	NA	NA	stability	0.606256	0.163203	-0.0858411	-2.34928	-1.94539	-1.59816	0	0	0	0	0	0	0	0.409484	0.456049	0.491653	0.00608972	0.00944966	0.191443	0.681391	0.813576	0.827875	0.010535	0.0462673	0.128734
ALDOC	0.00935714	8.97288e-05	20.4992	6	abundance (SDS)	0.167136	0.545579	0.276295	1.38086	0.480584	0.388083	0	0	0	0	0	0	0	0.917644	0.807481	0.873697	0.0227579	0.461556	0.50866	0.846534	0.765659	0.828234	0.355622	0.783402	0.805608
ALDOC	0.00935714	8.97288e-05	20.4992	6	abundance (NP-40)	0.217606	-0.0276273	0.181453	0.516945	-0.678519	-0.116121	0	0	0	0	0	0	0	0.296213	0.477792	0.395961	0.0262852	0.0355099	0.402868	0.784289	0.823294	0.7928	0.688757	0.615077	0.80682
ALDOC	0.00935714	8.97288e-05	20.4992	6	stability	0.586905	0.335752	0.340493	-2.37907	-1.30956	-1.61657	1	0	0	0	1	0	0	0.213607	0.376864	0.442959	8.97288e-05	0.0297621	0.0760153	0.689371	0.773501	0.772218	0.00935714	0.272916	0.122454
ALG1	0.147955	0.000513307	4.72865	NA	abundance (SDS)	0.508556	-0.5976	-0.663229	0.814836	0.844091	1.00694	0	0	0	0	0	0	0	0.859342	0.906892	0.827519	0.375555	0.392299	0.245354	0.775994	0.750068	0.728514	0.670034	0.657289	0.577704
ALG1	0.147955	0.000513307	4.72865	NA	abundance (NP-40)	0.263232	0.139872	0.297801	1.08225	1.46641	0.663538	0	0	0	0	0	0	0	0.326319	0.409647	0.140005	0.000513307	0.00110629	0.207253	0.772723	0.801917	0.76331	0.369673	0.147955	0.622614
ALG1	0.147955	0.000513307	4.72865	NA	stability	0.782186	0.0733111	0.290798	-0.275957	0.155527	-0.545915	0	0	0	0	0	0	0	0.202527	0.484789	0.395746	0.331827	0.431568	0.441708	0.598173	0.830006	0.785152	0.7888	0.815086	0.705524
ALG13	0.0369015	0.00963856	15.5368	NA	abundance (SDS)	-0.148164	-0.19449	-0.124883	1.17272	0.441429	-1.10914	0	0	0	0	0	0	0	0.935383	0.954887	0.922934	0.248185	0.712995	0.312454	0.849379	0.842265	0.852745	0.483483	0.793218	0.520922
ALG13	0.0369015	0.00963856	15.5368	NA	abundance (NP-40)	-0.363774	-0.236509	-1.04819	-0.166141	0.71801	0.364792	0	0	0	0	0	0	0	0.0848138	0.111883	0.00963856	0.292453	0.142408	0.171631	0.743681	0.779612	0.392144	0.796238	0.594527	0.74336
ALG13	0.0369015	0.00963856	15.5368	NA	stability	0.251332	-0.560101	0.195062	-0.340162	2.01347	0.974072	0	0	0	0	0	0	0	0.39062	0.247611	0.440149	0.379773	0.133429	0.386011	0.794646	0.700048	0.807077	0.772308	0.0369015	0.487054
ALG2	0.113077	0.0544629	19.1397	NA	abundance (SDS)	0.548957	0.0521207	0.637311	1.88369	1.80934	0.879839	0	0	0	0	0	0	0	0.859249	0.961417	0.828352	0.0544629	0.0826978	0.350775	0.764685	0.862432	0.737285	0.113077	0.135815	0.641063
ALG2	0.113077	0.0544629	19.1397	NA	abundance (NP-40)	1.28752	-0.434015	0.415229	0.414948	1.17427	0.375194	0	0	0	0	0	0	0	0.18953	0.332438	0.412356	0.379435	0.181126	0.388651	0.240276	0.720197	0.726751	0.726848	0.309759	0.74005
ALG2	0.113077	0.0544629	19.1397	NA	stability	-0.053595	0.746394	0.283455	0.342356	0.226606	0.803864	0	0	0	0	0	0	0	0.491914	0.290743	0.462038	0.394431	0.46069	0.399106	0.833262	0.616657	0.786969	0.771711	0.800263	0.586604
ALG3	8.3031e-07	0.161107	24.9841	NA	abundance (SDS)	NA	NA	NA	NA	NA	NA	0	NA	NA	NA	NA	NA	NA	NA	NA	NA	NA	NA	NA	NA	NA	NA	NA	NA	NA
ALG3	8.3031e-07	0.161107	24.9841	NA	abundance (NP-40)	-2.04843	-0.973114	-3.84305	-2.92515	-1.31257	-0.373455	0	0	0	0	0	0	0	0.342486	0.180576	0.183908	0.161107	0.214087	0.429129	0.021706	0.441437	8.3031e-07	0.000348167	0.225891	0.740607
ALG3	8.3031e-07	0.161107	24.9841	NA	stability	1.83	0.576818	2.06487	2.38357	1.41145	0.90542	0	0	0	0	0	0	0	0.355718	0.362344	0.378466	0.214909	0.311603	0.420679	0.0664741	0.69344	0.0309863	0.00918881	0.21442	0.5289
ALG5	0.0537867	0.0130043	11.2025	NA	abundance (SDS)	-0.115646	0.262464	-0.0779306	0.777945	1.75351	2.15046	0	0	0	0	0	0	0	0.936035	0.944051	0.925289	0.362856	0.0534808	0.0130043	0.854043	0.830746	0.859135	0.685424	0.15595	0.0537867
ALG5	0.0537867	0.0130043	11.2025	NA	abundance (NP-40)	0.702764	-0.612936	-0.346707	0.0863418	0.635089	0.578057	0	0	0	0	0	0	0	0.211676	0.272309	0.247049	0.442462	0.0514202	0.0576269	0.602577	0.647007	0.748976	0.81267	0.636531	0.662859
ALG5	0.0537867	0.0130043	11.2025	NA	stability	-1.17378	-0.440473	-0.189358	-1.31658	-0.321555	-0.0785745	0	0	0	0	0	0	0	0.294332	0.451134	0.478704	0.178168	0.451396	0.493382	0.358448	0.742585	0.808268	0.268692	0.77728	0.829117
ALG6	1.55341e-09	0.00286624	NA	5	abundance (SDS)	-0.509636	-0.0827362	0.321829	0.180403	-0.221858	-0.379213	0	0	0	0	0	0	0	0.873577	0.959939	0.892603	0.870202	0.860295	0.718484	0.775701	0.858505	0.819531	0.844489	0.837788	0.807563
ALG6	1.55341e-09	0.00286624	NA	5	abundance (NP-40)	-0.0954067	-0.417401	-0.705304	-0.986223	-3.26055	-4.5967	1	0	0	0	0	1	0	0.468033	0.219418	0.0943027	0.060303	0.00286624	0.0277954	0.810923	0.726004	0.601245	0.432889	4.69534e-05	1.55341e-09
ALG6	1.55341e-09	0.00286624	NA	5	stability	-0.343917	0.824838	0.247222	-1.1689	0.427856	-0.263707	0	0	0	0	0	0	0	0.44769	0.313585	0.466063	0.182247	0.436076	0.485147	0.771285	0.575149	0.795597	0.361611	0.746607	0.79174
ALG8	0.0236675	0.00106142	NA	NA	abundance (SDS)	NA	NA	NA	NA	NA	NA	0	NA	NA	NA	NA	NA	NA	NA	NA	NA	NA	NA	NA	NA	NA	NA	NA	NA	NA
ALG8	0.0236675	0.00106142	NA	NA	abundance (NP-40)	0.797255	0.376411	0.47065	-0.474679	-2.02547	-2.01076	0	0	0	0	0	0	0	0.111749	0.243081	0.183699	0.0306988	0.00106142	0.0387117	0.55043	0.739659	0.706821	0.705301	0.0236675	0.024988
ALG8	0.0236675	0.00106142	NA	NA	stability	-0.00873225	0.193534	0.0581152	-1.28404	-0.784854	-1.4669	0	0	0	0	0	0	0	0.49765	0.428984	0.478606	0.0216698	0.188068	0.317802	0.840243	0.807397	0.832526	0.288478	0.596764	0.185549
ALKBH1	0.278244	0.138829	NA	NA	abundance (SDS)	NA	NA	NA	NA	NA	NA	0	NA	NA	NA	NA	NA	NA	NA	NA	NA	NA	NA	NA	NA	NA	NA	NA	NA	NA
ALKBH1	0.278244	0.138829	NA	NA	abundance (NP-40)	0.0855667	0.201654	0.814668	-1.00517	-1.22436	-0.731515	0	0	0	0	0	0	0	0.481804	0.434577	0.232332	0.187876	0.138829	0.347676	0.812818	0.788113	0.540261	0.420478	0.278244	0.587276
ALKBH1	0.278244	0.138829	NA	NA	stability	-0.385697	-0.060877	-0.927986	0.558012	-0.272633	-0.162708	0	0	0	0	0	0	0	0.40816	0.485557	0.278192	0.354454	0.422387	0.484228	0.759443	0.832073	0.515367	0.700862	0.789604	0.813674
ALKBH5	1.05211e-05	0.00237372	9.4078	7	abundance (SDS)	-0.337849	-0.620275	-0.536279	-1.80467	-1.62296	-0.883962	0	0	0	0	0	0	0	0.8375	0.671417	0.67977	0.00237372	0.00933936	0.0865668	0.816306	0.742865	0.768313	0.137344	0.216981	0.639146
ALKBH5	1.05211e-05	0.00237372	9.4078	7	abundance (NP-40)	0.109615	-0.204918	-0.114964	-0.611023	-0.638745	-0.237177	0	0	0	0	0	0	0	0.440721	0.38564	0.420633	0.214984	0.0590465	0.25981	0.808126	0.78734	0.807053	0.647896	0.634772	0.779444
ALKBH5	1.05211e-05	0.00237372	9.4078	7	stability	-0.281308	-0.879182	0.655726	-0.481823	3.65276	2.63498	1	0	0	0	0	1	0	0.460735	0.363754	0.458073	0.406752	0.00562668	0.0343344	0.787496	0.54433	0.659939	0.728799	1.05211e-05	0.0030828
ALPP	0.000440017	0.000122798	24.2794	2	abundance (SDS)	0.353068	-0.482894	-0.43416	0.698602	-0.404324	-0.112434	0	0	0	0	0	0	0	0.90306	0.92791	0.884086	0.476141	0.747462	0.922377	0.81316	0.782803	0.794972	0.71598	0.801952	0.85449
ALPP	0.000440017	0.000122798	24.2794	2	abundance (NP-40)	-0.798294	-1.62461	-1.36516	0.102168	0.811128	-0.165822	0	0	0	0	0	0	0	0.228939	0.038634	0.124773	0.304959	0.104756	0.362515	0.549828	0.0918455	0.197136	0.809601	0.542341	0.796309
ALPP	0.000440017	0.000122798	24.2794	2	stability	0.768385	1.73532	-0.94598	-2.91123	-3.02646	-0.743141	1	0	0	0	1	1	0	0.343423	0.0895093	0.408343	0.000122798	0.00453144	0.312641	0.605392	0.0878798	0.504414	0.000803573	0.000440017	0.618298
ALYREF	7.01407e-06	0.000531057	NA	6	abundance (SDS)	-0.347187	-1.23206	-0.789756	-1.12207	-0.00907904	-0.744289	0	0	0	0	0	0	0	0.916268	0.748904	0.824657	0.350341	0.941714	0.529274	0.814385	0.447503	0.680579	0.513418	0.867613	0.698805
ALYREF	7.01407e-06	0.000531057	NA	6	abundance (NP-40)	0.131547	0.403589	0.083053	3.54711	1.75366	-0.0328461	1	0	0	0	1	0	0	0.464774	0.38916	0.48053	0.000531057	0.0681358	0.485272	0.80366	0.73071	0.813296	7.01407e-06	0.0616881	0.822396
ALYREF	7.01407e-06	0.000531057	NA	6	stability	-1.62656	-2.09041	-3.07393	-2.98986	-0.121215	2.51699	0	0	0	0	0	0	0	0.28738	0.301057	0.252952	0.0220162	0.490309	0.191348	0.119238	0.0283071	0.000339192	0.000536295	0.821587	0.00522511
AMACR	1.11844e-05	0.000421408	12.8863	5	abundance (SDS)	0.378022	0.135684	-0.36738	-1.05894	-4.00365	-2.52263	1	0	0	0	0	1	0	0.872116	0.953914	0.877321	0.191463	0.000421408	0.00444232	0.807824	0.8512	0.810127	0.549397	1.30026e-05	0.0159403
AMACR	1.11844e-05	0.000421408	12.8863	5	abundance (NP-40)	-0.011489	-0.174074	-0.0762202	-1.85609	-3.47948	-2.59379	1	0	0	0	0	1	1	0.493569	0.381451	0.430872	0.0115794	0.00679666	0.00350642	0.826014	0.794469	0.814585	0.043821	1.11844e-05	0.00199095
AMACR	1.11844e-05	0.000421408	12.8863	5	stability	0.408714	0.255753	-0.0120254	0.599704	0.0452399	-1.52557	0	0	0	0	0	0	0	0.310964	0.388102	0.496659	0.256031	0.494454	0.193479	0.752549	0.793615	0.83975	0.684118	0.834606	0.157614
AMBRA1	1.82109e-14	0.00669485	NA	1	abundance (SDS)	0.48634	0.159741	1.25381	3.90247	7.56247	2.13198	1	0	0	0	0	1	0	0.928159	0.96082	0.863862	0.106944	0.00812347	0.367235	0.781905	0.847654	0.434142	2.36383e-05	1.82109e-14	0.0569065
AMBRA1	1.82109e-14	0.00669485	NA	1	abundance (NP-40)	0.625653	1.21497	1.34459	3.0121	3.56066	1.3588	1	0	0	0	0	1	0	0.206597	0.022683	0.0116924	0.0276353	0.00669485	0.0296221	0.641032	0.28407	0.208142	0.000210277	6.39235e-06	0.200503
AMBRA1	1.82109e-14	0.00669485	NA	1	stability	-0.796078	-0.455943	-0.517908	1.95843	0.941062	0.295468	0	0	0	0	0	0	0	0.203909	0.0670866	0.348162	0.0509726	0.261129	0.422658	0.590791	0.737537	0.715987	0.0443588	0.507421	0.783984
AMDHD2	0.0143346	0.000294039	NA	NA	abundance (SDS)	-1.08502	-1.12885	-0.445628	-0.0261937	1.14446	0.874071	0	0	0	0	0	0	0	0.304644	0.391823	0.847183	0.927305	0.113102	0.179703	0.534731	0.509463	0.792195	0.8656	0.50029	0.64373
AMDHD2	0.0143346	0.000294039	NA	NA	abundance (NP-40)	0.143075	-0.469088	0.15182	-0.703976	0.933129	2.15303	0	0	0	0	0	0	0	0.402318	0.0850129	0.397098	0.0143312	0.02475	0.00132998	0.801239	0.707408	0.799368	0.601942	0.467249	0.0143346
AMDHD2	0.0143346	0.000294039	NA	NA	stability	-0.32535	0.0983139	-1.02083	-2.11964	-1.00862	-1.29503	0	0	0	0	0	0	0	0.383514	0.464314	0.195508	0.000294039	0.105455	0.137261	0.776279	0.825704	0.457556	0.0254486	0.465319	0.281737
AMFR	1.82109e-14	0.00621484	NA	13	abundance (SDS)	0.822758	-0.208079	-0.197669	-7.38767	-5.78614	-3.49081	1	0	0	0	1	0	0	0.904792	0.959961	0.925667	0.00621484	0.0361962	0.147223	0.66663	0.840069	0.841756	1.82109e-14	2.40076e-11	0.000227214
AMFR	1.82109e-14	0.00621484	NA	13	abundance (NP-40)	1.30449	-0.68394	0.4742	-2.63564	-2.17489	-0.415649	0	0	0	0	0	0	0	0.1288	0.113187	0.234856	0.161349	0.08185	0.376307	0.230483	0.612314	0.705482	0.00161872	0.0131083	0.726607
AMFR	1.82109e-14	0.00621484	NA	13	stability	-0.570973	0.460487	-0.0895237	-0.173545	0.149903	0.346767	0	0	0	0	0	0	0	0.332245	0.249004	0.476291	0.476273	0.478436	0.459966	0.695769	0.736029	0.827239	0.811507	0.81618	0.770504
AMPD2	0.00983832	0.00812501	10.8738	6	abundance (SDS)	-0.0560808	-0.164413	-0.525718	1.81761	0.924443	0.628247	0	0	0	0	0	0	0	0.940156	0.95136	0.81037	0.00927511	0.188537	0.324872	0.861936	0.846948	0.77128	0.133149	0.61982	0.740273
AMPD2	0.00983832	0.00812501	10.8738	6	abundance (NP-40)	0.287973	-0.646633	-0.730496	0.429158	0.579613	0.315688	0	0	0	0	0	0	0	0.16536	0.0445286	0.0728239	0.0811543	0.0168422	0.190871	0.766046	0.630947	0.587827	0.721911	0.662168	0.75821
AMPD2	0.00983832	0.00812501	10.8738	6	stability	0.685742	1.67824	0.243918	-2.36651	-0.578371	-0.449881	1	0	0	0	1	0	0	0.3019	0.01421	0.445246	0.00812501	0.213325	0.367314	0.646178	0.103456	0.796356	0.00983832	0.692817	0.73953
ANAPC1	0.156921	0.00989266	10.8326	NA	abundance (SDS)	-0.217945	0.286079	-0.0437609	-0.557876	-0.0449067	-0.0768697	0	0	0	0	0	0	0	0.913564	0.928184	0.927004	0.442578	0.9404	0.920309	0.838441	0.82642	0.863469	0.762089	0.863328	0.859273
ANAPC1	0.156921	0.00989266	10.8326	NA	abundance (NP-40)	0.0541298	0.0859184	0.184923	-0.87507	-0.460906	-0.425057	0	0	0	0	0	0	0	0.468702	0.405503	0.206126	0.00989266	0.0690937	0.228965	0.818643	0.812751	0.792007	0.503793	0.710457	0.723348
ANAPC1	0.156921	0.00989266	10.8326	NA	stability	-0.563672	-0.784343	-0.728385	-0.78578	-1.17397	-1.52711	0	0	0	0	0	0	0	0.149051	0.0282598	0.0528038	0.0694372	0.0204579	0.182764	0.69865	0.597034	0.625661	0.596274	0.358326	0.156921
ANAPC2	0.105061	0.0376535	16.2161	NA	abundance (SDS)	-0.103985	0.240194	0.198097	0.141391	-1.08345	-0.622334	0	0	0	0	0	0	0	0.935831	0.943017	0.905952	0.878072	0.220029	0.443793	0.855653	0.834669	0.841687	0.850372	0.535623	0.742199
ANAPC2	0.105061	0.0376535	16.2161	NA	abundance (NP-40)	0.280703	0.406187	0.359309	-1.18345	-1.18288	-0.821656	0	0	0	0	0	0	0	0.224891	0.201838	0.214135	0.0514644	0.0545041	0.1449	0.768038	0.729833	0.745081	0.303905	0.304272	0.536135
ANAPC2	0.105061	0.0376535	16.2161	NA	stability	0.611179	0.534271	0.746123	1.67276	0.822544	0.453491	0	0	0	0	0	0	0	0.361221	0.356361	0.358776	0.0376535	0.306957	0.436044	0.679324	0.70993	0.616794	0.105061	0.576414	0.738345
ANAPC4	0.0330944	0.00271678	12.1176	NA	abundance (SDS)	0.09101	0.315669	-0.118235	-0.668589	-0.445936	-0.388432	0	0	0	0	0	0	0	0.933615	0.919994	0.91683	0.335154	0.566095	0.574122	0.857407	0.820748	0.853682	0.726657	0.79212	0.80553
ANAPC4	0.0330944	0.00271678	12.1176	NA	abundance (NP-40)	-0.048257	-0.746786	-0.922049	-1.54671	-1.93407	-0.971393	0	0	0	0	0	0	0	0.472529	0.23888	0.186007	0.0134333	0.00271678	0.128055	0.819693	0.578944	0.474319	0.115243	0.0330944	0.442556
ANAPC4	0.0330944	0.00271678	12.1176	NA	stability	-0.680395	0.279057	0.0878313	-0.569164	-0.411	-1.22107	0	0	0	0	0	0	0	0.149446	0.445112	0.487819	0.264898	0.358418	0.29351	0.648671	0.788046	0.827532	0.696486	0.751849	0.328014
ANAPC5	2.46111e-05	0.000965852	10.0154	5	abundance (SDS)	0.0592575	0.295118	0.511379	-2.18425	-1.1461	-0.444847	0	0	0	0	0	0	0	0.936774	0.910376	0.684607	0.000965852	0.0639108	0.430746	0.861535	0.824718	0.775227	0.048805	0.499324	0.792386
ANAPC5	2.46111e-05	0.000965852	10.0154	5	abundance (NP-40)	0.194345	0.163592	0.0500477	-3.36219	-1.40294	-0.349121	1	0	0	0	1	0	0	0.416038	0.318495	0.461429	0.0031	0.00847187	0.25106	0.789829	0.796801	0.819374	2.46111e-05	0.177788	0.748237
ANAPC5	2.46111e-05	0.000965852	10.0154	5	stability	1.25381	1.74813	1.39488	2.43667	1.06448	0.925862	0	0	0	0	0	0	0	0.397361	0.350019	0.402155	0.167363	0.393234	0.435067	0.307276	0.0847802	0.22348	0.00739503	0.429502	0.51665
ANAPC7	0.111625	0.00201665	17.0102	NA	abundance (SDS)	-0.176258	0.206898	0.410101	1.62881	0.60522	-0.55113	0	0	0	0	0	0	0	0.910042	0.930575	0.748375	0.00201665	0.228747	0.278467	0.845133	0.840261	0.800627	0.213994	0.747676	0.764056
ANAPC7	0.111625	0.00201665	17.0102	NA	abundance (NP-40)	-0.292502	-0.400171	-0.351852	1.23234	0.819097	-0.518962	0	0	0	0	0	0	0	0.358782	0.305252	0.325091	0.0483573	0.156229	0.224641	0.764791	0.731859	0.747396	0.273327	0.537649	0.687939
ANAPC7	0.111625	0.00201665	17.0102	NA	stability	0.72454	1.28858	1.02341	1.65094	0.867566	1.57174	0	0	0	0	0	0	0	0.292389	0.190994	0.281873	0.0783481	0.297363	0.157215	0.627558	0.285685	0.455906	0.111625	0.55105	0.138211
ANKFY1	0.252867	0.000556433	19.6773	NA	abundance (SDS)	0.141105	0.499779	-0.0183245	0.604698	-0.13778	0.148628	0	0	0	0	0	0	0	0.919749	0.796293	0.929497	0.249275	0.854207	0.793193	0.850414	0.778355	0.866533	0.747841	0.850897	0.84931
ANKFY1	0.252867	0.000556433	19.6773	NA	abundance (NP-40)	0.266964	-0.0236541	0.382088	-0.607776	-0.665247	-0.532782	0	0	0	0	0	0	0	0.258881	0.407698	0.0993626	0.00307628	0.0366478	0.253032	0.771735	0.823971	0.737824	0.649402	0.621762	0.682272
ANKFY1	0.252867	0.000556433	19.6773	NA	stability	-1.235	-1.10295	-1.19898	1.34327	0.357942	-0.324501	0	0	0	0	0	0	0	0.0313919	0.000556433	0.0121548	0.0356083	0.363463	0.44305	0.319151	0.404529	0.34217	0.252867	0.767405	0.776504
ANKH	0.0392025	0.0079086	13.6521	NA	abundance (SDS)	NA	NA	NA	NA	NA	NA	0	NA	NA	NA	NA	NA	NA	NA	NA	NA	NA	NA	NA	NA	NA	NA	NA	NA	NA
ANKH	0.0392025	0.0079086	13.6521	NA	abundance (NP-40)	0.214832	-0.602009	0.500085	0.993567	1.24873	1.29228	0	0	0	0	0	0	0	0.414889	0.117835	0.317028	0.0317165	0.0079086	0.21618	0.784962	0.652058	0.695488	0.428086	0.263329	0.237511
ANKH	0.0392025	0.0079086	13.6521	NA	stability	0.617996	0.917762	0.0995794	-1.75022	-1.21482	1.99549	0	0	0	0	0	0	0	0.37591	0.276051	0.493008	0.0635161	0.295424	0.345036	0.676437	0.521527	0.825481	0.0842818	0.332002	0.0392025
ANKHD1	7.62401e-13	5.90809e-06	NA	9	abundance (SDS)	0.190737	-0.0852029	0.330108	-5.34149	-2.81308	1.29601	1	0	0	0	1	1	0	0.920119	0.958718	0.875509	5.90809e-06	0.00403224	0.0632639	0.842863	0.858179	0.817875	1.02013e-09	0.00520732	0.408064
ANKHD1	7.62401e-13	5.90809e-06	NA	9	abundance (NP-40)	0.0635453	-0.0892652	-0.0931387	-5.36435	-3.33324	1.6325	1	0	0	0	1	1	0	0.394427	0.410857	0.375786	0.000332314	0.00286624	0.00569774	0.816934	0.81211	0.811363	7.62401e-13	2.96092e-05	0.0897684
ANKHD1	7.62401e-13	5.90809e-06	NA	9	stability	-0.93866	-0.750634	-0.643479	1.90204	0.477543	0.527811	0	0	0	0	0	0	0	0.014206	0.0434045	0.0289877	0.0157763	0.310148	0.399437	0.508886	0.614509	0.665391	0.0530964	0.730269	0.71234
ANKLE2	5.72474e-05	7.93137e-05	NA	7	abundance (SDS)	-0.278564	-0.193792	-0.00996222	-3.74741	-1.63561	-0.744291	1	0	0	0	1	0	0	0.913497	0.95176	0.931001	0.000416047	0.0868602	0.393859	0.827816	0.842376	0.867511	5.72474e-05	0.210555	0.698804
ANKLE2	5.72474e-05	7.93137e-05	NA	7	abundance (NP-40)	-0.542487	-0.388195	-0.695026	-1.71247	-0.935681	-0.112976	0	0	0	0	0	0	0	0.0682297	0.184639	0.0221218	0.0131295	7.93137e-05	0.384459	0.678221	0.735829	0.606606	0.0704278	0.465616	0.807453
ANKLE2	5.72474e-05	7.93137e-05	NA	7	stability	-0.112623	-0.0173925	-0.180413	3.18784	2.01941	1.2627	1	0	0	0	1	0	0	0.457942	0.494774	0.445091	0.00254612	0.0161926	0.133345	0.823152	0.83894	0.810112	0.000180313	0.0361762	0.301713
ANKMY2	1.10448e-14	8.48151e-07	NA	10	abundance (SDS)	-0.437287	-0.18539	-0.502537	-12.5333	-9.59718	0.516969	1	0	0	0	1	1	0	0.918512	0.958082	0.898992	9.55665e-07	7.98679e-05	0.730306	0.79422	0.843708	0.777617	1.82109e-14	1.82109e-14	0.773699
ANKMY2	1.10448e-14	8.48151e-07	NA	10	abundance (NP-40)	0.391565	-0.135263	-0.180869	-12.1818	-8.75273	0.665714	1	0	0	0	1	1	0	0.236848	0.386368	0.232231	8.04012e-06	8.48151e-07	0.128014	0.73472	0.802885	0.792933	1.10448e-14	1.10448e-14	0.621528
ANKMY2	1.10448e-14	8.48151e-07	NA	10	stability	-0.210102	-0.0728542	0.0600138	-0.527809	-0.172716	0.477484	0	0	0	0	0	0	0	0.366228	0.463776	0.468615	0.313297	0.451604	0.406531	0.803876	0.830083	0.832215	0.712341	0.811674	0.73029
ANKRD13A	0.000925941	0.00220915	NA	5	abundance (SDS)	-0.803195	1.3563	1.07139	-0.989704	-3.20526	-2.96568	1	0	0	0	0	0	1	0.797396	0.482846	0.625351	0.37686	0.0114006	0.00978294	0.674973	0.370745	0.542435	0.586797	0.000925941	0.00274353
ANKRD13A	0.000925941	0.00220915	NA	5	abundance (NP-40)	0.882935	0.397831	1.29133	-0.449472	-2.48248	-2.23476	1	0	0	0	0	1	0	0.0123625	0.0518973	0.00653036	0.106147	0.00220915	0.0462922	0.49892	0.732641	0.238061	0.71465	0.00340811	0.0102067
ANKRD13A	0.000925941	0.00220915	NA	5	stability	-0.385555	0.734476	0.484828	0.416379	0.859785	1.47818	0	0	0	0	0	0	0	0.305116	0.0641295	0.277326	0.290109	0.156413	0.2537	0.759485	0.622638	0.72776	0.750192	0.555513	0.17996
ANKRD13C	0.0171111	0.0093613	NA	NA	abundance (SDS)	NA	NA	NA	NA	NA	NA	0	NA	NA	NA	NA	NA	NA	NA	NA	NA	NA	NA	NA	NA	NA	NA	NA	NA	NA
ANKRD13C	0.0171111	0.0093613	NA	NA	abundance (NP-40)	2.08859	0.0116179	2.10885	0.974388	1.17293	-0.0378038	0	0	0	0	0	0	0	0.104866	0.486552	0.113398	0.0706996	0.0093613	0.491576	0.0185514	0.825993	0.0171111	0.440608	0.310617	0.821535
ANKRD13C	0.0171111	0.0093613	NA	NA	stability	-0.474832	0.21038	-0.610666	-0.663486	-0.894362	-0.581216	0	0	0	0	0	0	0	0.339133	0.273179	0.362421	0.134707	0.0609673	0.394709	0.731196	0.803816	0.67954	0.656435	0.535444	0.691673
ANKRD17	0.30107	0.00592234	11.2575	NA	abundance (SDS)	-0.164025	-0.0332686	-0.303364	-1.23296	-0.857222	-0.021642	0	0	0	0	0	0	0	0.914268	0.960993	0.851878	0.024554	0.132182	0.945079	0.847007	0.864749	0.823142	0.44695	0.651412	0.866141
ANKRD17	0.30107	0.00592234	11.2575	NA	abundance (NP-40)	-0.0421761	-0.294938	-0.830052	-1.18792	-0.448249	0.266696	0	0	0	0	0	0	0	0.471712	0.282276	0.108226	0.00592234	0.260539	0.157178	0.820769	0.764112	0.531143	0.30107	0.715095	0.771806
ANKRD17	0.30107	0.00592234	11.2575	NA	stability	-0.288282	-0.90621	-0.576587	0.711669	-0.29123	-0.883865	0	0	0	0	0	0	0	0.314175	0.0706498	0.311374	0.115407	0.427622	0.225905	0.785777	0.52843	0.693532	0.633839	0.785044	0.541601
ANKRD28	0.202752	0.0360997	NA	NA	abundance (SDS)	0.217077	0.240826	0.520264	0.69759	0.239982	0.532138	0	0	0	0	0	0	0	0.897085	0.928865	0.694195	0.187061	0.702459	0.300319	0.838585	0.834559	0.772792	0.716348	0.834705	0.769482
ANKRD28	0.202752	0.0360997	NA	NA	abundance (NP-40)	1.01537	1.35459	1.35285	0.67806	0.559273	0.619521	0	0	0	0	0	0	0	0.102959	0.10418	0.0954067	0.180492	0.1088	0.0360997	0.413778	0.202752	0.203684	0.61531	0.671072	0.643926
ANKRD28	0.202752	0.0360997	NA	NA	stability	0.0227865	-0.365591	-0.0336373	-1.18881	-0.535723	-0.56571	0	0	0	0	0	0	0	0.496157	0.432177	0.495573	0.109243	0.329928	0.354175	0.838118	0.765248	0.836439	0.348722	0.709385	0.69785
ANKRD50	4.4816e-11	0.0309035	NA	NA	abundance (SDS)	3.03431	0.535077	0.0515961	2.15153	5.38299	5.71511	0	0	0	0	0	0	0	0.779519	0.957052	0.93086	0.618133	0.199638	0.131449	0.00202603	0.768653	0.862498	0.0536252	7.33847e-10	4.4816e-11
ANKRD50	4.4816e-11	0.0309035	NA	NA	abundance (NP-40)	-0.859557	-0.792667	-1.1221	-1.50126	-0.25583	2.38332	0	0	0	0	0	0	0	0.260238	0.105051	0.165827	0.0499187	0.421886	0.0309035	0.513325	0.553083	0.343508	0.133046	0.774665	0.00535636
ANKRD50	4.4816e-11	0.0309035	NA	NA	stability	0.110078	-0.287287	0.0126517	-0.542656	-0.66707	-2.51835	0	0	0	0	0	0	0	0.486098	0.359823	0.499062	0.190115	0.344631	0.342547	0.82361	0.786024	0.839656	0.706765	0.654804	0.0051935
ANKRD52	0.000788869	0.0283571	NA	NA	abundance (SDS)	0.0955015	0.147186	-0.161882	-0.290097	-1.05536	-0.243845	0	0	0	0	0	0	0	0.926803	0.942745	0.898605	0.593983	0.0527717	0.64026	0.856804	0.849523	0.847331	0.825667	0.551388	0.834036
ANKRD52	0.000788869	0.0283571	NA	NA	abundance (NP-40)	-0.165086	-0.39015	-0.00511107	-1.2049	-2.77466	-1.44753	0	0	0	0	0	0	0	0.446743	0.0425924	0.49782	0.181099	0.0283571	0.0982471	0.796472	0.735187	0.827067	0.290362	0.000788869	0.156472
ANKRD52	0.000788869	0.0283571	NA	NA	stability	0.167468	-0.039227	-0.286567	0.10462	-0.0695467	-0.297559	0	0	0	0	0	0	0	0.451657	0.481687	0.402467	0.471202	0.489297	0.452162	0.812727	0.835561	0.786202	0.824587	0.830637	0.783458
ANKRD54	2.98646e-05	0.00603225	NA	7	abundance (SDS)	-0.00725894	-0.6812	-0.90259	-2.37399	0.968583	-0.0394556	0	0	0	0	0	0	0	0.945534	0.934491	0.85894	0.153379	0.569431	0.945519	0.867824	0.722228	0.630365	0.0265299	0.597731	0.863997
ANKRD54	2.98646e-05	0.00603225	NA	7	abundance (NP-40)	-0.393906	-0.344953	-1.22068	-3.33187	-0.163967	-0.209412	1	0	0	0	1	0	0	0.406204	0.38133	0.121695	0.00603225	0.437056	0.375506	0.733946	0.749512	0.28052	2.98646e-05	0.796719	0.786267
ANKRD54	2.98646e-05	0.00603225	NA	7	stability	-0.757549	-0.954413	0.345071	3.09915	0.323618	0.776291	0	0	0	0	0	0	0	0.370963	0.318945	0.448201	0.0173341	0.448378	0.394709	0.61098	0.499235	0.770969	0.000294371	0.776737	0.60127
ANKS1A	0.162643	0.0567693	NA	NA	abundance (SDS)	0.165705	-1.2167	-0.403103	-0.189497	0.478404	0.770998	0	0	0	0	0	0	0	0.921079	0.257611	0.853247	0.824413	0.504672	0.209647	0.846752	0.456892	0.80223	0.843059	0.783965	0.688237
ANKS1A	0.162643	0.0567693	NA	NA	abundance (NP-40)	-0.288927	-0.0568124	-0.139016	0.947317	1.39452	1.02735	0	0	0	0	0	0	0	0.268263	0.465985	0.438232	0.0567693	0.0742782	0.0881855	0.765782	0.818159	0.802097	0.45814	0.182003	0.405891
ANKS1A	0.162643	0.0567693	NA	NA	stability	0.0792124	-0.131036	0.329418	1.51456	0.940213	0.921104	0	0	0	0	0	0	0	0.459898	0.459932	0.427642	0.0721084	0.235688	0.260807	0.829008	0.819767	0.775199	0.162643	0.507939	0.519518
ANKZF1	0.458483	0.0606005	19.2499	NA	abundance (SDS)	-0.112494	-0.343041	0.0470592	0.389652	0.663428	0.87585	0	0	0	0	0	0	0	0.927051	0.897452	0.923972	0.432302	0.193712	0.0606005	0.854482	0.815242	0.863062	0.805259	0.728445	0.642909
ANKZF1	0.458483	0.0606005	19.2499	NA	abundance (NP-40)	-0.10624	-0.731603	-0.444647	0.421618	0.759388	0.837459	0	0	0	0	0	0	0	0.39568	0.223055	0.125264	0.224414	0.115461	0.0693214	0.808797	0.587229	0.716397	0.724545	0.571963	0.52671
ANKZF1	0.458483	0.0606005	19.2499	NA	stability	0.0178252	0.19967	-0.203381	1.01937	0.638486	0.819544	0	0	0	0	0	0	0	0.494197	0.452684	0.407127	0.168093	0.34354	0.3389	0.838875	0.806105	0.805317	0.458483	0.667587	0.578064
ANLN	1.10448e-14	1.90829e-08	4.99294	15	abundance (SDS)	1.1875	2.97455	4.42804	7.84502	-3.24139	-7.50002	1	0	1	1	1	0	1	0.467289	0.000703876	3.33457e-08	8.86263e-07	0.0105508	1.15418e-05	0.474604	0.00264085	8.88566e-07	1.82109e-14	0.00078125	1.82109e-14
ANLN	1.10448e-14	1.90829e-08	4.99294	15	abundance (NP-40)	1.20527	3.04242	5.02675	9.8729	-3.32979	-8.57718	1	0	1	1	1	1	1	0.0239346	0.00322619	7.59254e-06	2.12011e-05	0.00594941	0.000117638	0.290127	0.000175905	2.59587e-11	1.10448e-14	3.02559e-05	1.10448e-14
ANLN	1.10448e-14	1.90829e-08	4.99294	15	stability	-0.994903	-0.925667	-0.789554	9.21778	5.83571	3.15822	1	0	0	0	1	1	0	0.0418353	0.197172	0.256526	1.90829e-08	7.63516e-05	0.0101061	0.473996	0.516768	0.594272	1.85401e-14	7.03419e-14	0.000212107
ANO10	0.395757	0.0789353	NA	NA	abundance (SDS)	-0.320818	-0.994303	-0.505468	0.896356	-0.0978289	-0.363678	0	0	0	0	0	0	0	0.907967	0.728102	0.856911	0.279992	0.938093	0.709822	0.819732	0.584385	0.776828	0.633325	0.85649	0.810918
ANO10	0.395757	0.0789353	NA	NA	abundance (NP-40)	0.0996392	0.105863	0.216021	0.34898	0.163291	-0.233695	0	0	0	0	0	0	0	0.4208	0.415486	0.366192	0.133806	0.366187	0.124806	0.810098	0.808872	0.784674	0.74828	0.796868	0.780319
ANO10	0.395757	0.0789353	NA	NA	stability	-0.254057	-0.418312	-0.160946	-1.11642	-0.930332	-0.923481	0	0	0	0	0	0	0	0.31112	0.261542	0.453284	0.0789353	0.200619	0.266919	0.794012	0.749593	0.814022	0.395757	0.513947	0.518087
ANO6	9.77296e-09	0.000147697	20.1005	5	abundance (SDS)	-0.175486	0.409688	0.168246	-1.23581	-1.83963	-1.89599	0	0	0	0	0	0	0	0.919445	0.882145	0.902965	0.0576791	0.0132683	0.00621711	0.845252	0.800722	0.846365	0.445203	0.126252	0.109535
ANO6	9.77296e-09	0.000147697	20.1005	5	abundance (NP-40)	-0.151133	-0.202887	0.127191	-2.40226	-4.39075	-3.91509	1	0	0	0	1	1	1	0.419235	0.357476	0.355767	0.00382082	0.000147697	0.000292649	0.799516	0.787822	0.804561	0.00492212	9.77296e-09	4.78929e-07
ANO6	9.77296e-09	0.000147697	20.1005	5	stability	0.949145	1.29571	1.04068	0.412944	0.734402	1.29728	0	0	0	0	0	0	0	0.154788	0.0802632	0.133768	0.338594	0.278849	0.172007	0.502474	0.281321	0.444846	0.751252	0.622675	0.280367
ANP32A	5.07389e-08	0.0336386	25.078	NA	abundance (SDS)	0.0297138	-0.462089	-0.117049	0.0344032	-0.626962	-0.561223	0	0	0	0	0	0	0	0.943677	0.932275	0.923126	0.927272	0.616549	0.614956	0.865178	0.788117	0.853847	0.864612	0.740693	0.761105
ANP32A	5.07389e-08	0.0336386	25.078	NA	abundance (NP-40)	-0.984945	-2.7223	-1.50742	-3.17651	1.79155	0.485534	0	0	0	0	0	0	0	0.208479	0.0336386	0.209162	0.0801698	0.185087	0.334772	0.433724	0.00104095	0.130519	7.94236e-05	0.0545164	0.701156
ANP32A	5.07389e-08	0.0336386	25.078	NA	stability	1.44433	2.14632	2.65835	2.53878	0.819235	4.3851	0	0	0	0	0	0	0	0.271444	0.224088	0.323998	0.226491	0.444262	0.10921	0.197018	0.023039	0.00276561	0.00473679	0.578234	5.07389e-08
ANP32B	1.14611e-10	0.0209654	26.2134	NA	abundance (SDS)	0.245295	-0.10531	-0.123795	0.164186	0.381764	-0.370978	0	0	0	0	0	0	0	0.906199	0.956949	0.917979	0.842213	0.630685	0.64078	0.833783	0.855472	0.852899	0.846983	0.807004	0.809353
ANP32B	1.14611e-10	0.0209654	26.2134	NA	abundance (NP-40)	-2.32121	-1.61958	-2.0174	-4.87542	2.42722	-0.119805	0	0	0	0	0	0	0	0.0768711	0.0209654	0.24463	0.0238708	0.0773235	0.460885	0.00706399	0.0931871	0.024385	1.14611e-10	0.00440509	0.806073
ANP32B	1.14611e-10	0.0209654	26.2134	NA	stability	2.32629	1.01153	2.48595	3.77969	2.32556	3.84392	0	0	0	0	0	0	0	0.148621	0.363769	0.362421	0.0994585	0.215748	0.137443	0.0115269	0.463473	0.00598856	4.47208e-06	0.0115591	2.856e-06
ANP32E	1.32805e-09	0.0113548	22.06	NA	abundance (SDS)	0.149809	0.465827	0.931787	1.05379	0.0980575	0.485157	0	0	0	0	0	0	0	0.932449	0.922551	0.683225	0.259731	0.938486	0.612553	0.849136	0.787176	0.616218	0.552254	0.856459	0.782214
ANP32E	1.32805e-09	0.0113548	22.06	NA	abundance (NP-40)	-0.0994303	-1.66614	-0.410866	-1.5694	2.54565	2.20504	0	0	0	0	0	0	0	0.473442	0.130871	0.428799	0.168784	0.0904454	0.0315069	0.810138	0.0812926	0.728244	0.1079	0.00251882	0.0115608
ANP32E	1.32805e-09	0.0113548	22.06	NA	stability	-1.13453	0.0921236	-0.217007	4.82145	2.17428	1.45137	0	0	0	0	0	0	0	0.183306	0.488119	0.478704	0.0113548	0.154972	0.336	0.383957	0.826787	0.802378	1.32805e-09	0.0207292	0.193398
ANTXR1	5.39281e-08	2.76765e-05	5.26873	3	abundance (SDS)	-1.757	-1.15507	0.0716785	2.70629	2.82016	2.5486	1	0	0	0	1	1	0	0.0094355	0.342788	0.923125	0.000555091	0.00114338	0.00107126	0.154485	0.494013	0.859947	0.00799469	0.00505984	0.0145303
ANTXR1	5.39281e-08	2.76765e-05	5.26873	3	abundance (NP-40)	-0.472322	-0.844217	0.832569	3.77201	4.18755	2.87183	1	0	0	0	1	1	1	0.141922	0.0581387	0.140372	9.59732e-05	0.000543356	0.00526041	0.706191	0.522641	0.52964	1.42269e-06	5.39281e-08	0.0004662
ANTXR1	5.39281e-08	2.76765e-05	5.26873	3	stability	-0.494057	-1.06054	-1.88295	-3.81757	-1.20894	-1.39371	1	0	0	0	1	0	0	0.314273	0.209667	0.196929	2.76765e-05	0.17709	0.342082	0.724538	0.432052	0.056447	3.43711e-06	0.335773	0.224129
ANXA1	8.44279e-06	0.00298999	25.8496	7	abundance (SDS)	0.487795	0.0927956	0.748484	-0.36473	-2.7928	-3.07786	1	0	0	0	0	0	1	0.853045	0.958439	0.735509	0.730745	0.0100352	0.00298999	0.781524	0.857168	0.697171	0.810694	0.00564968	0.00166747
ANXA1	8.44279e-06	0.00298999	25.8496	7	abundance (NP-40)	-0.244861	1.41136	0.664621	-0.43925	-2.02722	-1.57384	0	0	0	0	0	0	0	0.465181	0.134401	0.34565	0.40373	0.045457	0.0786146	0.777495	0.173638	0.622074	0.718334	0.0235141	0.106533
ANXA1	8.44279e-06	0.00298999	25.8496	7	stability	-1.39066	-2.69274	-1.17493	3.04772	3.41418	3.68612	0	0	0	0	0	0	0	0.370602	0.136576	0.400354	0.157748	0.0925484	0.0943681	0.225819	0.0023521	0.3577	0.000391849	4.74606e-05	8.44279e-06
ANXA11	1.85401e-14	0.00944185	20.2045	7	abundance (SDS)	0.135693	-0.724663	-0.336241	0.609396	-1.27236	-0.696762	0	0	0	0	0	0	0	0.926096	0.748453	0.870793	0.333132	0.0873518	0.298865	0.851199	0.706321	0.816634	0.746353	0.422695	0.716649
ANXA11	1.85401e-14	0.00944185	20.2045	7	abundance (NP-40)	-0.602203	0.648079	-0.359922	-0.193899	-1.78617	-0.637562	0	0	0	0	0	0	0	0.371972	0.214658	0.383977	0.443581	0.0499853	0.108439	0.651968	0.630241	0.74489	0.789933	0.0554742	0.635342
ANXA11	1.85401e-14	0.00944185	20.2045	7	stability	0.519765	-2.41653	-1.02721	3.34114	6.31782	1.47882	1	0	0	0	0	1	0	0.448806	0.069002	0.390375	0.084748	0.00944185	0.260172	0.715308	0.00803832	0.453479	7.34287e-05	1.85401e-14	0.179648
ANXA2	0.0203313	0.0314873	24.4014	NA	abundance (SDS)	0.578019	-0.0375376	0.198403	0.563903	-0.565437	-1.69582	0	0	0	0	0	0	0	0.755021	0.961713	0.904314	0.443585	0.524646	0.0314873	0.756088	0.864231	0.841638	0.760313	0.759858	0.181439
ANXA2	0.0203313	0.0314873	24.4014	NA	abundance (NP-40)	-1.01595	-0.264135	-1.68422	0.172543	-0.145454	-1.08091	0	0	0	0	0	0	0	0.199561	0.311601	0.0460397	0.432952	0.379023	0.080362	0.413395	0.772485	0.0769461	0.794812	0.800733	0.370556
ANXA2	0.0203313	0.0314873	24.4014	NA	stability	0.0442291	-0.312082	1.7985	1.90927	2.17944	1.92382	0	0	0	0	0	0	0	0.496785	0.464314	0.3117	0.162055	0.0748861	0.2537	0.834767	0.77975	0.0731567	0.0518596	0.0203313	0.0495294
ANXA3	0.109513	0.0059579	NA	NA	abundance (SDS)	0.414765	0.604311	0.214319	1.35524	0.0842233	-1.89607	0	0	0	0	0	0	0	0.802159	0.743682	0.890905	0.0222789	0.912112	0.0059579	0.799548	0.747963	0.839042	0.371398	0.858308	0.109513
ANXA3	0.109513	0.0059579	NA	NA	abundance (NP-40)	0.204453	0.210246	-0.147349	0.96523	1.00001	-1.22915	0	0	0	0	0	0	0	0.444239	0.262536	0.438232	0.124682	0.0696182	0.0784788	0.78745	0.786067	0.800328	0.446559	0.423867	0.275287
ANXA3	0.109513	0.0059579	NA	NA	stability	-0.351526	-0.649171	-0.0921243	-1.20998	-0.635439	-0.573468	0	0	0	0	0	0	0	0.447167	0.298483	0.49151	0.175912	0.353842	0.433242	0.769191	0.662869	0.826787	0.335105	0.66892	0.694778
ANXA4	1.19221e-13	0.000747884	24.2143	7	abundance (SDS)	-0.466969	-0.123917	-0.166247	0.0494843	-2.01555	-1.99294	0	0	0	0	0	0	0	0.674171	0.949322	0.896612	0.924319	0.00149562	0.000747884	0.786887	0.852882	0.846669	0.862761	0.0794595	0.084529
ANXA4	1.19221e-13	0.000747884	24.2143	7	abundance (NP-40)	-1.51258	-0.473289	-1.24127	-1.17999	-1.54316	-1.87677	0	0	0	0	0	0	0	0.0860306	0.318331	0.0744606	0.0683977	0.0704976	0.0303886	0.128431	0.705826	0.267862	0.306112	0.116523	0.0407416
ANXA4	1.19221e-13	0.000747884	24.2143	7	stability	1.60279	-0.436155	1.18574	4.03342	5.77114	2.13527	0	0	0	0	0	0	0	0.303619	0.462758	0.378134	0.0280806	0.0299853	0.279218	0.127118	0.743971	0.350707	7.40075e-07	1.19221e-13	0.0240168
ANXA5	4.98891e-13	3.32539e-05	26.8881	7	abundance (SDS)	-0.135195	0.0830192	-0.153334	0.0848856	-2.10272	-2.64059	0	0	0	0	0	0	0	0.921635	0.954662	0.903212	0.885221	0.00181553	0.000151813	0.851271	0.858467	0.848613	0.858221	0.0621049	0.0103369
ANXA5	4.98891e-13	3.32539e-05	26.8881	7	abundance (NP-40)	-0.974861	-0.555984	-1.62449	-1.94907	-2.06814	-1.99795	0	0	0	0	0	0	0	0.156721	0.280818	0.105352	0.0197756	0.00359463	0.0423129	0.4403	0.672487	0.0918789	0.0313247	0.0201136	0.0262065
ANXA5	4.98891e-13	3.32539e-05	26.8881	7	stability	0.758018	0.441547	2.75063	5.4986	5.64284	4.82903	1	0	0	0	1	1	0	0.352192	0.446011	0.15723	0.000258334	3.32539e-05	0.0177451	0.610739	0.742238	0.00178186	2.14196e-12	4.98891e-13	1.24138e-09
ANXA6	4.27999e-12	6.68e-06	16.8069	7	abundance (SDS)	-0.435904	0.167895	-0.154282	0.592253	-0.637322	0.302046	0	0	0	0	0	0	0	0.864699	0.950472	0.914671	0.422207	0.471662	0.686994	0.794553	0.846418	0.848472	0.751731	0.737282	0.823395
ANXA6	4.27999e-12	6.68e-06	16.8069	7	abundance (NP-40)	-0.0265416	-0.42515	-2.04785	-1.62381	-0.551772	-0.0532966	0	0	0	0	0	0	0	0.480125	0.191003	0.140136	0.00211962	0.0163757	0.438665	0.823479	0.723315	0.0217537	0.0920584	0.674288	0.818792
ANXA6	4.27999e-12	6.68e-06	16.8069	7	stability	0.422399	1.73314	2.50147	4.61277	5.4299	2.79714	1	0	0	0	1	1	0	0.424766	0.130892	0.323986	6.68e-06	2.39515e-05	0.0371826	0.74832	0.0884119	0.00559693	7.90593e-09	4.27999e-12	0.00142337
ANXA7	0.010081	0.115551	22.9789	NA	abundance (SDS)	0.362172	0.0274186	0.107852	0.910871	0.587568	-0.296603	0	0	0	0	0	0	0	0.893112	0.962413	0.921313	0.283706	0.53783	0.77173	0.811239	0.865453	0.855123	0.6264	0.753175	0.824435
ANXA7	0.010081	0.115551	22.9789	NA	abundance (NP-40)	-0.30327	0.381786	-0.18259	0.222805	0.36009	-0.278687	0	0	0	0	0	0	0	0.43083	0.285699	0.432012	0.42111	0.288271	0.249739	0.761768	0.737922	0.79254	0.783019	0.744837	0.768586
ANXA7	0.010081	0.115551	22.9789	NA	stability	0.21038	-0.296936	0.402567	2.0009	2.36034	1.85376	0	0	0	0	0	0	0	0.472854	0.45495	0.446989	0.116561	0.115551	0.139409	0.803816	0.783615	0.754416	0.0384993	0.010081	0.0618125
AP1AR	0.00124529	0.0172378	NA	NA	abundance (SDS)	NA	NA	NA	NA	NA	NA	0	NA	NA	NA	NA	NA	NA	NA	NA	NA	NA	NA	NA	NA	NA	NA	NA	NA	NA
AP1AR	0.00124529	0.0172378	NA	NA	abundance (NP-40)	0.00218296	-0.375678	0.769051	0.151101	1.40763	2.68756	0	0	0	0	0	0	0	0.497825	0.37641	0.0172378	0.455268	0.157357	0.0603601	0.827546	0.739894	0.566546	0.799523	0.175467	0.00124529
AP1AR	0.00124529	0.0172378	NA	NA	stability	-0.280219	0.009419	-0.869576	-1.09008	-0.30997	0.952884	0	0	0	0	0	0	0	0.444	0.496554	0.293074	0.123564	0.438649	0.326732	0.787762	0.840141	0.549893	0.412896	0.780295	0.500176
AP1B1	0.0691284	0.00235723	22.2299	NA	abundance (SDS)	0.0821764	0.531963	-0.16006	0.156097	-1.29666	-1.19307	0	0	0	0	0	0	0	0.928987	0.601616	0.896512	0.749011	0.0164807	0.0147708	0.858578	0.769532	0.847606	0.848201	0.407663	0.471239
AP1B1	0.0691284	0.00235723	22.2299	NA	abundance (NP-40)	-0.225291	-0.0325984	-0.388232	-1.71829	-1.67619	-0.786165	0	0	0	0	0	0	0	0.299873	0.445709	0.127254	0.00235723	0.00636645	0.0506643	0.782407	0.822439	0.735817	0.0691284	0.0788593	0.556821
AP1B1	0.0691284	0.00235723	22.2299	NA	stability	-0.461742	-0.0481423	0.151223	0.595358	-0.615716	-0.781425	0	0	0	0	0	0	0	0.258823	0.482488	0.470328	0.238358	0.307539	0.289474	0.735611	0.834141	0.815924	0.685913	0.677406	0.598574
AP1G1	0.0039524	0.00250912	21.2767	6	abundance (SDS)	-0.373341	0.245415	-0.245977	0.537086	-0.107907	0.0780855	0	0	0	0	0	0	0	0.808778	0.919512	0.874519	0.256023	0.874453	0.882093	0.808842	0.833763	0.833664	0.768084	0.855115	0.859115
AP1G1	0.0039524	0.00250912	21.2767	6	abundance (NP-40)	-0.274334	-0.00689357	-0.294422	-0.638234	-1.08219	-1.21842	0	0	0	0	0	0	0	0.349827	0.493136	0.174889	0.00250912	0.00273952	0.0338303	0.769763	0.826774	0.764256	0.635018	0.369713	0.281924
AP1G1	0.0039524	0.00250912	21.2767	6	stability	-0.460074	-1.46046	-0.10339	0.274464	-1.47521	-2.57947	0	0	0	0	0	0	0	0.439418	0.174057	0.487498	0.40329	0.274878	0.175913	0.736167	0.188782	0.824806	0.789162	0.181426	0.0039524
AP1M1	0.157071	0.0202763	23.7497	NA	abundance (SDS)	-0.145704	0.0769601	-0.023844	0.206541	-0.696019	-0.33556	0	0	0	0	0	0	0	0.927149	0.957752	0.929263	0.775195	0.358492	0.642401	0.849741	0.859262	0.86588	0.84032	0.716918	0.816772
AP1M1	0.157071	0.0202763	23.7497	NA	abundance (NP-40)	0.439834	-0.15426	0.108815	-0.273104	-1.38471	-1.44622	0	0	0	0	0	0	0	0.198332	0.329806	0.436439	0.112383	0.0202763	0.0208364	0.718125	0.798841	0.808285	0.770094	0.186982	0.157071
AP1M1	0.157071	0.0202763	23.7497	NA	stability	-1.23694	-0.0555172	-1.07356	-0.743624	-0.362723	-0.220391	0	0	0	0	0	0	0	0.0669621	0.485131	0.272158	0.139323	0.39918	0.470373	0.317917	0.832949	0.423624	0.618055	0.76606	0.801636
AP1S1	0.197901	0.0592544	22.6664	NA	abundance (SDS)	0.581165	0.381568	0.504584	0.467046	0.47366	0.29139	0	0	0	0	0	0	0	0.564965	0.881499	0.71538	0.396917	0.425684	0.595404	0.755133	0.807047	0.777066	0.786867	0.785184	0.825423
AP1S1	0.197901	0.0592544	22.6664	NA	abundance (NP-40)	0.0427626	1.12311	0.625028	-0.0673989	1.36371	0.178441	0	0	0	0	0	0	0	0.473214	0.13213	0.199799	0.458746	0.0592544	0.46423	0.820666	0.342849	0.641328	0.816226	0.197901	0.793484
AP1S1	0.197901	0.0592544	22.6664	NA	stability	-0.218438	-0.281598	-0.651409	-0.737764	-1.3006	-0.906221	0	0	0	0	0	0	0	0.369	0.395655	0.394739	0.286135	0.228481	0.399777	0.802065	0.787425	0.661871	0.620997	0.278344	0.528423
AP2A1	0.0165425	6.21673e-05	22.9371	NA	abundance (SDS)	0.00875964	0.312429	0.187833	0.276698	-1.4306	-1.32462	0	0	0	0	0	0	0	0.944118	0.829464	0.861936	0.456415	0.00356052	0.00293251	0.86765	0.821383	0.843323	0.82816	0.325333	0.390343
AP2A1	0.0165425	6.21673e-05	22.9371	NA	abundance (NP-40)	0.247167	0.294044	0.267374	0.111202	-1.50842	-1.41924	0	0	0	0	0	0	0	0.329535	0.063877	0.0671493	0.308325	6.21673e-05	0.00341789	0.776904	0.764362	0.771626	0.807809	0.130115	0.169802
AP2A1	0.0165425	6.21673e-05	22.9371	NA	stability	0.177825	0.619884	0.353883	2.23303	0.878338	0.270082	0	0	0	0	0	0	0	0.464141	0.328301	0.440106	0.00223108	0.213777	0.460974	0.810639	0.675632	0.768537	0.0165425	0.54482	0.790218
AP2A2	0.534854	0.0834355	27.4426	NA	abundance (SDS)	-0.18205	0.358216	0.326921	0.450032	0.176109	0.406206	0	0	0	0	0	0	0	0.917267	0.899588	0.850137	0.446343	0.799723	0.469062	0.844231	0.812077	0.818515	0.791115	0.845156	0.801522
AP2A2	0.534854	0.0834355	27.4426	NA	abundance (NP-40)	0.543889	0.326331	0.319587	0.823816	0.163009	0.293176	0	0	0	0	0	0	0	0.203157	0.322307	0.333503	0.0834355	0.300713	0.131443	0.67763	0.755097	0.757076	0.534854	0.79693	0.764604
AP2A2	0.534854	0.0834355	27.4426	NA	stability	-0.46925	-0.146625	0.337145	-0.621611	-0.190148	-0.628244	0	0	0	0	0	0	0	0.309445	0.466865	0.428255	0.206277	0.418965	0.209895	0.73309	0.816812	0.773125	0.674895	0.808104	0.672043
AP2B1	9.61358e-05	0.00411401	22.8366	14	abundance (SDS)	0.00780647	0.237189	-0.0948419	-0.618639	-0.953156	-0.263957	0	0	0	0	0	0	0	0.94445	0.904924	0.912146	0.155941	0.0460876	0.549089	0.867761	0.835187	0.856893	0.743394	0.605569	0.830478
AP2B1	9.61358e-05	0.00411401	22.8366	14	abundance (NP-40)	0.00250009	0.473303	0.00307814	-0.988834	-0.903725	0.348603	0	0	0	0	0	0	0	0.499062	0.0535324	0.498734	0.0837319	0.0284575	0.0916383	0.827494	0.705821	0.8274	0.431182	0.485917	0.748396
AP2B1	9.61358e-05	0.00411401	22.8366	14	stability	-0.190896	-0.0975124	1.03287	3.29679	-1.91369	-0.667222	1	0	0	0	1	0	0	0.46586	0.474924	0.31705	0.00411401	0.104453	0.384215	0.807948	0.825845	0.449855	9.61358e-05	0.051123	0.654735
AP2M1	4.4642e-09	0.00100865	18.9077	6	abundance (SDS)	-0.222215	0.137932	-0.180127	-1.01681	-2.22207	-1.03355	0	0	0	0	0	0	0	0.892393	0.945267	0.894502	0.0504065	0.00100865	0.0413748	0.837728	0.850875	0.844532	0.572432	0.0435566	0.563378
AP2M1	4.4642e-09	0.00100865	18.9077	6	abundance (NP-40)	0.443409	0.252039	0.35765	-0.287451	-1.59443	-0.593082	0	0	0	0	0	0	0	0.119412	0.224393	0.253742	0.056521	0.00519596	0.118201	0.716843	0.775649	0.745599	0.76619	0.10031	0.656126
AP2M1	4.4642e-09	0.00100865	18.9077	6	stability	-1.3124	-1.30468	-2.20252	-0.263309	-2.25365	-4.6812	0	0	0	0	0	0	0	0.138053	0.0772005	0.155209	0.407291	0.0490438	0.0302719	0.271201	0.275868	0.0186149	0.791835	0.0153136	4.4642e-09
AP2S1	0.267684	0.0349209	26.0217	NA	abundance (SDS)	-1.1958	0.420769	0.507813	0.511143	0.277357	0.549174	0	0	0	0	0	0	0	0.161126	0.893949	0.781354	0.442585	0.713845	0.380204	0.469591	0.798147	0.776195	0.775292	0.828038	0.764622
AP2S1	0.267684	0.0349209	26.0217	NA	abundance (NP-40)	-0.120424	1.24156	0.665817	0.983071	0.532729	-0.65135	0	0	0	0	0	0	0	0.286123	0.0880132	0.0796308	0.0349209	0.0806271	0.226055	0.805947	0.267684	0.621477	0.434947	0.682294	0.62864
AP2S1	0.267684	0.0349209	26.0217	NA	stability	0.512879	-0.386143	0.0331633	0.508935	-0.917153	-0.443697	0	0	0	0	0	0	0	0.331107	0.432199	0.494862	0.33318	0.228605	0.459812	0.717817	0.759312	0.836513	0.719242	0.521893	0.741543
AP3B1	0.144367	0.00273967	20.7192	NA	abundance (SDS)	-0.480311	-0.217029	-0.37322	-0.538279	-1.02783	0.218094	0	0	0	0	0	0	0	0.740245	0.937389	0.828774	0.353677	0.0920646	0.683069	0.783472	0.838593	0.808868	0.767746	0.566485	0.838416
AP3B1	0.144367	0.00273967	20.7192	NA	abundance (NP-40)	0.12841	-0.431285	-0.849813	-1.47457	-1.12933	-0.324164	0	0	0	0	0	0	0	0.402967	0.0334626	0.0902855	0.00514171	0.00273967	0.192653	0.80431	0.721162	0.519256	0.144367	0.338794	0.755736
AP3B1	0.144367	0.00273967	20.7192	NA	stability	-0.605501	-0.534068	0.0521587	-0.939101	-0.704233	-1.3627	0	0	0	0	0	0	0	0.183741	0.155992	0.488709	0.0494126	0.138987	0.092911	0.681706	0.710006	0.833494	0.508618	0.637421	0.24161
AP3D1	0.186984	0.0191157	20.418	NA	abundance (SDS)	-0.544375	0.271546	-0.173109	0.27195	0.17202	1.20773	0	0	0	0	0	0	0	0.836625	0.940149	0.91373	0.756218	0.859783	0.102216	0.766005	0.829103	0.845619	0.829029	0.845787	0.462351
AP3D1	0.186984	0.0191157	20.418	NA	abundance (NP-40)	-0.476532	-0.41696	-0.620119	-1.34487	-0.894429	-0.414562	0	0	0	0	0	0	0	0.27404	0.0337129	0.106493	0.0191157	0.0199887	0.350296	0.704598	0.726156	0.643645	0.207987	0.491752	0.72698
AP3D1	0.186984	0.0191157	20.418	NA	stability	0.0609063	-0.228997	-0.27009	-1.46403	-1.02444	-1.33199	0	0	0	0	0	0	0	0.481665	0.40065	0.402407	0.0280219	0.164584	0.314884	0.832068	0.799731	0.790216	0.186984	0.45525	0.259509
AP3M1	0.205628	0.0530086	12.9261	NA	abundance (SDS)	-0.583174	0.166477	-0.352292	0.235119	0.0286546	0.108833	0	0	0	0	0	0	0	0.771426	0.94928	0.872681	0.756321	0.940897	0.883183	0.754521	0.846634	0.813322	0.835542	0.865305	0.854988
AP3M1	0.205628	0.0530086	12.9261	NA	abundance (NP-40)	-0.326397	-0.0572605	-0.438482	-0.596919	-0.614608	-0.140836	0	0	0	0	0	0	0	0.374214	0.333512	0.20538	0.068059	0.0530086	0.403963	0.755078	0.818078	0.718609	0.654383	0.646227	0.801713
AP3M1	0.205628	0.0530086	12.9261	NA	stability	1.42788	0.945678	1.36175	0.721725	0.810997	0.914069	0	0	0	0	0	0	0	0.184038	0.295593	0.198745	0.27474	0.330057	0.384482	0.205628	0.504599	0.242154	0.62894	0.582737	0.523741
AP3S1	0.611795	0.00503809	NA	NA	abundance (SDS)	-0.0294173	0.0836194	-0.304146	0.324481	-0.940723	-0.756028	0	0	0	0	0	0	0	0.943119	0.957886	0.887367	0.673044	0.256124	0.310291	0.865213	0.858388	0.822991	0.819003	0.611795	0.694209
AP3S1	0.611795	0.00503809	NA	NA	abundance (NP-40)	-0.682896	0.443297	-0.395632	-0.335431	0.601271	-0.459542	0	0	0	0	0	0	0	0.212799	0.30889	0.281154	0.330512	0.00503809	0.0938352	0.612848	0.716883	0.733373	0.752391	0.652395	0.710961
AP3S1	0.611795	0.00503809	NA	NA	stability	0.54385	-0.1591	0.375535	-0.377684	-0.186709	0.673837	0	0	0	0	0	0	0	0.27113	0.458678	0.384213	0.327161	0.433346	0.372757	0.706312	0.814386	0.762402	0.761781	0.808817	0.651703
AP4B1	0.516293	0.142194	NA	NA	abundance (SDS)	NA	NA	NA	NA	NA	NA	0	NA	NA	NA	NA	NA	NA	NA	NA	NA	NA	NA	NA	NA	NA	NA	NA	NA	NA
AP4B1	0.516293	0.142194	NA	NA	abundance (NP-40)	0.782036	0.85469	0.565549	-0.0721856	0.0159245	0.700465	0	0	0	0	0	0	0	0.234163	0.142194	0.246187	0.451998	0.493203	0.162331	0.559183	0.516293	0.668353	0.815339	0.825275	0.603778
AP4B1	0.516293	0.142194	NA	NA	stability	-0.544602	-0.426406	-0.185325	0.298008	-0.0120034	-0.532354	0	0	0	0	0	0	0	0.310055	0.419403	0.444779	0.346425	0.496969	0.438152	0.706025	0.747063	0.809103	0.783345	0.839754	0.710648
AP5M1	0.000806263	0.0992437	NA	NA	abundance (SDS)	NA	NA	NA	NA	NA	NA	0	NA	NA	NA	NA	NA	NA	NA	NA	NA	NA	NA	NA	NA	NA	NA	NA	NA	NA
AP5M1	0.000806263	0.0992437	NA	NA	abundance (NP-40)	0.787716	0.762489	2.77054	0.757015	0.60717	0.534566	0	0	0	0	0	0	0	0.265712	0.288997	0.0992437	0.199295	0.351389	0.174176	0.555931	0.57023	0.000806263	0.573285	0.649682	0.681532
AP5M1	0.000806263	0.0992437	NA	NA	stability	6.34214e-18	-9.55559e-18	5.52755e-18	-1.73738e-18	2.32739e-19	8.64043e-18	0	0	0	0	0	0	0	0.479093	0.471324	0.495746	0.489613	0.499669	0.471078	0.841536	0.841536	0.841536	0.841536	0.841536	0.841536
APAF1	1.34932e-05	0.000359637	21.9708	5	abundance (SDS)	-0.248852	0.111927	-0.288284	-0.795688	-3.99744	-3.14541	1	0	0	0	0	1	1	0.917309	0.956562	0.89718	0.369773	0.000654668	0.00157662	0.833162	0.85456	0.826007	0.678117	1.34932e-05	0.00121993
APAF1	1.34932e-05	0.000359637	21.9708	5	abundance (NP-40)	0.341262	0.00280813	0.0245098	-1.08316	-3.15513	-3.14413	1	0	0	0	0	1	1	0.196631	0.494756	0.4898	0.000409177	0.000359637	0.000639408	0.750633	0.827444	0.823826	0.369076	9.05369e-05	9.67544e-05
APAF1	1.34932e-05	0.000359637	21.9708	5	stability	0.578034	0.377913	0.172759	0.0498283	-0.116095	-1.41839	0	0	0	0	0	0	0	0.166867	0.249123	0.462277	0.461951	0.467032	0.301874	0.692952	0.761714	0.811666	0.83387	0.822522	0.210683
APC	0.000110697	0.00517857	NA	13	abundance (SDS)	0.440995	0.575343	0.0733818	-3.62739	-1.38104	-0.390885	0	0	0	0	0	0	0	0.905576	0.92633	0.927207	0.0113216	0.350709	0.790829	0.793323	0.756896	0.859727	0.000110697	0.355516	0.804984
APC	0.000110697	0.00517857	NA	13	abundance (NP-40)	0.890976	0.289311	0.194791	-1.87249	-0.966184	0.0827561	0	0	0	0	0	0	0	0.121833	0.29199	0.391595	0.00517857	0.113265	0.465445	0.493911	0.765676	0.789725	0.0413588	0.44594	0.813353
APC	0.000110697	0.00517857	NA	13	stability	-1.1236	-0.724757	-0.225328	0.455273	-0.0369029	0.728562	0	0	0	0	0	0	0	0.083191	0.155992	0.440106	0.376539	0.493894	0.386654	0.391079	0.627451	0.800547	0.737758	0.835927	0.625574
APEH	0.00385618	0.000178669	23.3471	6	abundance (SDS)	0.172913	0.0423578	0.198171	0.176292	-0.310721	0.238434	0	0	0	0	0	0	0	0.915201	0.960425	0.895213	0.794397	0.679188	0.692455	0.845649	0.863642	0.841675	0.845127	0.821717	0.834972
APEH	0.00385618	0.000178669	23.3471	6	abundance (NP-40)	0.556493	0.0382014	0.223377	-0.395624	-0.522961	-0.0256205	0	0	0	0	0	0	0	0.0266259	0.454393	0.343169	0.118873	0.03285	0.478666	0.672268	0.821466	0.782878	0.733376	0.686312	0.823636
APEH	0.00385618	0.000178669	23.3471	6	stability	-0.831312	-0.0367121	-0.397757	-2.38318	-2.5849	-1.34879	1	0	0	0	1	1	0	0.126323	0.488516	0.410667	0.00329949	0.000178669	0.147564	0.571562	0.835957	0.755864	0.00920298	0.00385618	0.249646
APEX1	1.80564e-05	0.000220543	28.5312	4	abundance (SDS)	0.270225	-0.0524358	0.0939123	0.894133	2.32244	1.45784	0	0	0	0	0	0	0	0.842091	0.958654	0.912244	0.0432002	0.000220543	0.00280944	0.829343	0.862393	0.857018	0.634375	0.0315216	0.309017
APEX1	1.80564e-05	0.000220543	28.5312	4	abundance (NP-40)	-1.29732	-0.123793	-0.626907	0.222656	1.09373	1.15601	0	0	0	0	0	0	0	0.0357986	0.456704	0.0771704	0.363463	0.0772991	0.0614812	0.234597	0.80526	0.640437	0.783055	0.362115	0.321484
APEX1	1.80564e-05	0.000220543	28.5312	4	stability	0.192115	-0.804816	1.24987	3.56976	1.66823	0.528659	1	0	0	0	1	0	0	0.455967	0.372049	0.358046	0.00934681	0.151802	0.432917	0.807694	0.586089	0.309756	1.80564e-05	0.106401	0.712025
APH1A	0.00069288	0.00334026	15.4248	NA	abundance (SDS)	NA	NA	NA	NA	NA	NA	0	NA	NA	NA	NA	NA	NA	NA	NA	NA	NA	NA	NA	NA	NA	NA	NA	NA	NA
APH1A	0.00069288	0.00334026	15.4248	NA	abundance (NP-40)	0.468614	0.414874	1.21739	-0.243092	-1.70773	-2.79882	0	0	0	0	0	0	0	0.272411	0.088681	0.067535	0.271409	0.00334026	0.0548973	0.707585	0.726873	0.28256	0.777946	0.0714973	0.00069288
APH1A	0.00069288	0.00334026	15.4248	NA	stability	0.866958	1.77178	-0.306651	-1.05223	-1.62425	-2.54746	0	0	0	0	0	0	0	0.447027	0.259232	0.485855	0.314697	0.395226	0.305896	0.5514	0.0792087	0.781148	0.43741	0.119972	0.00455801
API5	5.52857e-08	3.62783e-06	10.0704	9	abundance (SDS)	-0.0834157	-0.792167	-0.764724	-4.41805	-4.55897	-1.768	1	0	0	0	1	1	0	0.935203	0.596037	0.542604	3.62783e-06	1.85096e-05	0.00796626	0.858415	0.679581	0.690755	9.48116e-07	3.66388e-07	0.150091
API5	5.52857e-08	3.62783e-06	10.0704	9	abundance (NP-40)	-0.89305	-1.4219	-1.59821	-4.18447	-3.87864	-1.21132	1	0	0	0	1	1	0	0.0738819	0.117381	0.0200056	0.00297414	0.00120417	0.110369	0.492615	0.168517	0.0992172	5.52857e-08	6.31485e-07	0.286343
API5	5.52857e-08	3.62783e-06	10.0704	9	stability	0.87344	0.997693	1.64252	1.10596	1.42211	1.95093	0	0	0	0	0	0	0	0.284718	0.367781	0.187809	0.27368	0.248703	0.252066	0.547661	0.472236	0.114225	0.402568	0.208693	0.0454512
APIP	0.0151664	0.00070607	18.3552	NA	abundance (SDS)	0.246681	-0.642938	0.0534055	-2.27066	-0.909993	0.0471205	0	0	0	0	0	0	0	0.881544	0.69989	0.923461	0.00070607	0.137293	0.934778	0.833542	0.73541	0.862272	0.0373518	0.626822	0.863054
APIP	0.0151664	0.00070607	18.3552	NA	abundance (NP-40)	0.00691825	0.230168	0.0561145	-0.979693	0.0806688	0.759925	0	0	0	0	0	0	0	0.489247	0.319409	0.461616	0.183848	0.454377	0.183355	0.82677	0.781199	0.818285	0.437151	0.813748	0.571663
APIP	0.0151664	0.00070607	18.3552	NA	stability	0.561183	-0.320147	-0.207512	-2.25622	-1.32095	-0.209765	0	0	0	0	0	0	0	0.234095	0.41382	0.462808	0.077568	0.164916	0.475644	0.699625	0.77765	0.804434	0.0151664	0.266074	0.803949
APLP2	2.37088e-05	0.0483669	10.7994	NA	abundance (SDS)	-0.322492	-0.781061	0.178524	2.12525	0.637955	2.05354	0	0	0	0	0	0	0	0.919499	0.89436	0.917388	0.0483669	0.601208	0.0491867	0.819399	0.684153	0.844781	0.0580776	0.737072	0.0714815
APLP2	2.37088e-05	0.0483669	10.7994	NA	abundance (NP-40)	-0.64135	-1.88176	-0.940048	-0.294724	-0.72553	-0.528772	0	0	0	0	0	0	0	0.286123	0.240415	0.202575	0.449856	0.374297	0.340962	0.633513	0.0400304	0.462815	0.764172	0.590504	0.683929
APLP2	2.37088e-05	0.0483669	10.7994	NA	stability	-0.181383	2.12107	1.05277	2.77578	3.52667	1.99883	0	0	0	0	0	0	0	0.48424	0.356807	0.379208	0.210348	0.226944	0.307991	0.809913	0.0253152	0.437062	0.0015789	2.37088e-05	0.0387671
APMAP	0.011489	0.000539531	NA	NA	abundance (SDS)	0.195166	0.100583	0.027821	-0.429153	-1.82935	-0.986548	0	0	0	0	0	0	0	0.892684	0.951457	0.927115	0.411283	0.00342142	0.0470548	0.842157	0.856117	0.865405	0.796167	0.12943	0.588445
APMAP	0.011489	0.000539531	NA	NA	abundance (NP-40)	-0.243904	-0.562737	-0.260114	-0.648878	-1.67945	-1.81395	0	0	0	0	0	0	0	0.283148	0.0235894	0.194874	0.0268582	0.000539531	0.00443259	0.777739	0.669574	0.773544	0.62985	0.0780788	0.0506369
APMAP	0.011489	0.000539531	NA	NA	stability	0.517514	0.872414	0.0217367	0.806084	0.325429	-2.32714	0	0	0	0	0	0	0	0.299233	0.0880875	0.496764	0.177443	0.424433	0.0448571	0.716131	0.548254	0.838279	0.585403	0.776258	0.011489
APOA1BP	4.66262e-06	0.0197924	24.8033	NA	abundance (SDS)	-0.716841	-0.614333	-0.399323	-0.229299	-0.50759	-0.320285	0	0	0	0	0	0	0	0.78788	0.896587	0.883098	0.841519	0.647459	0.754698	0.709258	0.744778	0.803088	0.836534	0.776255	0.819837
APOA1BP	4.66262e-06	0.0197924	24.8033	NA	abundance (NP-40)	0.769974	1.22796	1.17834	1.03161	1.51381	-0.347025	0	0	0	0	0	0	0	0.141991	0.275749	0.0638069	0.180284	0.0464824	0.358705	0.566026	0.276017	0.30716	0.403078	0.127935	0.748879
APOA1BP	4.66262e-06	0.0197924	24.8033	NA	stability	-0.484896	-1.88608	-1.70145	-3.77372	-2.05865	0.879925	0	0	0	0	0	0	0	0.413535	0.323502	0.310806	0.0197924	0.215748	0.413899	0.727736	0.0558889	0.0968043	4.66262e-06	0.0316672	0.543898
APOB	1.10448e-14	2.69268e-05	NA	1	abundance (SDS)	-1.75311	-1.40496	-0.335398	-4.91248	3.44202	7.94702	0	0	0	0	0	0	0	0.873373	0.933904	0.923973	0.146822	0.297015	0.0121577	0.156119	0.340879	0.816805	2.88718e-08	0.000290108	1.82109e-14
APOB	1.10448e-14	2.69268e-05	NA	1	abundance (NP-40)	-1.53067	-1.73483	0.531834	-6.1472	7.0684	10.8449	1	0	0	0	1	1	1	0.0453762	0.0657062	0.260602	2.69268e-05	0.00192296	0.00277685	0.121286	0.0655304	0.682665	1.10448e-14	1.10448e-14	1.10448e-14
APOB	1.10448e-14	2.69268e-05	NA	1	stability	1.576	0.837689	0.520479	-0.311795	-3.14866	-2.28711	0	0	0	0	0	0	0	0.137855	0.368344	0.433653	0.40871	0.172225	0.399106	0.13666	0.568006	0.715045	0.779824	0.000223296	0.0134725
APOBEC3B	7.51439e-06	0.00419774	NA	5	abundance (SDS)	-0.787804	1.03049	1.39515	-0.842942	-2.94546	-3.64632	1	0	0	0	0	0	1	0.844407	0.821104	0.54311	0.538456	0.037204	0.00753052	0.681385	0.565045	0.34687	0.657798	0.00299076	9.98557e-05
APOBEC3B	7.51439e-06	0.00419774	NA	5	abundance (NP-40)	1.16904	1.22184	2.76458	1.05881	-3.53693	-2.67059	1	0	0	0	0	1	1	0.169978	0.249104	0.0850445	0.120109	0.00660348	0.00419774	0.313107	0.279798	0.000831948	0.385138	7.51439e-06	0.00135693
APOBEC3B	7.51439e-06	0.00419774	NA	5	stability	-0.326898	-0.244679	-1.04731	1.2363	0.583522	-0.255974	0	0	0	0	0	0	0	0.417398	0.458678	0.298413	0.0888153	0.289026	0.461906	0.775869	0.796182	0.440581	0.318322	0.690743	0.793564
APOL2	1.28435e-08	0.00013518	5.88965	7	abundance (SDS)	-0.180338	-0.00951806	-0.140589	-0.146501	-2.53471	-3.77292	1	0	0	0	0	0	1	0.923311	0.963293	0.915225	0.874474	0.00495569	0.00013518	0.844499	0.867563	0.850489	0.849624	0.0152611	4.96031e-05
APOL2	1.28435e-08	0.00013518	5.88965	7	abundance (NP-40)	-0.106513	0.012373	-0.0465643	-0.975445	-3.82924	-4.35892	1	0	0	0	0	1	1	0.417917	0.484863	0.39925	0.0392895	0.000492762	0.000922706	0.808743	0.825867	0.819994	0.439919	9.23e-07	1.28435e-08
APOL2	1.28435e-08	0.00013518	5.88965	7	stability	0.934965	1.1061	0.948516	3.25845	4.12063	4.05932	1	0	0	0	1	1	1	0.248111	0.161323	0.323998	0.00608496	0.000875705	0.00786799	0.511135	0.402474	0.50286	0.000120581	3.88367e-07	6.12352e-07
APOO	0.00570477	0.00297871	28.1211	6	abundance (SDS)	0.33153	-0.0588176	-0.0625559	0.0530761	0.339646	-0.55835	0	0	0	0	0	0	0	0.910945	0.961484	0.927583	0.926623	0.782113	0.631645	0.817589	0.861591	0.861117	0.862313	0.815938	0.76195
APOO	0.00570477	0.00297871	28.1211	6	abundance (NP-40)	0.762426	0.451856	1.33798	0.799032	2.14863	-0.0178941	0	0	0	0	0	0	0	0.256733	0.35938	0.0491878	0.19308	0.00297871	0.489046	0.570266	0.713782	0.211746	0.5494	0.0145917	0.824944
APOO	0.00570477	0.00297871	28.1211	6	stability	-0.824883	-0.713281	-1.25146	-2.49712	-1.85965	-0.273968	0	0	0	0	0	0	0	0.274654	0.373089	0.25274	0.0248902	0.0627817	0.450563	0.575124	0.633058	0.308753	0.00570477	0.0607079	0.789282
APOOL	0.0104366	0.00450495	28.5397	NA	abundance (SDS)	-0.422603	0.527273	-0.409326	0.0870751	0.00308688	-0.683244	0	0	0	0	0	0	0	0.77378	0.72021	0.79517	0.884232	0.941743	0.188055	0.797717	0.770846	0.800806	0.857931	0.868305	0.721503
APOOL	0.0104366	0.00450495	28.5397	NA	abundance (NP-40)	0.704561	0.763641	0.240295	0.670075	0.462129	-0.0954077	0	0	0	0	0	0	0	0.245933	0.173647	0.32936	0.151412	0.327515	0.331878	0.601635	0.569585	0.778656	0.619343	0.710003	0.810923
APOOL	0.0104366	0.00450495	28.5397	NA	stability	-0.662061	-0.578372	0.228295	-2.35164	-1.29437	0.0212244	0	0	0	0	0	0	0	0.345203	0.363754	0.445447	0.00450495	0.233198	0.49679	0.657081	0.692817	0.799887	0.0104366	0.282144	0.838357
APP	3.57113e-06	0.00093421	NA	4	abundance (SDS)	0.0869245	-0.00659335	0.693074	0.534108	1.28335	0.422094	0	0	0	0	0	0	0	0.939683	0.963604	0.829426	0.646813	0.260764	0.708048	0.857951	0.867901	0.717983	0.768927	0.415905	0.797836
APP	3.57113e-06	0.00093421	NA	4	abundance (NP-40)	0.445448	-0.276545	0.361171	1.81373	3.11147	1.344	1	0	0	0	0	1	0	0.19874	0.344458	0.173774	0.0121263	0.00093421	0.00637755	0.716108	0.769167	0.744499	0.0506749	0.0001175	0.208459
APP	3.57113e-06	0.00093421	NA	4	stability	-1.18494	-0.71306	-0.730842	2.61419	0.28067	-3.8121	1	0	0	0	1	0	1	0.138369	0.362089	0.358912	0.00861489	0.449086	0.00891321	0.351225	0.633165	0.624445	0.00338756	0.787652	3.57113e-06
APPBP2	0.0595542	0.0710401	NA	NA	abundance (SDS)	NA	NA	NA	NA	NA	NA	0	NA	NA	NA	NA	NA	NA	NA	NA	NA	NA	NA	NA	NA	NA	NA	NA	NA	NA
APPBP2	0.0595542	0.0710401	NA	NA	abundance (NP-40)	0.813231	0.636849	0.300855	0.13456	-1.76454	-1.55904	0	0	0	0	0	0	0	0.198722	0.0972087	0.296465	0.435438	0.112644	0.0710401	0.541106	0.635685	0.762451	0.803032	0.0595542	0.111136
APPBP2	0.0595542	0.0710401	NA	NA	stability	0.282943	0.096792	0.448671	-0.0208631	-0.104531	-0.125786	0	0	0	0	0	0	0	0.40816	0.444646	0.367073	0.493243	0.483776	0.477546	0.787095	0.825971	0.739925	0.838412	0.824603	0.820744
APPL1	0.523067	0.0468536	10.7925	NA	abundance (SDS)	-0.0107908	-0.274315	-0.195192	0.643847	0.152462	-0.361972	0	0	0	0	0	0	0	0.944321	0.914401	0.887773	0.145312	0.77876	0.460436	0.867415	0.828597	0.842153	0.735106	0.848743	0.811281
APPL1	0.523067	0.0468536	10.7925	NA	abundance (NP-40)	0.585422	0.0576689	0.540452	-0.479516	-0.536573	0.135459	0	0	0	0	0	0	0	0.179132	0.449628	0.145034	0.0468536	0.102073	0.381257	0.659577	0.818004	0.679075	0.703463	0.680696	0.802844
APPL1	0.523067	0.0468536	10.7925	NA	stability	-0.915193	-0.558411	-0.510054	-0.177499	-0.0296488	-0.647325	0	0	0	0	0	0	0	0.128838	0.127944	0.2934	0.420928	0.491683	0.261759	0.523067	0.700707	0.718839	0.810706	0.83706	0.663689
APPL2	0.0222552	0.0169245	NA	NA	abundance (SDS)	NA	NA	NA	NA	NA	NA	0	NA	NA	NA	NA	NA	NA	NA	NA	NA	NA	NA	NA	NA	NA	NA	NA	NA	NA
APPL2	0.0222552	0.0169245	NA	NA	abundance (NP-40)	1.03404	0.635561	2.04186	-0.23826	-0.401112	-1.59904	0	0	0	0	0	0	0	0.126372	0.252034	0.0169245	0.267183	0.368801	0.022162	0.401478	0.636305	0.0222552	0.779171	0.731543	0.0989756
APPL2	0.0222552	0.0169245	NA	NA	stability	-0.79065	-0.258151	-0.742967	0.993377	-0.101861	-0.24101	0	0	0	0	0	0	0	0.0627871	0.446217	0.298413	0.127728	0.476527	0.442916	0.593689	0.793053	0.618386	0.474957	0.825077	0.797021
APRT	8.5286e-10	6.04612e-05	24.03	7	abundance (SDS)	0.134706	0.297575	-0.190977	1.41991	1.43177	0.63629	0	0	0	0	0	0	0	0.923302	0.917306	0.900838	0.0148072	0.0221343	0.235957	0.851341	0.82425	0.842825	0.331795	0.324631	0.737624
APRT	8.5286e-10	6.04612e-05	24.03	7	abundance (NP-40)	-0.939245	-0.543857	-1.70843	-0.91622	1.25892	-0.16767	0	0	0	0	0	0	0	0.0128639	0.14608	0.0423319	0.0377178	0.0224289	0.405337	0.46333	0.677644	0.071339	0.478021	0.257185	0.795899
APRT	8.5286e-10	6.04612e-05	24.03	7	stability	4.87068	3.13589	3.68438	2.37703	3.78889	1.75976	1	1	0	0	0	0	0	6.04612e-05	0.0308794	0.0932647	0.071428	0.0317732	0.356684	8.5286e-10	0.000239981	8.5394e-06	0.00943394	4.19236e-06	0.082017
APTX	0.132944	0.0191572	9.66055	NA	abundance (SDS)	0.395131	0.172603	0.16918	-0.560225	-0.287709	0.171613	0	0	0	0	0	0	0	0.833641	0.946851	0.904945	0.431825	0.723321	0.796307	0.804033	0.845697	0.846222	0.761399	0.826115	0.845849
APTX	0.132944	0.0191572	9.66055	NA	abundance (NP-40)	-0.680756	-0.0685883	-0.796206	-0.563093	-0.0119577	0.193291	0	0	0	0	0	0	0	0.107319	0.469106	0.190452	0.155991	0.488499	0.377585	0.613939	0.816006	0.551038	0.66942	0.825937	0.790074
APTX	0.132944	0.0191572	9.66055	NA	stability	0.202836	0.252396	0.502848	1.5863	0.580203	-0.0932846	0	0	0	0	0	0	0	0.366018	0.39386	0.34014	0.0191572	0.309463	0.483926	0.805433	0.794399	0.721424	0.132944	0.692081	0.826585
AQR	0.00532117	0.000678688	18.6212	7	abundance (SDS)	-0.437014	0.0252064	-0.529999	0.531871	0.206023	-0.847018	0	0	0	0	0	0	0	0.723724	0.9613	0.649319	0.236503	0.69787	0.0809685	0.794286	0.865717	0.770083	0.769558	0.840404	0.655987
AQR	0.00532117	0.000678688	18.6212	7	abundance (NP-40)	0.450614	-0.0806019	-0.186838	1.05607	0.301186	-0.801505	0	0	0	0	0	0	0	0.0424547	0.334037	0.31186	0.000678688	0.147954	0.108623	0.714235	0.813761	0.791567	0.386944	0.762358	0.547963
AQR	0.00532117	0.000678688	18.6212	7	stability	-0.908702	-0.637238	-0.545359	2.5129	0.35155	-1.91949	1	0	0	0	1	0	0	0.172451	0.150814	0.362605	0.000919322	0.405165	0.26482	0.526946	0.668134	0.705737	0.00532117	0.769185	0.0501995
ARAF	0.0444703	0.035774	10.0008	NA	abundance (SDS)	0.559391	-0.0343267	0.51547	-0.147285	0.71837	0.92791	0	0	0	0	0	0	0	0.779824	0.961959	0.811793	0.884073	0.364854	0.183578	0.761644	0.864621	0.77411	0.849508	0.708687	0.618123
ARAF	0.0444703	0.035774	10.0008	NA	abundance (NP-40)	-0.337499	-0.328257	-0.377295	-1.8519	0.372116	0.143078	0	0	0	0	0	0	0	0.413526	0.358722	0.370403	0.035774	0.244331	0.412781	0.751769	0.754528	0.739374	0.0444703	0.741035	0.801239
ARAF	0.0444703	0.035774	10.0008	NA	stability	0.470231	0.233911	-0.548998	-0.0188672	-0.0660903	0.00771619	0	0	0	0	0	0	0	0.388999	0.444721	0.398315	0.494467	0.479692	0.498609	0.732758	0.798629	0.704345	0.838716	0.831212	0.840395
ARAP1	0.144502	0.0146482	10.8485	NA	abundance (SDS)	1.17389	0.898004	0.613382	1.78334	1.26176	0.131458	0	0	0	0	0	0	0	0.157565	0.572231	0.745469	0.0146482	0.0916881	0.865594	0.482785	0.632545	0.745082	0.144502	0.429241	0.851808
ARAP1	0.144502	0.0146482	10.8485	NA	abundance (NP-40)	0.196849	0.132782	0.0858982	0.843913	-0.619248	-0.629439	0	0	0	0	0	0	0	0.413526	0.423651	0.447078	0.103374	0.213595	0.191478	0.789244	0.803403	0.812754	0.522825	0.644054	0.639233
ARAP1	0.144502	0.0146482	10.8485	NA	stability	0.16564	0.310085	-0.0671924	0.921835	0.748296	-0.761726	0	0	0	0	0	0	0	0.451294	0.433981	0.487354	0.162714	0.28388	0.408476	0.813092	0.780265	0.831029	0.519079	0.615695	0.608834
ARCN1	0.0405525	0.000654093	21.1406	NA	abundance (SDS)	-0.105499	0.36641	0.0612221	0.215433	-1.26571	-0.447573	0	0	0	0	0	0	0	0.931149	0.890687	0.922723	0.728188	0.055028	0.455959	0.855446	0.810334	0.861286	0.838858	0.426807	0.791719
ARCN1	0.0405525	0.000654093	21.1406	NA	abundance (NP-40)	0.0888067	-0.244002	0.113128	-0.67685	-1.58559	-1.38409	0	0	0	0	0	0	0	0.42023	0.106857	0.337564	0.00157122	0.000654093	0.0173225	0.812198	0.777714	0.807423	0.615924	0.10295	0.187299
ARCN1	0.0405525	0.000654093	21.1406	NA	stability	-0.986041	0.530121	-0.300629	0.0434275	1.07446	1.98546	0	0	0	0	0	0	0	0.0712418	0.329289	0.425906	0.478211	0.0563766	0.0720208	0.479569	0.711481	0.782682	0.834895	0.423041	0.0405525
ARF4	1.85401e-14	0.0696501	19.1489	NA	abundance (SDS)	-0.374532	0.0824422	0.011912	1.09956	-0.654883	-0.945292	0	0	0	0	0	0	0	0.89964	0.959211	0.93079	0.192678	0.540101	0.301604	0.808583	0.858543	0.867284	0.526433	0.731376	0.609517
ARF4	1.85401e-14	0.0696501	19.1489	NA	abundance (NP-40)	-2.41576	-0.501886	-2.59119	-4.04416	-3.68314	-4.48393	0	0	0	0	0	0	0	0.28863	0.353201	0.27756	0.10913	0.109204	0.0696501	0.00463721	0.694778	0.00201671	1.74142e-07	2.69856e-06	4.31337e-09
ARF4	1.85401e-14	0.0696501	19.1489	NA	stability	5.18867	1.89196	4.25812	6.18125	4.98941	2.7539	0	0	0	0	0	0	0	0.166458	0.251563	0.330826	0.0728515	0.172492	0.374793	4.49746e-11	0.0548494	1.38201e-07	1.85401e-14	2.88914e-10	0.00175443
ARF5	0.0114074	0.0118366	20.1732	NA	abundance (SDS)	-0.0438338	0.656091	0.0249358	0.319106	-0.098768	0.074683	0	0	0	0	0	0	0	0.9394	0.441897	0.927693	0.510631	0.883407	0.883723	0.86346	0.730964	0.86575	0.820071	0.856363	0.859558
ARF5	0.0114074	0.0118366	20.1732	NA	abundance (NP-40)	-0.166093	-0.395063	-0.492461	-1.02265	-1.54355	-1.4606	0	0	0	0	0	0	0	0.164862	0.277153	0.0243854	0.0665309	0.0315173	0.0621206	0.796249	0.733562	0.698474	0.408986	0.116375	0.150539
ARF5	0.0114074	0.0118366	20.1732	NA	stability	2.32899	1.7128	1.07607	1.14436	1.0227	0.137324	0	0	0	0	0	0	0	0.0118366	0.0865647	0.258627	0.154608	0.306957	0.484228	0.0114074	0.0936429	0.421994	0.377558	0.456359	0.818585
ARFGAP1	0.0408296	0.0341002	14.2145	NA	abundance (SDS)	-0.039156	0.0637109	-0.31873	-1.1579	-0.0906726	0.875574	0	0	0	0	0	0	0	0.942093	0.959376	0.882826	0.124191	0.928172	0.178391	0.864034	0.86097	0.820145	0.492328	0.857452	0.643036
ARFGAP1	0.0408296	0.0341002	14.2145	NA	abundance (NP-40)	-0.400332	-0.365168	-0.281901	-1.75422	0.00220497	0.71297	0	0	0	0	0	0	0	0.280482	0.212176	0.346129	0.0341002	0.498547	0.0915302	0.731805	0.743241	0.767712	0.061577	0.827542	0.597204
ARFGAP1	0.0408296	0.0341002	14.2145	NA	stability	-0.818248	-0.669548	-0.534783	1.98344	0.377463	0.846432	0	0	0	0	0	0	0	0.267719	0.237548	0.425906	0.0608666	0.427866	0.310646	0.578775	0.653672	0.709738	0.0408296	0.761845	0.563095
ARFGAP2	0.0212211	0.0089851	NA	NA	abundance (SDS)	0.594787	0.32568	0.861223	-0.663259	-0.651823	1.31283	0	0	0	0	0	0	0	0.56435	0.907088	0.326484	0.282501	0.328584	0.0190668	0.750945	0.818764	0.649602	0.728504	0.732417	0.397644
ARFGAP2	0.0212211	0.0089851	NA	NA	abundance (NP-40)	0.0488482	0.298282	0.112795	-2.05432	-0.589787	1.79177	0	0	0	0	0	0	0	0.468543	0.295559	0.460767	0.0089851	0.127957	0.0120461	0.819588	0.763175	0.807489	0.0212211	0.657615	0.0544773
ARFGAP2	0.0212211	0.0089851	NA	NA	stability	-0.336901	-0.514705	-0.26318	-0.232907	-0.318178	0.49273	0	0	0	0	0	0	0	0.272541	0.169831	0.440106	0.365496	0.343659	0.393933	0.773191	0.717154	0.791865	0.798855	0.778165	0.725004
ARFGAP3	0.00793851	0.000173387	NA	5	abundance (SDS)	0.656248	0.727339	1.25823	-1.27281	-2.44351	-0.872782	0	0	0	0	0	0	0	0.840993	0.88646	0.554857	0.282447	0.0553572	0.45068	0.73091	0.705309	0.431418	0.422419	0.0210402	0.644323
ARFGAP3	0.00793851	0.000173387	NA	5	abundance (NP-40)	-0.237199	0.742652	1.19119	-2.25859	-2.29442	-0.720147	1	0	0	0	1	1	0	0.359618	0.0900019	0.0167763	0.000173387	0.000816707	0.0160537	0.779439	0.581214	0.299	0.00922839	0.00793851	0.593387
ARFGAP3	0.00793851	0.000173387	NA	5	stability	-0.462923	-1.06342	-0.301277	0.331952	-0.313719	0.678679	0	0	0	0	0	0	0	0.303016	0.069002	0.384535	0.179005	0.384927	0.389631	0.735216	0.430187	0.782518	0.774522	0.779326	0.649467
ARFGEF1	0.000390892	0.000334171	18.6254	5	abundance (SDS)	0.189134	0.702184	0.411794	-1.43089	-3.3828	-1.83266	0	0	0	0	0	0	0	0.935966	0.927802	0.905595	0.415356	0.0650017	0.265145	0.843117	0.714674	0.800237	0.325158	0.000390892	0.1284
ARFGEF1	0.000390892	0.000334171	18.6254	5	abundance (NP-40)	-0.0496316	0.0736875	0.170686	-1.30275	-2.46305	-1.88761	1	0	0	0	0	1	0	0.454222	0.400827	0.393561	0.010385	0.000334171	0.00464378	0.819448	0.815059	0.795227	0.231484	0.00373501	0.0392075
ARFGEF1	0.000390892	0.000334171	18.6254	5	stability	-0.159837	0.239914	0.129884	0.0301366	0.510066	-0.179807	0	0	0	0	0	0	0	0.467138	0.396502	0.468615	0.48339	0.2925	0.461535	0.814241	0.797271	0.819982	0.836984	0.718835	0.810236
ARFGEF2	0.662354	0.0269153	10.3847	NA	abundance (SDS)	-0.307251	0.0667742	0.0180789	0.530248	0.218594	0.164117	0	0	0	0	0	0	0	0.825586	0.955496	0.928525	0.197233	0.650069	0.708218	0.822391	0.860578	0.866562	0.770013	0.838333	0.846993
ARFGEF2	0.662354	0.0269153	10.3847	NA	abundance (NP-40)	0.314168	0.349773	0.50333	-0.455363	-0.579194	0.289259	0	0	0	0	0	0	0	0.260651	0.157948	0.136752	0.0918064	0.0269153	0.098426	0.758649	0.748037	0.694206	0.712499	0.662354	0.76569
ARFGEF2	0.662354	0.0269153	10.3847	NA	stability	-0.441358	-0.324288	0.13381	-0.274024	0.0515441	-0.522066	0	0	0	0	0	0	0	0.31026	0.456386	0.488457	0.431014	0.489725	0.394709	0.742299	0.77656	0.819248	0.789269	0.833594	0.714463
ARFIP1	3.2561e-05	0.0195049	19.066	NA	abundance (SDS)	-0.45719	1.5874	-0.130926	1.38744	0.419694	-1.30511	0	0	0	0	0	0	0	0.917927	0.716963	0.925493	0.346382	0.814987	0.41203	0.789343	0.235579	0.851884	0.351589	0.798399	0.402426
ARFIP1	3.2561e-05	0.0195049	19.066	NA	abundance (NP-40)	0.392102	0.751705	3.31814	0.868147	0.362498	-0.77788	0	0	0	0	0	0	0	0.327533	0.150877	0.196778	0.141661	0.261664	0.0195049	0.734543	0.57623	3.2561e-05	0.50806	0.744082	0.56155
ARFIP1	3.2561e-05	0.0195049	19.066	NA	stability	1.18852	0.0952852	-2.47979	0.558492	-0.0158093	0.0358699	0	0	0	0	0	0	0	0.248111	0.481294	0.361331	0.443885	0.498704	0.494611	0.34891	0.826236	0.00614948	0.700675	0.83918	0.836089
ARFIP2	0.000986143	0.018027	NA	NA	abundance (SDS)	0.756197	-0.21167	-0.0727724	0.715155	0.772401	-0.581341	0	0	0	0	0	0	0	0.5637	0.947658	0.924418	0.311441	0.306513	0.448208	0.694142	0.839479	0.859806	0.709888	0.687671	0.755079
ARFIP2	0.000986143	0.018027	NA	NA	abundance (NP-40)	-0.0746246	1.69215	0.857067	1.63669	0.577893	-0.0567578	0	0	0	0	0	0	0	0.438538	0.200499	0.204947	0.0186301	0.171981	0.484519	0.814884	0.0750822	0.514845	0.0886868	0.662931	0.818169
ARFIP2	0.000986143	0.018027	NA	NA	stability	0.294545	-1.42329	-0.918771	-2.87111	-0.944661	0.239052	0	0	0	0	0	0	0	0.422632	0.308582	0.383762	0.018027	0.333285	0.476016	0.784215	0.208062	0.520921	0.000986143	0.505222	0.797467
ARFRP1	0.000240983	0.00167847	22.9764	3	abundance (SDS)	0.0388361	-0.25624	-0.132992	1.93704	3.47916	2.37576	1	0	0	0	0	1	0	0.942631	0.948275	0.920429	0.0293024	0.00167847	0.00927856	0.864073	0.831857	0.851588	0.0982059	0.000240983	0.0263705
ARFRP1	0.000240983	0.00167847	22.9764	3	abundance (NP-40)	-0.339412	0.104631	0.324858	1.5855	2.85107	2.5592	1	0	0	0	0	0	1	0.359949	0.459597	0.385299	0.00194143	0.023394	0.00664343	0.751193	0.809115	0.755532	0.102978	0.000521207	0.00235712
ARFRP1	0.000240983	0.00167847	22.9764	3	stability	0.438621	0.520495	0.443466	-0.991898	0.161965	0.143831	0	0	0	0	0	0	0	0.333546	0.353855	0.415602	0.03679	0.472147	0.474685	0.74318	0.71504	0.741618	0.475889	0.813821	0.817348
ARGLU1	1.03274e-13	2.44568e-05	NA	2	abundance (SDS)	-0.19358	0.207947	-0.201822	-1.05198	-2.43667	-1.18779	0	0	0	0	0	0	0	0.912628	0.937209	0.897178	0.0830212	0.00166498	0.0462331	0.84241	0.84009	0.841086	0.553259	0.0215399	0.474427
ARGLU1	1.03274e-13	2.44568e-05	NA	2	abundance (NP-40)	-0.650094	-1.26664	-0.209303	3.92207	3.51614	1.94661	1	0	0	0	1	1	0	0.245167	0.122587	0.431029	0.000763247	0.00057751	0.0376215	0.629256	0.252571	0.786294	4.53839e-07	8.676e-06	0.0316102
ARGLU1	1.03274e-13	2.44568e-05	NA	2	stability	-0.144832	0.287269	-1.67003	-4.86446	-5.79134	-2.7904	1	0	0	0	1	1	0	0.475857	0.462658	0.281656	6.34905e-05	2.44568e-05	0.137261	0.817156	0.786028	0.105867	9.01888e-10	1.03274e-13	0.0014706
ARHGAP1	0.350331	0.0137452	20.3915	NA	abundance (SDS)	0.110357	0.175512	-0.022322	-0.0396906	-1.32438	-1.38949	0	0	0	0	0	0	0	0.925228	0.939653	0.928753	0.925861	0.0289395	0.0137452	0.854778	0.845248	0.86606	0.863969	0.390491	0.350331
ARHGAP1	0.350331	0.0137452	20.3915	NA	abundance (NP-40)	-0.533528	0.538378	-0.238225	-0.753495	-0.920135	-0.314126	0	0	0	0	0	0	0	0.219747	0.185757	0.334602	0.157221	0.0509979	0.27004	0.681963	0.679943	0.77918	0.575239	0.475536	0.758661
ARHGAP1	0.350331	0.0137452	20.3915	NA	stability	0.67391	-0.110268	0.942657	0.430978	0.51698	0.244326	0	0	0	0	0	0	0	0.277105	0.473083	0.226817	0.395955	0.359609	0.454061	0.65167	0.823576	0.506447	0.745619	0.716326	0.796263
ARHGAP10	0.205325	0.0659184	NA	NA	abundance (SDS)	0.590573	1.15693	-0.0586563	1.64606	-0.56125	0.729717	0	0	0	0	0	0	0	0.907188	0.886385	0.929491	0.332593	0.807733	0.676449	0.75225	0.492903	0.861611	0.205325	0.761097	0.704406
ARHGAP10	0.205325	0.0659184	NA	NA	abundance (NP-40)	-0.511131	0.723787	-0.5833	-0.383402	-0.887608	-0.936799	0	0	0	0	0	0	0	0.251876	0.17461	0.103419	0.0659184	0.0718603	0.174176	0.691098	0.591439	0.660526	0.737396	0.496013	0.464899
ARHGAP10	0.205325	0.0659184	NA	NA	stability	0.658787	-0.654292	0.0430563	-0.186334	-0.188056	-0.583323	0	0	0	0	0	0	0	0.277918	0.289307	0.488853	0.398536	0.441097	0.417954	0.658561	0.660582	0.834954	0.808895	0.808538	0.690823
ARHGAP11A	1.10448e-14	1.0981e-13	8.06647	16	abundance (SDS)	1.49986	2.95018	4.55303	7.37231	0.405358	0.462473	1	0	1	1	1	0	0	0.0758473	5.47453e-06	1.0981e-13	1.32646e-08	0.660954	0.557627	0.284357	0.00293057	3.81599e-07	1.82109e-14	0.801716	0.788021
ARHGAP11A	1.10448e-14	1.0981e-13	8.06647	16	abundance (NP-40)	2.4573	4.02307	1.13282	8.21319	3.72355	-0.266828	1	0	0	0	1	1	0	0.0435436	0.0681286	0.218843	0.00354	0.00691991	0.225218	0.0038369	2.06e-07	0.336521	1.10448e-14	2.02885e-06	0.771771
ARHGAP11A	1.10448e-14	1.0981e-13	8.06647	16	stability	-0.410726	-0.668659	-0.219517	-0.130583	-0.137404	-0.320819	0	0	0	0	0	0	0	0.322094	0.257614	0.422801	0.460026	0.466673	0.44958	0.751933	0.654079	0.801828	0.819852	0.81857	0.777474
ARHGAP12	0.331858	0.007497	NA	NA	abundance (SDS)	0.501996	1.0564	0.893653	0.787493	0.938423	0.339434	0	0	0	0	0	0	0	0.659578	0.0995155	0.24257	0.128823	0.0924542	0.513473	0.777762	0.550807	0.634602	0.681513	0.612937	0.815982
ARHGAP12	0.331858	0.007497	NA	NA	abundance (NP-40)	0.474606	-0.0262906	0.185563	0.6794	0.481606	0.441935	0	0	0	0	0	0	0	0.261187	0.460891	0.401974	0.0622516	0.195436	0.108741	0.705328	0.823522	0.79186	0.614629	0.702665	0.717373
ARHGAP12	0.331858	0.007497	NA	NA	stability	-1.21505	-0.976878	-1.20257	-0.432825	-0.590775	-0.147716	0	0	0	0	0	0	0	0.0613158	0.007497	0.114751	0.331322	0.339891	0.477455	0.331858	0.485304	0.339861	0.745032	0.687793	0.816602
ARHGAP17	0.00223008	0.0202977	19.202	NA	abundance (SDS)	0.291078	-0.083973	-0.00133956	0.39727	-0.343509	-0.19895	0	0	0	0	0	0	0	0.887513	0.958111	0.931678	0.56356	0.682295	0.79748	0.825482	0.858341	0.868505	0.803552	0.815145	0.84155
ARHGAP17	0.00223008	0.0202977	19.202	NA	abundance (NP-40)	-0.484732	0.795605	-0.047488	0.935941	0.298708	0.733075	0	0	0	0	0	0	0	0.396548	0.0965293	0.487935	0.2382	0.379339	0.0202977	0.701465	0.551386	0.81983	0.465449	0.763056	0.586432
ARHGAP17	0.00223008	0.0202977	19.202	NA	stability	-0.356828	-0.837923	0.133501	2.70388	0.759946	0.695288	0	0	0	0	0	0	0	0.442939	0.256799	0.484842	0.0380732	0.341024	0.360828	0.767716	0.567875	0.819306	0.00223008	0.60975	0.641684
ARHGAP18	0.520575	0.156758	NA	NA	abundance (SDS)	0.640697	0.371551	-0.0726539	0.0896231	-0.58411	0.122924	0	0	0	0	0	0	0	0.460614	0.88133	0.921613	0.89061	0.359004	0.831543	0.736159	0.809229	0.859821	0.857592	0.754235	0.853022
ARHGAP18	0.520575	0.156758	NA	NA	abundance (NP-40)	0.505421	-0.376975	-0.471576	-0.56037	-0.847635	-0.17595	0	0	0	0	0	0	0	0.372071	0.193015	0.222722	0.23109	0.156758	0.353342	0.693377	0.739477	0.706472	0.670598	0.520575	0.794046
ARHGAP18	0.520575	0.156758	NA	NA	stability	-0.292741	0.176328	0.302334	0.693303	0.337831	0.467324	0	0	0	0	0	0	0	0.434263	0.38915	0.368172	0.181394	0.393719	0.335559	0.784667	0.810944	0.782249	0.642624	0.77294	0.73374
ARHGAP21	0.00160159	0.00106756	NA	8	abundance (SDS)	0.434412	0.0914292	0.164092	-0.0951418	1.96918	1.69635	0	0	0	0	0	0	0	0.701006	0.953633	0.895728	0.886053	0.00142544	0.00187824	0.794911	0.857351	0.846997	0.856853	0.0901371	0.181195
ARHGAP21	0.00160159	0.00106756	NA	8	abundance (NP-40)	-1.35559	-0.498765	0.0484631	2.63778	2.2787	1.11041	1	0	0	0	1	1	0	0.00593036	0.160741	0.481363	0.00106756	0.00876297	0.0123552	0.202216	0.696008	0.819657	0.00160159	0.00848747	0.35116
ARHGAP21	0.00160159	0.00106756	NA	8	stability	0.315825	-0.165349	-0.659549	0.748417	0.0614756	0.673096	0	0	0	0	0	0	0	0.208768	0.419403	0.348162	0.0426592	0.481338	0.235931	0.778779	0.81315	0.658217	0.615633	0.831974	0.652045
ARHGAP26	0.0538883	0.110085	NA	NA	abundance (SDS)	NA	NA	NA	NA	NA	NA	0	NA	NA	NA	NA	NA	NA	NA	NA	NA	NA	NA	NA	NA	NA	NA	NA	NA	NA
ARHGAP26	0.0538883	0.110085	NA	NA	abundance (NP-40)	0.154635	0.201288	1.79511	1.08903	0.0989617	0.09121	0	0	0	0	0	0	0	0.472373	0.399516	0.120707	0.110085	0.439332	0.46659	0.798759	0.7882	0.0538883	0.365212	0.81023	0.811735
ARHGAP26	0.0538883	0.110085	NA	NA	stability	-0.114747	-0.212199	-0.304271	-0.14682	-0.226668	-0.136464	0	0	0	0	0	0	0	0.459898	0.335353	0.397535	0.443885	0.445103	0.463192	0.822767	0.803423	0.781756	0.816774	0.800249	0.818748
ARHGAP27	0.0204817	0.0134949	NA	NA	abundance (SDS)	-0.967564	-1.37949	0.394703	1.93041	-0.493738	-1.74272	0	0	0	0	0	0	0	0.774356	0.705486	0.893592	0.081224	0.737253	0.143634	0.598252	0.356464	0.80413	0.0999867	0.77996	0.160532
ARHGAP27	0.0204817	0.0134949	NA	NA	abundance (NP-40)	-0.0662018	-0.342174	0.322401	1.01366	-0.38916	-0.929794	0	0	0	0	0	0	0	0.473385	0.204814	0.273131	0.0134949	0.119033	0.107282	0.816446	0.750357	0.756253	0.414903	0.735513	0.469381
ARHGAP27	0.0204817	0.0134949	NA	NA	stability	0.811978	1.56532	0.868375	0.927451	2.17748	-0.200692	0	0	0	0	0	0	0	0.333939	0.257781	0.368706	0.249358	0.212202	0.452162	0.582202	0.14057	0.550585	0.515691	0.0204817	0.805889
ARHGAP29	0.0201624	0.0355303	NA	NA	abundance (SDS)	-0.455041	1.06979	0.584917	-0.326268	-1.60594	-0.973159	0	0	0	0	0	0	0	0.877506	0.551943	0.80984	0.755599	0.100155	0.270647	0.789877	0.54333	0.753988	0.818646	0.225785	0.595382
ARHGAP29	0.0201624	0.0355303	NA	NA	abundance (NP-40)	-0.00171638	1.04067	0.732878	-1.62634	-2.06752	-0.560119	0	0	0	0	0	0	0	0.499062	0.187459	0.149552	0.0355303	0.0499459	0.249739	0.827622	0.397105	0.586539	0.0913892	0.0201624	0.670706
ARHGAP29	0.0201624	0.0355303	NA	NA	stability	-0.110132	-0.0427064	-0.0498837	1.35776	1.00341	0.408234	0	0	0	0	0	0	0	0.455649	0.49204	0.488457	0.0934875	0.298204	0.439707	0.823601	0.83501	0.833862	0.24445	0.468624	0.752695
ARHGAP35	3.68606e-05	0.00512641	NA	4	abundance (SDS)	-0.0974695	-0.00639419	0.221455	1.74108	1.445	1.22672	0	0	0	0	0	0	0	0.937957	0.963555	0.907003	0.0443278	0.11213	0.135367	0.856539	0.867924	0.837856	0.161238	0.31668	0.45077
ARHGAP35	3.68606e-05	0.00512641	NA	4	abundance (NP-40)	0.184691	-0.124534	-0.11844	-0.405431	0.712673	1.6667	0	0	0	0	0	0	0	0.236816	0.318098	0.325377	0.135223	0.0626775	0.00512641	0.79206	0.805108	0.80635	0.730089	0.597361	0.0811553
ARHGAP35	3.68606e-05	0.00512641	NA	4	stability	0.169419	0.472999	0.309178	3.45513	1.69458	-0.117861	1	0	0	0	1	0	0	0.40969	0.228404	0.280059	0.00818357	0.121364	0.465045	0.812337	0.73182	0.780499	3.68606e-05	0.0987481	0.8222
ARHGAP4	0.407409	0.0326333	NA	NA	abundance (SDS)	-0.102501	-0.0638475	0.316978	0.288121	1.24078	1.29707	0	0	0	0	0	0	0	0.936631	0.960472	0.885732	0.748551	0.138078	0.0866816	0.855856	0.860952	0.820491	0.826038	0.442157	0.407409
ARHGAP4	0.407409	0.0326333	NA	NA	abundance (NP-40)	-0.24461	-0.669448	-0.838799	-0.987492	-0.229323	0.603084	0	0	0	0	0	0	0	0.400301	0.212176	0.0326333	0.131121	0.361376	0.0641605	0.777559	0.619658	0.525905	0.43206	0.781409	0.651564
ARHGAP4	0.407409	0.0326333	NA	NA	stability	-0.0757924	0.267909	0.503547	0.25143	0.223986	-0.259996	0	0	0	0	0	0	0	0.469221	0.452684	0.133768	0.417366	0.388668	0.409899	0.829588	0.790739	0.721175	0.794623	0.800844	0.792618
ARHGAP5	0.491679	0.0302264	NA	NA	abundance (SDS)	0.146501	0.26806	0.349716	0.00361786	0.658413	-0.416974	0	0	0	0	0	0	0	0.915381	0.914781	0.809452	0.9283	0.206006	0.436348	0.849624	0.829737	0.81386	0.868244	0.73017	0.799035
ARHGAP5	0.491679	0.0302264	NA	NA	abundance (NP-40)	0.36094	0.699678	0.894546	0.226662	-0.611657	-0.026718	0	0	0	0	0	0	0	0.0302264	0.206188	0.106493	0.262465	0.0615549	0.472735	0.744571	0.604188	0.491679	0.782069	0.647602	0.823449
ARHGAP5	0.491679	0.0302264	NA	NA	stability	-0.219491	0.00759922	-0.0738981	-0.129216	0.0648424	-0.35998	0	0	0	0	0	0	0	0.213174	0.496554	0.472082	0.420737	0.473128	0.408476	0.801834	0.840412	0.829907	0.820107	0.831419	0.766833
ARHGDIA	0.0370671	0.00598094	28.9931	NA	abundance (SDS)	-0.249351	-0.0331235	-0.594109	0.385443	0.973272	0.316393	0	0	0	0	0	0	0	0.899817	0.96148	0.715525	0.519383	0.106862	0.581338	0.833074	0.864767	0.751155	0.806193	0.595323	0.820606
ARHGDIA	0.0370671	0.00598094	28.9931	NA	abundance (NP-40)	-0.184209	-0.626281	-0.778135	-0.227442	0.514473	0.607829	0	0	0	0	0	0	0	0.357348	0.126464	0.141054	0.295764	0.115461	0.0464645	0.79217	0.640734	0.561405	0.781876	0.689755	0.649377
ARHGDIA	0.0370671	0.00598094	28.9931	NA	stability	-0.00016774	0.668201	-0.774495	-2.01214	0.407923	1.69993	0	0	0	0	0	0	0	0.499927	0.31579	0.369735	0.00598094	0.392511	0.109221	0.841511	0.654288	0.60221	0.0370671	0.75279	0.0972347
ARHGEF1	0.136147	0.0031926	21.9366	NA	abundance (SDS)	0.33088	0.111352	0.0386443	-0.446808	-1.41476	-1.29751	0	0	0	0	0	0	0	0.806121	0.950119	0.925283	0.401504	0.0164807	0.0150225	0.81772	0.85464	0.864096	0.791907	0.334917	0.407138
ARHGEF1	0.136147	0.0031926	21.9366	NA	abundance (NP-40)	0.248751	-0.12981	-0.263288	-0.863704	-1.41288	-1.10372	0	0	0	0	0	0	0	0.268263	0.413582	0.371742	0.00462375	0.0031926	0.00515584	0.776497	0.80402	0.772709	0.510787	0.172893	0.355554
ARHGEF1	0.136147	0.0031926	21.9366	NA	stability	0.00436723	0.568211	0.222505	1.57741	1.07801	1.29222	0	0	0	0	0	0	0	0.499496	0.321006	0.446562	0.0213002	0.0729271	0.105964	0.840892	0.696863	0.801171	0.136147	0.42074	0.283455
ARHGEF10	0.546753	0.0501249	20.2016	NA	abundance (SDS)	0.201559	-0.282028	0.529519	0.379542	-0.146973	0.310983	0	0	0	0	0	0	0	0.913026	0.935796	0.766616	0.581521	0.873569	0.639162	0.841129	0.827175	0.770218	0.807491	0.849554	0.821665
ARHGEF10	0.546753	0.0501249	20.2016	NA	abundance (NP-40)	0.803585	0.542764	0.479724	-0.386228	-0.289941	0.303661	0	0	0	0	0	0	0	0.100394	0.117743	0.217575	0.0501249	0.367352	0.377525	0.546753	0.678104	0.703384	0.736474	0.765502	0.761657
ARHGEF10	0.546753	0.0501249	20.2016	NA	stability	-0.842	-0.480621	-0.713982	0.205024	-0.414476	-0.653386	0	0	0	0	0	0	0	0.0766044	0.17058	0.185795	0.332427	0.373121	0.364379	0.56559	0.729213	0.632718	0.804967	0.75078	0.660987
ARHGEF12	0.316935	0.00426357	NA	NA	abundance (SDS)	1.3635	0.823817	1.43193	-0.934059	-0.00485089	1.36419	0	0	0	0	0	0	0	0.00637139	0.406331	0.0155303	0.133973	0.941713	0.0173793	0.366306	0.666173	0.324533	0.615097	0.868102	0.36588
ARHGEF12	0.316935	0.00426357	NA	NA	abundance (NP-40)	0.661332	0.639694	0.744376	-1.04891	-0.31988	1.16308	0	0	0	0	0	0	0	0.115816	0.0963718	0.00653036	0.0490733	0.326001	0.00426357	0.623712	0.634314	0.580269	0.391669	0.756991	0.316935
ARHGEF12	0.316935	0.00426357	NA	NA	stability	-0.385253	-0.27063	-0.0814385	0.299872	-0.146362	-0.159093	0	0	0	0	0	0	0	0.139879	0.235451	0.461957	0.247011	0.432144	0.43439	0.759574	0.790086	0.828629	0.782873	0.816863	0.814387
ARHGEF16	0.509137	0.0157114	NA	NA	abundance (SDS)	0.338761	-0.377688	-0.0505538	-0.982637	0.0474464	-0.14282	0	0	0	0	0	0	0	0.86874	0.917829	0.926322	0.165023	0.940159	0.856538	0.81612	0.807896	0.862628	0.590481	0.863014	0.850163
ARHGEF16	0.509137	0.0157114	NA	NA	abundance (NP-40)	0.361035	-0.298393	-0.525185	-0.544758	-0.841073	-0.866394	0	0	0	0	0	0	0	0.245821	0.255913	0.0638069	0.0445989	0.0851563	0.0157114	0.744541	0.763144	0.685402	0.677264	0.524537	0.509137
ARHGEF16	0.509137	0.0157114	NA	NA	stability	-0.514307	-0.514023	-0.121569	0.40984	0.0138033	0.152873	0	0	0	0	0	0	0	0.191771	0.17102	0.439111	0.182571	0.496628	0.447247	0.717299	0.717402	0.821521	0.752204	0.839483	0.815604
ARHGEF2	4.45476e-11	0.000344469	12.7955	9	abundance (SDS)	-0.595468	-0.597766	-0.567496	-4.46505	-3.45247	2.56425	1	0	0	0	1	1	0	0.866408	0.915893	0.864376	0.000576926	0.00794131	0.0122649	0.750733	0.750017	0.759246	6.95512e-07	0.000275191	0.013736
ARHGEF2	4.45476e-11	0.000344469	12.7955	9	abundance (NP-40)	-0.3213	-0.895246	-0.662333	-4.97189	-2.48204	3.28477	1	0	0	0	1	1	1	0.191305	0.00848791	0.0928811	0.000344469	0.00392804	0.00866306	0.756576	0.491241	0.623214	4.45476e-11	0.00341511	4.02934e-05
ARHGEF2	4.45476e-11	0.000344469	12.7955	9	stability	-0.787232	-0.800992	-0.898531	2.08202	0.216709	-1.65423	0	0	0	0	0	0	0	0.033575	0.00801145	0.1176	0.003513	0.430967	0.354302	0.595505	0.588152	0.532984	0.0291655	0.802442	0.110616
ARHGEF5	1.35913e-11	0.00054806	NA	9	abundance (SDS)	-0.427794	-0.3685	-0.397061	-2.62406	-2.1468	-1.00618	0	0	0	0	0	0	0	0.825634	0.910705	0.839408	0.00054806	0.00545067	0.10468	0.79649	0.809886	0.803599	0.0110118	0.0543864	0.578108
ARHGEF5	1.35913e-11	0.00054806	NA	9	abundance (NP-40)	-0.150061	-0.36466	-0.8376	-5.09143	-2.37815	-1.43522	0	0	0	0	0	0	0	0.116026	0.227285	0.0447322	0.0207153	0.0223534	0.0194015	0.799747	0.743402	0.526626	1.35913e-11	0.00548479	0.162189
ARHGEF5	1.35913e-11	0.00054806	NA	9	stability	0.0484095	-0.0939511	0.215932	1.32049	0.0128467	1.54386	0	0	0	0	0	0	0	0.488375	0.46746	0.458278	0.331004	0.498488	0.213911	0.834098	0.826469	0.802612	0.266347	0.839627	0.149486
ARHGEF7	2.36064e-10	2.83225e-05	21.9729	9	abundance (SDS)	0.0403189	-0.407217	-0.0611605	-4.0574	-4.08341	-1.12472	1	0	0	0	1	1	0	0.942087	0.926889	0.926378	0.00017604	0.000564044	0.1785	0.863892	0.80129	0.861294	9.40562e-06	8.03415e-06	0.511876
ARHGEF7	2.36064e-10	2.83225e-05	21.9729	9	abundance (NP-40)	-0.181805	0.0365795	-0.117618	-4.71574	-4.80023	-0.851705	1	0	0	0	1	1	0	0.289557	0.464295	0.232262	0.00037605	2.83225e-05	0.00471956	0.79272	0.821748	0.806517	5.19045e-10	2.36064e-10	0.518108
ARHGEF7	2.36064e-10	2.83225e-05	21.9729	9	stability	-0.43906	-0.613647	-0.508706	1.60234	0.815426	0.938095	0	0	0	0	0	0	0	0.303016	0.154494	0.1352	0.0353691	0.0976449	0.187587	0.743039	0.678282	0.719325	0.127272	0.58032	0.50923
ARID1A	2.44035e-05	0.000113961	9.0374	4	abundance (SDS)	0.536494	0.509278	0.884348	1.978	3.17936	3.08714	1	0	0	0	0	1	1	0.700994	0.835388	0.368018	0.00258397	0.000211421	0.000113961	0.768252	0.775798	0.638966	0.0880137	0.00104443	0.00159839
ARID1A	2.44035e-05	0.000113961	9.0374	4	abundance (NP-40)	-0.256557	0.193356	0.0370469	0.800227	2.88624	3.3635	1	0	0	0	0	1	1	0.320472	0.3847	0.481363	0.139267	0.000215358	0.00393305	0.774475	0.790059	0.821667	0.548706	0.000431471	2.44035e-05
ARID1A	2.44035e-05	0.000113961	9.0374	4	stability	0.0193071	0.0268926	0.0233168	1.00938	0.312157	0.391148	0	0	0	0	0	0	0	0.494386	0.488119	0.493352	0.0323062	0.188068	0.436956	0.838649	0.837487	0.838037	0.464838	0.779731	0.757834
ARID1B	0.397285	0.0283571	18.4045	NA	abundance (SDS)	-0.719977	-0.555281	-0.290242	-0.576795	-0.365648	0.498699	0	0	0	0	0	0	0	0.586742	0.851771	0.88218	0.413029	0.646533	0.405957	0.708085	0.762848	0.825639	0.756458	0.810498	0.778643
ARID1B	0.397285	0.0283571	18.4045	NA	abundance (NP-40)	0.142172	0.299923	-0.241402	-0.994766	1.00549	0.668774	0	0	0	0	0	0	0	0.457983	0.351737	0.394669	0.060646	0.0283571	0.0966862	0.801431	0.762714	0.778375	0.427301	0.420268	0.619996
ARID1B	0.397285	0.0283571	18.4045	NA	stability	-0.225735	-0.134762	0.165446	1.11407	0.573284	0.472619	0	0	0	0	0	0	0	0.397802	0.432628	0.443354	0.0513943	0.060116	0.249787	0.800457	0.819069	0.81313	0.397285	0.694851	0.731949
ARID2	0.000515983	0.000342714	16.6818	4	abundance (SDS)	0.43171	-0.425225	-0.199642	-0.426878	1.31633	1.73153	0	0	0	0	0	0	0	0.738099	0.872068	0.894486	0.47419	0.0215473	0.0025249	0.795558	0.797098	0.841438	0.796707	0.395473	0.165375
ARID2	0.000515983	0.000342714	16.6818	4	abundance (NP-40)	0.269784	-0.488414	-0.856122	0.942919	2.85293	1.80827	1	0	0	0	0	1	0	0.210646	0.106732	0.0744654	0.0117958	0.000342714	0.0110869	0.770984	0.700045	0.515421	0.460971	0.000515983	0.0516044
ARID2	0.000515983	0.000342714	16.6818	4	stability	-0.953094	-0.479374	-0.529835	1.80957	0.954484	-0.387248	0	0	0	0	0	0	0	0.014334	0.246011	0.296241	0.0105281	0.0254462	0.458135	0.500047	0.729641	0.711588	0.0707638	0.499191	0.758987
ARID4B	0.481389	0.026765	NA	NA	abundance (SDS)	-0.196067	0.325949	0.507326	0.888341	0.102927	0.122811	0	0	0	0	0	0	0	0.909345	0.899689	0.69265	0.0851379	0.8782	0.830778	0.842013	0.81871	0.776327	0.637099	0.855798	0.853038
ARID4B	0.481389	0.026765	NA	NA	abundance (NP-40)	-0.0598042	-0.347598	0.550071	-0.652303	0.625841	0.853176	0	0	0	0	0	0	0	0.47693	0.370084	0.168341	0.0646999	0.0490225	0.026765	0.817616	0.748704	0.675013	0.628172	0.640943	0.517214
ARID4B	0.481389	0.026765	NA	NA	stability	-0.739925	-0.496859	-0.207553	0.983138	0.254831	0.324658	0	0	0	0	0	0	0	0.18849	0.290743	0.43576	0.0346743	0.368258	0.454061	0.619915	0.72355	0.804425	0.481389	0.793831	0.776462
ARIH1	0.015931	0.0236091	10.0995	NA	abundance (SDS)	-0.316147	-0.105243	-0.356613	1.20243	-0.226221	-0.461497	0	0	0	0	0	0	0	0.898272	0.957165	0.876828	0.0868077	0.816235	0.558886	0.820654	0.855481	0.812415	0.465573	0.837055	0.788266
ARIH1	0.015931	0.0236091	10.0995	NA	abundance (NP-40)	-0.200685	0.162497	-0.00113277	-0.30256	-0.264416	-0.732244	0	0	0	0	0	0	0	0.191923	0.386175	0.49939	0.265238	0.250556	0.0236091	0.788342	0.797042	0.827717	0.761969	0.77241	0.586882
ARIH1	0.015931	0.0236091	10.0995	NA	stability	1.02316	0.474772	0.230078	-0.698334	-2.24303	0.588745	0	0	0	0	0	0	0	0.210936	0.408666	0.472082	0.258041	0.128926	0.402426	0.456066	0.731216	0.799489	0.640238	0.015931	0.688622
ARIH2	0.360737	0.025841	21.5936	NA	abundance (SDS)	-0.516854	0.0406761	-0.577433	1.0223	0.0208255	1.37254	0	0	0	0	0	0	0	0.802683	0.960942	0.776692	0.110149	0.941146	0.0317333	0.773731	0.863848	0.756265	0.56948	0.866238	0.360737
ARIH2	0.360737	0.025841	21.5936	NA	abundance (NP-40)	-0.0576286	-0.429824	-0.40443	-0.187371	0.269307	0.967523	0	0	0	0	0	0	0	0.451271	0.025841	0.215298	0.252625	0.306849	0.0473253	0.818011	0.721677	0.730427	0.791445	0.771111	0.445071
ARIH2	0.360737	0.025841	21.5936	NA	stability	0.271468	0.327755	0.765978	-0.0869439	0.643007	0.538483	0	0	0	0	0	0	0	0.324392	0.221287	0.191908	0.443885	0.224201	0.380594	0.789885	0.775641	0.606639	0.827685	0.665599	0.708346
ARL1	1.12579e-05	0.00744397	21.0514	5	abundance (SDS)	-0.0336446	0.903361	0.087605	1.00301	-0.0341069	0.797976	0	0	0	0	0	0	0	0.943805	0.832782	0.925222	0.344071	0.941221	0.435673	0.864704	0.629998	0.85786	0.579789	0.864648	0.677162
ARL1	1.12579e-05	0.00744397	21.0514	5	abundance (NP-40)	-0.367065	-0.767872	0.601697	-0.759142	-3.47852	-2.65095	1	0	0	0	0	1	0	0.424853	0.0431138	0.366167	0.125683	0.00744397	0.0957348	0.742642	0.56721	0.652201	0.5721	1.12579e-05	0.00149951
ARL1	1.12579e-05	0.00744397	21.0514	5	stability	0.519768	0.0652473	-1.00967	-0.341861	2.07854	-1.24771	0	0	0	0	0	0	0	0.426793	0.488119	0.385893	0.393561	0.111205	0.415294	0.715306	0.831352	0.464658	0.771846	0.0295269	0.311115
ARL15	0.00014258	0.00219913	NA	NA	abundance (SDS)	NA	NA	NA	NA	NA	NA	0	NA	NA	NA	NA	NA	NA	NA	NA	NA	NA	NA	NA	NA	NA	NA	NA	NA	NA
ARL15	0.00014258	0.00219913	NA	NA	abundance (NP-40)	0.95861	1.45877	-0.158216	1.1052	3.07838	0.525755	0	0	0	0	0	0	0	0.096625	0.00219913	0.438232	0.139423	0.0401354	0.353379	0.450849	0.151363	0.79798	0.354577	0.00014258	0.685169
ARL15	0.00014258	0.00219913	NA	NA	stability	0.805016	-0.167931	0.95214	0.437777	-0.791683	1.25664	0	0	0	0	0	0	0	0.0874178	0.420033	0.287018	0.355081	0.348359	0.301977	0.585981	0.812635	0.500634	0.743451	0.593138	0.305506
ARL2	0.00609192	0.0328211	19.2399	NA	abundance (SDS)	-0.490194	-0.194248	-0.721753	-0.0148667	-1.29171	-0.744122	0	0	0	0	0	0	0	0.707654	0.940102	0.48121	0.927579	0.0328211	0.157795	0.780895	0.842304	0.707418	0.866939	0.410729	0.69887
ARL2	0.00609192	0.0328211	19.2399	NA	abundance (NP-40)	-0.605169	-0.188335	0.0859104	-0.120027	-0.0626856	-0.0143586	0	0	0	0	0	0	0	0.191142	0.393777	0.48041	0.420103	0.463744	0.493848	0.650605	0.791223	0.812752	0.806028	0.817091	0.825537
ARL2	0.00609192	0.0328211	19.2399	NA	stability	2.48198	1.69961	0.968661	1.05259	1.78759	-1.08723	0	0	0	0	0	0	0	0.0582836	0.181687	0.407127	0.241162	0.153601	0.426474	0.00609192	0.097325	0.490421	0.437178	0.0755954	0.414751
ARL3	0.000916383	0.000289872	19.9218	6	abundance (SDS)	-0.142678	0.42663	-0.143465	-0.132868	-3.20749	-2.41261	1	0	0	0	0	1	0	0.924849	0.866482	0.910523	0.863093	0.000289872	0.00099805	0.850184	0.796766	0.850069	0.851606	0.000916383	0.0233577
ARL3	0.000916383	0.000289872	19.9218	6	abundance (NP-40)	0.146344	1.13786	0.701909	0.694324	-0.913796	-1.94712	0	0	0	0	0	0	0	0.466276	0.172493	0.286333	0.212599	0.183573	0.00613151	0.800543	0.333239	0.603024	0.60697	0.479557	0.0315515
ARL3	0.000916383	0.000289872	19.9218	6	stability	0.17176	-1.26494	-0.612692	-1.97949	-1.53651	0.554302	0	0	0	0	0	0	0	0.476654	0.233622	0.425906	0.0950552	0.245871	0.398765	0.811867	0.300316	0.678686	0.0413753	0.15272	0.702301
ARL6IP4	7.39038e-05	0.00046158	11.1727	13	abundance (SDS)	-0.799286	-0.547201	-0.146218	-3.60285	-2.86632	1.33417	1	0	0	0	1	0	0	0.764343	0.915033	0.919514	0.00149551	0.0126167	0.121063	0.676614	0.765192	0.849666	0.000126232	0.00418915	0.38443
ARL6IP4	7.39038e-05	0.00046158	11.1727	13	abundance (NP-40)	0.209835	0.0236881	0.186392	-3.18818	-1.83696	1.23547	1	0	0	0	1	0	0	0.428827	0.480726	0.279301	0.00046158	0.00493647	0.0637191	0.786166	0.823965	0.79167	7.39038e-05	0.046836	0.271402
ARL6IP4	7.39038e-05	0.00046158	11.1727	13	stability	-0.236225	-0.193274	-1.33002	-3.10139	-1.78409	0.065986	1	0	0	0	1	0	0	0.466572	0.461433	0.122587	0.00798182	0.239481	0.494611	0.798107	0.807451	0.260676	0.000290714	0.0763862	0.831229
ARL6IP5	0.00597746	0.00928543	20.3482	5	abundance (SDS)	0.176201	-0.191233	0.0279776	0.391589	-0.168412	0.722955	0	0	0	0	0	0	0	0.935777	0.957815	0.930344	0.81253	0.936819	0.613968	0.845142	0.842784	0.865386	0.804827	0.846339	0.706965
ARL6IP5	0.00597746	0.00928543	20.3482	5	abundance (NP-40)	-0.526339	-0.995579	-1.59619	-2.35055	-1.32156	-0.848603	1	0	0	0	1	0	0	0.256237	0.142353	0.0530469	0.00928543	0.0343887	0.261442	0.684929	0.426768	0.0997988	0.00620996	0.220834	0.519989
ARL6IP5	0.00597746	0.00928543	20.3482	5	stability	1.55727	1.53293	2.48638	0.797376	0.940182	-1.2021	0	0	0	0	0	0	0	0.131782	0.178288	0.113956	0.307145	0.342057	0.414201	0.143702	0.154312	0.00597746	0.590095	0.507958	0.340164
ARL8A	0.0674571	0.000922706	20.9111	NA	abundance (SDS)	-0.31327	-0.512382	-0.516572	0.37135	-2.05275	-2.07411	0	0	0	0	0	0	0	0.884305	0.865955	0.789149	0.56264	0.00881149	0.00437771	0.821219	0.774954	0.773808	0.809272	0.0716391	0.0674571
ARL8A	0.0674571	0.000922706	20.9111	NA	abundance (NP-40)	-0.634421	-0.397249	-0.437448	0.00650695	-0.967252	-1.45588	0	0	0	0	0	0	0	0.212119	0.2578	0.151374	0.493223	0.00494801	0.000922706	0.636852	0.732835	0.718978	0.826838	0.445247	0.152664
ARL8A	0.0674571	0.000922706	20.9111	NA	stability	1.02525	0.63344	0.277776	-1.70552	-1.50707	-0.151039	0	0	0	0	0	0	0	0.2827	0.338202	0.439111	0.00303742	0.0299254	0.470373	0.454735	0.669791	0.788358	0.0956655	0.16612	0.81596
ARL8B	0.0479373	0.0281854	22.9964	NA	abundance (SDS)	-0.0660876	0.302907	-0.0594448	0.929604	0.254083	-0.0412351	0	0	0	0	0	0	0	0.938524	0.923903	0.925053	0.130836	0.729137	0.944579	0.860666	0.823229	0.861512	0.617292	0.83224	0.86378
ARL8B	0.0479373	0.0281854	22.9964	NA	abundance (NP-40)	-0.294017	-0.496509	-0.0707205	0.0881637	0.648569	0.238908	0	0	0	0	0	0	0	0.382802	0.19255	0.466038	0.449092	0.346356	0.440943	0.764369	0.696893	0.815611	0.812321	0.630002	0.779007
ARL8B	0.0479373	0.0281854	22.9964	NA	stability	0.9183	0.418193	-0.290036	-1.84896	-1.93425	-1.79409	0	0	0	0	0	0	0	0.280103	0.384908	0.460215	0.0281854	0.275417	0.351809	0.521204	0.74963	0.785341	0.0627218	0.0479373	0.0741352
ARMC1	0.250865	0.0297122	20.5878	NA	abundance (SDS)	-0.355243	-0.259468	-0.382284	0.110527	0.173447	-0.109801	0	0	0	0	0	0	0	0.8491	0.930905	0.831994	0.866103	0.788614	0.8687	0.812703	0.831283	0.80689	0.854754	0.845567	0.854854
ARMC1	0.250865	0.0297122	20.5878	NA	abundance (NP-40)	-0.138999	0.4769	0.389524	1.03443	1.26951	-0.24941	0	0	0	0	0	0	0	0.466462	0.337885	0.355691	0.135223	0.0297122	0.142811	0.802101	0.704458	0.735393	0.401221	0.250865	0.776328
ARMC1	0.250865	0.0297122	20.5878	NA	stability	-0.310952	-0.48959	-0.573893	0.315642	0.134131	0.426074	0	0	0	0	0	0	0	0.45145	0.419259	0.408343	0.413697	0.481338	0.421706	0.780042	0.726103	0.694608	0.778826	0.819187	0.747168
ARMC10	0.351455	0.0608666	11.4101	NA	abundance (SDS)	0.397117	0.654105	0.943067	0.428563	-0.298254	0.0474392	0	0	0	0	0	0	0	0.905057	0.905527	0.750512	0.729011	0.847071	0.945001	0.803587	0.731641	0.610627	0.796307	0.824121	0.863015
ARMC10	0.351455	0.0608666	11.4101	NA	abundance (NP-40)	0.280255	0.481847	-0.434397	0.105821	0.83049	0.931643	0	0	0	0	0	0	0	0.242489	0.197555	0.258932	0.296302	0.109978	0.0908134	0.76816	0.702572	0.720062	0.80888	0.530882	0.4682
ARMC10	0.351455	0.0608666	11.4101	NA	stability	0.147252	0.183512	0.733017	1.04106	0.977576	1.18458	0	0	0	0	0	0	0	0.458044	0.465802	0.262617	0.0608666	0.223931	0.304322	0.816691	0.809476	0.623365	0.444603	0.484868	0.351455
ARMC6	4.09516e-05	0.00143629	21.43	4	abundance (SDS)	-0.276078	-0.372851	-0.778664	2.38221	2.77008	1.90286	1	0	0	0	0	1	0	0.916868	0.936246	0.771886	0.00855109	0.00637748	0.0263903	0.828273	0.808948	0.685131	0.0257932	0.00618716	0.10759
ARMC6	4.09516e-05	0.00143629	21.43	4	abundance (NP-40)	0.116465	-0.229197	-0.693583	1.07855	3.2822	2.24485	1	0	0	0	0	1	1	0.422188	0.176728	0.0996631	0.0167662	0.00143629	0.00245257	0.80675	0.78144	0.607353	0.372117	4.09516e-05	0.00977982
ARMC6	4.09516e-05	0.00143629	21.43	4	stability	-0.835183	-0.478465	-0.218122	2.4403	0.786684	-0.127364	1	0	0	0	1	0	0	0.129804	0.249103	0.448201	0.00153149	0.300392	0.468556	0.569407	0.729953	0.802134	0.00728312	0.595795	0.820451
ARMC8	0.229906	0.0262194	NA	NA	abundance (SDS)	-0.0870922	0.109731	-0.0442231	1.28333	1.44196	1.17884	0	0	0	0	0	0	0	0.937386	0.956031	0.92762	0.0737495	0.0625092	0.0887566	0.857929	0.854864	0.863412	0.415912	0.318501	0.479814
ARMC8	0.229906	0.0262194	NA	NA	abundance (NP-40)	0.669877	1.01378	1.08502	0.766271	1.30551	0.0946367	0	0	0	0	0	0	0	0.223301	0.0717779	0.174264	0.0262194	0.0275961	0.365868	0.619442	0.414821	0.36785	0.56811	0.229906	0.811073
ARMC8	0.229906	0.0262194	NA	NA	stability	-0.0906268	-0.20485	-0.190258	0.122154	-0.496637	0.0636465	0	0	0	0	0	0	0	0.484763	0.464314	0.476084	0.446973	0.388214	0.491319	0.827048	0.805004	0.808081	0.821414	0.723629	0.831617
ARMT1	0.00497373	0.00747508	NA	7	abundance (SDS)	-0.0626165	0.431428	0.282646	0.467609	-0.799574	-1.15978	0	0	0	0	0	0	0	0.939119	0.888321	0.878098	0.47922	0.296205	0.0892271	0.861109	0.795625	0.82706	0.786725	0.676493	0.491211
ARMT1	0.00497373	0.00747508	NA	7	abundance (NP-40)	-1.39666	-0.462296	-1.89338	-2.09099	-1.25416	-2.39988	1	0	0	0	0	0	1	0.0793045	0.312559	0.151464	0.0309398	0.128826	0.00747508	0.180926	0.709941	0.0384075	0.0183759	0.260045	0.00497373
ARMT1	0.00497373	0.00747508	NA	7	stability	0.945299	0.100981	1.31648	1.90931	1.02476	1.03277	0	0	0	0	0	0	0	0.253273	0.480917	0.315292	0.0858767	0.278987	0.301854	0.504831	0.825233	0.268749	0.0518534	0.455049	0.449921
ARNT	0.0754221	0.0278417	NA	NA	abundance (SDS)	-0.297496	-0.396097	-1.34082	-1.82046	-2.03423	-0.997427	0	0	0	0	0	0	0	0.917716	0.937715	0.505296	0.0820423	0.0711984	0.325953	0.824265	0.803816	0.380314	0.132235	0.0754221	0.582742
ARNT	0.0754221	0.0278417	NA	NA	abundance (NP-40)	-0.138036	-0.0813764	-0.0989347	-1.24672	-1.13573	0.378167	0	0	0	0	0	0	0	0.426037	0.419534	0.453622	0.0278417	0.0541673	0.400822	0.802304	0.813614	0.810235	0.264549	0.334621	0.739093
ARNT	0.0754221	0.0278417	NA	NA	stability	0.398634	0.308174	0.312756	0.867768	0.602824	-0.368393	0	0	0	0	0	0	0	0.344948	0.379983	0.425906	0.107179	0.358465	0.473199	0.755601	0.780757	0.779576	0.550934	0.682823	0.764451
ARPC1A	1.10448e-14	0.000483792	NA	5	abundance (SDS)	-0.270509	0.33508	-0.201314	0.0871884	-1.91492	-2.6704	1	0	0	0	0	0	1	0.891444	0.904929	0.898237	0.900211	0.00856069	0.000483792	0.829292	0.81687	0.841168	0.857916	0.104224	0.00920931
ARPC1A	1.10448e-14	0.000483792	NA	5	abundance (NP-40)	-0.380039	-0.645852	0.527145	-1.37772	-5.37716	-6.28079	1	0	0	0	0	1	0	0.168282	0.130875	0.362142	0.0074576	0.0019426	0.0193865	0.738488	0.631327	0.684598	0.190578	6.70455e-13	1.10448e-14
ARPC1A	1.10448e-14	0.000483792	NA	5	stability	0.562515	2.15963	-2.65146	-1.72684	0.13814	0.00308159	0	0	0	0	0	0	0	0.391247	0.0415245	0.286604	0.0430139	0.489873	0.499599	0.699104	0.0218999	0.00285636	0.0899627	0.818431	0.841082
ARPC1B	0.017585	0.00880233	20.2452	NA	abundance (SDS)	-0.259023	-0.0514291	-0.441154	0.0459755	-1.07795	-0.32054	0	0	0	0	0	0	0	0.851823	0.958125	0.67978	0.924108	0.0273977	0.458653	0.831362	0.862519	0.793285	0.863196	0.538737	0.819787
ARPC1B	0.017585	0.00880233	20.2452	NA	abundance (NP-40)	-0.224102	-0.338895	-0.18214	-1.33146	-2.10205	-1.06729	0	0	0	0	0	0	0	0.330612	0.141879	0.366079	0.00880233	0.028629	0.101971	0.7827	0.751349	0.792643	0.215331	0.017585	0.379541
ARPC1B	0.017585	0.00880233	20.2452	NA	stability	-0.372379	-0.0581521	-0.586333	-0.372045	1.59279	1.1236	0	0	0	0	0	0	0	0.392177	0.489489	0.37922	0.357507	0.233198	0.356733	0.763311	0.83252	0.689603	0.763407	0.13063	0.391079
ARPC2	5.98589e-06	0.00473449	25.5996	7	abundance (SDS)	-0.841526	-0.165671	-0.557497	-0.225877	-1.08569	-0.612498	0	0	0	0	0	0	0	0.144133	0.941872	0.598249	0.681323	0.0436239	0.195089	0.658426	0.846757	0.7622	0.837113	0.534353	0.745365
ARPC2	5.98589e-06	0.00473449	25.5996	7	abundance (NP-40)	-0.201519	-0.609435	-0.676002	-1.56591	-3.57015	-3.00781	1	0	0	0	0	1	0	0.392831	0.183123	0.0933149	0.0412713	0.00473449	0.0439049	0.788145	0.648633	0.616353	0.108986	5.98589e-06	0.000215624
ARPC2	5.98589e-06	0.00473449	25.5996	7	stability	1.62797	3.02574	1.72829	0.79718	2.71651	0.835207	0	0	0	0	0	0	0	0.148022	0.0162069	0.175589	0.300877	0.100704	0.44415	0.11879	0.000441754	0.0896047	0.590201	0.00209872	0.569393
ARPC3	0.00239391	0.0589347	19.2591	NA	abundance (SDS)	-0.968213	-1.50345	-1.17123	-2.03677	-1.86876	-2.99703	0	0	0	0	0	0	0	0.849852	0.808578	0.807919	0.207019	0.287041	0.0589347	0.59792	0.282288	0.484375	0.0748845	0.117462	0.00239391
ARPC3	0.00239391	0.0589347	19.2591	NA	abundance (NP-40)	-0.144542	-0.450917	2.39189	0.441592	-0.456048	-0.977805	0	0	0	0	0	0	0	0.482785	0.439388	0.0824068	0.347057	0.408785	0.220444	0.800927	0.714125	0.00515162	0.717496	0.712248	0.438382
ARPC3	0.00239391	0.0589347	19.2591	NA	stability	0.294176	0.235397	-2.08	-1.22766	-0.427717	0.304113	0	0	0	0	0	0	0	0.472886	0.482267	0.196929	0.168722	0.454644	0.463035	0.784308	0.798295	0.0293745	0.323812	0.74665	0.781796
ARPC4	0.0929879	0.00156528	25.3422	NA	abundance (SDS)	0.0204162	-0.316664	-0.213055	-0.358461	-1.46731	-1.07893	0	0	0	0	0	0	0	0.942699	0.904294	0.884982	0.514545	0.0138868	0.0361244	0.866286	0.820552	0.839251	0.812025	0.303405	0.538184
ARPC4	0.0929879	0.00156528	25.3422	NA	abundance (NP-40)	-0.909264	0.783589	-0.829849	-0.13584	-1.0024	-1.3368	0	0	0	0	0	0	0	0.295329	0.222813	0.249501	0.456153	0.0668949	0.00156528	0.482423	0.558295	0.531264	0.802764	0.422294	0.21239
ARPC4	0.0929879	0.00156528	25.3422	NA	stability	1.26045	-1.34942	-0.14821	-1.71519	-0.416732	-0.11307	0	0	0	0	0	0	0	0.358562	0.278703	0.488752	0.206277	0.443574	0.485519	0.30312	0.249282	0.816507	0.0929879	0.750083	0.823071
ARPC5	2.11407e-12	0.0150534	13.0136	NA	abundance (SDS)	0.0250321	0.0924028	0.0568222	-0.633345	-1.24412	-1.33302	0	0	0	0	0	0	0	0.943811	0.958725	0.92679	0.540835	0.231409	0.153704	0.865738	0.85722	0.861843	0.738598	0.440103	0.385138
ARPC5	2.11407e-12	0.0150534	13.0136	NA	abundance (NP-40)	1.44297	-0.706382	1.62583	0.286065	0.591061	-0.701121	0	0	0	0	0	0	0	0.251925	0.309231	0.187465	0.418664	0.249642	0.273484	0.158573	0.600679	0.0915236	0.766571	0.657041	0.603436
ARPC5	2.11407e-12	0.0150534	13.0136	NA	stability	-3.5144	-1.13396	-4.53125	-4.74892	-5.49973	-2.67404	0	0	0	0	0	0	0	0.169318	0.419129	0.205009	0.0389545	0.0150534	0.295867	2.5589e-05	0.384332	1.5479e-08	2.50545e-09	2.11407e-12	0.00256851
ARPC5L	1.03966e-09	0.0225336	12.0175	NA	abundance (SDS)	-1.15985	-1.45468	-0.92748	-3.58134	-5.3391	-2.30659	0	0	0	0	0	0	0	0.862014	0.884769	0.878575	0.0855566	0.0225336	0.251558	0.491167	0.310899	0.618334	0.000141466	1.03966e-09	0.0331936
ARPC5L	1.03966e-09	0.0225336	12.0175	NA	abundance (NP-40)	0.0329382	-0.489286	0.917153	-3.19365	-1.61493	-0.657151	0	0	0	0	0	0	0	0.493362	0.382515	0.122407	0.0264511	0.0792766	0.169822	0.82238	0.699707	0.477429	7.14622e-05	0.0944622	0.625784
ARPC5L	1.03966e-09	0.0225336	12.0175	NA	stability	0.873793	1.49089	-0.453051	-0.0669312	-0.588533	2.54894	0	0	0	0	0	0	0	0.38107	0.331999	0.450586	0.489624	0.434015	0.173928	0.547457	0.173789	0.73849	0.831072	0.688708	0.00452831
ARRB1	0.479588	0.153326	NA	NA	abundance (SDS)	0.55994	0.766023	0.291951	1.09559	1.03312	0.722453	0	0	0	0	0	0	0	0.800854	0.776881	0.890116	0.153326	0.209724	0.335321	0.761482	0.690235	0.825317	0.528706	0.563612	0.707154
ARRB1	0.479588	0.153326	NA	NA	abundance (NP-40)	-0.206991	-0.561892	-0.0655671	0.170096	0.189889	0.42719	0	0	0	0	0	0	0	0.371554	0.243237	0.375786	0.407046	0.352139	0.154942	0.786846	0.66994	0.816563	0.795359	0.790864	0.722602
ARRB1	0.479588	0.153326	NA	NA	stability	0.0095708	-0.187805	-0.253018	-0.986011	-0.747587	-0.24399	0	0	0	0	0	0	0	0.498726	0.46439	0.425834	0.164825	0.228481	0.442054	0.840118	0.80859	0.794254	0.479588	0.616054	0.79634
ARRDC1	0.119229	0.0210796	NA	NA	abundance (SDS)	1.41631	-0.237088	-0.289357	-0.319897	-0.346736	-0.559798	0	0	0	0	0	0	0	0.304801	0.951998	0.906733	0.807077	0.79724	0.624181	0.333976	0.835204	0.825806	0.819914	0.814478	0.761524
ARRDC1	0.119229	0.0210796	NA	NA	abundance (NP-40)	0.376748	0.210223	0.399715	0.0833461	-0.147716	-0.772308	0	0	0	0	0	0	0	0.348121	0.378788	0.233423	0.390911	0.399164	0.0436906	0.73955	0.786073	0.732011	0.813241	0.80025	0.564708
ARRDC1	0.119229	0.0210796	NA	NA	stability	-0.348046	-0.41245	-0.487902	-1.62659	-1.08591	-0.631377	0	0	0	0	0	0	0	0.38107	0.342445	0.335473	0.0210796	0.133429	0.328819	0.770152	0.751404	0.726692	0.119229	0.415606	0.670687
ARV1	1.09388e-06	0.00244487	NA	14	abundance (SDS)	1.90197	-0.877753	0.488977	-3.24243	-0.441977	-0.193647	1	0	0	0	1	0	0	0.0214145	0.814741	0.852261	0.00244487	0.697864	0.856399	0.107842	0.642029	0.781214	0.000777402	0.793085	0.8424
ARV1	1.09388e-06	0.00244487	NA	14	abundance (NP-40)	0.981346	-0.482807	-0.705799	-3.80681	-0.310871	0.744665	1	0	0	0	1	0	0	0.261909	0.307114	0.306664	0.00704106	0.355542	0.154286	0.436073	0.702204	0.600986	1.09388e-06	0.759599	0.58011
ARV1	1.09388e-06	0.00244487	NA	14	stability	-0.508311	0.0639234	0.0629166	-0.969889	-0.687262	0.14729	0	0	0	0	0	0	0	0.432608	0.491834	0.495264	0.327833	0.382223	0.483345	0.719467	0.831571	0.831737	0.489658	0.645467	0.816684
ASAH1	4.50498e-06	0.00115202	21.1473	5	abundance (SDS)	-1.06968	0.311321	-1.3	-2.66113	-3.98034	-4.17747	0	0	0	0	0	0	0	0.859104	0.954057	0.818783	0.156392	0.0522791	0.0276618	0.543394	0.8216	0.405592	0.00954956	1.49538e-05	4.50498e-06
ASAH1	4.50498e-06	0.00115202	21.1473	5	abundance (NP-40)	0.768269	0.639841	1.21386	-2.37825	-2.72186	-2.82552	1	0	0	0	1	1	1	0.154155	0.162227	0.0267241	0.00165677	0.00115202	0.00231111	0.566987	0.634243	0.284759	0.00548212	0.00104335	0.000599038
ASAH1	4.50498e-06	0.00115202	21.1473	5	stability	0.818883	0.648586	0.957423	-2.16721	-1.2533	-0.618241	0	0	0	0	0	0	0	0.35071	0.406834	0.376847	0.0490737	0.221756	0.429461	0.578427	0.663129	0.497379	0.0212856	0.307595	0.676333
ASAP1	0.000959502	0.00358968	NA	5	abundance (SDS)	-1.18103	0.33096	0.0651103	0.11702	-0.663354	-0.662004	0	0	0	0	0	0	0	0.796897	0.950869	0.928409	0.925526	0.728164	0.696939	0.478499	0.817703	0.860791	0.853852	0.728471	0.728936
ASAP1	0.000959502	0.00358968	NA	5	abundance (NP-40)	-0.0179506	-0.149704	0.0740543	-2.73773	-1.97841	-1.57266	0	0	0	0	0	0	0	0.4787	0.420255	0.417587	0.0639629	0.0196185	0.00358968	0.824935	0.799824	0.814991	0.000959502	0.0281506	0.106894
ASAP1	0.000959502	0.00358968	NA	5	stability	0.161857	0.343331	0.236149	0.142936	0.471884	0.732906	0	0	0	0	0	0	0	0.367358	0.331498	0.333161	0.462322	0.282474	0.33976	0.813842	0.771445	0.798124	0.817519	0.732198	0.62342
ASB6	0.0013009	0.00449859	NA	NA	abundance (SDS)	NA	NA	NA	NA	NA	NA	0	NA	NA	NA	NA	NA	NA	NA	NA	NA	NA	NA	NA	NA	NA	NA	NA	NA	NA
ASB6	0.0013009	0.00449859	NA	NA	abundance (NP-40)	0.12559	0.00727328	0.575133	-0.538274	-2.67891	-1.96798	1	0	0	0	0	1	0	0.408963	0.496698	0.234947	0.0608021	0.00449859	0.00584967	0.804891	0.826712	0.664152	0.679987	0.0013009	0.0292251
ASB6	0.0013009	0.00449859	NA	NA	stability	-0.103777	-0.0736849	-0.289554	0.636883	0.0535348	0.196651	0	0	0	0	0	0	0	0.464003	0.483183	0.41031	0.228562	0.486281	0.451376	0.824737	0.829943	0.785461	0.668289	0.833272	0.806743
ASB9	0.258828	0.00608496	27.3161	NA	abundance (SDS)	0.337294	0.730949	0.717378	1.25338	0.204997	-0.682922	0	0	0	0	0	0	0	0.904629	0.85706	0.786086	0.169769	0.860295	0.505458	0.816419	0.703937	0.709058	0.434405	0.840571	0.721617
ASB9	0.258828	0.00608496	27.3161	NA	abundance (NP-40)	0.24226	0.518281	0.452683	1.11856	-0.546639	-0.750835	0	0	0	0	0	0	0	0.392527	0.134535	0.253316	0.00732073	0.313349	0.359673	0.778158	0.688216	0.71348	0.345823	0.676469	0.576712
ASB9	0.258828	0.00608496	27.3161	NA	stability	0.705915	0.496533	-0.00548849	-1.33314	-0.645307	0.218807	0	0	0	0	0	0	0	0.261142	0.286209	0.499102	0.00608496	0.393041	0.483926	0.636614	0.723665	0.840726	0.258828	0.664583	0.801984
ASCC1	0.0574129	0.040101	11.5718	NA	abundance (SDS)	NA	NA	NA	NA	NA	NA	0	NA	NA	NA	NA	NA	NA	NA	NA	NA	NA	NA	NA	NA	NA	NA	NA	NA	NA
ASCC1	0.0574129	0.040101	11.5718	NA	abundance (NP-40)	0.243889	0.793513	1.21616	1.13182	-0.974137	-0.932783	0	0	0	0	0	0	0	0.329519	0.0920211	0.0416584	0.0422391	0.040101	0.294722	0.777743	0.552594	0.283324	0.337168	0.440771	0.467471
ASCC1	0.0574129	0.040101	11.5718	NA	stability	0.457971	0.279762	0.0426592	1.09744	1.87758	-0.34259	0	0	0	0	0	0	0	0.413554	0.446217	0.492537	0.0550923	0.0528482	0.475325	0.736865	0.787874	0.835017	0.408115	0.0574129	0.771647
ASCC2	0.267595	0.149934	17.5051	NA	abundance (SDS)	-0.774564	-0.190012	-0.296273	-0.707659	-0.426337	-0.465101	0	0	0	0	0	0	0	0.747011	0.952723	0.899213	0.46744	0.698351	0.629864	0.686796	0.842978	0.824498	0.712665	0.796835	0.787359
ASCC2	0.267595	0.149934	17.5051	NA	abundance (NP-40)	-0.752998	0.725415	0.188651	-0.54303	-1.24171	-0.941394	0	0	0	0	0	0	0	0.198658	0.189584	0.471485	0.358033	0.149934	0.209632	0.575515	0.590565	0.791149	0.677992	0.267595	0.46195
ASCC2	0.267595	0.149934	17.5051	NA	stability	0.471629	0.00690316	0.106487	1.02235	0.235657	0.338175	0	0	0	0	0	0	0	0.203509	0.496554	0.487819	0.17046	0.427622	0.456496	0.732285	0.840516	0.824254	0.456586	0.798236	0.772847
ASCC3	0.0153841	6.86075e-05	8.5051	NA	abundance (SDS)	-0.362602	0.301227	-0.341399	-0.929007	-0.832981	-0.380478	0	0	0	0	0	0	0	0.848889	0.913584	0.85311	0.123209	0.196874	0.530202	0.811148	0.823552	0.815579	0.617585	0.662186	0.807286
ASCC3	0.0153841	6.86075e-05	8.5051	NA	abundance (NP-40)	0.55632	0.524725	-0.180999	-0.605841	-2.04536	-2.13538	0	0	0	0	0	0	0	0.116115	0.0964774	0.281154	0.130538	6.86075e-05	0.00602102	0.672342	0.685591	0.792903	0.650295	0.0219614	0.0153841
ASCC3	0.0153841	6.86075e-05	8.5051	NA	stability	-1.07052	-0.793675	-0.665519	1.0215	0.47043	0.344172	0	0	0	0	0	0	0	0.0022215	0.032609	0.114751	0.105409	0.0458435	0.381242	0.425596	0.592076	0.655511	0.457125	0.732691	0.771215
ASF1B	1.10448e-14	0.000589593	18.3778	12	abundance (SDS)	-3.03575	-4.2444	-5.04316	-6.97437	-14.0246	-6.96309	1	0	0	0	0	1	0	0.623088	0.455375	0.263662	0.0241694	0.000589593	0.0222402	0.00201327	2.93871e-06	1.07523e-08	1.82109e-14	1.82109e-14	1.82109e-14
ASF1B	1.10448e-14	0.000589593	18.3778	12	abundance (NP-40)	-0.216636	-4.4619	-2.50296	-9.51692	-10.1861	-7.65822	1	0	0	0	1	1	1	0.481804	0.0151348	0.228332	0.00803078	0.00418809	0.00805383	0.784525	5.23558e-09	0.00309188	1.10448e-14	1.10448e-14	1.10448e-14
ASF1B	1.10448e-14	0.000589593	18.3778	12	stability	-2.67864	-1.21357	-2.10868	-1.15782	-3.87816	-2.81016	0	0	0	0	0	0	0	0.243845	0.239014	0.330826	0.348616	0.155412	0.351468	0.00251391	0.332803	0.0264956	0.368802	2.23937e-06	0.00133653
ASH2L	0.014739	0.00144374	20.383	NA	abundance (SDS)	0.232971	0.161377	0.15199	-0.269022	-2.54458	-1.31397	0	0	0	0	0	0	0	0.895027	0.946089	0.90524	0.700588	0.00145456	0.0333962	0.835909	0.847407	0.848813	0.829562	0.014739	0.39694
ASH2L	0.014739	0.00144374	20.383	NA	abundance (NP-40)	1.09623	-0.0250847	1.2091	-0.462755	-1.89201	-1.45581	0	0	0	0	0	0	0	0.10547	0.479875	0.0141274	0.034487	0.00144374	0.0150122	0.36047	0.823728	0.287729	0.709771	0.0385971	0.152696
ASH2L	0.014739	0.00144374	20.383	NA	stability	-2.02324	-1.06689	-0.884674	1.0186	-0.147957	0.496594	0	0	0	0	0	0	0	0.0622832	0.128894	0.348162	0.135525	0.467963	0.395263	0.0357197	0.427944	0.541129	0.458974	0.816556	0.723644
ASL	5.54613e-07	9.59732e-05	NA	NA	abundance (SDS)	NA	NA	NA	NA	NA	NA	0	NA	NA	NA	NA	NA	NA	NA	NA	NA	NA	NA	NA	NA	NA	NA	NA	NA	NA
ASL	5.54613e-07	9.59732e-05	NA	NA	abundance (NP-40)	-0.308366	-1.079	-1.04554	-2.93808	-2.33596	-0.716357	1	0	0	0	1	1	0	0.252533	0.00848791	0.0463016	9.59732e-05	0.0028166	0.0845732	0.760317	0.371819	0.393891	0.000323641	0.00662131	0.595407
ASL	5.54613e-07	9.59732e-05	NA	NA	stability	0.786162	1.42854	1.57835	4.07273	3.01686	1.65709	1	0	0	0	1	1	0	0.200122	0.056345	0.111412	0.000103442	0.00125846	0.0662883	0.596072	0.205278	0.135807	5.54613e-07	0.000463693	0.109744
ASMTL	0.0398266	0.00930127	22.5464	NA	abundance (SDS)	-0.131354	-0.282183	-0.590778	0.977875	2.25069	1.52569	0	0	0	0	0	0	0	0.932911	0.942034	0.814404	0.192368	0.010243	0.0399253	0.851823	0.827146	0.752187	0.592949	0.0398266	0.269567
ASMTL	0.0398266	0.00930127	22.5464	NA	abundance (NP-40)	-0.00278755	-0.806327	-1.21845	-0.318003	1.73763	1.48985	0	0	0	0	0	0	0	0.497825	0.037214	0.0925542	0.295762	0.00930127	0.0202076	0.827447	0.545153	0.281905	0.757537	0.0649352	0.137808
ASMTL	0.0398266	0.00930127	22.5464	NA	stability	0.123874	0.134659	0.66984	0.532897	0.0527081	0.1336	0	0	0	0	0	0	0	0.421377	0.430217	0.277629	0.222514	0.485793	0.475335	0.821097	0.819088	0.653538	0.710445	0.833405	0.819287
ASNA1	0.000531288	8.51997e-05	21.3676	7	abundance (SDS)	-0.279669	-0.253169	-0.295369	0.119669	-0.0694044	0.710309	0	0	0	0	0	0	0	0.885476	0.932975	0.86966	0.856153	0.931936	0.170426	0.827612	0.832401	0.82467	0.85348	0.860241	0.711686
ASNA1	0.000531288	8.51997e-05	21.3676	7	abundance (NP-40)	-0.248571	-0.47121	-0.734744	-0.981083	-0.800445	-0.467689	0	0	0	0	0	0	0	0.334661	0.029949	0.0772781	0.0240053	0.0119825	0.237201	0.776544	0.70661	0.585526	0.436245	0.54858	0.707932
ASNA1	0.000531288	8.51997e-05	21.3676	7	stability	2.99162	2.59558	0.2093	1.19295	0.0219128	-2.68655	1	1	1	0	0	0	0	0.00212719	8.51997e-05	0.471758	0.0904456	0.496691	0.0612662	0.000531288	0.00367883	0.804049	0.346053	0.838252	0.00242213
ASNS	1.62755e-11	0.00800854	22.9681	4	abundance (SDS)	0.0403664	-0.414826	-0.254681	2.42474	2.3795	3.81873	0	0	0	0	0	0	0	0.944132	0.95132	0.920382	0.140795	0.178945	0.0228822	0.863886	0.799534	0.832134	0.022429	0.0260339	3.82635e-05
ASNS	1.62755e-11	0.00800854	22.9681	4	abundance (NP-40)	-0.156511	-1.10929	-0.883964	1.81938	4.40786	5.07368	0	0	0	0	0	0	0	0.377163	0.00800854	0.0561471	0.0133123	0.0166058	0.0184332	0.798352	0.351896	0.498281	0.049723	8.42929e-09	1.62755e-11
ASNS	1.62755e-11	0.00800854	22.9681	4	stability	0.359238	-0.413772	0.177136	-0.214913	2.34122	-0.130826	0	0	0	0	0	0	0	0.322497	0.338197	0.469135	0.451019	0.238274	0.493382	0.767041	0.750997	0.810779	0.802834	0.0108762	0.819807
ASPH	0.0354261	0.000111502	20.7169	NA	abundance (SDS)	-0.374897	-0.172548	-0.276838	-0.883595	-1.13612	0.368525	0	0	0	0	0	0	0	0.889993	0.952715	0.897869	0.300619	0.207866	0.639282	0.808504	0.845705	0.828134	0.639316	0.505201	0.809881
ASPH	0.0354261	0.000111502	20.7169	NA	abundance (NP-40)	0.000667272	-0.356016	-0.329765	-0.225314	0.526982	0.928522	0	0	0	0	0	0	0	0.49926	0.218826	0.0682381	0.225759	0.0296961	0.0199351	0.827793	0.746107	0.754081	0.782401	0.684665	0.470193
ASPH	0.0354261	0.000111502	20.7169	NA	stability	-0.662141	0.40126	0.94498	2.02572	1.6268	0.302243	0	0	0	0	0	0	0	0.294059	0.364083	0.144182	0.000111502	0.00746774	0.432917	0.657045	0.754811	0.505027	0.0354261	0.119162	0.782272
ASPHD1	0.00656067	0.0116119	NA	NA	abundance (SDS)	-0.220634	0.263279	-0.497698	-1.87217	1.60062	-0.244554	0	0	0	0	0	0	0	0.935475	0.954792	0.902763	0.274135	0.333627	0.897595	0.837993	0.8306	0.77891	0.116453	0.228571	0.833913
ASPHD1	0.00656067	0.0116119	NA	NA	abundance (NP-40)	-0.465648	0.210483	-1.50075	-2.33807	-0.876771	1.38672	0	0	0	0	0	0	0	0.300155	0.426532	0.0314049	0.046614	0.163303	0.0116119	0.708694	0.786011	0.133255	0.00656067	0.502741	0.185952
ASPHD1	0.00656067	0.0116119	NA	NA	stability	0.84929	-0.0678995	1.21629	1.86549	1.02892	0.195545	0	0	0	0	0	0	0	0.19342	0.485677	0.124546	0.0559336	0.170319	0.458905	0.56148	0.830911	0.331061	0.0596221	0.45239	0.806975
ASPM	2.25673e-10	1.3714e-05	9.88285	15	abundance (SDS)	0.796228	1.22076	2.62702	4.69689	1.47173	-1.85289	1	0	0	0	1	0	0	0.603013	0.322625	0.000141121	1.3714e-05	0.0751421	0.0308941	0.677892	0.454418	0.0108884	1.39852e-07	0.300793	0.122212
ASPM	2.25673e-10	1.3714e-05	9.88285	15	abundance (NP-40)	0.558587	0.338196	1.18064	4.80494	1.27633	-0.724156	1	0	0	0	1	0	0	0.206851	0.294964	0.0788744	0.000142954	0.0675174	0.184935	0.671367	0.75156	0.305692	2.25673e-10	0.246833	0.591241
ASPM	2.25673e-10	1.3714e-05	9.88285	15	stability	-0.402327	-0.328623	-0.477997	-0.0273037	0.917301	0.738354	0	0	0	0	0	0	0	0.27191	0.33464	0.336402	0.482369	0.146987	0.249787	0.754489	0.775411	0.730114	0.837423	0.521804	0.620702
ASPSCR1	1.7191e-05	0.000246678	NA	4	abundance (SDS)	-0.44425	1.28241	1.27417	-2.21262	-1.00539	0.547767	0	0	0	0	0	0	0	0.918667	0.822053	0.740805	0.165212	0.582432	0.718698	0.792532	0.416486	0.421578	0.0448344	0.578528	0.765029
ASPSCR1	1.7191e-05	0.000246678	NA	4	abundance (NP-40)	1.04611	1.97597	1.98069	-1.29764	0.520774	3.4164	1	0	0	0	0	0	1	0.0146252	0.0331706	0.0406334	0.0593539	0.26232	0.000246678	0.393514	0.0283996	0.0279183	0.234418	0.687203	1.7191e-05
ASPSCR1	1.7191e-05	0.000246678	NA	4	stability	-0.882903	-1.31393	-0.397761	-0.934166	-0.29203	3.46483	0	0	0	0	0	0	0	0.23686	0.155688	0.444824	0.299873	0.456773	0.369174	0.542162	0.270284	0.755863	0.511621	0.784845	3.47133e-05
ASRGL1	0.00156479	0.00782391	NA	NA	abundance (SDS)	NA	NA	NA	NA	NA	NA	0	NA	NA	NA	NA	NA	NA	NA	NA	NA	NA	NA	NA	NA	NA	NA	NA	NA	NA
ASRGL1	0.00156479	0.00782391	NA	NA	abundance (NP-40)	1.42304	1.54044	2.64245	-0.56011	-1.97158	-0.451397	0	0	0	0	0	0	0	0.0424547	0.0135903	0.0243854	0.250097	0.00782391	0.0311634	0.167973	0.117548	0.00156479	0.670711	0.0288514	0.71395
ASRGL1	0.00156479	0.00782391	NA	NA	stability	-0.284921	0.10489	-1.55312	-2.25492	-1.88665	-2.62321	1	0	0	0	0	0	1	0.43668	0.477973	0.198745	0.0526767	0.0914286	0.00862114	0.786608	0.824539	0.145477	0.0152407	0.0557875	0.00325268
ASS1	0.000591309	8.94812e-05	26.2154	3	abundance (SDS)	-0.249852	-0.393428	-0.771161	1.2104	2.17557	2.20413	0	0	0	0	0	0	0	0.911681	0.920766	0.681162	0.0786831	0.00755835	0.00364363	0.832986	0.804416	0.688171	0.460733	0.0500596	0.0460009
ASS1	0.000591309	8.94812e-05	26.2154	3	abundance (NP-40)	-0.257215	-0.911748	-1.10747	0.0801498	2.6959	2.82792	1	0	0	0	0	1	1	0.211668	0.0970686	0.0151126	0.426229	8.94812e-05	0.00281329	0.774304	0.480853	0.35309	0.813846	0.00119348	0.000591309
ASS1	0.000591309	8.94812e-05	26.2154	3	stability	2.48689	2.92163	2.76681	-0.832626	-0.510961	-0.675736	1	1	1	1	0	0	0	0.000354671	0.00332507	0.000502843	0.20001	0.306097	0.389622	0.00596424	0.000762766	0.00164912	0.570832	0.718511	0.650828
ASUN	0.00016142	0.00170854	NA	9	abundance (SDS)	0.431618	0.64272	0.774336	-2.77477	-2.18151	-1.40556	1	0	0	0	1	0	0	0.877686	0.873655	0.739001	0.00751621	0.0403914	0.132467	0.79558	0.735483	0.686889	0.00607315	0.0491989	0.340516
ASUN	0.00016142	0.00170854	NA	9	abundance (NP-40)	0.391422	0.255827	0.551033	-3.05728	-1.55575	-0.759325	1	0	0	0	1	0	0	0.0895425	0.318098	0.00458606	0.00170854	0.0296225	0.031886	0.734767	0.774666	0.674603	0.00016142	0.112172	0.571998
ASUN	0.00016142	0.00170854	NA	9	stability	-0.379853	-0.414721	-0.440569	0.364772	-0.408475	-0.0676865	0	0	0	0	0	0	0	0.136349	0.335519	0.314183	0.313297	0.382496	0.483926	0.761151	0.750704	0.742554	0.765481	0.752622	0.830947
ATAD1	0.0386942	0.0488889	25.3519	NA	abundance (SDS)	-0.639191	-0.263305	0.0573004	-0.288185	-1.50671	-1.12523	0	0	0	0	0	0	0	0.891169	0.954305	0.928517	0.874129	0.34158	0.432114	0.736661	0.830595	0.861782	0.826026	0.280408	0.51158
ATAD1	0.0386942	0.0488889	25.3519	NA	abundance (NP-40)	0.113589	-0.281911	-0.351859	-1.8913	-1.65712	-0.517757	0	0	0	0	0	0	0	0.454765	0.407882	0.335587	0.0488889	0.0746455	0.103863	0.80733	0.767709	0.747394	0.0386942	0.0835133	0.688428
ATAD1	0.0386942	0.0488889	25.3519	NA	stability	0.971746	1.33055	1.22852	1.74066	1.72615	0.61274	0	0	0	0	0	0	0	0.258504	0.210177	0.228252	0.0725606	0.157652	0.364601	0.488503	0.260363	0.323265	0.0865813	0.0901375	0.678665
ATAD3A	0.00570862	0.00143211	32.6322	4	abundance (SDS)	-0.958134	-0.503625	-0.503972	0.638177	0.685308	0.14331	0	0	0	0	0	0	0	0.437885	0.89309	0.826675	0.357879	0.354929	0.849679	0.603054	0.777324	0.777231	0.736998	0.720768	0.850092
ATAD3A	0.00570862	0.00143211	32.6322	4	abundance (NP-40)	0.373414	0.413971	0.504807	1.93809	2.36935	1.3702	1	0	0	0	0	1	0	0.289557	0.267953	0.320777	0.00469219	0.00200182	0.00143211	0.740621	0.727183	0.69362	0.0326145	0.00570862	0.194487
ATAD3A	0.00570862	0.00143211	32.6322	4	stability	0.082128	0.610092	-0.140388	0.270964	-0.607683	-1.7622	0	0	0	0	0	0	0	0.479094	0.36655	0.484842	0.414415	0.317781	0.0933567	0.828511	0.679781	0.818005	0.790006	0.680793	0.0814428
ATAD3B	0.00116914	0.0033699	23.9671	4	abundance (SDS)	-0.390819	0.147261	0.543221	2.00381	3.15462	1.65581	1	0	0	0	0	1	0	0.909501	0.956657	0.861964	0.0544697	0.00915629	0.0964414	0.804999	0.849512	0.766336	0.0820579	0.00116914	0.20051
ATAD3B	0.00116914	0.0033699	23.9671	4	abundance (NP-40)	-1.11935	0.0973174	-0.763178	0.672754	2.41949	0.758819	1	0	0	0	0	1	0	0.141922	0.460246	0.305454	0.14229	0.0033699	0.0319648	0.345307	0.810551	0.569845	0.617994	0.0045608	0.57228
ATAD3B	0.00116914	0.0033699	23.9671	4	stability	1.93285	-0.297634	1.45851	0.438813	0.595364	0.219734	0	0	0	0	0	0	0	0.0491383	0.416075	0.272512	0.330493	0.317257	0.471078	0.0481487	0.783439	0.189767	0.743119	0.685911	0.801781
ATE1	0.0618407	0.00112311	NA	NA	abundance (SDS)	-0.554323	-0.339246	-0.304854	1.009	2.10417	2.01428	0	0	0	0	0	0	0	0.679058	0.910631	0.864302	0.0580223	0.00176551	0.00112311	0.763127	0.81602	0.822854	0.576605	0.0618407	0.0797376
ATE1	0.0618407	0.00112311	NA	NA	abundance (NP-40)	0.397162	-0.0232199	0.187063	-0.0689525	0.696525	0.539866	0	0	0	0	0	0	0	0.316709	0.483484	0.362142	0.444893	0.115461	0.332302	0.732864	0.824045	0.791515	0.815939	0.605829	0.679321
ATE1	0.0618407	0.00112311	NA	NA	stability	-0.599877	-0.193267	-0.305849	0.194622	0.0147313	1.42005	0	0	0	0	0	0	0	0.26551	0.419259	0.425906	0.405184	0.496606	0.280041	0.684047	0.807453	0.781353	0.807169	0.839343	0.209791
ATF7IP	3.766e-06	0.00112258	NA	3	abundance (SDS)	-0.529232	-1.09796	0.201469	3.13933	1.13605	-1.03605	0	0	0	0	0	0	0	0.897875	0.842794	0.916924	0.0109137	0.374573	0.420471	0.770298	0.527349	0.841143	0.00125454	0.505243	0.562018
ATF7IP	3.766e-06	0.00112258	NA	3	abundance (NP-40)	0.251134	1.20413	1.17708	1.09915	3.63663	1.01644	1	0	0	0	0	1	0	0.340984	0.0291564	0.0904575	0.01955	0.00112258	0.113951	0.775883	0.290844	0.307963	0.358555	3.766e-06	0.413075
ATF7IP	3.766e-06	0.00112258	NA	3	stability	-0.636387	-0.723354	-0.399598	1.25335	0.102897	1.24932	0	0	0	0	0	0	0	0.290788	0.198029	0.369735	0.107523	0.455878	0.381242	0.668506	0.628141	0.755312	0.307564	0.824893	0.310098
ATG101	0.000297776	0.00143512	NA	8	abundance (SDS)	0.298729	1.67182	0.911796	0.515768	1.35146	0.317784	0	0	0	0	0	0	0	0.894924	0.0266937	0.50454	0.49002	0.0774517	0.669765	0.82403	0.192747	0.625955	0.774029	0.373737	0.820332
ATG101	0.000297776	0.00143512	NA	8	abundance (NP-40)	1.09442	1.33913	0.910594	1.02726	2.95264	0.315029	1	0	0	0	0	1	0	0.0515897	0.0240555	0.0736749	0.0225619	0.00143512	0.173879	0.361662	0.211112	0.481583	0.405951	0.000297776	0.7584
ATG101	0.000297776	0.00143512	NA	8	stability	0.128165	0.429999	0.483197	1.16939	0.111127	0.673884	0	0	0	0	0	0	0	0.368061	0.225412	0.296709	0.0672543	0.458685	0.0375459	0.820303	0.745929	0.728325	0.36129	0.823421	0.651682
ATG13	0.0017209	0.0146581	NA	NA	abundance (SDS)	0.569248	1.94675	2.17302	0.692695	2.55496	3.07089	0	0	0	0	0	0	0	0.897641	0.479414	0.337285	0.654548	0.0892279	0.0291488	0.758724	0.0956563	0.0504313	0.718119	0.0142036	0.0017209
ATG13	0.0017209	0.0146581	NA	NA	abundance (NP-40)	1.31697	2.10753	2.30047	1.43718	1.07295	0.877823	0	0	0	0	0	0	0	0.232881	0.0538095	0.0146581	0.193934	0.204729	0.30466	0.223409	0.0172021	0.00773437	0.161269	0.375804	0.50209
ATG13	0.0017209	0.0146581	NA	NA	stability	-1.06703	-0.986008	-1.53203	-1.04929	0.178299	0.801788	0	0	0	0	0	0	0	0.380643	0.364419	0.296709	0.354825	0.486281	0.457682	0.427851	0.47959	0.154715	0.439309	0.810543	0.587723
ATG16L1	0.313284	0.00517194	NA	NA	abundance (SDS)	-0.60901	-0.210501	-0.738535	0.0986445	-0.595157	-0.405451	0	0	0	0	0	0	0	0.746346	0.946299	0.676913	0.904601	0.463849	0.585937	0.746476	0.839672	0.70103	0.85638	0.75083	0.801694
ATG16L1	0.313284	0.00517194	NA	NA	abundance (NP-40)	-0.0138501	-0.192853	-0.197001	-0.156291	-0.743632	-0.532524	0	0	0	0	0	0	0	0.48837	0.329282	0.304309	0.307238	0.041346	0.0265621	0.825622	0.790176	0.789208	0.7984	0.580677	0.682379
ATG16L1	0.313284	0.00517194	NA	NA	stability	-0.169685	-0.253081	-0.341552	-1.24427	-0.0563709	-0.10728	0	0	0	0	0	0	0	0.40816	0.391273	0.378468	0.00517194	0.480845	0.470373	0.812284	0.794239	0.77193	0.313284	0.83281	0.824112
ATG3	0.0309956	0.00571067	20.8134	NA	abundance (SDS)	0.607761	0.221982	-0.272427	0.934489	1.28119	0.898131	0	0	0	0	0	0	0	0.556458	0.9353	0.879607	0.0918453	0.0361036	0.0933059	0.746872	0.837767	0.828942	0.614885	0.417239	0.632485
ATG3	0.0309956	0.00571067	20.8134	NA	abundance (NP-40)	-0.398713	-0.296966	-1.106	-0.613445	1.84366	1.95192	0	0	0	0	0	0	0	0.128022	0.0653782	0.0115688	0.088789	0.00571067	0.064123	0.732346	0.763545	0.354054	0.64677	0.0457654	0.0309956
ATG3	0.0309956	0.00571067	20.8134	NA	stability	0.244069	0.32479	1.90875	-0.694169	0.129429	1.15827	0	0	0	0	0	0	0	0.382416	0.352902	0.108578	0.211282	0.474159	0.391454	0.796322	0.776427	0.051949	0.642214	0.820067	0.368515
ATG4B	0.000484296	7.94298e-05	NA	5	abundance (SDS)	-0.10205	0.382327	-0.761937	2.73052	0.0985255	-1.06439	1	0	0	0	1	0	0	0.931372	0.880012	0.506645	7.94298e-05	0.887864	0.0666162	0.855917	0.80688	0.691866	0.00725631	0.856396	0.546359
ATG4B	0.000484296	7.94298e-05	NA	5	abundance (NP-40)	-0.518332	0.601406	0.474558	0.426832	-1.24243	-2.86465	0	0	0	0	0	0	0	0.321512	0.265467	0.297145	0.274548	0.183725	0.0420574	0.688195	0.652334	0.705347	0.722727	0.267156	0.000484296
ATG4B	0.000484296	7.94298e-05	NA	5	stability	-0.430428	-0.719689	-0.991231	1.01518	-0.633752	0.544949	0	0	0	0	0	0	0	0.320565	0.284302	0.214707	0.0375872	0.329012	0.411656	0.745793	0.629937	0.476308	0.461155	0.669655	0.705893
ATG4C	0.0989162	0.0934314	NA	NA	abundance (SDS)	-0.85429	-1.67405	-1.93439	-0.505246	0.185843	-0.224797	0	0	0	0	0	0	0	0.707971	0.22782	0.106102	0.629522	0.864777	0.831543	0.652732	0.191681	0.0989162	0.776888	0.843636	0.837295
ATG4C	0.0989162	0.0934314	NA	NA	abundance (NP-40)	0.444039	-0.399631	-0.616027	-0.434558	-0.115628	0.00810096	0	0	0	0	0	0	0	0.160116	0.117243	0.132197	0.0934314	0.375146	0.495608	0.716616	0.732039	0.645564	0.720005	0.806919	0.826575
ATG4C	0.0989162	0.0934314	NA	NA	stability	-0.539422	-0.20587	0.148487	0.13768	-0.278749	0.167455	0	0	0	0	0	0	0	0.274902	0.394373	0.446562	0.45645	0.345034	0.459215	0.707991	0.804786	0.816453	0.818518	0.788121	0.81273
ATG5	0.0455521	0.00239499	NA	NA	abundance (SDS)	0.0543877	0.236806	-0.11909	0.806855	1.22293	0.243825	0	0	0	0	0	0	0	0.939473	0.93881	0.917623	0.207662	0.0774517	0.721394	0.862149	0.835253	0.853562	0.673428	0.453093	0.834039
ATG5	0.0455521	0.00239499	NA	NA	abundance (NP-40)	-0.101862	0.503812	-0.586961	1.00646	1.845	0.437306	0	0	0	0	0	0	0	0.471509	0.263257	0.160147	0.0718892	0.00239499	0.245314	0.809661	0.694015	0.658887	0.419631	0.0455521	0.719028
ATG5	0.0455521	0.00239499	NA	NA	stability	0.780802	0.201468	1.08758	0.0241535	-0.586622	0.780747	0	0	0	0	0	0	0	0.314273	0.458334	0.19575	0.493243	0.353702	0.366188	0.598902	0.805724	0.414524	0.837908	0.689486	0.598931
ATG7	0.055829	0.00841363	20.3981	NA	abundance (SDS)	-0.430905	-0.402409	-0.829469	0.137796	0.180999	1.29643	0	0	0	0	0	0	0	0.841991	0.909658	0.555495	0.856394	0.814383	0.03521	0.79575	0.802388	0.663719	0.850895	0.844396	0.407806
ATG7	0.055829	0.00841363	20.3981	NA	abundance (NP-40)	0.135255	-0.349596	-0.705172	-0.427868	0.679004	0.940156	0	0	0	0	0	0	0	0.382802	0.00897156	0.083566	0.00841363	0.0088588	0.00885414	0.802887	0.748091	0.601315	0.722364	0.61483	0.462745
ATG7	0.055829	0.00841363	20.3981	NA	stability	0.406621	0.669357	0.614148	0.0236059	-0.139593	-1.88642	0	0	0	0	0	0	0	0.205217	0.056345	0.243333	0.484283	0.449463	0.0956889	0.753187	0.65376	0.67807	0.837992	0.818156	0.055829
ATG9A	0.00802495	0.0205261	13.583	NA	abundance (SDS)	-0.420632	-0.627827	-1.07511	0.201535	-0.433739	-1.97435	0	0	0	0	0	0	0	0.90058	0.909064	0.684129	0.866019	0.73446	0.0606145	0.79818	0.74041	0.540338	0.841133	0.795073	0.08889
ATG9A	0.00802495	0.0205261	13.583	NA	abundance (NP-40)	0.256451	0.0997083	0.513836	-1.06398	-1.57735	-2.29189	0	0	0	0	0	0	0	0.362317	0.453587	0.228728	0.024926	0.0347669	0.0205261	0.774503	0.810084	0.690011	0.381721	0.105454	0.00802495
ATG9A	0.00802495	0.0205261	13.583	NA	stability	-0.128678	-0.449211	-0.382275	-0.680882	-1.02046	-0.876695	0	0	0	0	0	0	0	0.456943	0.364419	0.378468	0.116866	0.199164	0.332805	0.820207	0.739749	0.760445	0.648445	0.457789	0.545775
ATIC	0.0049346	0.00961349	24.4571	7	abundance (SDS)	0.0540094	0.0913194	-0.379107	0.910373	1.01507	0.881212	0	0	0	0	0	0	0	0.936617	0.953123	0.802912	0.0505901	0.0439675	0.0510252	0.862196	0.857365	0.807586	0.62664	0.573362	0.640425
ATIC	0.0049346	0.00961349	24.4571	7	abundance (NP-40)	0.244971	-0.174769	0.133319	-0.0960296	1.09353	1.33193	0	0	0	0	0	0	0	0.354016	0.390284	0.417587	0.439174	0.0897917	0.0146286	0.777466	0.794313	0.803291	0.810802	0.362246	0.215069
ATIC	0.0049346	0.00961349	24.4571	7	stability	1.94673	2.52972	0.506456	1.1584	-0.0274815	1.51612	1	0	1	0	0	0	0	0.0320278	0.00961349	0.417019	0.167031	0.496691	0.16891	0.0460695	0.0049346	0.720133	0.36843	0.837396	0.161924
ATL2	0.177071	0.000121231	17.7776	NA	abundance (SDS)	-0.456373	-0.223028	-0.891879	1.22879	1.03339	0.00797401	0	0	0	0	0	0	0	0.850881	0.946131	0.580549	0.07458	0.159526	0.945824	0.789546	0.837592	0.635437	0.449507	0.563468	0.867741
ATL2	0.177071	0.000121231	17.7776	NA	abundance (NP-40)	0.443847	-0.107096	0.280303	1.40439	1.39528	0.452845	0	0	0	0	0	0	0	0.169978	0.395859	0.19252	0.000121231	0.0191228	0.203252	0.716685	0.808627	0.768147	0.177071	0.181619	0.713421
ATL2	0.177071	0.000121231	17.7776	NA	stability	-0.0252009	0.129494	-0.0388792	-0.584021	-0.415532	-0.0858955	0	0	0	0	0	0	0	0.490984	0.46439	0.491609	0.0971848	0.376565	0.483926	0.837747	0.820055	0.835616	0.690541	0.750454	0.827865
ATL3	0.0274102	0.0317604	19.5913	NA	abundance (SDS)	-0.668217	-0.248361	-0.28583	0.108716	-1.18699	-0.438367	0	0	0	0	0	0	0	0.595078	0.936613	0.878193	0.878714	0.084044	0.492195	0.726786	0.833248	0.826467	0.855004	0.474911	0.793959
ATL3	0.0274102	0.0317604	19.5913	NA	abundance (NP-40)	-0.705715	-0.249496	-0.750531	-1.63271	-1.58699	-1.98574	0	0	0	0	0	0	0	0.315236	0.173336	0.340622	0.0615071	0.0317604	0.0493525	0.60103	0.776306	0.576879	0.0897156	0.102531	0.0274102
ATL3	0.0274102	0.0317604	19.5913	NA	stability	1.08238	0.0499059	0.397009	0.48749	-0.089607	-1.07747	0	0	0	0	0	0	0	0.243852	0.489849	0.46044	0.35976	0.484604	0.340056	0.417901	0.833858	0.756089	0.726836	0.827224	0.421085
ATM	0.000278329	4.98601e-05	22.2844	5	abundance (SDS)	0.64569	0.845732	1.30477	-0.386572	-2.57339	-2.03861	0	0	0	0	0	0	0	0.567305	0.45548	0.0655491	0.593983	0.00224554	0.00496758	0.734487	0.656559	0.402638	0.805943	0.0132861	0.0745039
ATM	0.000278329	4.98601e-05	22.2844	5	abundance (NP-40)	0.782983	1.24896	1.93021	-1.20225	-2.96438	-2.1511	1	0	0	0	0	1	0	0.121833	0.0162635	0.0261444	0.00641429	4.98601e-05	0.00221341	0.558642	0.263188	0.033561	0.292021	0.000278329	0.0144468
ATM	0.000278329	4.98601e-05	22.2844	5	stability	-0.104242	-0.0569753	0.102055	0.03331	0.333474	0.133444	0	0	0	0	0	0	0	0.466671	0.480493	0.473729	0.477426	0.34289	0.459396	0.824654	0.832712	0.825043	0.83649	0.774114	0.819316
ATOX1	6.37543e-05	0.0484292	NA	NA	abundance (SDS)	-0.471327	-0.014009	0.525452	0.331732	-3.72818	-2.48352	0	0	0	0	0	0	0	0.922945	0.963531	0.90108	0.877254	0.0721731	0.179937	0.78578	0.867039	0.771354	0.817548	6.37543e-05	0.0183342
ATOX1	6.37543e-05	0.0484292	NA	NA	abundance (NP-40)	-0.423239	-0.264705	0.108229	2.09248	1.85057	-1.16272	0	0	0	0	0	0	0	0.390709	0.444957	0.474928	0.0484292	0.131616	0.29024	0.723982	0.772334	0.808402	0.0182679	0.0446778	0.317163
ATOX1	6.37543e-05	0.0484292	NA	NA	stability	1.01228	1.5327	0.845277	-2.03861	-3.2727	0.323287	0	0	0	0	0	0	0	0.331283	0.309565	0.425478	0.152972	0.10913	0.480919	0.463	0.154415	0.563746	0.033924	0.000110901	0.776824
ATP11A	0.374329	0.00968697	NA	NA	abundance (SDS)	NA	NA	NA	NA	NA	NA	0	NA	NA	NA	NA	NA	NA	NA	NA	NA	NA	NA	NA	NA	NA	NA	NA	NA	NA
ATP11A	0.374329	0.00968697	NA	NA	abundance (NP-40)	1.07519	0.407799	0.576511	-0.162956	-0.388114	-0.247002	0	0	0	0	0	0	0	0.00968697	0.0944113	0.126597	0.377011	0.292568	0.390182	0.374329	0.729287	0.663543	0.796941	0.735856	0.776947
ATP11A	0.374329	0.00968697	NA	NA	stability	-1.02409	0.0150954	-0.57211	-0.922234	-1.05716	-0.59492	0	0	0	0	0	0	0	0.0857977	0.494921	0.359507	0.151651	0.253019	0.41865	0.455471	0.839288	0.695318	0.518838	0.434233	0.686093
ATP11B	0.00947058	0.0262813	NA	NA	abundance (SDS)	NA	NA	NA	NA	NA	NA	0	NA	NA	NA	NA	NA	NA	NA	NA	NA	NA	NA	NA	NA	NA	NA	NA	NA	NA
ATP11B	0.00947058	0.0262813	NA	NA	abundance (NP-40)	0.0261538	0.44705	0.477158	-0.50045	-1.03925	-1.54885	0	0	0	0	0	0	0	0.48386	0.336755	0.169805	0.286512	0.0888126	0.0262813	0.823546	0.715529	0.704361	0.695344	0.398041	0.114487
ATP11B	0.00947058	0.0262813	NA	NA	stability	0.797027	1.14966	-1.04384	-0.924203	-2.25136	-2.37607	0	0	0	0	0	0	0	0.234118	0.285702	0.348326	0.278861	0.0957927	0.106083	0.590282	0.374109	0.442813	0.517652	0.0154454	0.00947058
ATP11C	0.0163488	0.000153277	NA	NA	abundance (SDS)	-0.179829	0.462694	0.0175555	-0.48904	-1.18366	-0.689317	0	0	0	0	0	0	0	0.928947	0.913496	0.930264	0.631796	0.233541	0.450057	0.844578	0.787965	0.866623	0.781198	0.476913	0.719334
ATP11C	0.0163488	0.000153277	NA	NA	abundance (NP-40)	0.918384	-0.152627	0.385426	-1.48744	-2.12016	-1.34506	0	0	0	0	0	0	0	0.040355	0.425189	0.229378	0.0175065	0.000153277	0.00436734	0.476648	0.799194	0.736736	0.138828	0.0163488	0.207883
ATP11C	0.0163488	0.000153277	NA	NA	stability	-0.963209	-0.127789	-0.511634	-1.66089	-0.694183	-0.974091	0	0	0	0	0	0	0	0.0814129	0.47781	0.358381	0.0444768	0.267943	0.24226	0.493803	0.820372	0.718268	0.108595	0.642208	0.487042
ATP13A1	0.216471	0.00366566	4.16379	NA	abundance (SDS)	-0.64725	-0.228691	-0.0394623	-0.821115	0.00496219	0.914907	0	0	0	0	0	0	0	0.879293	0.95476	0.9296	0.562399	0.941793	0.430746	0.733962	0.836637	0.863996	0.667339	0.868089	0.624454
ATP13A1	0.216471	0.00366566	4.16379	NA	abundance (NP-40)	0.223683	-0.197664	0.433953	-0.423114	-0.858427	0.0808437	0	0	0	0	0	0	0	0.294503	0.256998	0.0754305	0.0054632	0.00366566	0.428549	0.782803	0.789053	0.720219	0.724025	0.514015	0.813715
ATP13A1	0.216471	0.00366566	4.16379	NA	stability	0.305482	0.294919	-0.103251	-0.440673	-0.03104	-1.40767	0	0	0	0	0	0	0	0.304322	0.324403	0.450218	0.185217	0.48791	0.105427	0.781447	0.784122	0.824831	0.74252	0.836844	0.216471
ATP13A3	0.00607486	0.000932154	NA	15	abundance (SDS)	0.322221	0.839872	1.40345	1.64433	0.749444	0.628549	0	0	0	0	0	0	0	0.890032	0.67638	0.137463	0.027351	0.34213	0.376896	0.819453	0.659157	0.341799	0.206184	0.696796	0.740174
ATP13A3	0.00607486	0.000932154	NA	15	abundance (NP-40)	0.926401	1.39973	2.3555	1.42356	0.96237	0.742949	0	0	0	0	0	0	0	0.0933408	0.0363143	0.0139368	0.00143393	0.000932154	0.0526418	0.471547	0.179386	0.00607486	0.167721	0.448414	0.581051
ATP13A3	0.00607486	0.000932154	NA	15	stability	-0.764249	-0.0260794	-0.721538	-0.884232	-0.654354	-1.12238	0	0	0	0	0	0	0	0.172283	0.494176	0.316614	0.0904456	0.275427	0.279218	0.607533	0.837612	0.629032	0.541387	0.660554	0.391871
ATP1A1	0.00555151	0.00218964	11.0468	4	abundance (SDS)	-0.461637	-0.0163082	-0.419821	-0.0645507	-0.147736	1.63073	0	0	0	0	0	0	0	0.811036	0.96276	0.83367	0.924865	0.859783	0.00852737	0.788231	0.86677	0.798369	0.860863	0.849442	0.21302
ATP1A1	0.00555151	0.00218964	11.0468	4	abundance (NP-40)	0.288151	-0.218327	-0.114659	-0.488481	0.416394	2.3755	1	0	0	0	0	0	1	0.286903	0.0792883	0.385568	0.0123506	0.0489146	0.00218964	0.765996	0.784114	0.807114	0.700019	0.726351	0.00555151
ATP1A1	0.00555151	0.00218964	11.0468	4	stability	-0.790123	0.173873	-0.578418	-0.717195	-0.394382	-0.119034	0	0	0	0	0	0	0	0.149623	0.415247	0.363117	0.126665	0.353841	0.478108	0.593969	0.811441	0.692798	0.631155	0.756873	0.821986
ATP1B1	2.3992e-06	0.0109339	NA	NA	abundance (SDS)	-0.365221	-0.493645	-0.966473	-0.465784	-0.616891	1.45175	0	0	0	0	0	0	0	0.911898	0.930915	0.755594	0.715128	0.639343	0.135372	0.810589	0.779985	0.59881	0.787187	0.743957	0.312648
ATP1B1	2.3992e-06	0.0109339	NA	NA	abundance (NP-40)	-0.227109	0.474547	-0.344836	0.15069	1.62906	3.69989	0	0	0	0	0	0	0	0.40337	0.214658	0.27756	0.429786	0.0109339	0.0468276	0.781958	0.705351	0.749548	0.799612	0.090668	2.3992e-06
ATP1B1	2.3992e-06	0.0109339	NA	NA	stability	0.548601	0.0555866	0.94245	-1.79722	-0.594816	-1.56533	0	0	0	0	0	0	0	0.39219	0.492268	0.366096	0.100514	0.385921	0.410493	0.704497	0.832938	0.506574	0.0734402	0.686136	0.140568
ATP1B3	0.00162547	0.00106343	10.6552	14	abundance (SDS)	-1.00401	-0.120705	-0.681236	-2.00536	-1.23169	-0.281258	0	0	0	0	0	0	0	0.279227	0.954571	0.685454	0.00645844	0.0929057	0.697255	0.579258	0.853335	0.722216	0.0817118	0.44773	0.827318
ATP1B3	0.00162547	0.00106343	10.6552	14	abundance (NP-40)	-1.15835	-0.450245	0.168535	-2.59049	-1.12223	0.138921	1	0	0	0	1	0	0	0.0922533	0.410489	0.409253	0.00106343	0.153115	0.366506	0.319979	0.714369	0.795707	0.00202371	0.343429	0.802117
ATP1B3	0.00162547	0.00106343	10.6552	14	stability	0.91641	-0.673826	-0.777473	-2.76979	-1.58125	-0.826438	0	0	0	0	0	0	0	0.324613	0.45486	0.408136	0.0226988	0.324516	0.420679	0.522339	0.651709	0.600651	0.00162547	0.134755	0.574265
ATP2A2	1.16677e-06	1.23463e-05	17.579	7	abundance (SDS)	-0.201789	0.121784	0.0106349	-0.401057	0.243715	1.62842	0	0	0	0	0	0	0	0.925474	0.95615	0.930854	0.691884	0.805683	0.0405464	0.841092	0.853183	0.867433	0.802695	0.834059	0.214195
ATP2A2	1.16677e-06	1.23463e-05	17.579	7	abundance (NP-40)	0.209998	-0.347415	-0.177578	-1.45066	-0.610627	0.976461	0	0	0	0	0	0	0	0.388688	0.241994	0.376418	0.00281546	0.0658814	0.0812538	0.786127	0.74876	0.793679	0.155037	0.648081	0.439258
ATP2A2	1.16677e-06	1.23463e-05	17.579	7	stability	0.025816	0.737531	0.25368	3.97057	3.11275	-0.746656	1	0	0	0	1	1	0	0.494367	0.197791	0.448201	1.23463e-05	4.87908e-05	0.399106	0.837653	0.621114	0.794099	1.16677e-06	0.000272877	0.616525
ATP2B1	1.26104e-05	0.0015081	24.3154	4	abundance (SDS)	0.0510683	-0.180988	-0.0465622	0.535121	0.592321	1.56317	0	0	0	0	0	0	0	0.9385	0.944898	0.925718	0.321674	0.304439	0.00617344	0.862564	0.844397	0.863124	0.768641	0.75171	0.248678
ATP2B1	1.26104e-05	0.0015081	24.3154	4	abundance (NP-40)	0.339917	-0.00987622	0.608817	0.420614	0.547009	1.73398	0	0	0	0	0	0	0	0.198332	0.488318	0.0535893	0.125301	0.0835652	0.0015081	0.75104	0.826282	0.64892	0.724893	0.676312	0.0657124
ATP2B1	1.26104e-05	0.0015081	24.3154	4	stability	1.1024	0.84113	-0.603828	1.72154	0.335801	-3.62487	1	0	0	0	0	0	1	0.154745	0.169624	0.402946	0.0164948	0.424434	0.00444724	0.404886	0.566078	0.682405	0.0913309	0.773488	1.26104e-05
ATP2B2	0.000640206	0.00543282	24.6275	6	abundance (SDS)	-1.39907	-0.0682249	-1.12763	0.308703	0.900167	1.78928	0	0	0	0	0	0	0	0.468765	0.96115	0.694498	0.799733	0.43006	0.0734082	0.344474	0.860392	0.510178	0.822109	0.631518	0.142461
ATP2B2	0.000640206	0.00543282	24.6275	6	abundance (NP-40)	0.324015	0.184457	1.24003	1.18437	0.441526	1.69674	0	0	0	0	0	0	0	0.21019	0.356857	0.171626	0.0354638	0.241155	0.0363745	0.75578	0.792114	0.268618	0.303322	0.71752	0.0740154
ATP2B2	0.000640206	0.00543282	24.6275	6	stability	-0.319196	-0.0851513	-0.906256	-2.95598	-1.7172	-1.37609	1	0	0	0	1	0	0	0.447167	0.488119	0.386115	0.00543282	0.133429	0.312969	0.777899	0.827993	0.528402	0.000640206	0.0924607	0.233986
ATP2B4	3.71137e-05	0.00121388	16.9005	5	abundance (SDS)	-0.0306657	0.576729	0.192902	-0.344607	-1.76695	0.0474889	0	0	0	0	0	0	0	0.942168	0.734587	0.893438	0.598173	0.0113853	0.937979	0.865063	0.756478	0.842518	0.814919	0.150476	0.863009
ATP2B4	3.71137e-05	0.00121388	16.9005	5	abundance (NP-40)	0.230109	0.0417305	0.115777	-1.51945	-3.29771	-1.42815	1	0	0	0	0	1	0	0.243817	0.462274	0.357129	0.0112935	0.00121388	0.0304323	0.781214	0.820847	0.806889	0.125685	3.71137e-05	0.165532
ATP2B4	3.71137e-05	0.00121388	16.9005	5	stability	1.35009	1.35331	-0.702479	0.912143	1.11555	-2.42053	0	0	0	0	0	0	0	0.0481244	0.0772005	0.348162	0.19562	0.220574	0.0882469	0.248893	0.247021	0.638261	0.524892	0.396326	0.00790729
ATP2C1	0.00671138	0.000629638	16.0669	6	abundance (SDS)	-0.391648	0.119036	0.0103015	-0.694638	-1.89358	-0.641487	0	0	0	0	0	0	0	0.812407	0.950324	0.930308	0.212848	0.00511267	0.23465	0.804814	0.853569	0.867472	0.717418	0.11022	0.735895
ATP2C1	0.00671138	0.000629638	16.0669	6	abundance (NP-40)	0.21738	-0.0288975	0.317525	-1.18011	-2.33285	-1.15577	1	0	0	0	0	1	0	0.283571	0.471132	0.203179	0.000629638	0.00242364	0.0134022	0.784344	0.823076	0.757676	0.306033	0.00671138	0.321638
ATP2C1	0.00671138	0.000629638	16.0669	6	stability	-0.397078	-0.0648864	-0.676875	-1.33739	-1.79856	-2.17629	0	0	0	0	0	0	0	0.278014	0.474117	0.17408	0.00370428	0.0226076	0.0306322	0.756068	0.831412	0.650302	0.25632	0.0731424	0.0205737
ATP5A1	0.134273	0.00345393	26.7783	NA	abundance (SDS)	0.082692	0.0278165	0.0215879	0.433608	-0.291297	-1.06196	0	0	0	0	0	0	0	0.929827	0.960992	0.928156	0.337854	0.611501	0.0323376	0.85851	0.865406	0.866147	0.795104	0.825441	0.547713
ATP5A1	0.134273	0.00345393	26.7783	NA	abundance (NP-40)	0.235465	-0.242124	0.0691011	-0.515115	-0.254152	-0.607112	0	0	0	0	0	0	0	0.321028	0.370667	0.448958	0.0474778	0.174043	0.14558	0.779875	0.778192	0.815911	0.689496	0.775101	0.649708
ATP5A1	0.134273	0.00345393	26.7783	NA	stability	0.224056	0.718779	0.269709	-1.34867	-1.58259	-0.856596	0	0	0	0	0	0	0	0.439418	0.314204	0.439117	0.013399	0.00345393	0.335559	0.800828	0.630382	0.790308	0.249716	0.134273	0.557332
ATP5B	0.141274	0.00124212	28.7598	NA	abundance (SDS)	-0.0149577	-0.00432062	-0.0732003	0.394784	0.0622828	-0.777092	0	0	0	0	0	0	0	0.942971	0.963342	0.914322	0.235872	0.886305	0.0350368	0.866928	0.868163	0.85975	0.804111	0.861152	0.685771
ATP5B	0.141274	0.00124212	28.7598	NA	abundance (NP-40)	0.499716	0.0919298	0.757219	-0.31681	0.368338	1.05523	0	0	0	0	0	0	0	0.176472	0.447902	0.141537	0.135223	0.136391	0.216543	0.695634	0.811597	0.573171	0.757884	0.742238	0.387501
ATP5B	0.141274	0.00124212	28.7598	NA	stability	-0.219705	0.438798	0.0263815	-1.56341	-1.49429	-1.4693	0	0	0	0	0	0	0	0.437876	0.389014	0.497472	0.00124212	0.0351616	0.380594	0.801787	0.743123	0.837565	0.141274	0.172163	0.184351
ATP5C1	0.189734	0.0609946	23.405	NA	abundance (SDS)	-0.409009	-0.240935	-0.61851	-0.0397275	0.0384914	-0.445452	0	0	0	0	0	0	0	0.655985	0.911159	0.383977	0.925026	0.939498	0.275085	0.800878	0.834541	0.743435	0.863964	0.864115	0.792238
ATP5C1	0.189734	0.0609946	23.405	NA	abundance (NP-40)	0.396035	-0.656898	-0.134487	-0.678324	-0.466133	-1.33158	0	0	0	0	0	0	0	0.289557	0.225706	0.422811	0.0792877	0.100054	0.0609946	0.733239	0.625909	0.803048	0.615176	0.708513	0.215261
ATP5C1	0.189734	0.0609946	23.405	NA	stability	-0.32011	1.45857	0.511938	-0.469595	-0.727285	0.3727	0	0	0	0	0	0	0	0.447544	0.156886	0.408136	0.330803	0.280378	0.454447	0.777659	0.189734	0.718158	0.732973	0.626205	0.763219
ATP5D	0.00300391	0.0731032	26.1981	NA	abundance (SDS)	0.165109	-0.412527	-0.151984	-0.642384	-1.12613	-1.85803	0	0	0	0	0	0	0	0.931202	0.936856	0.919923	0.577771	0.332281	0.0731032	0.846843	0.800067	0.848813	0.735595	0.511052	0.120665
ATP5D	0.00300391	0.0731032	26.1981	NA	abundance (NP-40)	0.230799	-0.21004	1.08498	-1.49453	0.764841	0.329711	0	0	0	0	0	0	0	0.431689	0.43702	0.163169	0.110056	0.225061	0.329444	0.781042	0.786117	0.367876	0.135844	0.568913	0.754097
ATP5D	0.00300391	0.0731032	26.1981	NA	stability	0.810178	0.569421	-0.900514	-1.1262	-2.34551	-2.64062	0	0	0	0	0	0	0	0.360023	0.428409	0.401397	0.283539	0.12389	0.125849	0.583182	0.696385	0.531811	0.389387	0.0106935	0.00300391
ATP5F1	0.00255728	0.147232	27.7469	NA	abundance (SDS)	-0.0744764	-0.225472	0.330596	0.402656	-0.732033	-2.02163	0	0	0	0	0	0	0	0.942775	0.957419	0.912582	0.828877	0.722072	0.227583	0.859585	0.837181	0.817777	0.802332	0.703523	0.0781322
ATP5F1	0.00255728	0.147232	27.7469	NA	abundance (NP-40)	-1.18918	2.14747	0.420566	0.906024	0.542018	-0.599125	0	0	0	0	0	0	0	0.286123	0.147232	0.362142	0.2058	0.353051	0.378849	0.300269	0.0146594	0.72491	0.484468	0.678418	0.653377
ATP5F1	0.00255728	0.147232	27.7469	NA	stability	1.48075	-2.55505	-0.657834	-1.19706	-0.0719164	2.67498	0	0	0	0	0	0	0	0.341405	0.246198	0.439117	0.338701	0.496628	0.33976	0.178702	0.0044083	0.658991	0.343407	0.83024	0.00255728
ATP5H	1.85401e-14	0.0129953	27.5662	NA	abundance (SDS)	-0.0622135	-0.404741	0.111703	-0.443742	-1.58732	-2.60034	0	0	0	0	0	0	0	0.942823	0.947425	0.92517	0.799316	0.322586	0.0699214	0.86116	0.801857	0.854591	0.792655	0.235619	0.012036
ATP5H	1.85401e-14	0.0129953	27.5662	NA	abundance (NP-40)	-1.27543	0.508601	1.84349	2.4742	3.07164	0.142839	0	0	0	0	0	0	0	0.305647	0.427787	0.240999	0.158079	0.0129953	0.466657	0.247362	0.69211	0.0457923	0.00354333	0.000148364	0.801289
ATP5H	1.85401e-14	0.0129953	27.5662	NA	stability	2.37766	-1.30755	-3.42986	-6.91563	-5.38824	0.559026	0	0	0	0	0	0	0	0.289274	0.422989	0.30554	0.0358128	0.0207415	0.46735	0.00941006	0.274131	4.31177e-05	1.85401e-14	6.4563e-12	0.700467
ATP5J2	0.116602	0.0965953	15.0789	NA	abundance (SDS)	-0.623756	-0.651499	-0.828328	-0.902911	-0.168342	-0.349312	0	0	0	0	0	0	0	0.520272	0.644727	0.351594	0.0965953	0.800333	0.520659	0.741737	0.732526	0.664216	0.630212	0.84635	0.813944
ATP5J2	0.116602	0.0965953	15.0789	NA	abundance (NP-40)	-0.550548	-0.330497	-0.984953	-0.715516	-0.0300938	0.699622	0	0	0	0	0	0	0	0.245416	0.214915	0.116172	0.136146	0.477602	0.173224	0.67481	0.753864	0.433719	0.595854	0.82287	0.604217
ATP5J2	0.116602	0.0965953	15.0789	NA	stability	1.42473	0.603418	1.63491	1.62683	-0.273203	-1.10596	0	0	0	0	0	0	0	0.208768	0.383087	0.325937	0.1275	0.457909	0.388972	0.207297	0.682576	0.116602	0.119153	0.789467	0.402566
ATP5L	0.00309841	0.0143405	25.6063	NA	abundance (SDS)	-0.910478	-0.456336	-0.817459	-0.557156	-1.78711	-1.99616	0	0	0	0	0	0	0	0.692742	0.927999	0.769267	0.605519	0.092464	0.0410943	0.626589	0.789555	0.668911	0.7623	0.143198	0.0837902
ATP5L	0.00309841	0.0143405	25.6063	NA	abundance (NP-40)	0.18022	0.1027	0.44044	1.98352	2.50251	-0.73013	0	0	0	0	0	0	0	0.471126	0.459597	0.35505	0.0143405	0.0303592	0.1675	0.79308	0.809496	0.717908	0.0276334	0.00309841	0.588025
ATP5L	0.00309841	0.0143405	25.6063	NA	stability	1.1239	1.67542	0.163876	-2.01985	-1.18176	2.56969	0	0	0	0	0	0	0	0.331283	0.155992	0.483768	0.148916	0.360451	0.207141	0.390885	0.10428	0.813442	0.0361226	0.353283	0.00413046
ATP5O	0.01453	0.0599693	25.8224	NA	abundance (SDS)	-0.286507	-0.522069	-0.380847	-0.253172	-1.53833	-2.11145	0	0	0	0	0	0	0	0.922326	0.928728	0.897289	0.857538	0.209654	0.0599693	0.82634	0.772293	0.807205	0.832401	0.262444	0.0605234
ATP5O	0.01453	0.0599693	25.8224	NA	abundance (NP-40)	-1.06889	0.707194	-0.500399	0.608401	1.30422	-0.89979	0	0	0	0	0	0	0	0.161768	0.277153	0.353401	0.233246	0.0686872	0.255152	0.378481	0.600253	0.695364	0.649112	0.230638	0.488391
ATP5O	0.01453	0.0599693	25.8224	NA	stability	1.39038	-1.5286	0.1003	-2.26754	-2.16592	1.04933	0	0	0	0	0	0	0	0.190735	0.251563	0.493009	0.112637	0.210215	0.426474	0.225975	0.156251	0.825353	0.01453	0.0213887	0.439281
ATP6AP1	1.10448e-14	0.00181128	0.99577	17	abundance (SDS)	0.1137	0.486193	0.229434	-3.1317	-2.1826	-1.19088	1	0	0	0	1	0	0	0.936201	0.91937	0.908696	0.00548166	0.0538268	0.236304	0.854314	0.781943	0.836511	0.00129999	0.0490412	0.472563
ATP6AP1	1.10448e-14	0.00181128	0.99577	17	abundance (NP-40)	-1.70661	-0.246084	-1.89419	-10.069	-5.55635	-3.24985	1	0	0	0	1	1	0	0.286903	0.350465	0.234733	0.00205942	0.00181128	0.0649675	0.0717509	0.777182	0.0382958	1.10448e-14	9.39833e-14	5.01929e-05
ATP6AP1	1.10448e-14	0.00181128	0.99577	17	stability	3.35384	0.883701	3.3847	8.84484	4.26181	0.701642	1	0	0	0	1	0	0	0.252542	0.354189	0.312893	0.00358414	0.0681327	0.464296	6.79608e-05	0.541697	5.66225e-05	1.85401e-14	1.34386e-07	0.638661
ATP6AP2	1.85401e-14	2.4515e-06	NA	17	abundance (SDS)	-0.765841	-0.162785	-0.857272	-1.70518	-2.08229	-3.57119	0	0	0	0	0	0	0	0.869219	0.958373	0.845798	0.238129	0.177184	0.0160629	0.690308	0.847195	0.651389	0.17714	0.0659008	0.000149437
ATP6AP2	1.85401e-14	2.4515e-06	NA	17	abundance (NP-40)	-0.351105	-0.0573843	-0.87778	-3.44434	-3.14489	-4.53785	1	0	0	0	1	1	0	0.287606	0.450175	0.110271	0.000707468	0.00219606	0.0433256	0.747627	0.818055	0.502117	1.4212e-05	9.63128e-05	2.657e-09
ATP6AP2	1.85401e-14	2.4515e-06	NA	17	stability	0.920053	1.03835	-0.221645	8.21623	6.19637	-0.81311	1	0	0	0	1	1	0	0.346065	0.362667	0.485713	2.4515e-06	0.000451858	0.467756	0.520151	0.44634	0.80136	1.85401e-14	1.85401e-14	0.581585
ATP6V0A1	3.23871e-07	5.41961e-05	NA	2	abundance (SDS)	-0.0218673	-0.423944	-0.176879	-0.26559	-0.893369	-1.03357	0	0	0	0	0	0	0	0.943698	0.907996	0.908727	0.748462	0.247961	0.136293	0.866114	0.797401	0.845036	0.830183	0.634736	0.563366
ATP6V0A1	3.23871e-07	5.41961e-05	NA	2	abundance (NP-40)	-0.48643	-0.45988	-0.956146	-0.250312	0.0314957	0.33611	0	0	0	0	0	0	0	0.276395	0.230001	0.0284664	0.394012	0.453205	0.245206	0.700811	0.710836	0.452443	0.776095	0.822629	0.752187
ATP6V0A1	3.23871e-07	5.41961e-05	NA	2	stability	-0.759214	-0.876529	-1.42283	-4.14502	-3.71034	-3.24531	1	0	0	0	1	1	0	0.310055	0.239014	0.280191	0.00236055	5.41961e-05	0.0353946	0.610126	0.545871	0.208308	3.23871e-07	7.19313e-06	0.000130149
ATP6V0A2	1.82356e-06	0.000111502	NA	6	abundance (SDS)	-0.0542381	0.514106	-0.457303	0.49495	0.362345	0.228647	0	0	0	0	0	0	0	0.942065	0.914292	0.879548	0.628434	0.744459	0.824005	0.862167	0.774484	0.789314	0.779639	0.811202	0.836645
ATP6V0A2	1.82356e-06	0.000111502	NA	6	abundance (NP-40)	-0.235079	-0.729042	-1.0818	0.80828	0.467004	0.166822	0	0	0	0	0	0	0	0.325011	0.134575	0.0330649	0.0891253	0.235166	0.423048	0.779972	0.588613	0.369972	0.544011	0.708188	0.796087
ATP6V0A2	1.82356e-06	0.000111502	NA	6	stability	-0.0329879	1.06516	-0.232051	-3.90765	-2.85151	-2.92688	1	0	0	0	1	0	0	0.494367	0.241882	0.473313	0.000111502	0.0144391	0.11835	0.836541	0.429061	0.799047	1.82356e-06	0.00108964	0.000742894
ATP6V0A4	0.000310207	0.00722315	NA	5	abundance (SDS)	0.149687	0.876181	-0.0763133	0.794343	-0.450243	-2.79533	1	0	0	0	0	0	1	0.931375	0.772338	0.925735	0.374348	0.697067	0.00722315	0.849154	0.642756	0.859346	0.678677	0.791063	0.00559214
ATP6V0A4	0.000310207	0.00722315	NA	5	abundance (NP-40)	-0.250497	1.17141	1.3964	0.00867015	-1.14227	-2.94552	0	0	0	0	0	0	0	0.274845	0.180479	0.0640292	0.496958	0.118942	0.0499618	0.776047	0.311586	0.181054	0.826481	0.330379	0.000310207
ATP6V0A4	0.000310207	0.00722315	NA	5	stability	0.681164	-0.202558	-0.915031	-0.661518	0.375098	0.101735	0	0	0	0	0	0	0	0.337325	0.476973	0.389371	0.357227	0.449167	0.494029	0.648314	0.805492	0.523165	0.657327	0.762528	0.8251
ATP6V0D1	0.000216678	0.0020356	24.3109	6	abundance (SDS)	-1.06479	-0.281597	-0.48511	-0.0167953	-1.11958	-1.65561	0	0	0	0	0	0	0	0.0170957	0.906712	0.667817	0.92727	0.0324164	0.0020356	0.546133	0.827255	0.782226	0.866713	0.514867	0.20061
ATP6V0D1	0.000216678	0.0020356	24.3109	6	abundance (NP-40)	-1.26482	1.36459	-1.08462	0.449633	0.446227	-0.822149	0	0	0	0	0	0	0	0.18953	0.115277	0.159141	0.299644	0.277325	0.074721	0.253658	0.197436	0.368114	0.714592	0.715827	0.535842
ATP6V0D1	0.000216678	0.0020356	24.3109	6	stability	1.35713	-2.23549	1.353	-3.15426	-2.29882	-0.120414	0	0	0	0	0	0	0	0.286135	0.136745	0.363158	0.0424066	0.190239	0.489028	0.244811	0.0163891	0.247204	0.000216678	0.0128655	0.821734
ATP6V1A	0.000977225	7.36895e-05	22.2582	5	abundance (SDS)	-0.759911	0.103862	-0.297934	-0.59786	-2.74572	-2.49095	1	0	0	0	0	1	0	0.341946	0.952192	0.858121	0.278842	0.000363236	0.000322532	0.692671	0.85567	0.824182	0.749988	0.00682448	0.0178611
ATP6V1A	0.000977225	7.36895e-05	22.2582	5	abundance (NP-40)	-0.044343	0.0226038	0.00427469	-1.44056	-2.73428	-2.51874	1	0	0	0	0	1	1	0.471373	0.46825	0.497478	0.00685074	7.36895e-05	0.00162166	0.820387	0.824149	0.827204	0.159691	0.000977225	0.00286921
ATP6V1A	0.000977225	7.36895e-05	22.2582	5	stability	0.147947	0.658536	0.0896296	-0.400189	1.19065	1.85665	0	0	0	0	0	0	0	0.459035	0.100822	0.489476	0.32309	0.0731523	0.0791863	0.816558	0.658674	0.827221	0.755134	0.347537	0.0612682
ATP6V1B2	0.000102683	5.16693e-10	22.2747	6	abundance (SDS)	-0.0154029	-0.0278346	0.17937	0.347383	0.0631118	-0.0379086	0	0	0	0	0	0	0	0.943729	0.961399	0.888279	0.471028	0.91822	0.944206	0.866876	0.865403	0.84465	0.814344	0.861046	0.864186
ATP6V1B2	0.000102683	5.16693e-10	22.2747	6	abundance (NP-40)	0.296526	0.335941	0.256062	0.295015	0.0426005	0.0303103	0	0	0	0	0	0	0	0.207683	0.222169	0.154049	0.0377465	0.371553	0.439435	0.763668	0.752238	0.774604	0.764091	0.820694	0.822833
ATP6V1B2	0.000102683	5.16693e-10	22.2747	6	stability	-0.848503	-0.402374	0.136437	-3.28573	-2.00954	-0.255088	1	0	0	0	1	0	0	0.0583817	0.30199	0.435439	5.16693e-10	6.5039e-06	0.399106	0.561925	0.754475	0.818753	0.000102683	0.0373937	0.793771
ATP6V1C1	0.0059815	0.000224548	14.556	7	abundance (SDS)	-0.317225	-0.131982	-0.287889	-0.197976	-1.31166	-0.792776	0	0	0	0	0	0	0	0.865988	0.951198	0.8693	0.769073	0.040943	0.159085	0.820442	0.851733	0.826081	0.841707	0.398372	0.679328
ATP6V1C1	0.0059815	0.000224548	14.556	7	abundance (NP-40)	-0.875884	-0.0554023	-1.32586	-1.60569	-1.89393	-1.44949	0	0	0	0	0	0	0	0.0453762	0.453456	0.0580804	0.00818035	0.000224548	0.0525141	0.50329	0.818413	0.218434	0.0970746	0.0383321	0.15557
ATP6V1C1	0.0059815	0.000224548	14.556	7	stability	0.467913	0.0329075	0.896395	2.48622	2.28433	2.42448	1	0	0	0	1	0	0	0.357939	0.494176	0.362992	0.00540235	0.00721052	0.0943681	0.733541	0.836553	0.534246	0.0059815	0.013619	0.00777968
ATP6V1D	5.43985e-11	0.000634987	9.61486	9	abundance (SDS)	0.00944384	0.451229	0.625613	-3.30002	-3.20355	-3.34922	1	0	0	0	1	0	1	0.945228	0.933009	0.848695	0.00952473	0.0184792	0.00826401	0.867571	0.79082	0.741132	0.000588572	0.000933345	0.000461112
ATP6V1D	5.43985e-11	0.000634987	9.61486	9	abundance (NP-40)	-0.339525	0.750465	-0.196737	-2.95779	-4.95169	-3.58193	1	0	0	0	0	1	1	0.433771	0.250395	0.39954	0.0225997	0.000634987	0.00598551	0.751159	0.576916	0.78927	0.000289078	5.43985e-11	5.51407e-06
ATP6V1D	5.43985e-11	0.000634987	9.61486	9	stability	1.87383	1.73814	3.01036	-0.279911	1.27467	1.88604	0	0	0	0	0	0	0	0.240073	0.202319	0.117288	0.455065	0.284899	0.278338	0.0580933	0.0871933	0.000480372	0.787837	0.294265	0.0558966
ATP6V1E1	0.138375	0.0273883	2.64794	NA	abundance (SDS)	0.0161097	0.115182	-0.00891689	-1.67769	-1.41273	-1.51874	0	0	0	0	0	0	0	0.944895	0.959218	0.931327	0.203417	0.32722	0.234067	0.866793	0.854108	0.867632	0.189943	0.336152	0.273516
ATP6V1E1	0.138375	0.0273883	2.64794	NA	abundance (NP-40)	-0.538147	1.43721	0.362665	-1.48851	-1.17474	-1.03162	0	0	0	0	0	0	0	0.290497	0.163999	0.298079	0.0273883	0.158354	0.0580021	0.68004	0.161256	0.74403	0.138375	0.309459	0.403076
ATP6V1E1	0.138375	0.0273883	2.64794	NA	stability	0.0537698	-1.33993	-0.611235	-0.24346	0.114508	0.964989	0	0	0	0	0	0	0	0.490363	0.273249	0.38654	0.443885	0.489611	0.353772	0.833233	0.254827	0.6793	0.796461	0.82281	0.4927
ATP6V1F	9.26559e-12	0.0101642	11.6037	NA	abundance (SDS)	0.55231	0.893883	0.968511	-0.620814	-1.32621	-1.35856	0	0	0	0	0	0	0	0.856706	0.807082	0.678668	0.594094	0.250679	0.188364	0.763713	0.634493	0.597768	0.742691	0.389359	0.369352
ATP6V1F	9.26559e-12	0.0101642	11.6037	NA	abundance (NP-40)	-2.30857	-1.81463	-2.03195	-5.12888	-5.11129	-4.18558	0	0	0	0	0	0	0	0.217477	0.282276	0.18101	0.0101642	0.021011	0.0679271	0.00746714	0.0505222	0.0231026	9.26559e-12	1.11009e-11	5.47939e-08
ATP6V1F	9.26559e-12	0.0101642	11.6037	NA	stability	2.63522	2.13144	1.07152	2.27487	2.46206	3.1358	0	0	0	0	0	0	0	0.199507	0.318272	0.436151	0.152071	0.254854	0.275103	0.00307944	0.0243624	0.424945	0.0141274	0.0066385	0.000240102
ATP6V1H	0.0053057	0.00125594	11.7182	9	abundance (SDS)	-0.0283268	0.590191	0.446071	-1.92831	-0.285738	-1.57946	0	0	0	0	0	0	0	0.942219	0.667699	0.743563	0.00223404	0.666875	0.00816073	0.865344	0.752368	0.792087	0.100555	0.826484	0.239837
ATP6V1H	0.0053057	0.00125594	11.7182	9	abundance (NP-40)	0.299027	0.554974	0.409331	-2.3854	-1.52352	-1.22073	1	0	0	0	1	0	0	0.227565	0.142485	0.100433	0.00125594	0.00902997	0.0152713	0.762966	0.67292	0.728767	0.0053057	0.124076	0.280486
ATP6V1H	0.0053057	0.00125594	11.7182	9	stability	-0.685448	-0.170544	0.252222	-0.0304033	0.142295	0.350449	0	0	0	0	0	0	0	0.132605	0.42887	0.365285	0.485534	0.456773	0.411656	0.646316	0.812111	0.794439	0.836943	0.817641	0.76949
ATP7A	3.86901e-05	0.000524761	NA	5	abundance (SDS)	-0.695598	-0.171215	0.437433	-1.29336	-2.82952	-1.87596	0	0	0	0	0	0	0	0.821777	0.955212	0.872771	0.206738	0.0159128	0.0617534	0.71707	0.84591	0.794185	0.409708	0.00486959	0.115336
ATP7A	3.86901e-05	0.000524761	NA	5	abundance (NP-40)	1.07206	0.776993	1.55598	-1.2904	-3.29118	-2.023	1	0	0	0	0	1	0	0.0144458	0.0768965	0.0143285	0.00246887	0.000524761	0.0210371	0.376392	0.562054	0.112101	0.238604	3.86901e-05	0.0238853
ATP7A	3.86901e-05	0.000524761	NA	5	stability	-0.825767	-0.258458	-0.383402	-0.995834	-0.474961	-0.204032	0	0	0	0	0	0	0	0.0920492	0.414235	0.384768	0.0639868	0.32408	0.464887	0.574635	0.79298	0.760116	0.473409	0.731151	0.805178
ATP9A	1.07809e-08	0.000133857	NA	2	abundance (SDS)	-0.89005	-0.494389	-0.561912	-0.822894	-0.482307	0.189384	0	0	0	0	0	0	0	0.761507	0.929621	0.865797	0.476296	0.712361	0.86326	0.636297	0.779788	0.760901	0.666572	0.782955	0.843077
ATP9A	1.07809e-08	0.000133857	NA	2	abundance (NP-40)	0.201408	0.268274	0.112317	-0.259445	-0.812604	0.616496	0	0	0	0	0	0	0	0.30569	0.387565	0.436629	0.318016	0.0695168	0.0818601	0.788172	0.771386	0.807585	0.77372	0.541475	0.645345
ATP9A	1.07809e-08	0.000133857	NA	2	stability	-1.35027	-1.2539	-2.23943	-4.00711	-4.08076	-4.57522	1	0	0	0	1	1	1	0.0399762	0.234982	0.147044	0.000133857	0.00584408	0.0010794	0.248786	0.307223	0.0161466	8.95657e-07	5.22532e-07	1.07809e-08
ATPAF1	5.54954e-06	0.000712715	20.0489	5	abundance (SDS)	0.0112409	0.525971	-0.155902	-1.99067	-2.63344	-1.1379	0	0	0	0	0	0	0	0.944718	0.870065	0.913991	0.0147259	0.00514126	0.129759	0.867362	0.771209	0.84823	0.0850504	0.0106247	0.504158
ATPAF1	5.54954e-06	0.000712715	20.0489	5	abundance (NP-40)	-0.903366	-0.326944	-1.59365	-3.581	-2.07904	-0.019155	1	0	0	0	1	0	0	0.152073	0.333512	0.0754917	0.00156901	0.000712715	0.489046	0.486142	0.754916	0.100535	5.54954e-06	0.0192688	0.824732
ATPAF1	5.54954e-06	0.000712715	20.0489	5	stability	0.765524	1.66395	2.19441	1.82583	1.88165	0.138603	0	0	0	0	0	0	0	0.250394	0.255111	0.142523	0.150728	0.19827	0.480919	0.606874	0.107676	0.0192058	0.0673342	0.0566798	0.818343
ATPAF2	0.00451387	0.0168208	35.2475	NA	abundance (SDS)	0.826988	0.977625	0.353108	2.84815	0.432962	0.313325	0	0	0	0	0	0	0	0.811723	0.8468	0.901861	0.0200544	0.76098	0.808097	0.664798	0.593078	0.813151	0.00451387	0.795259	0.821208
ATPAF2	0.00451387	0.0168208	35.2475	NA	abundance (NP-40)	0.155263	0.328146	0.298425	1.20183	-0.899221	-2.00465	0	0	0	0	0	0	0	0.409242	0.292909	0.360997	0.1385	0.19641	0.0697077	0.798623	0.754561	0.763135	0.292286	0.488748	0.025561
ATPAF2	0.00451387	0.0168208	35.2475	NA	stability	1.89188	1.39582	0.366479	-1.43357	-0.0510029	0.202296	0	0	0	0	0	0	0	0.0168208	0.114862	0.468017	0.168458	0.494518	0.483558	0.0548644	0.222965	0.764996	0.202626	0.833681	0.805548
ATPIF1	1.85401e-14	0.0366082	19.7197	NA	abundance (SDS)	-0.228379	-1.64524	-0.780323	-0.126664	0.22774	-0.975522	0	0	0	0	0	0	0	0.938628	0.888929	0.898576	0.926638	0.938486	0.702597	0.83669	0.205734	0.684455	0.852492	0.836798	0.594164
ATPIF1	1.85401e-14	0.0366082	19.7197	NA	abundance (NP-40)	0.871772	-2.21909	1.19526	0.854081	-1.38617	-2.21821	0	0	0	0	0	0	0	0.382802	0.120595	0.228938	0.419001	0.325547	0.0366082	0.505829	0.0109017	0.296423	0.516664	0.186236	0.0109418
ATPIF1	1.85401e-14	0.0366082	19.7197	NA	stability	-2.17617	2.03687	-1.86969	-2.0785	3.16439	7.01735	0	0	0	0	0	0	0	0.344451	0.310572	0.384535	0.374865	0.363463	0.130423	0.0205833	0.0341237	0.0588486	0.0295311	0.000205152	1.85401e-14
ATR	0.586536	0.0210371	20.7362	NA	abundance (SDS)	0.350441	0.777609	0.319251	0.612009	0.269102	-0.456152	0	0	0	0	0	0	0	0.828893	0.415309	0.844534	0.251014	0.667818	0.436206	0.813709	0.68556	0.820042	0.745521	0.829548	0.789601
ATR	0.586536	0.0210371	20.7362	NA	abundance (NP-40)	0.367422	0.430086	0.689158	-0.114783	-0.632033	-0.732883	0	0	0	0	0	0	0	0.285627	0.12334	0.047634	0.368056	0.0533945	0.0210371	0.742529	0.721585	0.609637	0.80709	0.637995	0.586536
ATR	0.586536	0.0210371	20.7362	NA	stability	0.0017554	-0.00449299	-0.0929441	0.0624093	-0.0686724	-0.206783	0	0	0	0	0	0	0	0.499529	0.496554	0.443354	0.43989	0.462535	0.406531	0.841278	0.840874	0.826645	0.831821	0.830783	0.80459
ATRAID	0.00011456	0.124868	NA	NA	abundance (SDS)	NA	NA	NA	NA	NA	NA	0	NA	NA	NA	NA	NA	NA	NA	NA	NA	NA	NA	NA	NA	NA	NA	NA	NA	NA
ATRAID	0.00011456	0.124868	NA	NA	abundance (NP-40)	0.0922733	-1.47628	-1.34455	-1.17575	-0.407259	-3.11579	0	0	0	0	0	0	0	0.484445	0.187273	0.132318	0.201895	0.398972	0.124868	0.81153	0.143626	0.20816	0.308814	0.729471	0.00011456
ATRAID	0.00011456	0.124868	NA	NA	stability	1.2643	2.20576	1.73092	0.854067	0.781679	2.50317	0	0	0	0	0	0	0	0.358188	0.219019	0.357147	0.341175	0.38985	0.250127	0.30071	0.0183826	0.0889575	0.558771	0.59844	0.00555531
ATRIP	0.256543	0.000908165	10.6592	NA	abundance (SDS)	0.181925	-0.429666	-0.377869	0.233571	0.497937	-0.650621	0	0	0	0	0	0	0	0.902694	0.85607	0.813859	0.661877	0.340171	0.207485	0.844251	0.796045	0.807857	0.835807	0.778846	0.732824
ATRIP	0.256543	0.000908165	10.6592	NA	abundance (NP-40)	-0.13572	-0.564055	-0.532426	-1.25999	-0.0463859	-0.0204284	0	0	0	0	0	0	0	0.370407	0.199785	0.138944	0.000908165	0.427556	0.483684	0.80279	0.669002	0.68242	0.256543	0.820026	0.824518
ATRIP	0.256543	0.000908165	10.6592	NA	stability	0.308611	0.607601	0.737359	0.455295	0.256543	0.750778	0	0	0	0	0	0	0	0.284877	0.208199	0.1176	0.162027	0.334686	0.386177	0.780645	0.680827	0.6212	0.737751	0.79343	0.614435
ATRX	1.59457e-08	9.39325e-05	12.5891	8	abundance (SDS)	0.172627	0.200399	0.277228	-3.01127	-1.09803	0.393863	1	0	0	0	1	0	0	0.91212	0.93816	0.863954	9.39325e-05	0.0875781	0.456037	0.845693	0.841316	0.828062	0.0022473	0.52731	0.804318
ATRX	1.59457e-08	9.39325e-05	12.5891	8	abundance (NP-40)	0.785308	1.10608	1.80987	4.33312	3.50847	3.05575	1	0	0	0	1	1	0	0.279245	0.173261	0.0846763	0.00160203	0.00219606	0.0214126	0.557312	0.354003	0.0513312	1.59457e-08	9.15416e-06	0.000162861
ATRX	1.59457e-08	9.39325e-05	12.5891	8	stability	-0.39356	-0.720682	-1.16925	0.516024	-0.452327	-1.36862	0	0	0	0	0	0	0	0.428938	0.335519	0.3117	0.382387	0.427622	0.356684	0.757118	0.629452	0.361383	0.716674	0.738728	0.238223
ATXN10	0.074941	0.0461475	9.58343	NA	abundance (SDS)	-0.544476	-0.182586	0.10181	0.751667	0.102998	0.759293	0	0	0	0	0	0	0	0.695976	0.944706	0.914954	0.156301	0.882787	0.139055	0.765976	0.844148	0.85595	0.695925	0.855788	0.692917
ATXN10	0.074941	0.0461475	9.58343	NA	abundance (NP-40)	-0.603969	-0.822514	-0.759242	-0.746638	-0.3052	-0.0238896	0	0	0	0	0	0	0	0.235284	0.14585	0.293626	0.120293	0.314666	0.484202	0.651157	0.535626	0.572044	0.579026	0.76122	0.823931
ATXN10	0.074941	0.0461475	9.58343	NA	stability	1.71514	1.66691	1.79049	1.43357	0.983915	0.735941	0	0	0	0	0	0	0	0.0535586	0.0715065	0.198745	0.0461475	0.175741	0.331847	0.0930016	0.106792	0.074941	0.202625	0.480902	0.621908
ATXN2	1.90763e-05	0.000328493	NA	13	abundance (SDS)	-0.176252	-0.725026	-0.32808	-3.93945	-1.70463	0.687129	1	0	0	0	1	0	0	0.928933	0.856904	0.892888	0.000328493	0.0810321	0.388921	0.845134	0.706184	0.818283	1.90763e-05	0.177389	0.720117
ATXN2	1.90763e-05	0.000328493	NA	13	abundance (NP-40)	-0.300133	0.333417	0.138292	0.0699883	0.447114	1.10147	0	0	0	0	0	0	0	0.157752	0.381494	0.445629	0.477136	0.257786	0.00721785	0.762655	0.752993	0.80225	0.815747	0.715506	0.35703
ATXN2	1.90763e-05	0.000328493	NA	13	stability	-0.670642	-0.600718	-0.977474	-1.30713	-0.369976	0.418573	0	0	0	0	0	0	0	0.164879	0.368892	0.28022	0.147536	0.427974	0.397821	0.653171	0.683698	0.484932	0.274383	0.763999	0.749512
ATXN2L	0.108	0.0169783	18.039	NA	abundance (SDS)	-0.29771	-0.623387	-0.504677	-0.988321	0.149756	0.416363	0	0	0	0	0	0	0	0.894774	0.827546	0.810834	0.1605	0.853252	0.50986	0.824225	0.741857	0.777041	0.587519	0.849144	0.799177
ATXN2L	0.108	0.0169783	18.039	NA	abundance (NP-40)	-0.692452	-0.293441	-0.797693	1.25772	1.36149	0.659945	0	0	0	0	0	0	0	0.166217	0.41778	0.0904666	0.0298861	0.0169783	0.200897	0.607939	0.76453	0.550177	0.257905	0.199073	0.6244
ATXN2L	0.108	0.0169783	18.039	NA	stability	-0.807045	-0.929386	-0.103928	-1.51258	-0.38807	1.66287	0	0	0	0	0	0	0	0.331748	0.387076	0.489664	0.257614	0.447721	0.268531	0.584882	0.51452	0.82471	0.16356	0.758745	0.108
AUH	0.00543009	0.000754955	11.0091	4	abundance (SDS)	-0.0681134	-0.28584	-0.0330462	0.231342	2.03143	1.61416	0	0	0	0	0	0	0	0.934934	0.911648	0.926766	0.63956	0.000754955	0.00170524	0.860407	0.826465	0.864776	0.836187	0.0760181	0.22151
AUH	0.00543009	0.000754955	11.0091	4	abundance (NP-40)	-0.329139	-0.544379	-0.720235	0.0710858	2.38034	2.09936	0	0	0	0	0	0	0	0.38526	0.255628	0.21202	0.457764	0.0119644	0.00369357	0.754267	0.677424	0.59334	0.815543	0.00543009	0.0177752
AUH	0.00543009	0.000754955	11.0091	4	stability	1.00001	0.917274	1.00163	1.09148	0.266341	0.337501	0	0	0	0	0	0	0	0.171302	0.190465	0.264919	0.0808393	0.431928	0.427915	0.470775	0.52182	0.469746	0.41199	0.791113	0.773029
AUP1	0.0342236	0.0208967	19.5483	NA	abundance (SDS)	-0.151867	-0.42884	-0.564359	-0.108234	0.188947	-0.373005	0	0	0	0	0	0	0	0.912974	0.82226	0.568491	0.854842	0.710188	0.430124	0.848831	0.796242	0.760178	0.85507	0.843147	0.808914
AUP1	0.0342236	0.0208967	19.5483	NA	abundance (NP-40)	-0.144709	-0.692724	-0.399662	-0.228601	0.968568	0.603282	0	0	0	0	0	0	0	0.283148	0.0208967	0.114002	0.191843	0.0344723	0.0578502	0.800892	0.607798	0.732029	0.781588	0.444392	0.651473
AUP1	0.0342236	0.0208967	19.5483	NA	stability	-0.281554	-0.0682301	-0.314542	0.836344	0.525389	-2.03601	0	0	0	0	0	0	0	0.28134	0.463265	0.365285	0.105316	0.33245	0.128223	0.787435	0.830856	0.779113	0.568758	0.713237	0.0342236
AURKA	1.10448e-14	3.43914e-14	19.3941	16	abundance (SDS)	0.391832	1.489	4.55823	12.3771	2.46373	-1.28966	1	0	0	1	1	0	0	0.897616	0.352393	6.34369e-09	3.43914e-14	0.0228905	0.214154	0.804773	0.290669	3.6825e-07	1.82109e-14	0.0196354	0.411998
AURKA	1.10448e-14	3.43914e-14	19.3941	16	abundance (NP-40)	0.395329	2.71899	4.40692	13.7089	2.57882	-1.22392	1	0	1	1	1	1	0	0.242096	0.00999175	0.00171933	9.57454e-06	0.00421348	0.0103092	0.733474	0.00105913	8.49774e-09	1.10448e-14	0.00214341	0.278516
AURKA	1.10448e-14	3.43914e-14	19.3941	16	stability	0.431305	-0.32336	0.319177	-0.506311	-0.0407816	-0.224909	0	0	0	0	0	0	0	0.259452	0.400707	0.414642	0.263081	0.493451	0.458582	0.745515	0.776805	0.777904	0.720185	0.835315	0.800639
AVEN	3.27e-07	0.0178757	NA	NA	abundance (SDS)	0.104716	0.166851	-0.286225	0.0748852	1.49358	0.722634	0	0	0	0	0	0	0	0.938424	0.955958	0.909781	0.925995	0.195809	0.503994	0.855553	0.846578	0.826393	0.859532	0.288001	0.707086
AVEN	3.27e-07	0.0178757	NA	NA	abundance (NP-40)	-0.00483892	-0.75868	-0.382141	0.0471638	0.954633	-0.49681	0	0	0	0	0	0	0	0.498776	0.24589	0.27635	0.470968	0.0554145	0.278685	0.827112	0.572358	0.737806	0.819888	0.453421	0.696775
AVEN	3.27e-07	0.0178757	NA	NA	stability	0.589194	0.936283	-0.0559644	-2.40172	-0.264376	4.14373	0	0	0	0	0	0	0	0.396284	0.359876	0.494364	0.0671749	0.458685	0.0178757	0.688439	0.510334	0.832877	0.00853678	0.791581	3.27e-07
AVL9	0.247021	0.0112378	NA	NA	abundance (SDS)	0.158634	-0.185279	-0.390885	-0.625121	-0.364585	-0.486718	0	0	0	0	0	0	0	0.917052	0.945117	0.834283	0.315401	0.605651	0.42045	0.84782	0.843725	0.804984	0.741293	0.810725	0.781806
AVL9	0.247021	0.0112378	NA	NA	abundance (NP-40)	0.114446	0.0499776	0.00515239	-0.94386	-1.27601	-1.04563	0	0	0	0	0	0	0	0.428827	0.434305	0.495749	0.0556972	0.0262134	0.0112378	0.807158	0.819387	0.82706	0.460366	0.247021	0.393834
AVL9	0.247021	0.0112378	NA	NA	stability	0.823733	1.04582	0.271843	0.676322	0.365156	0.346242	0	0	0	0	0	0	0	0.166532	0.0206266	0.435439	0.20675	0.389951	0.409899	0.575759	0.441544	0.789795	0.650558	0.765372	0.770648
B2M	1.10448e-14	1.34855e-06	4.86451	16	abundance (SDS)	0.86339	0.635992	1.16839	8.16234	2.92108	-3.40502	1	0	0	0	1	0	1	0.756001	0.905656	0.618439	1.34855e-06	0.0156079	0.00694498	0.648618	0.737722	0.486074	1.82109e-14	0.00332372	0.00034976
B2M	1.10448e-14	1.34855e-06	4.86451	16	abundance (NP-40)	0.066689	1.09972	2.30923	7.81119	4.94227	0.248393	1	0	0	0	1	1	0	0.47702	0.319409	0.0284664	0.00114761	0.000520217	0.347438	0.816357	0.358177	0.00744555	1.10448e-14	5.96841e-11	0.77659
B2M	1.10448e-14	1.34855e-06	4.86451	16	stability	-0.304541	-0.739136	-1.49066	-2.57228	-0.342279	-1.10648	0	0	0	0	0	0	0	0.456049	0.454703	0.31258	0.112218	0.451396	0.378557	0.781687	0.62031	0.173899	0.0040827	0.771732	0.402232
B3GAT3	0.156505	0.00461672	NA	NA	abundance (SDS)	-0.762581	0.213326	-0.424016	-0.32733	-0.973769	-1.75219	0	0	0	0	0	0	0	0.770172	0.94961	0.879672	0.768749	0.35441	0.0628506	0.69161	0.839206	0.797384	0.818433	0.595067	0.156505
B3GAT3	0.156505	0.00461672	NA	NA	abundance (NP-40)	0.248557	0.620628	0.0175837	0.224277	-1.22595	-1.42978	0	0	0	0	0	0	0	0.413526	0.218237	0.492065	0.370972	0.0231937	0.00461672	0.776547	0.643405	0.824997	0.782657	0.27726	0.164756
B3GAT3	0.156505	0.00461672	NA	NA	stability	0.0857966	-0.0321426	0.150904	-0.376465	-0.256046	-0.82488	0	0	0	0	0	0	0	0.465058	0.490592	0.443354	0.375017	0.391628	0.410031	0.827882	0.836672	0.815986	0.762134	0.793547	0.575125
B3GLCT	0.00081208	0.0582648	NA	NA	abundance (SDS)	NA	NA	NA	NA	NA	NA	0	NA	NA	NA	NA	NA	NA	NA	NA	NA	NA	NA	NA	NA	NA	NA	NA	NA	NA
B3GLCT	0.00081208	0.0582648	NA	NA	abundance (NP-40)	1.56395	0.959413	1.4418	0.232685	-1.5192	-2.76917	0	0	0	0	0	0	0	0.0582648	0.27029	0.230477	0.416639	0.233125	0.140037	0.109596	0.450329	0.159117	0.780571	0.125783	0.00081208
B3GLCT	0.00081208	0.0582648	NA	NA	stability	-1.71531	-0.60888	-2.27433	2.59482	1.99321	0.49639	0	0	0	0	0	0	0	0.238429	0.458265	0.362605	0.102884	0.363463	0.480039	0.0929569	0.680291	0.0141566	0.00369109	0.0395023	0.723716
B4GALT1	1.22401e-11	0.000116593	NA	3	abundance (SDS)	0.259558	0.680691	2.0329	3.39602	3.05831	2.93708	1	0	0	0	1	1	1	0.915666	0.861552	0.036678	0.000797636	0.00402787	0.0026222	0.831267	0.722409	0.0757049	0.000365965	0.00182076	0.00310027
B4GALT1	1.22401e-11	0.000116593	NA	3	abundance (NP-40)	1.64649	1.59704	5.10174	3.70865	3.92483	3.40188	1	0	0	0	1	1	1	0.115907	0.109859	0.10918	0.000116593	0.00348675	0.00204394	0.0861862	0.0995539	1.22401e-11	2.25588e-06	4.44243e-07	1.89475e-05
B4GALT1	1.22401e-11	0.000116593	NA	3	stability	-2.28622	-2.69182	-3.46906	-1.74038	-2.24741	-0.31388	0	0	0	0	0	0	0	0.0441137	0.176412	0.323998	0.0341313	0.210215	0.451282	0.013519	0.00236241	3.38124e-05	0.0866496	0.0156744	0.779284
B4GALT4	0.0028301	0.00118505	NA	NA	abundance (SDS)	NA	NA	NA	NA	NA	NA	0	NA	NA	NA	NA	NA	NA	NA	NA	NA	NA	NA	NA	NA	NA	NA	NA	NA	NA
B4GALT4	0.0028301	0.00118505	NA	NA	abundance (NP-40)	0.441397	1.41059	1.00206	2.52161	-1.04461	-0.0642113	1	0	0	0	1	0	0	0.375626	0.133636	0.168029	0.00118505	0.255315	0.483216	0.717566	0.174015	0.422523	0.0028301	0.394504	0.816812
B4GALT4	0.0028301	0.00118505	NA	NA	stability	-0.0304436	-0.00234111	0.565516	-0.780724	-0.773226	-0.431461	0	0	0	0	0	0	0	0.494386	0.49927	0.359507	0.147536	0.387457	0.464896	0.836937	0.841191	0.697926	0.598943	0.602873	0.745466
B4GAT1	0.154014	0.0537933	NA	NA	abundance (SDS)	0.920297	-0.250955	-0.548273	1.75813	0.915349	-1.32546	0	0	0	0	0	0	0	0.616091	0.949469	0.858084	0.0537933	0.35101	0.171759	0.621841	0.832792	0.764883	0.154014	0.62424	0.389817
B4GAT1	0.154014	0.0537933	NA	NA	abundance (NP-40)	-0.129009	-0.36848	-0.584122	0.358433	0.765919	-0.0648347	0	0	0	0	0	0	0	0.425416	0.0799583	0.168804	0.262248	0.147954	0.384703	0.804186	0.742193	0.660158	0.745355	0.568307	0.816697
B4GAT1	0.154014	0.0537933	NA	NA	stability	0.866051	0.498822	0.469187	0.32868	0.621396	-0.688662	0	0	0	0	0	0	0	0.153691	0.328301	0.391825	0.378577	0.339696	0.394709	0.551921	0.722856	0.733111	0.775395	0.674987	0.64481
BABAM1	0.0268049	0.000129068	NA	NA	abundance (SDS)	0.337378	0.253593	0.330811	-0.0317616	-1.09353	0.935658	0	0	0	0	0	0	0	0.868748	0.935321	0.862962	0.926923	0.148517	0.125187	0.816402	0.832327	0.817733	0.864931	0.529887	0.614307
BABAM1	0.0268049	0.000129068	NA	NA	abundance (NP-40)	-0.125149	0.231084	-0.133728	-0.236302	0.361045	1.19335	0	0	0	0	0	0	0	0.386958	0.305147	0.377149	0.0612755	0.113391	0.0218585	0.804982	0.780971	0.803206	0.779664	0.744538	0.29763
BABAM1	0.0268049	0.000129068	NA	NA	stability	-0.108565	-0.488998	0.12458	-2.1055	-1.11411	-1.01194	0	0	0	0	0	0	0	0.470305	0.336494	0.471961	0.000129068	0.079537	0.278802	0.823882	0.72631	0.820967	0.0268049	0.397259	0.463214
BACH1	4.79672e-10	5.18158e-05	NA	15	abundance (SDS)	2.02318	1.28669	3.07509	-0.467018	1.44192	0.944219	1	0	0	1	0	0	0	0.0489432	0.573534	0.00108809	0.71275	0.177806	0.332038	0.077796	0.413832	0.00168851	0.786875	0.318529	0.610053
BACH1	4.79672e-10	5.18158e-05	NA	15	abundance (NP-40)	2.2223	3.93673	4.72427	0.295984	-2.5007	-0.364792	1	0	0	1	0	1	0	0.107319	0.0135903	5.18158e-05	0.393818	0.00245901	0.13152	0.0107565	4.05e-07	4.79672e-10	0.76382	0.0031253	0.74336
BACH1	4.79672e-10	5.18158e-05	NA	15	stability	-2.56225	-2.92252	-1.96677	-2.84	-0.135152	0.625966	0	0	0	0	0	0	0	0.187128	0.122213	0.163182	0.0874503	0.471084	0.392834	0.00427008	0.000759356	0.0431621	0.00115439	0.818995	0.673026
BAG1	0.00179234	0.000724593	18.7893	3	abundance (SDS)	0.0235435	0.329362	0.581307	0.583006	1.47189	2.45046	0	0	0	0	0	0	0	0.943065	0.915573	0.704117	0.343148	0.0284978	0.000724593	0.865915	0.818025	0.75509	0.754572	0.300702	0.0205418
BAG1	0.00179234	0.000724593	18.7893	3	abundance (NP-40)	0.219019	0.963281	0.356989	1.33753	1.69379	2.61492	1	0	0	0	0	0	1	0.310084	0.0267679	0.193818	0.0217499	0.00328812	0.00148658	0.783945	0.447823	0.745805	0.211987	0.0746985	0.00179234
BAG1	0.00179234	0.000724593	18.7893	3	stability	0.404159	-0.427045	1.28243	-2.14085	0.492138	2.14303	0	0	0	0	0	0	0	0.360746	0.358376	0.187809	0.0270624	0.356831	0.0731937	0.753934	0.746862	0.28947	0.0235201	0.725212	0.0233277
BAG2	5.5e-08	0.00176747	23.6428	6	abundance (SDS)	-0.198139	-0.474063	-1.00775	1.28571	1.06143	-0.688023	0	0	0	0	0	0	0	0.930944	0.933102	0.739561	0.202075	0.33456	0.544182	0.84168	0.785081	0.577271	0.414441	0.54801	0.719798
BAG2	5.5e-08	0.00176747	23.6428	6	abundance (NP-40)	-0.326504	0.794953	0.114041	4.18511	2.90326	1.24685	1	0	0	0	1	0	0	0.400898	0.279034	0.458103	0.00176747	0.0152198	0.00231011	0.755046	0.551763	0.807239	5.5e-08	0.000393156	0.264465
BAG2	5.5e-08	0.00176747	23.6428	6	stability	-1.60375	-3.63195	-2.37907	-3.48131	-2.01816	-0.989429	0	0	0	0	0	0	0	0.238031	0.0603833	0.220937	0.0248902	0.212585	0.385741	0.126786	1.20465e-05	0.00935691	3.13117e-05	0.0363249	0.477441
BAG3	1.10448e-14	0.00470897	15.4267	8	abundance (SDS)	-1.95608	-2.57318	-1.80121	-0.261942	2.40499	-2.27185	0	0	0	0	0	0	0	0.777428	0.762553	0.810496	0.924642	0.32722	0.354797	0.0933382	0.0132966	0.138488	0.83084	0.0239542	0.037207
BAG3	1.10448e-14	0.00470897	15.4267	8	abundance (NP-40)	1.09004	-1.24599	1.39391	8.17935	2.34536	-1.64083	1	0	0	0	1	0	0	0.425295	0.1982	0.294183	0.00470897	0.128129	0.0983473	0.364542	0.26499	0.18231	1.10448e-14	0.00635405	0.0876254
BAG3	1.10448e-14	0.00470897	15.4267	8	stability	-1.925	1.26471	-4.52317	5.2353	1.42509	2.86956	0	0	0	0	0	0	0	0.425408	0.372292	0.238901	0.0974515	0.398577	0.212262	0.0493475	0.300457	1.6545e-08	2.88604e-11	0.207105	0.000994011
BAG5	0.104818	0.00101866	18.311	NA	abundance (SDS)	0.056458	0.199179	0.319253	-0.161931	-1.05675	-1.00171	0	0	0	0	0	0	0	0.93472	0.924567	0.787645	0.757459	0.0363471	0.0293506	0.861889	0.841513	0.820042	0.847324	0.550616	0.580479
BAG5	0.104818	0.00101866	18.311	NA	abundance (NP-40)	0.350581	0.233723	0.171414	-0.971313	-1.57944	-1.37589	0	0	0	0	0	0	0	0.121833	0.333572	0.420133	0.00895628	0.00101866	0.00949856	0.747788	0.780312	0.795065	0.442608	0.104818	0.191524
BAG5	0.104818	0.00101866	18.311	NA	stability	-0.078177	-0.0555734	0.0480187	1.13978	1.27245	0.394418	0	0	0	0	0	0	0	0.483213	0.49025	0.492537	0.145811	0.080649	0.451376	0.829184	0.83294	0.834161	0.380537	0.295641	0.756862
BAIAP2	0.0706775	0.0378969	NA	NA	abundance (SDS)	0.115575	-0.166859	-0.394027	0.191711	-1.90022	-1.9944	0	0	0	0	0	0	0	0.936274	0.955836	0.891614	0.872267	0.0964056	0.0563476	0.854053	0.846576	0.804281	0.842708	0.108336	0.0841931
BAIAP2	0.0706775	0.0378969	NA	NA	abundance (NP-40)	-0.335245	0.497502	-0.0938038	0.744353	-1.71136	-0.691521	0	0	0	0	0	0	0	0.315236	0.368131	0.459114	0.170971	0.0378969	0.126521	0.752446	0.696504	0.811234	0.580281	0.0706775	0.608419
BAIAP2	0.0706775	0.0378969	NA	NA	stability	0.0697108	-0.553824	-0.522846	0.515301	0.523626	1.56808	0	0	0	0	0	0	0	0.480241	0.402517	0.417019	0.357506	0.405573	0.246106	0.830609	0.702486	0.714175	0.716938	0.713888	0.139555
BAIAP2L1	9.90873e-06	0.000140315	10.9442	4	abundance (SDS)	0.370229	0.42475	0.306779	1.26643	2.47923	2.40357	0	0	0	0	0	0	0	0.777766	0.824333	0.832734	0.0117691	0.000273579	0.000140315	0.809514	0.79721	0.822482	0.426363	0.0186108	0.024066
BAIAP2L1	9.90873e-06	0.000140315	10.9442	4	abundance (NP-40)	-0.705155	0.303061	-0.191362	0.90798	2.24415	3.49708	1	0	0	0	0	1	1	0.144102	0.160123	0.393711	0.145635	0.00230419	0.000477531	0.601324	0.761827	0.790523	0.483235	0.00980914	9.90873e-06
BAIAP2L1	9.90873e-06	0.000140315	10.9442	4	stability	1.08098	0.429786	1.09123	1.36059	1.73872	1.59016	0	0	0	0	0	0	0	0.195182	0.351444	0.326726	0.198984	0.141361	0.168327	0.418811	0.745997	0.412148	0.242818	0.0870526	0.131567
BAK1	6.22159e-09	0.0143385	22.4496	NA	abundance (SDS)	2.63806	1.73817	3.35505	5.11407	0.31638	-2.75239	0	0	0	0	0	0	0	0.747514	0.915117	0.648851	0.106968	0.939554	0.430746	0.0104381	0.162491	0.000448053	6.22159e-09	0.820608	0.00664469
BAK1	6.22159e-09	0.0143385	22.4496	NA	abundance (NP-40)	1.13635	-0.328751	-0.758954	1.00819	2.52916	-0.149775	0	0	0	0	0	0	0	0.223545	0.448365	0.0504973	0.0400449	0.0143385	0.464198	0.334218	0.754382	0.572205	0.418496	0.00272928	0.799808
BAK1	6.22159e-09	0.0143385	22.4496	NA	stability	-0.0564595	0.251808	0.487152	-0.206739	-0.0675966	0.118525	0	0	0	0	0	0	0	0.465771	0.42887	0.263086	0.128188	0.441317	0.477455	0.832796	0.794535	0.726953	0.804599	0.830962	0.822079
BAP1	0.00912141	0.00480215	33.3345	NA	abundance (SDS)	NA	NA	NA	NA	NA	NA	0	NA	NA	NA	NA	NA	NA	NA	NA	NA	NA	NA	NA	NA	NA	NA	NA	NA	NA
BAP1	0.00912141	0.00480215	33.3345	NA	abundance (NP-40)	0.526041	-0.0386567	2.15223	0.57864	2.26143	1.88373	1	0	0	0	0	1	0	0.283148	0.464656	0.166988	0.305301	0.00480215	0.0212511	0.685052	0.821386	0.0143811	0.6626	0.00912141	0.039752
BAP1	0.00912141	0.00480215	33.3345	NA	stability	0.0391497	0.218639	0.00778025	0.85314	0.509985	0.442886	0	0	0	0	0	0	0	0.488375	0.464314	0.498768	0.0303448	0.102445	0.404119	0.835573	0.802021	0.840385	0.559298	0.718864	0.741806
BASP1	1.82109e-14	0.000104154	20.6419	13	abundance (SDS)	-4.28204	-5.17872	-5.34926	-4.23234	-7.26066	-5.91928	0	0	0	0	0	0	0	0.749004	0.772162	0.662339	0.430457	0.188414	0.234445	2.31438e-06	3.75734e-09	9.58778e-10	3.17183e-06	1.82109e-14	7.29098e-12
BASP1	1.82109e-14	0.000104154	20.6419	13	abundance (NP-40)	0.26642	-1.11936	-0.816232	0.0507973	0.125271	-0.586766	0	0	0	0	0	0	0	0.471509	0.388661	0.360032	0.485785	0.469336	0.291179	0.771879	0.3453	0.53934	0.81924	0.804957	0.658974
BASP1	1.82109e-14	0.000104154	20.6419	13	stability	-3.98287	-2.41257	-3.39684	-9.68937	-5.91081	0.391909	1	0	0	0	1	0	0	0.196071	0.394373	0.290399	0.000104154	0.0722798	0.480039	1.06684e-06	0.00816928	5.26867e-05	1.85401e-14	3.61506e-14	0.757609
BAT3|BAG6	9.00957e-06	0.000225538	NA	7	abundance (SDS)	0.543982	0.820672	0.589644	-0.881931	0.214235	0.085501	0	0	0	0	0	0	0	0.665933	0.428584	0.661689	0.163409	0.753814	0.893146	0.766118	0.66753	0.752536	0.640091	0.839056	0.858139
BAT3|BAG6	9.00957e-06	0.000225538	NA	7	abundance (NP-40)	0.18741	0.82151	0.25957	-0.387702	0.191662	0.0390322	0	0	0	0	0	0	0	0.402967	0.0622251	0.315441	0.254691	0.318654	0.467487	0.791436	0.536221	0.773687	0.735991	0.790453	0.821321
BAT3|BAG6	9.00957e-06	0.000225538	NA	7	stability	-0.591705	-0.722905	0.532849	3.67625	1.28049	0.772609	1	0	0	0	1	0	0	0.3107	0.237548	0.379091	0.000225538	0.0693173	0.361564	0.687412	0.628361	0.710462	9.00957e-06	0.290668	0.603195
BAX	0.00632455	0.0487845	27.813	NA	abundance (SDS)	0.0246743	-0.131328	0.124268	-0.590106	-1.57687	-1.22021	0	0	0	0	0	0	0	0.943208	0.954579	0.915435	0.447155	0.0514217	0.0900797	0.865781	0.851827	0.852832	0.752394	0.241232	0.454752
BAX	0.00632455	0.0487845	27.813	NA	abundance (NP-40)	-0.0862885	-0.362621	-0.619961	-0.00677711	1.17948	-0.160598	0	0	0	0	0	0	0	0.41674	0.349803	0.16263	0.491719	0.0566924	0.400543	0.81268	0.744043	0.643719	0.826793	0.306431	0.797459
BAX	0.00632455	0.0487845	27.813	NA	stability	1.17202	0.716618	1.62516	-1.06811	-2.47327	0.00478518	0	0	0	0	0	0	0	0.0588953	0.363754	0.198304	0.0676068	0.0487845	0.499599	0.359586	0.631436	0.119682	0.427153	0.00632455	0.84083
BAZ1A	1.37964e-06	0.00233535	13.3362	11	abundance (SDS)	0.252863	-0.21455	0.202575	-1.33487	1.15129	0.872832	0	0	0	0	0	0	0	0.893036	0.942943	0.895496	0.0455865	0.0697893	0.123934	0.832456	0.839004	0.840964	0.383992	0.49625	0.6443
BAZ1A	1.37964e-06	0.00233535	13.3362	11	abundance (NP-40)	0.453029	-1.56824	0.261835	1.11625	2.25541	2.33364	1	0	0	0	0	1	1	0.341986	0.325619	0.386603	0.120327	0.00233535	0.00564073	0.713354	0.108263	0.773092	0.347333	0.00934978	0.0066884
BAZ1A	1.37964e-06	0.00233535	13.3362	11	stability	-1.31206	-0.224651	-0.838658	3.94728	1.48255	-0.402883	1	0	0	0	1	0	0	0.112961	0.47781	0.264919	0.00915047	0.0953649	0.438484	0.271408	0.800697	0.567464	1.37964e-06	0.177824	0.754321
BAZ1B	7.16585e-13	3.43914e-14	17.1467	8	abundance (SDS)	-0.380538	0.0457879	0.467402	-5.58123	-3.92617	0.51633	1	0	0	0	1	1	0	0.71904	0.958072	0.547801	3.43914e-14	3.09187e-06	0.165977	0.807273	0.863219	0.786777	1.42426e-10	2.06177e-05	0.773875
BAZ1B	7.16585e-13	3.43914e-14	17.1467	8	abundance (NP-40)	0.0411942	-0.850178	0.108214	5.37083	0.258475	-0.516959	1	0	0	0	1	0	0	0.483644	0.197968	0.44942	0.000778044	0.378256	0.250626	0.820942	0.519034	0.808405	7.16585e-13	0.773974	0.688751
BAZ1B	7.16585e-13	3.43914e-14	17.1467	8	stability	-0.750423	0.102056	-0.891869	-0.273994	1.09044	-0.125336	0	0	0	0	0	0	0	0.274725	0.483183	0.290045	0.453373	0.202638	0.487384	0.614615	0.825043	0.536911	0.789276	0.412666	0.820827
BCAP29	1.10448e-14	3.69507e-12	NA	10	abundance (SDS)	0.368754	0.541846	0.570742	-14.1427	-11.7376	-3.83846	1	0	0	0	1	1	1	0.911376	0.92528	0.866395	3.69507e-12	2.59705e-06	0.00499408	0.809832	0.766729	0.758278	1.82109e-14	1.82109e-14	3.4199e-05
BCAP29	1.10448e-14	3.69507e-12	NA	10	abundance (NP-40)	0.379572	-0.137832	-0.14332	-13.8442	-10.7095	-3.24794	1	0	0	0	1	1	0	0.242278	0.455273	0.38791	0.000409058	0.000665967	0.0314454	0.738639	0.802346	0.801187	1.10448e-14	1.10448e-14	5.07897e-05
BCAP29	1.10448e-14	3.69507e-12	NA	10	stability	0.703969	1.8062	1.56935	-5.19186	-4.10856	1.4458	0	0	0	0	0	0	0	0.35039	0.245439	0.163541	0.0551666	0.127381	0.409801	0.637548	0.071487	0.139087	4.36456e-11	4.2486e-07	0.196259
BCAP31	1.10448e-14	3.43914e-14	17.5492	10	abundance (SDS)	-0.287113	-0.519404	0.472942	-9.12683	-6.76716	0.245774	1	0	0	0	1	1	0	0.897385	0.874739	0.798042	3.43914e-14	1.98669e-06	0.713545	0.826227	0.773029	0.785367	1.82109e-14	1.82109e-14	0.8337
BCAP31	1.10448e-14	3.43914e-14	17.5492	10	abundance (NP-40)	-0.859562	0.0444851	-1.14801	-8.5204	-4.83396	0.451481	1	0	0	0	1	0	0	0.285791	0.489919	0.181045	0.000742969	0.0105983	0.389625	0.513322	0.820362	0.326657	1.10448e-14	1.70501e-10	0.713919
BCAP31	1.10448e-14	3.43914e-14	17.5492	10	stability	1.93681	0.580685	2.44589	-4.65127	-4.23879	0.349143	0	0	0	0	0	0	0	0.210129	0.451134	0.210688	0.0220509	0.108408	0.477497	0.0475499	0.691887	0.00711356	5.71454e-09	1.59854e-07	0.76985
BCAR1	0.00256348	0.00797078	NA	4	abundance (SDS)	0.298012	0.538166	0.835348	2.19583	1.71172	-0.528175	0	0	0	0	0	0	0	0.901692	0.885699	0.636062	0.00797078	0.0436829	0.543623	0.824167	0.767778	0.661148	0.0471595	0.174171	0.770594
BCAR1	0.00256348	0.00797078	NA	4	abundance (NP-40)	0.268297	1.03183	0.568955	0.853258	0.171152	-0.0490038	0	0	0	0	0	0	0	0.368909	0.0101109	0.242705	0.185646	0.228815	0.467487	0.77138	0.402935	0.666866	0.517164	0.795123	0.81956
BCAR1	0.00256348	0.00797078	NA	4	stability	-1.18579	-1.28943	-0.863552	2.67446	0.46023	0.793111	0	0	0	0	0	0	0	0.15872	0.0582418	0.27386	0.0622254	0.353841	0.375989	0.350673	0.285164	0.553356	0.00256348	0.736115	0.592377
BCAS2	2.5607e-11	4.91112e-05	18.8976	3	abundance (SDS)	0.505586	-0.186964	-0.045018	0.143289	0.509785	-1.21162	0	0	0	0	0	0	0	0.898815	0.957269	0.929453	0.924262	0.733996	0.381413	0.776797	0.84346	0.863314	0.850095	0.775661	0.459987
BCAS2	2.5607e-11	4.91112e-05	18.8976	3	abundance (NP-40)	0.997051	2.02108	2.42927	4.75199	5.02815	0.637005	1	0	0	0	1	1	0	0.299873	0.170703	0.0716211	4.91112e-05	0.00155735	0.125812	0.425804	0.0240556	0.00436439	3.71142e-10	2.5607e-11	0.63561
BCAS2	2.5607e-11	4.91112e-05	18.8976	3	stability	-0.885722	-1.11003	-1.31192	-0.925385	-0.858219	-0.152598	0	0	0	0	0	0	0	0.205318	0.208199	0.185867	0.0849823	0.22818	0.442608	0.540516	0.399919	0.271492	0.516938	0.556407	0.815657
BCAS3	0.347569	0.0567649	NA	NA	abundance (SDS)	NA	NA	NA	NA	NA	NA	0	NA	NA	NA	NA	NA	NA	NA	NA	NA	NA	NA	NA	NA	NA	NA	NA	NA	NA
BCAS3	0.347569	0.0567649	NA	NA	abundance (NP-40)	1.01819	0.849485	0.920551	0.225353	0.154537	0.760641	0	0	0	0	0	0	0	0.177934	0.104653	0.0567649	0.310534	0.343201	0.153378	0.41192	0.519455	0.475272	0.782392	0.798781	0.571263
BCAS3	0.347569	0.0567649	NA	NA	stability	-1.07736	-1.00408	-0.567554	-1.0195	-0.731065	-1.1906	0	0	0	0	0	0	0	0.172169	0.202232	0.368706	0.106552	0.238938	0.34319	0.421162	0.4682	0.697123	0.4584	0.624334	0.347569
BCAT2	0.0139471	0.0357662	24.8419	NA	abundance (SDS)	0.684555	0.470729	0.23164	0.517124	0.779013	0.499285	0	0	0	0	0	0	0	0.651921	0.891306	0.897564	0.481371	0.306346	0.474166	0.721036	0.785932	0.836136	0.773656	0.684989	0.778486
BCAT2	0.0139471	0.0357662	24.8419	NA	abundance (NP-40)	-0.00844267	-0.175031	1.19097	-0.017831	0.335477	-0.123309	0	0	0	0	0	0	0	0.49837	0.409968	0.0690286	0.49352	0.400395	0.448578	0.826519	0.794254	0.299134	0.824955	0.752377	0.805359
BCAT2	0.0139471	0.0357662	24.8419	NA	stability	1.80007	2.2782	0.111165	-0.0554169	-0.770672	-1.1093	0	0	0	0	0	0	0	0.26551	0.0357662	0.488669	0.488123	0.421743	0.394872	0.0728152	0.0139471	0.823415	0.832966	0.604204	0.40039
BCCIP	0.00851664	0.000135515	22.4882	4	abundance (SDS)	-0.0227339	-0.143241	0.00805695	0.58989	1.12885	0.430148	0	0	0	0	0	0	0	0.942661	0.947023	0.930531	0.196715	0.0272401	0.334597	0.866012	0.850102	0.867732	0.75246	0.509466	0.79593
BCCIP	0.00851664	0.000135515	22.4882	4	abundance (NP-40)	-0.553279	-0.167276	-0.55724	0.649234	2.06063	1.02398	0	0	0	0	0	0	0	0.172028	0.442968	0.0304824	0.0202392	0.000135515	0.00780752	0.673645	0.795987	0.671947	0.629677	0.0207102	0.408109
BCCIP	0.00851664	0.000135515	22.4882	4	stability	0.848737	0.729564	0.855688	0.320547	1.12983	2.4023	0	0	0	0	0	0	0	0.28738	0.385529	0.351017	0.415907	0.252077	0.169142	0.561793	0.625078	0.557849	0.777545	0.387022	0.00851664
BCKDHB	0.0668968	0.0483378	NA	NA	abundance (SDS)	-0.0318152	0.522638	0.440313	1.09582	-0.657384	0.0306896	0	0	0	0	0	0	0	0.942878	0.867898	0.832892	0.110078	0.439961	0.944973	0.864925	0.772135	0.793489	0.528578	0.730522	0.865061
BCKDHB	0.0668968	0.0483378	NA	NA	abundance (NP-40)	0.012056	-0.591399	0.169041	-0.460221	-1.30723	-0.754303	0	0	0	0	0	0	0	0.493569	0.282157	0.410764	0.301812	0.0504973	0.0999121	0.82592	0.656888	0.795594	0.71071	0.22892	0.574791
BCKDHB	0.0668968	0.0483378	NA	NA	stability	0.843164	0.939104	0.212544	-1.82794	-0.960323	-1.34763	0	0	0	0	0	0	0	0.192071	0.271848	0.46091	0.0483378	0.236984	0.162199	0.564936	0.508616	0.803348	0.0668968	0.495588	0.250324
BCKDK	0.000674736	2.29822e-05	13.9987	5	abundance (SDS)	2.2918	-0.840985	0.959614	-2.41868	-1.74149	-0.800741	0	0	0	0	0	0	0	2.29822e-05	0.735808	0.454874	0.00471084	0.0436459	0.293803	0.0348473	0.658665	0.602303	0.0228902	0.161061	0.676004
BCKDK	0.000674736	2.29822e-05	13.9987	5	abundance (NP-40)	-0.43367	0.826138	0.699897	-2.36238	-1.23	-1.68385	1	0	0	0	1	0	0	0.16765	0.196123	0.00651169	0.0037731	0.0924901	0.0410612	0.72032	0.533474	0.604074	0.00589068	0.274764	0.077032
BCKDK	0.000674736	2.29822e-05	13.9987	5	stability	2.94574	1.47378	1.88823	1.0656	1.56607	1.31015	0	0	0	0	0	0	0	0.0977776	0.325649	0.29855	0.279875	0.31113	0.42926	0.000674736	0.182131	0.0555089	0.428779	0.140296	0.272557
BCL10	0.132812	0.0960924	6.39438	NA	abundance (SDS)	-0.276479	-0.484458	-0.495256	0.713139	1.81866	-0.190565	0	0	0	0	0	0	0	0.924143	0.933983	0.882936	0.522532	0.105927	0.883817	0.8282	0.782396	0.779558	0.710637	0.132812	0.84289
BCL10	0.132812	0.0960924	6.39438	NA	abundance (NP-40)	0.627112	0.673847	1.35524	1.00214	1.28173	0.458554	0	0	0	0	0	0	0	0.277685	0.231217	0.157206	0.114852	0.0960924	0.279336	0.64034	0.617443	0.2024	0.422468	0.243661	0.711325
BCL10	0.132812	0.0960924	6.39438	NA	stability	-1.07973	-0.565512	-1.49843	-0.725962	-0.238954	0.795682	0	0	0	0	0	0	0	0.126897	0.368892	0.202425	0.291796	0.451396	0.35204	0.41962	0.697928	0.17019	0.626858	0.797489	0.591003
BCL2L13	5.08403e-06	0.000531254	NA	13	abundance (SDS)	0.404998	0.755943	0.593769	-2.62428	-4.15815	-1.57696	1	0	0	0	0	1	0	0.87285	0.79109	0.795346	0.00557547	0.000531254	0.0646255	0.801798	0.694242	0.751261	0.0110025	5.08403e-06	0.24118
BCL2L13	5.08403e-06	0.000531254	NA	13	abundance (NP-40)	0.0631336	0.720651	0.948306	-1.57653	-0.509023	0.274871	0	0	0	0	0	0	0	0.408467	0.0340998	0.0416091	0.127491	0.208835	0.268222	0.817009	0.593118	0.457503	0.105705	0.691942	0.769619
BCL2L13	5.08403e-06	0.000531254	NA	13	stability	-0.0982985	-0.858641	-1.44642	-2.75627	-2.28353	-1.68049	0	0	0	0	0	0	0	0.464514	0.20993	0.32015	0.0837627	0.0356058	0.0892813	0.825707	0.556166	0.195943	0.00173469	0.0136618	0.102801
BCLAF1	1.10448e-14	0.000585799	25.6092	2	abundance (SDS)	-0.057173	0.189293	0.260269	-1.20379	-1.58363	-0.460624	0	0	0	0	0	0	0	0.941092	0.950205	0.897715	0.171638	0.0946901	0.612553	0.861799	0.843092	0.831139	0.464749	0.237592	0.788485
BCLAF1	1.10448e-14	0.000585799	25.6092	2	abundance (NP-40)	-0.180295	0.113398	0.689811	4.74094	6.2782	3.89523	1	0	0	0	1	1	1	0.461697	0.477194	0.304287	0.000585799	0.000753248	0.00248135	0.793063	0.807368	0.609301	4.10641e-10	1.10448e-14	5.573e-07
BCLAF1	1.10448e-14	0.000585799	25.6092	2	stability	-1.06981	-1.38261	-1.68505	-2.40153	-5.07027	-4.39496	1	0	0	0	0	1	0	0.356212	0.364419	0.348162	0.071316	0.00575392	0.0307637	0.42605	0.23031	0.101481	0.00854307	1.37179e-10	4.693e-08
BCOR	0.00165239	0.000565549	NA	4	abundance (SDS)	0.814688	0.889723	1.70797	0.308692	2.41422	3.07472	1	0	0	0	0	0	1	0.541599	0.627375	0.0360025	0.70762	0.00572541	0.000565549	0.670098	0.636451	0.175872	0.822111	0.0232336	0.00169134
BCOR	0.00165239	0.000565549	NA	4	abundance (NP-40)	0.357857	1.25099	1.70771	1.80848	2.49074	2.63147	1	0	0	0	0	0	1	0.357348	0.0734726	0.0135179	0.114306	0.0156528	0.000672835	0.745534	0.261959	0.0715015	0.0515685	0.0032775	0.00165239
BCOR	0.00165239	0.000565549	NA	4	stability	-0.308864	-0.538127	-1.0258	1.0843	0.368094	-0.380803	0	0	0	0	0	0	0	0.41959	0.24098	0.122957	0.169238	0.39918	0.440682	0.78058	0.70848	0.454379	0.416657	0.764536	0.760875
BCR	0.00601381	0.000318845	NA	7	abundance (SDS)	0.272095	-0.780797	-0.273314	-0.204677	-1.22687	-1.83014	0	0	0	0	0	0	0	0.899606	0.764969	0.893728	0.823707	0.135627	0.0194718	0.829003	0.684261	0.82878	0.840623	0.450678	0.129183
BCR	0.00601381	0.000318845	NA	7	abundance (NP-40)	-0.0388644	-0.619123	-0.765969	-2.03038	-2.35776	-1.66213	1	0	0	0	0	1	0	0.472732	0.0924847	0.0874588	0.00226471	0.000318845	0.000933465	0.82135	0.644113	0.56828	0.0232387	0.00601381	0.0822731
BCR	0.00601381	0.000318845	NA	7	stability	-0.576074	-0.12444	-0.27654	1.59495	0.827221	1.16565	0	0	0	0	0	0	0	0.290365	0.47781	0.429142	0.0375872	0.274857	0.375989	0.693738	0.820993	0.788659	0.129866	0.573832	0.363718
BCS1L	0.0121889	0.0182954	41.9457	NA	abundance (SDS)	-0.33565	-0.26489	-0.772526	0.338218	-0.0898771	-0.418799	0	0	0	0	0	0	0	0.912906	0.949359	0.805196	0.755599	0.939912	0.709502	0.816754	0.83031	0.687621	0.81623	0.857558	0.798609
BCS1L	0.0121889	0.0182954	41.9457	NA	abundance (NP-40)	-0.096925	-0.382653	-0.429255	-0.0227375	-0.150071	-1.15191	0	0	0	0	0	0	0	0.425885	0.283465	0.206153	0.475493	0.339863	0.0182954	0.810628	0.73764	0.721877	0.824127	0.799745	0.324135
BCS1L	0.0121889	0.0182954	41.9457	NA	stability	1.83577	2.31235	1.10195	-1.22273	0.146997	1.35213	0	0	0	0	0	0	0	0.0647333	0.0604889	0.373209	0.132473	0.469783	0.308381	0.0653107	0.0121889	0.405177	0.326953	0.81674	0.247706
BDH2	5.03799e-05	0.00169645	16.452	5	abundance (SDS)	1.91122	0.316436	0.638247	0.443463	-1.41093	-2.39305	0	0	0	0	0	0	0	0.0308888	0.940292	0.811027	0.654146	0.187456	0.0191513	0.105252	0.820597	0.736974	0.792723	0.337246	0.0249074
BDH2	5.03799e-05	0.00169645	16.452	5	abundance (NP-40)	-0.428973	-0.164623	-0.41345	0.214982	-2.01605	-3.24925	1	0	0	0	0	0	1	0.0245468	0.356582	0.29921	0.332253	0.00169645	0.00586022	0.721976	0.796574	0.727361	0.784926	0.024507	5.03799e-05
BDH2	5.03799e-05	0.00169645	16.452	5	stability	0.42045	0.824866	0.841972	-0.290428	0.0248887	0.865064	0	0	0	0	0	0	0	0.240073	0.150227	0.309263	0.389852	0.494454	0.354175	0.748928	0.575133	0.565606	0.785244	0.837795	0.552489
BECN1	0.556105	0.0334342	NA	NA	abundance (SDS)	0.0715548	0.160637	0.0594598	0.512435	-0.353057	-0.659438	0	0	0	0	0	0	0	0.938931	0.952724	0.925946	0.54107	0.735099	0.446279	0.859963	0.847519	0.86151	0.77494	0.813162	0.729818
BECN1	0.556105	0.0334342	NA	NA	abundance (NP-40)	0.421486	0.787413	0.653235	0.0781254	-0.581619	0.468325	0	0	0	0	0	0	0	0.266791	0.0334342	0.0585948	0.426273	0.120699	0.142661	0.724591	0.556105	0.627714	0.814227	0.661276	0.707693
BECN1	0.556105	0.0334342	NA	NA	stability	-0.275685	-0.181361	-0.161644	-0.386124	0.0464513	0.374305	0	0	0	0	0	0	0	0.385275	0.420488	0.448612	0.314324	0.487924	0.419094	0.788866	0.809918	0.813884	0.759318	0.834413	0.762757
BICC1	1.10448e-14	0.0011214	NA	NA	abundance (SDS)	NA	NA	NA	NA	NA	NA	0	NA	NA	NA	NA	NA	NA	NA	NA	NA	NA	NA	NA	NA	NA	NA	NA	NA	NA
BICC1	1.10448e-14	0.0011214	NA	NA	abundance (NP-40)	0.0679121	-0.651264	-0.757457	-5.79547	-2.19701	1.2999	1	0	0	0	1	0	0	0.469044	0.283349	0.274838	0.0011214	0.013478	0.0428884	0.816131	0.628682	0.573038	1.10448e-14	0.0119502	0.233115
BICC1	1.10448e-14	0.0011214	NA	NA	stability	-0.157028	0.0574047	-0.058409	0.295872	-0.0284962	-0.604818	0	0	0	0	0	0	0	0.417398	0.485958	0.491653	0.350232	0.494411	0.370419	0.814793	0.832642	0.832478	0.783882	0.837239	0.681992
BICD2	1.0651e-07	0.00137793	NA	8	abundance (SDS)	0.41233	0.0329228	-0.0603871	1.01982	1.26335	-0.722868	0	0	0	0	0	0	0	0.89121	0.962298	0.927443	0.281755	0.208954	0.492028	0.800113	0.864791	0.861392	0.570811	0.42826	0.706998
BICD2	1.0651e-07	0.00137793	NA	8	abundance (NP-40)	-0.153607	0.295164	-0.165974	4.10531	2.03979	1.49728	1	0	0	0	1	0	0	0.466462	0.319409	0.439021	0.00605551	0.00456097	0.00137793	0.798982	0.764049	0.796275	1.0651e-07	0.022431	0.134692
BICD2	1.0651e-07	0.00137793	NA	8	stability	-0.341007	-0.594196	-0.24828	0.199249	-0.115163	0.212157	0	0	0	0	0	0	0	0.419879	0.259721	0.449755	0.446557	0.479673	0.470198	0.772078	0.686391	0.795353	0.806194	0.822691	0.803432
BIN1	0.000727365	0.000728278	20.716	4	abundance (SDS)	0.00404726	-0.361557	-0.836399	0.0740772	0.188089	0.186171	0	0	0	0	0	0	0	0.945432	0.927233	0.635573	0.924526	0.829793	0.806251	0.868194	0.81137	0.660687	0.859637	0.843282	0.843585
BIN1	0.000727365	0.000728278	20.716	4	abundance (NP-40)	-0.190706	0.56879	-0.399788	-0.264986	1.01934	1.71271	0	0	0	0	0	0	0	0.434674	0.314505	0.362256	0.304401	0.000728278	0.0245168	0.790674	0.666939	0.731987	0.772259	0.411162	0.0703749
BIN1	0.000727365	0.000728278	20.716	4	stability	-0.768155	-2.93105	-1.19689	0.531243	-1.69239	0.92013	0	0	0	0	0	0	0	0.380858	0.0633539	0.384616	0.37599	0.175922	0.400985	0.605511	0.000727365	0.343515	0.711063	0.099373	0.520105
BIRC2	0.117457	0.003462	NA	NA	abundance (SDS)	NA	NA	NA	NA	NA	NA	0	NA	NA	NA	NA	NA	NA	NA	NA	NA	NA	NA	NA	NA	NA	NA	NA	NA	NA
BIRC2	0.117457	0.003462	NA	NA	abundance (NP-40)	0.277531	1.1947	1.42867	-0.420631	-1.54068	-0.886677	0	0	0	0	0	0	0	0.318098	0.0115515	0.00696314	0.132765	0.003462	0.0638227	0.7689	0.296777	0.165284	0.724887	0.117457	0.496593
BIRC2	0.117457	0.003462	NA	NA	stability	-0.571188	-0.646058	-0.566751	0.497065	-0.35021	0.365464	0	0	0	0	0	0	0	0.175727	0.0206266	0.211849	0.304188	0.334686	0.399106	0.695684	0.664251	0.69744	0.723477	0.769556	0.765284
BIRC6	0.248529	0.00259445	7.62725	NA	abundance (SDS)	-0.305825	0.0171124	-0.141887	0.358819	1.0358	1.3531	0	0	0	0	0	0	0	0.818448	0.961935	0.899332	0.380582	0.0213485	0.00259445	0.822667	0.866676	0.8503	0.81195	0.56215	0.372723
BIRC6	0.248529	0.00259445	7.62725	NA	abundance (NP-40)	0.377017	-0.0574403	-0.109465	-0.753482	0.503568	1.27346	0	0	0	0	0	0	0	0.283285	0.445612	0.372785	0.015311	0.118633	0.00591241	0.739464	0.818045	0.808156	0.575246	0.694112	0.248529
BIRC6	0.248529	0.00259445	7.62725	NA	stability	-0.671671	-0.488361	-0.387357	-0.341438	-0.354049	-0.616223	0	0	0	0	0	0	0	0.252542	0.259721	0.311067	0.206277	0.340516	0.255671	0.652699	0.726532	0.758955	0.771961	0.768491	0.677191
BLM	9.81632e-07	4.30007e-05	30.9245	5	abundance (SDS)	0.411114	0.932772	1.23822	0.338152	-3.89001	-3.9353	1	0	0	0	0	1	1	0.816353	0.337776	0.0916506	0.601203	0.00011509	4.30007e-05	0.800393	0.615732	0.443728	0.816244	2.53947e-05	1.9546e-05
BLM	9.81632e-07	4.30007e-05	30.9245	5	abundance (NP-40)	0.777762	1.04179	1.86814	2.644	-2.85488	-3.82115	1	0	0	0	1	1	1	0.213608	0.171977	0.0266339	0.00575535	0.00414933	0.00388407	0.561617	0.39637	0.0419921	0.00155269	0.000510566	9.81632e-07
BLM	9.81632e-07	4.30007e-05	30.9245	5	stability	-0.224824	-0.289106	-0.501588	-0.894222	-0.276667	-1.26756	0	0	0	0	0	0	0	0.377302	0.391213	0.261515	0.147928	0.420019	0.383817	0.800658	0.785573	0.721873	0.535527	0.788628	0.298682
BLMH	0.0100836	0.0534144	22.9039	NA	abundance (SDS)	-0.610049	-0.173194	-0.836493	0.198425	-0.454527	-0.385499	0	0	0	0	0	0	0	0.653145	0.947282	0.47187	0.756929	0.51893	0.539961	0.746145	0.845606	0.660645	0.841634	0.790004	0.806181
BLMH	0.0100836	0.0534144	22.9039	NA	abundance (NP-40)	-0.774308	-0.397226	-1.10335	-1.23811	-0.631212	-0.689794	0	0	0	0	0	0	0	0.152693	0.184921	0.169805	0.0557724	0.115461	0.0867098	0.563576	0.732842	0.355793	0.269787	0.638388	0.60931
BLMH	0.0100836	0.0534144	22.9039	NA	stability	2.36027	2.14987	1.82198	-0.290033	-1.54612	-0.965069	0	0	0	0	0	0	0	0.0565064	0.0534144	0.289531	0.428461	0.141937	0.334314	0.0100836	0.0227318	0.0681375	0.785342	0.1485	0.49265
BLVRA	0.124307	0.000283609	23.6297	NA	abundance (SDS)	0.0521565	0.286888	-0.150137	0.544929	-0.76908	-1.23075	0	0	0	0	0	0	0	0.935688	0.884102	0.897826	0.180738	0.115175	0.0102348	0.862428	0.826269	0.849087	0.765846	0.689009	0.448307
BLVRA	0.124307	0.000283609	23.6297	NA	abundance (NP-40)	-0.312744	-0.506813	-0.56804	-0.116801	-1.28502	-1.52293	0	0	0	0	0	0	0	0.283571	0.0291564	0.172138	0.396423	0.00610955	0.00424843	0.75906	0.692823	0.667266	0.806682	0.241732	0.124307
BLVRA	0.124307	0.000283609	23.6297	NA	stability	1.37177	1.50445	1.01746	-0.397398	-0.498646	-0.36457	0	0	0	0	0	0	0	0.0423487	0.000283609	0.253735	0.358977	0.300572	0.406531	0.236433	0.167351	0.4597	0.755972	0.722918	0.765538
BLVRB	3.48731e-07	4.22174e-06	NA	7	abundance (SDS)	0.238604	0.0114688	0.286372	0.45679	-1.47827	-2.01113	0	0	0	0	0	0	0	0.875321	0.962779	0.841951	0.340092	0.0141541	0.00109499	0.834943	0.867336	0.826365	0.789442	0.296946	0.0804312
BLVRB	3.48731e-07	4.22174e-06	NA	7	abundance (NP-40)	0.269945	-0.06094	0.11652	-0.602161	-2.50245	-2.53575	1	0	0	0	0	1	1	0.369666	0.373942	0.417848	0.00998706	0.000112769	0.0072478	0.77094	0.81741	0.806739	0.651988	0.00309922	0.0026435
BLVRB	3.48731e-07	4.22174e-06	NA	7	stability	0.916266	1.802	1.11539	2.46966	4.13508	2.35936	1	0	0	0	0	1	0	0.258144	0.0783746	0.254651	0.0234865	4.22174e-06	0.234719	0.522424	0.0723949	0.396426	0.00642365	3.48731e-07	0.0101198
BMP2K	0.039584	0.00838638	NA	NA	abundance (SDS)	-0.494179	-0.237564	0.0632619	0.490542	-1.14054	-2.25261	0	0	0	0	0	0	0	0.845405	0.94584	0.924943	0.522836	0.187503	0.00838638	0.779844	0.835122	0.861027	0.780803	0.502605	0.039584
BMP2K	0.039584	0.00838638	NA	NA	abundance (NP-40)	0.0402711	0.367167	0.237853	1.37606	-1.01514	-1.31918	0	0	0	0	0	0	0	0.469236	0.063877	0.223812	0.110056	0.129598	0.0471974	0.821103	0.742609	0.779274	0.191436	0.413929	0.222167
BMP2K	0.039584	0.00838638	NA	NA	stability	-0.012374	-0.0435538	-0.423338	0.398479	0.793227	0.231709	0	0	0	0	0	0	0	0.498401	0.486822	0.386503	0.376499	0.290066	0.470812	0.839698	0.834875	0.748026	0.755648	0.592315	0.799124
BMS1	1.82109e-14	3.43914e-14	16.8443	13	abundance (SDS)	-0.0530358	-0.558631	-0.488149	-8.36018	-3.82287	3.84848	1	0	0	0	1	1	1	0.939429	0.821709	0.786082	3.43914e-14	7.84649e-05	1.14284e-05	0.862318	0.761867	0.781431	1.82109e-14	3.73788e-05	3.22811e-05
BMS1	1.82109e-14	3.43914e-14	16.8443	13	abundance (NP-40)	2.36999	1.83123	-0.64251	-2.50497	0.12065	0.16291	0	0	0	0	0	0	0	0.0455379	0.0176412	0.196252	0.101752	0.477417	0.441676	0.00569207	0.0477648	0.632951	0.0030628	0.805901	0.796952
BMS1	1.82109e-14	3.43914e-14	16.8443	13	stability	-1.60423	-1.86241	-0.819169	-3.50764	-1.94896	1.36391	0	0	0	0	0	0	0	0.124583	0.0316415	0.326274	0.0738067	0.282474	0.335559	0.126622	0.0601943	0.57827	2.66808e-05	0.0457403	0.240916
BNIP1	0.0012141	0.000180901	NA	4	abundance (SDS)	-0.106827	-0.45484	0.550485	0.387249	2.34938	-0.13147	0	0	0	0	0	0	0	0.933697	0.899781	0.756773	0.578396	0.00321896	0.869902	0.855264	0.789927	0.764243	0.805793	0.0288265	0.851806
BNIP1	0.0012141	0.000180901	NA	4	abundance (NP-40)	0.370888	-0.0768849	-0.360449	0.427986	2.69254	-0.49981	1	0	0	0	0	1	0	0.349827	0.464295	0.361886	0.0951661	0.000180901	0.256477	0.741427	0.814461	0.744725	0.722323	0.0012141	0.695596
BNIP1	0.0012141	0.000180901	NA	4	stability	0.20558	0.545653	0.591678	0.443889	1.09331	1.27711	0	0	0	0	0	0	0	0.452663	0.354189	0.37922	0.271513	0.0900164	0.26841	0.804848	0.705624	0.687424	0.741481	0.410798	0.292757
BOD1L1	0.000263799	0.000322754	NA	6	abundance (SDS)	0.0465152	0.356103	0.809613	-0.790857	-1.16336	0.115062	0	0	0	0	0	0	0	0.938698	0.880002	0.292403	0.152309	0.0535189	0.834103	0.863129	0.812523	0.672259	0.680124	0.489077	0.854125
BOD1L1	0.000263799	0.000322754	NA	6	abundance (NP-40)	-0.0383143	0.0567579	0.467198	-1.30963	-0.6041	0.816039	0	0	0	0	0	0	0	0.470421	0.407815	0.167561	0.013079	0.103644	0.0468276	0.821446	0.818169	0.708115	0.227558	0.651097	0.539453
BOD1L1	0.000263799	0.000322754	NA	6	stability	-0.555068	-0.312042	0.0687494	-3.1189	-3.0458	-0.395757	1	0	0	0	1	1	0	0.245164	0.342203	0.488457	0.000322754	0.00198887	0.448966	0.702005	0.77976	0.83077	0.000263799	0.00039595	0.756463
BOLA2	0.0202371	0.0768052	NA	NA	abundance (SDS)	-0.275588	-0.0738943	0.000416879	1.08541	0.941942	-0.146073	0	0	0	0	0	0	0	0.926605	0.961235	0.931787	0.354541	0.46099	0.918106	0.828364	0.85966	0.86861	0.534514	0.611188	0.849687
BOLA2	0.0202371	0.0768052	NA	NA	abundance (NP-40)	-1.40247	-0.813937	-1.26352	-0.512235	1.5504	0.759585	0	0	0	0	0	0	0	0.16474	0.339191	0.111069	0.267152	0.0768052	0.209693	0.178022	0.540691	0.254436	0.690655	0.113941	0.571853
BOLA2	0.0202371	0.0768052	NA	NA	stability	1.52361	0.969421	1.37842	0.288069	0.373779	2.18067	0	0	0	0	0	0	0	0.138369	0.384908	0.31258	0.417722	0.436208	0.126205	0.158504	0.489949	0.232669	0.78583	0.762908	0.0202371
BOP1	1.10448e-14	1.04702e-05	25.4351	8	abundance (SDS)	-0.0945903	-0.902305	-0.349277	-1.12359	0.23501	1.86519	0	0	0	0	0	0	0	0.928827	0.170682	0.808654	0.0245612	0.643352	0.000500367	0.856927	0.630501	0.813951	0.512533	0.835561	0.118522
BOP1	1.10448e-14	1.04702e-05	25.4351	8	abundance (NP-40)	0.431299	-1.71048	-3.28031	11.2505	6.37704	-9.00272	1	0	0	1	1	1	1	0.213479	0.0481681	0.0039569	1.04702e-05	2.64749e-05	0.000371684	0.721158	0.0708766	4.14437e-05	1.10448e-14	1.10448e-14	1.10448e-14
BOP1	1.10448e-14	1.04702e-05	25.4351	8	stability	-0.978179	-0.252869	1.12592	2.45018	0.929192	6.35489	1	0	0	0	0	0	1	0.0622832	0.444286	0.139622	0.0241828	0.153199	7.05209e-05	0.484491	0.794289	0.389568	0.00698512	0.514637	1.85401e-14
BPGM	0.017575	0.0129898	NA	NA	abundance (SDS)	0.133765	-1.29208	-0.949133	-0.00499976	-1.87682	-2.49551	0	0	0	0	0	0	0	0.941143	0.91429	0.885546	0.92849	0.469784	0.269801	0.851477	0.410502	0.607593	0.868085	0.115084	0.017575
BPGM	0.017575	0.0129898	NA	NA	abundance (NP-40)	0.645841	1.57276	0.267132	1.45671	0.0728291	-0.635356	0	0	0	0	0	0	0	0.141502	0.0129898	0.216308	0.0195346	0.441478	0.17156	0.631332	0.106865	0.77169	0.152292	0.815219	0.636403
BPGM	0.017575	0.0129898	NA	NA	stability	0.500002	0.083386	0.829025	0.348456	1.50511	2.07448	0	0	0	0	0	0	0	0.380643	0.480316	0.326274	0.329295	0.0871722	0.129564	0.722437	0.828296	0.572832	0.77004	0.167039	0.0299537
BPHL	0.0116222	0.025403	25.7069	NA	abundance (SDS)	-0.640863	-1.71012	-0.866745	0.846795	-1.52877	-2.60974	0	0	0	0	0	0	0	0.873109	0.490959	0.815904	0.466606	0.252402	0.0342717	0.736104	0.174896	0.647089	0.656087	0.267824	0.0116222
BPHL	0.0116222	0.025403	25.7069	NA	abundance (NP-40)	-0.472594	-0.485409	0.0452494	0.623351	-0.261658	-0.830935	0	0	0	0	0	0	0	0.228902	0.305634	0.461135	0.0855037	0.257893	0.025403	0.706088	0.701205	0.820227	0.642121	0.773138	0.530616
BPHL	0.0116222	0.025403	25.7069	NA	stability	0.519978	0.217602	0.708239	0.20619	0.682877	0.333294	0	0	0	0	0	0	0	0.334524	0.43125	0.292971	0.326089	0.289026	0.422928	0.715229	0.802248	0.635496	0.804717	0.647516	0.774162
BPNT1	4.11613e-08	0.000117638	24.3955	12	abundance (SDS)	0.0960356	0.578471	0.206011	0.03648	-3.42047	-2.83211	1	0	0	0	0	1	1	0.932669	0.795678	0.896061	0.926341	0.00034082	0.000596921	0.856732	0.755951	0.840406	0.86436	0.00032346	0.004818
BPNT1	4.11613e-08	0.000117638	24.3955	12	abundance (NP-40)	0.457464	0.573189	0.711114	-0.963774	-4.22057	-4.21577	1	0	0	0	0	1	1	0.194893	0.0404532	0.16438	0.000996672	0.000650962	0.000117638	0.711727	0.665009	0.598186	0.447504	4.11613e-08	4.28284e-08
BPNT1	4.11613e-08	0.000117638	24.3955	12	stability	1.29508	1.00219	1.19245	-1.21383	-0.36581	1.20428	0	0	0	0	0	0	0	0.0630487	0.0816068	0.254591	0.0291766	0.424596	0.176671	0.28171	0.469393	0.346379	0.33264	0.765186	0.33876
BPTF	3.41879e-08	1.38116e-05	NA	7	abundance (SDS)	-0.155846	0.089311	0.400745	0.360583	0.836424	0.865992	0	0	0	0	0	0	0	0.933699	0.959338	0.882052	0.736967	0.421948	0.344132	0.848238	0.857634	0.802766	0.811576	0.660675	0.647433
BPTF	3.41879e-08	1.38116e-05	NA	7	abundance (NP-40)	-0.20437	-0.447235	-0.0499316	-0.544718	0.359673	0.804659	0	0	0	0	0	0	0	0.372071	0.255933	0.454127	0.0390747	0.151405	0.0204185	0.78747	0.715462	0.819395	0.677281	0.744968	0.546126
BPTF	3.41879e-08	1.38116e-05	NA	7	stability	-1.52926	-0.743398	-0.644432	4.43419	2.20563	0.978767	1	0	0	0	1	0	0	0.0731736	0.150227	0.243333	1.38116e-05	0.000962855	0.270686	0.155955	0.618169	0.66497	3.41879e-08	0.0183919	0.484124
BRAF	0.0109404	0.00506081	NA	NA	abundance (SDS)	2.31919	2.57099	2.36412	2.23645	2.62577	2.38007	0	0	0	0	0	0	0	0.326491	0.341913	0.406275	0.172837	0.136776	0.134348	0.0318604	0.0134032	0.0274357	0.0416554	0.0109404	0.0259829
BRAF	0.0109404	0.00506081	NA	NA	abundance (NP-40)	0.0766167	-0.047198	-0.324067	-0.792559	-0.944756	-0.9853	0	0	0	0	0	0	0	0.466652	0.439781	0.293709	0.00506081	0.010215	0.102798	0.814511	0.819882	0.755764	0.553145	0.459789	0.433492
BRAF	0.0109404	0.00506081	NA	NA	stability	0.0503018	0.0905476	0.149809	-0.089537	-0.090105	0.169411	0	0	0	0	0	0	0	0.468912	0.437018	0.439094	0.455812	0.44562	0.44958	0.833794	0.827061	0.816198	0.827237	0.827138	0.812339
BRAP	0.0664743	0.000940791	NA	NA	abundance (SDS)	0.2537	0.138612	0.360635	-0.570725	-1.47967	-0.364231	0	0	0	0	0	0	0	0.924515	0.957587	0.897571	0.67695	0.260678	0.782689	0.832308	0.850776	0.811565	0.758283	0.296126	0.8108
BRAP	0.0664743	0.000940791	NA	NA	abundance (NP-40)	-0.092398	-0.372424	-0.658338	-1.2199	-1.18608	-0.0443822	0	0	0	0	0	0	0	0.348199	0.124369	0.106285	0.00163691	0.00164896	0.471579	0.811506	0.740937	0.625197	0.281001	0.302238	0.82038
BRAP	0.0664743	0.000940791	NA	NA	stability	-0.434018	0.00905398	0.46627	1.83	0.558038	1.43486	0	0	0	0	0	0	0	0.27191	0.496554	0.34798	0.000940791	0.255139	0.205886	0.744653	0.840195	0.734094	0.0664743	0.700852	0.201948
BRAT1	8.60322e-07	0.000183927	NA	4	abundance (SDS)	0.453576	0.382314	-0.126103	1.30562	1.626	-0.672168	0	0	0	0	0	0	0	0.831027	0.91488	0.917971	0.0620394	0.034443	0.378004	0.79024	0.806883	0.852572	0.40211	0.215424	0.725409
BRAT1	8.60322e-07	0.000183927	NA	4	abundance (NP-40)	0.590225	0.345546	-0.628418	0.81827	1.23288	-1.35964	0	0	0	0	0	0	0	0.164862	0.184574	0.335188	0.162127	0.0638517	0.0794341	0.657417	0.749331	0.639719	0.538137	0.272995	0.200055
BRAT1	8.60322e-07	0.000183927	NA	4	stability	-0.621705	-0.813787	-0.474772	4.01271	1.5537	-0.240394	1	0	0	0	1	0	0	0.232733	0.0920712	0.426034	0.000183927	0.12389	0.470198	0.674855	0.581216	0.731216	8.60322e-07	0.145228	0.797161
BRCC3	0.189874	0.0276138	25.6607	NA	abundance (SDS)	-0.5285	-0.0561106	-0.52496	0.485319	0.963114	0.639576	0	0	0	0	0	0	0	0.720367	0.959437	0.749237	0.379215	0.0955409	0.217889	0.770503	0.861932	0.771491	0.782171	0.600524	0.736532
BRCC3	0.189874	0.0276138	25.6607	NA	abundance (NP-40)	0.197599	0.191709	-0.522511	-0.173996	0.0388936	-0.718963	0	0	0	0	0	0	0	0.354252	0.258547	0.164896	0.286512	0.468683	0.180955	0.789068	0.790442	0.686496	0.794486	0.821345	0.594019
BRCC3	0.189874	0.0276138	25.6607	NA	stability	0.474753	0.618676	0.799338	-1.18227	-0.0189951	1.4583	0	0	0	0	0	0	0	0.3175	0.326572	0.384768	0.0276138	0.496969	0.282266	0.731222	0.676147	0.589042	0.352953	0.838697	0.189874
BRD2	0.00150156	0.000801981	8.42488	4	abundance (SDS)	-1.12203	-1.39939	-0.951727	0.312682	0.963451	-0.600004	0	0	0	0	0	0	0	0.0759221	0.0238258	0.297449	0.581521	0.0873976	0.29083	0.513441	0.344276	0.606289	0.821334	0.600352	0.749317
BRD2	0.00150156	0.000801981	8.42488	4	abundance (NP-40)	-0.956434	-1.03513	-1.24437	1.20111	2.65068	0.350151	1	0	0	0	0	1	0	0.107229	0.0430333	0.0283471	0.0042017	0.000801981	0.129855	0.452257	0.400761	0.265972	0.292738	0.00150156	0.74792
BRD2	0.00150156	0.000801981	8.42488	4	stability	-0.249627	-0.163668	-0.111102	2.29066	0.901037	0.678202	0	0	0	0	0	0	0	0.383489	0.427663	0.466366	0.0127735	0.144282	0.384341	0.795041	0.813484	0.823426	0.013286	0.531501	0.649688
BRD3	0.000115658	7.02158e-05	8.493	7	abundance (SDS)	0.242083	-0.969969	-0.129344	-2.38848	-3.49826	-1.82646	1	0	0	0	0	1	0	0.914967	0.723198	0.919665	0.0110872	0.00198186	0.0381849	0.834342	0.59702	0.85211	0.0252788	0.000218838	0.130338
BRD3	0.000115658	7.02158e-05	8.493	7	abundance (NP-40)	-0.152164	-1.13498	-1.01509	-1.59735	-1.17153	-1.38366	0	0	0	0	0	0	0	0.441015	0.171849	0.107268	0.0179462	0.0101058	0.035475	0.799294	0.335111	0.413961	0.0994647	0.311509	0.187518
BRD3	0.000115658	7.02158e-05	8.493	7	stability	-0.73688	0.0875108	-0.142447	3.26556	0.910227	-0.0888312	1	0	0	0	1	0	0	0.258504	0.485958	0.468615	7.02158e-05	0.143094	0.482918	0.621439	0.827587	0.817612	0.000115658	0.526037	0.827359
BRD4	1.85401e-14	5.98887e-07	15.7666	17	abundance (SDS)	-0.860934	-1.36676	-0.541361	-2.03765	-2.2537	-1.23017	0	0	0	0	0	0	0	0.459326	0.12718	0.789666	0.00677984	0.0068078	0.0709829	0.649733	0.364298	0.766868	0.0747014	0.0394469	0.448663
BRD4	1.85401e-14	5.98887e-07	15.7666	17	abundance (NP-40)	0.261938	-0.876446	-0.840144	-1.55642	-1.29245	-0.546229	0	0	0	0	0	0	0	0.351018	0.0699624	0.0314049	0.0112221	0.0031656	0.143946	0.773065	0.502942	0.525096	0.111961	0.237413	0.676643
BRD4	1.85401e-14	5.98887e-07	15.7666	17	stability	-2.31801	-1.48836	-1.09481	6.71419	2.84962	0.0202417	1	0	0	0	1	1	0	0.0190093	0.0706676	0.153428	5.98887e-07	0.000564967	0.497016	0.0119144	0.175008	0.409822	1.85401e-14	0.00110008	0.838507
BRD8	0.00419329	0.000206169	9.4308	4	abundance (SDS)	0.453515	0.624908	1.28059	1.87811	1.90175	0.378108	0	0	0	0	0	0	0	0.886026	0.89863	0.490594	0.0575077	0.0719165	0.7167	0.790255	0.741362	0.417607	0.114706	0.107905	0.807805
BRD8	0.00419329	0.000206169	9.4308	4	abundance (NP-40)	0.362886	0.860391	0.6799	2.04443	1.29418	-0.11539	0	0	0	0	0	0	0	0.396548	0.0163768	0.143291	0.00484219	0.0366068	0.441574	0.74396	0.512815	0.614375	0.0220391	0.236414	0.806967
BRD8	0.00419329	0.000206169	9.4308	4	stability	-1.26488	-1.37382	0.519404	2.56632	1.11513	1.03476	1	0	0	0	1	0	0	0.203382	0.0134561	0.357147	0.000206169	0.153804	0.318373	0.300354	0.235271	0.71544	0.00419329	0.396595	0.448645
BRE	0.0562636	0.000700512	24.9994	NA	abundance (SDS)	0.0423795	0.519091	-0.0221711	1.15165	1.35297	0.444636	0	0	0	0	0	0	0	0.941894	0.892266	0.92994	0.137341	0.104722	0.572615	0.863639	0.773116	0.866078	0.496041	0.372803	0.792438
BRE	0.0562636	0.000700512	24.9994	NA	abundance (NP-40)	-0.449479	-0.0587968	-0.756251	-0.0383913	1.16752	0.859881	0	0	0	0	0	0	0	0.240557	0.464578	0.0924057	0.471452	0.0435272	0.000700512	0.714648	0.817799	0.573709	0.821432	0.314084	0.513127
BRE	0.0562636	0.000700512	24.9994	NA	stability	1.36117	0.948647	1.88398	0.415394	-0.143998	0.843386	0	0	0	0	0	0	0	0.0485816	0.205576	0.0233105	0.330493	0.46659	0.122517	0.242489	0.502779	0.0562636	0.750497	0.817316	0.564811
BRI3BP	1.16478e-06	0.00256834	21.7907	5	abundance (SDS)	-1.49658	-1.2166	-1.0174	-1.73662	-3.82085	-4.38644	1	0	0	0	0	0	1	0.513683	0.802482	0.784629	0.17721	0.0109277	0.00256834	0.286257	0.456956	0.572113	0.163159	3.78068e-05	1.16478e-06
BRI3BP	1.16478e-06	0.00256834	21.7907	5	abundance (NP-40)	0.385454	-0.550637	-0.64259	-0.418874	-2.73972	-2.63733	1	0	0	0	0	1	1	0.319361	0.273882	0.115993	0.288735	0.00731339	0.00424843	0.736727	0.674772	0.632912	0.725495	0.000949394	0.00160517
BRI3BP	1.16478e-06	0.00256834	21.7907	5	stability	0.272671	1.54181	0.32574	-3.06735	-0.813703	-0.452589	0	0	0	0	0	0	0	0.445111	0.166854	0.463934	0.010438	0.359604	0.451376	0.789595	0.150385	0.776176	0.000351816	0.581262	0.738642
BRIP1	2.49437e-08	0.00517197	NA	5	abundance (SDS)	1.4052	1.88884	1.44922	2.16403	-2.91946	-3.43	0	0	0	0	0	0	0	0.643163	0.537732	0.673171	0.127361	0.0876158	0.031092	0.340736	0.111586	0.314159	0.0517545	0.00334705	0.000308308
BRIP1	2.49437e-08	0.00517197	NA	5	abundance (NP-40)	1.6784	1.89193	1.76182	-1.11745	-4.27994	-3.49853	1	0	0	0	0	1	1	0.0414233	0.0370927	0.0153818	0.0705637	0.00711907	0.00517197	0.0783306	0.0386078	0.0600836	0.34655	2.49437e-08	9.81023e-06
BRIP1	2.49437e-08	0.00517197	NA	5	stability	-0.197208	-0.390443	-0.404763	1.88056	0.360464	-0.401056	0	0	0	0	0	0	0	0.400529	0.371884	0.310806	0.0483378	0.427647	0.419926	0.806625	0.758043	0.753751	0.0568757	0.766697	0.754872
BRIX1	1.82109e-14	6.45561e-09	20.1045	9	abundance (SDS)	-0.363704	0.206679	0.0886465	-8.14227	-3.23398	5.24479	1	0	0	0	1	1	1	0.893362	0.947659	0.922351	6.45561e-09	0.00242945	1.14284e-05	0.810913	0.840297	0.857722	1.82109e-14	0.000808958	2.21481e-09
BRIX1	1.82109e-14	6.45561e-09	20.1045	9	abundance (NP-40)	-1.45111	0.0368087	-3.98083	-1.92473	-5.60246	1.09926	1	0	0	0	0	1	0	0.144288	0.49189	0.0167104	0.18104	0.00549271	0.335733	0.15483	0.821708	2.88e-07	0.0342537	5.30224e-14	0.358479
BRIX1	1.82109e-14	6.45561e-09	20.1045	9	stability	1.46438	0.476806	1.54851	-2.33222	0.649197	1.02828	0	0	0	0	0	0	0	0.172283	0.446011	0.283554	0.188493	0.423878	0.44293	0.186811	0.730522	0.147462	0.0112651	0.662857	0.452796
BROX	0.0742958	0.0337122	NA	NA	abundance (SDS)	-0.174156	0.0346637	-0.106768	0.394886	-1.31156	-1.33543	0	0	0	0	0	0	0	0.918945	0.961054	0.917293	0.508201	0.0557688	0.0337122	0.845458	0.86458	0.855272	0.804088	0.398431	0.383645
BROX	0.0742958	0.0337122	NA	NA	abundance (NP-40)	-0.534261	1.6817	0.450564	0.480929	-0.486982	-0.0149393	0	0	0	0	0	0	0	0.372499	0.128154	0.361886	0.354232	0.276208	0.493786	0.681659	0.0775427	0.714253	0.702923	0.700598	0.82544
BROX	0.0742958	0.0337122	NA	NA	stability	-0.804764	-1.79337	-0.897407	0.40678	-0.298086	0.727561	0	0	0	0	0	0	0	0.335432	0.143327	0.357147	0.412941	0.459828	0.411529	0.586117	0.0742958	0.533648	0.753138	0.783325	0.626069
BSDC1	5.52257e-08	0.00119759	NA	13	abundance (SDS)	-0.195853	0.467463	0.139159	-4.82428	-4.15538	-2.11529	1	0	0	0	1	1	0	0.933469	0.935153	0.922072	0.00119759	0.00716139	0.0923527	0.842047	0.786762	0.850697	5.52257e-08	5.17237e-06	0.0598364
BSDC1	5.52257e-08	0.00119759	NA	13	abundance (NP-40)	0.0540179	0.205321	1.45187	0.990972	-0.228181	-0.813069	0	0	0	0	0	0	0	0.474477	0.3525	0.11465	0.359959	0.431987	0.170853	0.818663	0.787244	0.154484	0.429784	0.781692	0.541202
BSDC1	5.52257e-08	0.00119759	NA	13	stability	-0.0377353	0.601812	-0.626898	-2.92477	-1.16304	1.31994	0	0	0	0	0	0	0	0.491506	0.340522	0.392853	0.17282	0.332897	0.281578	0.835796	0.683244	0.672624	0.000750842	0.36541	0.266681
BSG	3.23509e-14	7.52413e-05	20.2172	3	abundance (SDS)	-0.545528	-1.33649	-0.818143	0.662785	1.74792	3.42687	1	0	0	0	0	0	1	0.895388	0.760988	0.837172	0.601203	0.161161	0.00621711	0.765674	0.382989	0.668618	0.728667	0.15831	0.000313215
BSG	3.23509e-14	7.52413e-05	20.2172	3	abundance (NP-40)	-0.337857	-0.610569	-0.737786	0.228549	2.1951	5.63795	1	0	0	0	0	0	1	0.271267	0.112307	0.0590848	0.238305	0.00137031	0.00582889	0.751662	0.648108	0.583872	0.781601	0.0120441	3.23509e-14
BSG	3.23509e-14	7.52413e-05	20.2172	3	stability	-0.576094	-0.991288	-0.879414	-2.75207	-0.848908	-1.54108	1	0	0	0	1	0	0	0.303808	0.185376	0.24273	7.52413e-05	0.233648	0.389631	0.69373	0.476272	0.544195	0.00176972	0.561696	0.150705
BST2	6.81382e-11	0.000575224	4.14315	2	abundance (SDS)	-1.15156	-3.25978	-2.35468	2.93393	1.45845	-3.68694	0	0	0	0	0	0	0	0.861354	0.326185	0.592528	0.111205	0.477673	0.0662522	0.496096	0.000715742	0.028321	0.0031429	0.308658	7.99743e-05
BST2	6.81382e-11	0.000575224	4.14315	2	abundance (NP-40)	0.291764	-3.3786	-2.44208	1.46654	2.58365	-2.97737	1	0	0	0	0	1	0	0.38653	0.0858892	0.166772	0.0333445	0.0050995	0.0240829	0.764996	2.21113e-05	0.00411692	0.147894	0.00209318	0.000258125
BST2	6.81382e-11	0.000575224	4.14315	2	stability	-1.99435	-1.76063	-1.43654	-5.14447	-4.65733	-2.9133	1	0	0	0	1	1	0	0.107851	0.38154	0.432071	0.000575224	0.00606491	0.344062	0.0393519	0.0818117	0.20107	6.81382e-11	5.43933e-09	0.00079516
BTAF1	0.093765	0.000874362	21.3253	NA	abundance (SDS)	0.0556793	0.383717	0.352495	0.457841	0.571601	0.643413	0	0	0	0	0	0	0	0.937818	0.880401	0.828322	0.407561	0.32722	0.212774	0.861986	0.806574	0.81328	0.78918	0.75802	0.735251
BTAF1	0.093765	0.000874362	21.3253	NA	abundance (NP-40)	0.117058	0.152123	-0.186617	-1.16483	-0.517141	-0.580601	0	0	0	0	0	0	0	0.434965	0.283636	0.386603	0.00710226	0.0794408	0.0418938	0.806631	0.799303	0.791618	0.315809	0.688677	0.661729
BTAF1	0.093765	0.000874362	21.3253	NA	stability	0.102367	-0.633232	0.310415	1.71236	0.55345	0.0698445	0	0	0	0	0	0	0	0.481963	0.263077	0.407127	0.000874362	0.274878	0.47909	0.824988	0.669881	0.78018	0.093765	0.702631	0.830587
BTF3	8.58194e-11	0.000237804	10.1586	6	abundance (SDS)	0.0265636	-0.190566	-0.20709	0.321666	2.15228	0.750559	0	0	0	0	0	0	0	0.943993	0.955061	0.915765	0.785026	0.0502373	0.450057	0.865555	0.84289	0.84023	0.819563	0.0535119	0.696359
BTF3	8.58194e-11	0.000237804	10.1586	6	abundance (NP-40)	-1.28891	-0.52281	-1.35374	1.57788	1.90379	1.32976	0	0	0	0	0	0	0	0.122349	0.393407	0.000821188	0.0167074	0.11206	0.0845732	0.239468	0.686374	0.203206	0.105292	0.0369913	0.216267
BTF3	8.58194e-11	0.000237804	10.1586	6	stability	0.937538	-0.626255	0.59494	-5.12029	-1.28922	2.43988	1	0	0	0	1	0	0	0.345487	0.45833	0.43576	0.000237804	0.388121	0.19811	0.50957	0.672901	0.686085	8.58194e-11	0.285292	0.00729619
BTF3L4	7.73649e-06	0.0561203	25.0854	NA	abundance (SDS)	0.0825848	-0.449067	0.251689	0.689403	-0.769114	-1.15556	0	0	0	0	0	0	0	0.940267	0.939192	0.910799	0.561009	0.585464	0.33519	0.858525	0.791353	0.832663	0.719303	0.688995	0.493723
BTF3L4	7.73649e-06	0.0561203	25.0854	NA	abundance (NP-40)	-0.480629	-0.00580071	0.435619	2.0795	0.555812	-1.53643	0	0	0	0	0	0	0	0.349827	0.499318	0.167222	0.0561203	0.377071	0.0683863	0.703038	0.826954	0.719628	0.0192342	0.67256	0.119073
BTF3L4	7.73649e-06	0.0561203	25.0854	NA	stability	0.300725	0.74937	-0.347041	-1.2305	-0.215465	3.6994	0	0	0	0	0	0	0	0.426793	0.422222	0.445091	0.200673	0.476541	0.0843485	0.782658	0.61515	0.770429	0.322007	0.802714	7.73649e-06
BTN2A1	0.410003	0.0299627	NA	NA	abundance (SDS)	0.535459	-0.890489	0.561864	1.21149	0.186646	-0.341095	0	0	0	0	0	0	0	0.857497	0.83887	0.844181	0.193849	0.878201	0.763267	0.768545	0.636091	0.760916	0.460066	0.84351	0.815642
BTN2A1	0.410003	0.0299627	NA	NA	abundance (NP-40)	0.76776	-0.249175	0.575088	0.554503	1.0211	1.01589	0	0	0	0	0	0	0	0.0408768	0.304332	0.0299627	0.187052	0.0364652	0.136531	0.567273	0.776388	0.664172	0.673121	0.410003	0.413434
BTN2A1	0.410003	0.0299627	NA	NA	stability	-0.13428	0.348335	-0.0291751	-0.343243	-0.398987	-0.865113	0	0	0	0	0	0	0	0.466572	0.391904	0.495264	0.386109	0.396041	0.347433	0.819159	0.770073	0.837134	0.771469	0.755495	0.55246
BUB1	6.85531e-10	0.000131894	NA	15	abundance (SDS)	0.694639	0.740139	2.612	5.39162	-1.62091	-3.99479	1	0	0	0	1	0	1	0.841697	0.89314	0.0368324	0.000131894	0.225315	0.00370134	0.717417	0.700412	0.0115245	6.85531e-10	0.218033	1.37068e-05
BUB1	6.85531e-10	0.000131894	NA	15	abundance (NP-40)	-0.0808139	0.793565	2.54587	3.37189	-2.53144	-4.06511	1	0	0	1	1	0	1	0.463669	0.0626276	0.000457341	0.0038079	0.0227853	0.0043095	0.81372	0.552564	0.00251606	2.31063e-05	0.00269941	1.47527e-07
BUB1	6.85531e-10	0.000131894	NA	15	stability	-0.3401	-0.381307	-0.503787	1.15149	0.553627	0.196583	0	0	0	0	0	0	0	0.26551	0.164561	0.210201	0.206277	0.3372	0.460982	0.772325	0.760728	0.721089	0.372923	0.702562	0.806757
BUB1B	0.000378641	9.85058e-09	NA	15	abundance (SDS)	0.716004	1.45907	2.02917	2.72908	-0.709209	-3.0675	1	0	0	0	1	0	1	0.172359	8.78786e-05	9.85058e-09	1.06016e-05	0.17124	2.37892e-05	0.709571	0.308288	0.076502	0.00729861	0.712093	0.00174736
BUB1B	0.000378641	9.85058e-09	NA	15	abundance (NP-40)	0.658558	1.33418	2.46914	1.47941	-1.25505	-2.91009	1	0	0	1	0	0	1	0.0963911	0.0125399	0.0027159	0.0218985	0.00235398	0.000432663	0.625088	0.213831	0.0036293	0.142267	0.259511	0.000378641
BUB1B	0.000378641	9.85058e-09	NA	15	stability	-0.720405	-0.846187	-0.78306	0.779527	0.921992	-0.022035	0	0	0	0	0	0	0	0.290365	0.143883	0.195508	0.201847	0.115326	0.495529	0.629587	0.563233	0.597712	0.599573	0.518984	0.838233
BUB3	0.00020584	2.56767e-06	16.9248	6	abundance (SDS)	-0.140442	0.176591	0.266263	1.30906	0.24309	-0.0396819	0	0	0	0	0	0	0	0.918825	0.936659	0.848047	0.00730081	0.647459	0.94409	0.85051	0.845081	0.830062	0.399981	0.834167	0.86397
BUB3	0.00020584	2.56767e-06	16.9248	6	abundance (NP-40)	0.0176509	-0.735863	-0.161322	1.31897	0.171803	-0.134926	0	0	0	0	0	0	0	0.483944	0.0265887	0.375414	0.000548757	0.375854	0.133157	0.824985	0.584918	0.797301	0.222287	0.794978	0.802956
BUB3	0.00020584	2.56767e-06	16.9248	6	stability	-0.718131	0.249746	-1.354	-3.16377	-1.07881	-1.55854	1	0	0	0	1	0	0	0.303141	0.406525	0.21154	2.56767e-06	0.305956	0.177331	0.630699	0.795014	0.246624	0.00020584	0.420215	0.143163
BUD13	1.82515e-06	0.0276353	NA	NA	abundance (SDS)	-0.230493	-0.0972291	0.325933	-0.544053	0.43179	1.16163	0	0	0	0	0	0	0	0.903324	0.955712	0.84595	0.388616	0.48122	0.0334692	0.836331	0.856571	0.818713	0.766097	0.795539	0.490111
BUD13	1.82515e-06	0.0276353	NA	NA	abundance (NP-40)	0.306347	1.47531	0.748803	3.7382	2.1352	0.776586	0	0	0	0	0	0	0	0.413433	0.0900019	0.174115	0.0276353	0.0647642	0.319126	0.760893	0.144044	0.577833	1.82515e-06	0.0153945	0.562285
BUD13	1.82515e-06	0.0276353	NA	NA	stability	0.30837	-1.52392	-0.41094	-0.686618	0.0865371	0.275386	0	0	0	0	0	0	0	0.450346	0.155992	0.440149	0.374745	0.49073	0.473199	0.780707	0.158361	0.751867	0.645769	0.827755	0.788939
BUD31	2.13105e-11	3.06742e-05	12.4297	9	abundance (SDS)	-0.201517	-0.344068	-0.251954	-5.79986	-4.41847	0.577877	1	0	0	0	1	1	0	0.928746	0.942168	0.908851	3.06742e-05	0.00106065	0.531136	0.841136	0.81503	0.832616	2.13105e-11	9.45532e-07	0.75613
BUD31	2.13105e-11	3.06742e-05	12.4297	9	abundance (NP-40)	-1.61523	-0.528106	-0.913381	-4.01735	-3.80536	1.44201	1	0	0	0	1	1	0	0.114967	0.404444	0.129867	0.00685074	0.00977307	0.173028	0.094379	0.684203	0.47982	2.15525e-07	1.10587e-06	0.15902
BUD31	2.13105e-11	3.06742e-05	12.4297	9	stability	0.633971	-0.0775347	0.0220279	0.410815	1.19389	0.143447	0	0	0	0	0	0	0	0.314273	0.490834	0.496659	0.412941	0.329011	0.484228	0.66956	0.829293	0.838234	0.751906	0.34545	0.817421
BYSL	3.70819e-12	0.00012378	13.1182	11	abundance (SDS)	-0.233865	-0.125413	0.13381	0.561475	1.6239	2.30969	0	0	0	0	0	0	0	0.885747	0.949499	0.902253	0.211417	0.00351525	0.00012378	0.835757	0.85267	0.85147	0.76103	0.216497	0.0328623
BYSL	3.70819e-12	0.00012378	13.1182	11	abundance (NP-40)	-1.12057	-0.125689	-0.951917	1.87581	3.10513	2.02303	1	0	0	0	0	1	0	0.090148	0.373741	0.191375	0.0613655	0.000728278	0.0477303	0.344511	0.804871	0.455175	0.0408795	0.000121921	0.0238827
BYSL	3.70819e-12	0.00012378	13.1182	11	stability	2.08294	1.55417	1.65842	5.44451	1.85431	2.04969	1	0	0	0	1	0	0	0.0225569	0.0577592	0.142156	0.000219566	0.029778	0.189757	0.0290701	0.145026	0.10934	3.70819e-12	0.0617098	0.0326634
BZW1	1.85401e-14	0.000148841	18.6313	7	abundance (SDS)	-0.214378	-0.153189	0.417283	0.435471	-0.352672	-0.60694	0	0	0	0	0	0	0	0.894801	0.945226	0.728181	0.34827	0.540101	0.216124	0.839033	0.848634	0.798962	0.794657	0.813243	0.747132
BZW1	1.85401e-14	0.000148841	18.6313	7	abundance (NP-40)	-0.456386	-0.853361	-1.07827	-1.42704	-1.00545	-1.34993	0	0	0	0	0	0	0	0.262286	0.18784	0.225293	0.0349575	0.0157105	0.05037	0.712124	0.517101	0.372301	0.166057	0.420293	0.20525
BZW1	1.85401e-14	0.000148841	18.6313	7	stability	0.862738	1.89689	3.37293	6.16883	2.93249	4.38709	1	0	0	0	1	1	0	0.346495	0.2073	0.163838	0.000148841	0.00760607	0.0144747	0.553823	0.0539883	6.06634e-05	1.85401e-14	0.000722071	4.99481e-08
BZW2	2.13639e-05	0.00326202	19.1325	7	abundance (SDS)	-0.936812	-0.251588	-0.763559	-0.179127	0.436146	0.328464	0	0	0	0	0	0	0	0.104929	0.924383	0.377037	0.761582	0.389694	0.474293	0.613736	0.83268	0.69122	0.844688	0.794494	0.818206
BZW2	2.13639e-05	0.00326202	19.1325	7	abundance (NP-40)	-1.07168	-0.967025	-2.10213	-2.02496	-0.884333	-0.69662	0	0	0	0	0	0	0	0.173551	0.0509235	0.0665708	0.015709	0.0297189	0.127196	0.376641	0.445394	0.0175797	0.0237125	0.498051	0.605779
BZW2	2.13639e-05	0.00326202	19.1325	7	stability	1.591	0.884517	3.54318	3.19221	2.74096	2.98335	1	0	0	0	0	1	0	0.224536	0.336326	0.100475	0.0144213	0.00326202	0.0337551	0.131267	0.54122	2.13639e-05	0.000175963	0.00186506	0.000555122
C10ORF76	0.061451	0.0578762	21.1482	NA	abundance (SDS)	-0.0585577	-0.629101	-0.380476	0.747714	1.30539	-0.0231751	0	0	0	0	0	0	0	0.939649	0.825932	0.860003	0.240431	0.0578762	0.945287	0.861624	0.739993	0.807286	0.697472	0.402253	0.865959
C10ORF76	0.061451	0.0578762	21.1482	NA	abundance (NP-40)	0.512172	-0.370416	0.732956	0.171689	-1.29608	-1.62188	0	0	0	0	0	0	0	0.0996147	0.288044	0.15614	0.397668	0.150969	0.26419	0.69068	0.741578	0.586496	0.795003	0.235316	0.0925742
C10ORF76	0.061451	0.0578762	21.1482	NA	stability	-0.710859	0.179527	-1.85568	-1.32377	-0.100282	0.624649	0	0	0	0	0	0	0	0.252183	0.459616	0.141103	0.0901951	0.49031	0.470373	0.634231	0.810293	0.061451	0.264389	0.825357	0.673592
C11ORF54	4.38e-07	0.00208329	NA	3	abundance (SDS)	-0.384912	-0.000870911	-0.188836	0.159851	0.628015	0.596487	0	0	0	0	0	0	0	0.88902	0.963798	0.911743	0.866102	0.461794	0.430619	0.80631	0.868558	0.843164	0.847638	0.740348	0.750416
C11ORF54	4.38e-07	0.00208329	NA	3	abundance (NP-40)	0.581535	1.57514	1.93456	2.2686	2.50916	2.10508	0	0	0	0	0	0	0	0.348072	0.194152	0.127254	0.0238708	0.0379155	0.129928	0.661313	0.106132	0.0330362	0.00885404	0.00300278	0.0173725
C11ORF54	4.38e-07	0.00208329	NA	3	stability	-0.407971	-1.00677	-2.16238	-4.10446	-2.98212	-3.72494	1	0	0	0	1	0	0	0.452106	0.407237	0.281703	0.00208329	0.0985021	0.186863	0.752775	0.466492	0.0216731	4.38e-07	0.00055875	6.52e-06
C11ORF68	0.0150592	0.00899603	NA	NA	abundance (SDS)	1.64385	1.68379	-0.550565	-0.0288894	0.0421503	-2.17305	0	0	0	0	0	0	0	0.716987	0.818506	0.906437	0.928066	0.941374	0.280627	0.206426	0.187057	0.76422	0.865277	0.863667	0.0504259
C11ORF68	0.0150592	0.00899603	NA	NA	abundance (NP-40)	0.461765	0.525988	0.203353	-0.375159	-2.14075	-1.7208	0	0	0	0	0	0	0	0.186056	0.168161	0.403326	0.192288	0.00899603	0.0175245	0.710138	0.685073	0.787711	0.740061	0.0150592	0.0685719
C11ORF68	0.0150592	0.00899603	NA	NA	stability	-0.224001	0.351596	-0.151675	-0.663108	0.633735	0.585963	0	0	0	0	0	0	0	0.448255	0.389584	0.475567	0.272217	0.402675	0.441164	0.80084	0.769172	0.815836	0.656607	0.669662	0.689753
C11ORF98	1.03274e-13	0.0140721	NA	NA	abundance (SDS)	0.202138	-0.812459	-0.620828	-0.12404	2.45231	2.38462	0	0	0	0	0	0	0	0.926539	0.864491	0.846617	0.924073	0.0207051	0.0140721	0.841035	0.671049	0.742687	0.852864	0.0204135	0.0255949
C11ORF98	1.03274e-13	0.0140721	NA	NA	abundance (NP-40)	-0.373862	-0.197178	-0.21869	2.08906	0.144599	-0.81084	0	0	0	0	0	0	0	0.244751	0.440893	0.419195	0.0482718	0.462755	0.252706	0.740477	0.789167	0.784025	0.0185168	0.800915	0.542511
C11ORF98	1.03274e-13	0.0140721	NA	NA	stability	1.79861	1.46955	1.62172	0.816936	5.79061	5.15661	0	0	0	0	0	0	0	0.123687	0.270589	0.283116	0.320489	0.0253397	0.159913	0.0731311	0.184224	0.120778	0.579494	1.03274e-13	6.08218e-11
C12ORF10	0.00886298	0.000736872	30.5847	3	abundance (SDS)	-0.427778	0.156049	0.0560237	1.51594	1.73973	1.66561	0	0	0	0	0	0	0	0.803188	0.945798	0.923348	0.00763008	0.00610057	0.00413384	0.796494	0.848208	0.861943	0.275114	0.161819	0.195736
C12ORF10	0.00886298	0.000736872	30.5847	3	abundance (NP-40)	0.244886	0.187734	0.320992	1.25625	2.25285	2.26836	1	0	0	0	0	0	1	0.312699	0.392803	0.221672	0.0112967	0.0119854	0.000736872	0.777488	0.791361	0.756666	0.258793	0.009452	0.00886298
C12ORF10	0.00886298	0.000736872	30.5847	3	stability	1.13975	0.40413	-0.364455	-1.46432	-0.294141	-0.109516	0	0	0	0	0	0	0	0.0694749	0.396502	0.40553	0.0275525	0.449463	0.475644	0.38056	0.753943	0.76557	0.186838	0.784317	0.823712
C12ORF29	0.0163131	0.00149562	NA	NA	abundance (SDS)	0.0753352	0.70152	0.223235	1.0447	2.51628	1.3999	0	0	0	0	0	0	0	0.936174	0.689813	0.892744	0.0902019	0.00149562	0.0246457	0.859473	0.714917	0.837557	0.557273	0.0163131	0.343964
C12ORF29	0.0163131	0.00149562	NA	NA	abundance (NP-40)	0.164407	0.797802	0.823959	1.19021	1.13996	1.12843	0	0	0	0	0	0	0	0.439309	0.0709166	0.047634	0.00888809	0.0858328	0.062832	0.796622	0.550113	0.534769	0.299616	0.331874	0.339381
C12ORF29	0.0163131	0.00149562	NA	NA	stability	0.683977	0.302572	0.712751	-0.814479	-0.100586	-0.119956	0	0	0	0	0	0	0	0.276721	0.38435	0.271512	0.0848033	0.480845	0.478108	0.647003	0.782188	0.633315	0.580838	0.825303	0.821817
C14ORF166	0.190514	0.0510763	30.1054	NA	abundance (SDS)	-0.444054	-1.15523	-0.370414	-0.119516	0.0124546	-1.64721	0	0	0	0	0	0	0	0.924687	0.905912	0.914809	0.926271	0.941724	0.382836	0.792579	0.493915	0.809474	0.853502	0.867221	0.204757
C14ORF166	0.190514	0.0510763	30.1054	NA	abundance (NP-40)	0.157676	0.828021	0.574331	1.36278	1.37784	0.101297	0	0	0	0	0	0	0	0.468259	0.433451	0.387706	0.0510763	0.126553	0.484202	0.798098	0.532354	0.664506	0.198395	0.190514	0.809772
C14ORF166	0.190514	0.0510763	30.1054	NA	stability	-0.847823	-1.09197	-1.1689	-0.0877705	-1.07722	-1.1559	0	0	0	0	0	0	0	0.31555	0.428984	0.359507	0.483057	0.339568	0.395263	0.562309	0.411674	0.361614	0.827542	0.421251	0.370049
C15ORF38	0.503596	0.148795	NA	NA	abundance (SDS)	-0.258392	0.358091	0.384999	0.072325	0.0186465	-0.719847	0	0	0	0	0	0	0	0.901848	0.906973	0.833638	0.923993	0.941183	0.269332	0.831475	0.812103	0.806291	0.859864	0.866495	0.708134
C15ORF38	0.503596	0.148795	NA	NA	abundance (NP-40)	-0.875389	0.110235	-0.52045	-0.430332	-0.191127	0.266652	0	0	0	0	0	0	0	0.148795	0.421153	0.169805	0.31097	0.419686	0.327996	0.503596	0.808002	0.687335	0.721498	0.790577	0.771818
C15ORF38	0.503596	0.148795	NA	NA	stability	0.0697505	-0.372104	-0.0385571	-0.374864	-0.72994	0.205022	0	0	0	0	0	0	0	0.472854	0.274889	0.491605	0.360383	0.290482	0.460982	0.830603	0.76339	0.835667	0.762596	0.624892	0.804967
C16ORF13	0.11773	0.00485855	NA	NA	abundance (SDS)	-0.00852401	0.861457	0.947947	1.84454	1.31509	0.835259	0	0	0	0	0	0	0	0.944962	0.443783	0.326572	0.00485855	0.0458614	0.15	0.867678	0.649496	0.608188	0.124748	0.396242	0.661187
C16ORF13	0.11773	0.00485855	NA	NA	abundance (NP-40)	0.000626741	0.413747	-0.0196122	1.53996	0.980947	-0.391491	0	0	0	0	0	0	0	0.49926	0.355631	0.495721	0.0163313	0.0424624	0.14082	0.8278	0.72726	0.824655	0.11773	0.436334	0.734745
C16ORF13	0.11773	0.00485855	NA	NA	stability	-3.83422e-18	-1.04542e-17	-1.48576e-17	9.94959e-18	1.42771e-17	0	0	0	0	0	0	0	0	0.459898	0.466455	0.449514	0.427519	0.434498	NA	0.841536	0.841536	0.841536	0.841536	0.841536	0.841536
C16ORF58	0.202622	0.0805953	NA	NA	abundance (SDS)	-0.178226	0.390326	0.44873	1.63039	1.65152	1.18995	0	0	0	0	0	0	0	0.934492	0.941319	0.887556	0.149801	0.174714	0.279537	0.844827	0.805109	0.791435	0.213192	0.202622	0.473123
C16ORF58	0.202622	0.0805953	NA	NA	abundance (NP-40)	-0.225995	-0.151995	0.52645	0.416569	0.723551	0.819726	0	0	0	0	0	0	0	0.438142	0.397963	0.279949	0.359304	0.0805953	0.180364	0.782234	0.79933	0.684884	0.72629	0.591566	0.537277
C16ORF58	0.202622	0.0805953	NA	NA	stability	0.449112	0.297189	-0.692262	0.0232448	-0.36452	0.0921683	0	0	0	0	0	0	0	0.409339	0.444646	0.413706	0.494467	0.403396	0.485428	0.739781	0.783551	0.643115	0.838048	0.765552	0.82678
C16ORF62	0.143522	0.0040491	9.78931	NA	abundance (SDS)	0.194256	0.679016	0.435716	0.395536	-0.336148	0.366167	0	0	0	0	0	0	0	0.916409	0.759695	0.82811	0.580847	0.70069	0.587324	0.842302	0.723001	0.794598	0.803942	0.816653	0.810387
C16ORF62	0.143522	0.0040491	9.78931	NA	abundance (NP-40)	0.143204	0.29436	0.259112	-1.05628	-1.47652	-0.538133	0	0	0	0	0	0	0	0.447639	0.18235	0.40433	0.0229229	0.0040491	0.0558177	0.801212	0.764274	0.773807	0.386806	0.143522	0.680046
C16ORF62	0.143522	0.0040491	9.78931	NA	stability	-0.0990866	-0.212888	0.0302379	-0.735797	-0.254514	-0.170196	0	0	0	0	0	0	0	0.465083	0.369994	0.494603	0.0555959	0.369212	0.440349	0.825568	0.803274	0.836969	0.62198	0.793905	0.812181
C17ORF59	6.62968e-06	0.0140258	NA	NA	abundance (SDS)	0.944291	1.09355	-0.0728496	4.11472	2.87153	1.65822	0	0	0	0	0	0	0	0.875866	0.908717	0.929223	0.0312814	0.150723	0.363351	0.610017	0.529876	0.859796	6.62968e-06	0.00409947	0.199331
C17ORF59	6.62968e-06	0.0140258	NA	NA	abundance (NP-40)	0.723368	1.64744	0.905097	0.36762	1.79915	2.2222	0	0	0	0	0	0	0	0.236816	0.0140258	0.159522	0.330543	0.0426368	0.0141662	0.591664	0.0859447	0.485053	0.742466	0.053181	0.0107611
C17ORF59	6.62968e-06	0.0140258	NA	NA	stability	-0.480447	-1.83787	-0.888764	-1.39196	-2.60828	-1.31873	0	0	0	0	0	0	0	0.403967	0.0308794	0.359507	0.233917	0.0704464	0.250127	0.729273	0.064889	0.538735	0.225098	0.00347822	0.267399
C17ORF62	0.188694	0.0221942	NA	NA	abundance (SDS)	-1.1391	-0.670531	-0.797468	-0.0577439	-0.511605	-0.531947	0	0	0	0	0	0	0	0.37187	0.858234	0.713647	0.92603	0.5972	0.530166	0.503452	0.72598	0.677374	0.861726	0.775166	0.769536
C17ORF62	0.188694	0.0221942	NA	NA	abundance (NP-40)	0.498022	0.563637	0.759959	0.597945	-0.375388	-1.13401	0	0	0	0	0	0	0	0.101729	0.309065	0.0692682	0.170427	0.252965	0.0221942	0.6963	0.669184	0.571644	0.653916	0.739988	0.335746
C17ORF62	0.188694	0.0221942	NA	NA	stability	0.146896	0.0572434	-0.0300506	-0.833901	-1.46063	-1.08313	0	0	0	0	0	0	0	0.448056	0.492102	0.495264	0.190627	0.175233	0.375957	0.81676	0.832668	0.836998	0.570121	0.188694	0.417413
C17ORF75	3.74937e-06	4.66042e-05	19.1053	4	abundance (SDS)	-0.0531027	-0.559492	0.476841	1.90073	2.72688	2.46184	1	0	0	0	0	1	0	0.941646	0.904648	0.849859	0.025084	0.00581208	0.00563799	0.86231	0.761614	0.784368	0.108191	0.00736371	0.0197627
C17ORF75	3.74937e-06	4.66042e-05	19.1053	4	abundance (NP-40)	-0.171705	-0.262419	-1.08946	1.10503	3.63726	2.23369	1	0	0	0	0	1	0	0.366292	0.29013	0.0846763	0.0176648	4.66042e-05	0.00531802	0.795	0.772938	0.364925	0.354689	3.74937e-06	0.0102527
C17ORF75	3.74937e-06	4.66042e-05	19.1053	4	stability	0.437197	0.466041	0.97085	-0.351727	-0.254958	0.18347	0	0	0	0	0	0	0	0.257669	0.297203	0.195508	0.338701	0.359315	0.462231	0.743637	0.734171	0.48906	0.769136	0.793801	0.809485
C17ORF80	0.00113807	0.00124976	NA	6	abundance (SDS)	-0.144231	-0.34006	-0.339348	-1.08032	-1.41856	-0.393336	0	0	0	0	0	0	0	0.927436	0.924141	0.870257	0.119619	0.0594656	0.576665	0.849957	0.815854	0.816	0.537399	0.332614	0.804436
C17ORF80	0.00113807	0.00124976	NA	6	abundance (NP-40)	0.685261	0.111702	1.70461	-1.54957	0.666632	0.651712	0	0	0	0	0	0	0	0.0146252	0.44818	0.106161	0.03067	0.192494	0.228583	0.611638	0.807709	0.0722064	0.114231	0.621069	0.628462
C17ORF80	0.00113807	0.00124976	NA	6	stability	-1.25575	-0.872429	-2.32366	-2.84285	-2.68906	-0.693896	1	0	0	0	1	0	0	0.0391691	0.24211	0.15113	0.00124976	0.0108503	0.408911	0.306063	0.548245	0.0116475	0.00113807	0.00239343	0.642343
C18ORF21	1.82109e-14	0.000510832	19.8697	8	abundance (SDS)	0.195385	-0.815483	-0.125837	-12.0958	-1.87324	1.8458	0	0	0	0	0	0	0	0.942345	0.954268	0.929751	0.0108955	0.726157	0.661232	0.842122	0.669758	0.85261	1.82109e-14	0.116138	0.124365
C18ORF21	1.82109e-14	0.000510832	19.8697	8	abundance (NP-40)	-0.924257	0.507826	-0.977647	4.20376	2.65964	3.57121	1	0	0	0	1	1	1	0.202739	0.114727	0.206153	0.000510832	0.00885474	0.00861947	0.472913	0.692419	0.438485	4.72767e-08	0.00143504	5.942e-06
C18ORF21	1.82109e-14	0.000510832	19.8697	8	stability	-0.368469	0.0608127	-0.0333087	-0.417412	-0.862316	-0.118878	0	0	0	0	0	0	0	0.416266	0.480198	0.495746	0.367856	0.340073	0.469574	0.764429	0.832083	0.83649	0.749872	0.554065	0.822015
C18ORF8	0.629736	0.0516806	NA	NA	abundance (SDS)	0.03427	0.676188	0.261995	0.359489	0.45184	0.24534	0	0	0	0	0	0	0	0.942644	0.828101	0.895964	0.676439	0.60976	0.768749	0.864628	0.723999	0.83083	0.811808	0.790669	0.833776
C18ORF8	0.629736	0.0516806	NA	NA	abundance (NP-40)	0.0213157	0.368279	0.263169	-0.26261	-0.426999	-0.649112	0	0	0	0	0	0	0	0.493141	0.260025	0.242045	0.225558	0.0516806	0.0670874	0.824368	0.742257	0.77274	0.772888	0.722669	0.629736
C18ORF8	0.629736	0.0516806	NA	NA	stability	0.318472	0.0398172	0.308075	0.326483	0.229679	-0.230782	0	0	0	0	0	0	0	0.367358	0.485131	0.359507	0.299494	0.397624	0.459215	0.778089	0.835468	0.780783	0.775979	0.799578	0.799332
C19ORF52	0.442532	0.192564	24.7277	NA	abundance (SDS)	-0.682116	-0.438269	-0.61621	-0.125608	0.371403	0.127342	0	0	0	0	0	0	0	0.814555	0.929866	0.837005	0.919059	0.721119	0.896614	0.721904	0.793983	0.744175	0.852642	0.809261	0.852396
C19ORF52	0.442532	0.192564	24.7277	NA	abundance (NP-40)	0.246506	-0.116475	-0.0169296	-0.123124	0.287438	0.316445	0	0	0	0	0	0	0	0.372071	0.41273	0.491112	0.43708	0.380876	0.375823	0.777074	0.806748	0.825106	0.805397	0.766193	0.75799
C19ORF52	0.442532	0.192564	24.7277	NA	stability	0.922202	0.995982	1.04428	0.243404	0.682511	-0.0433516	0	0	0	0	0	0	0	0.192564	0.205575	0.243333	0.427443	0.363463	0.495319	0.518857	0.473316	0.442532	0.796474	0.647687	0.834907
C1GALT1	0.000177078	0.00157122	NA	5	abundance (SDS)	-1.33233	-0.0811329	-0.916052	0.308352	-2.70306	-2.26726	0	0	0	0	0	0	0	0.543956	0.960727	0.792206	0.808327	0.0396089	0.0531647	0.385565	0.858715	0.6239	0.822177	0.00809745	0.0377662
C1GALT1	0.000177078	0.00157122	NA	5	abundance (NP-40)	-0.999075	1.65529	-1.11172	-2.67404	-0.900665	-3.04126	1	0	0	0	1	0	0	0.0682297	0.0123782	0.254199	0.00157122	0.237639	0.0365785	0.424477	0.083972	0.350305	0.00133303	0.487841	0.000177078
C1GALT1	0.000177078	0.00157122	NA	5	stability	0.925655	-1.90138	1.01377	0.981825	-1.20133	0.297551	0	0	0	0	0	0	0	0.209122	0.0670866	0.38643	0.207362	0.327363	0.477455	0.516776	0.0532097	0.462049	0.482211	0.340657	0.78346
C1GALT1C1	0.0324497	0.0882761	NA	NA	abundance (SDS)	NA	NA	NA	NA	NA	NA	0	NA	NA	NA	NA	NA	NA	NA	NA	NA	NA	NA	NA	NA	NA	NA	NA	NA	NA
C1GALT1C1	0.0324497	0.0882761	NA	NA	abundance (NP-40)	0.584255	0.448486	0.309944	-0.601971	-1.55696	-1.93947	0	0	0	0	0	0	0	0.272411	0.258493	0.336873	0.184514	0.0882761	0.106395	0.660099	0.715008	0.759865	0.652075	0.111789	0.0324497
C1GALT1C1	0.0324497	0.0882761	NA	NA	stability	-0.174649	0.165883	0.334742	-0.608716	-0.0972249	-1.25242	0	0	0	0	0	0	0	0.456836	0.463023	0.414702	0.279942	0.485131	0.378557	0.811284	0.813043	0.773773	0.68036	0.825895	0.308152
C1ORF112	1.82109e-14	0.000375149	NA	12	abundance (SDS)	0.425415	-0.488866	-1.69705	-2.46798	-4.12317	-7.09712	1	0	0	0	0	0	1	0.91574	0.944713	0.645042	0.121154	0.0215644	0.000375149	0.797053	0.781243	0.180871	0.0193505	6.30096e-06	1.82109e-14
C1ORF112	1.82109e-14	0.000375149	NA	12	abundance (NP-40)	0.29891	-1.56489	-1.23309	-2.23501	-3.92945	-4.85913	1	0	0	0	0	1	1	0.389008	0.022683	0.0803236	0.00275256	0.00213815	0.00082432	0.762999	0.109303	0.272866	0.0101961	4.28598e-07	1.33867e-10
C1ORF112	1.82109e-14	0.000375149	NA	12	stability	-0.967014	-0.193941	-0.511316	1.23088	0.546612	0.0092999	0	0	0	0	0	0	0	0.0666863	0.422358	0.264919	0.00513883	0.236405	0.498762	0.491444	0.807312	0.718383	0.321764	0.705258	0.840159
C1ORF123	0.403833	0.0327535	26.7512	NA	abundance (SDS)	-0.069061	0.150325	-0.110777	1.30284	0.84302	0.45882	0	0	0	0	0	0	0	0.937864	0.949271	0.9176	0.0327535	0.18721	0.434818	0.860285	0.84906	0.854719	0.403833	0.657764	0.788936
C1ORF123	0.403833	0.0327535	26.7512	NA	abundance (NP-40)	-0.580303	0.373718	0.00594362	-0.581508	0.177878	0.572217	0	0	0	0	0	0	0	0.0890876	0.358554	0.49637	0.0934314	0.377509	0.0826152	0.661861	0.740523	0.82693	0.661325	0.793611	0.665436
C1ORF123	0.403833	0.0327535	26.7512	NA	stability	0.414116	-0.275237	0.126355	0.0840326	-0.132176	0.39365	0	0	0	0	0	0	0	0.250322	0.438044	0.463023	0.452826	0.451396	0.366188	0.750891	0.788975	0.820639	0.828185	0.819554	0.757091
C1ORF198	0.108996	0.00042675	NA	NA	abundance (SDS)	0.302779	0.634417	0.457625	-1.24783	-0.0440145	-0.900785	0	0	0	0	0	0	0	0.902506	0.857456	0.850772	0.159279	0.940754	0.296102	0.823254	0.738244	0.789234	0.437821	0.863438	0.631224
C1ORF198	0.108996	0.00042675	NA	NA	abundance (NP-40)	-0.625298	1.56588	1.2147	-1.29527	-0.960468	-1.53455	0	0	0	0	0	0	0	0.240056	0.0749817	0.203179	0.0347874	0.0481336	0.00042675	0.6412	0.108996	0.284235	0.235782	0.449646	0.119793
C1ORF198	0.108996	0.00042675	NA	NA	stability	0.00860242	-1.06532	-1.43517	-0.999934	-0.541943	0.520131	0	0	0	0	0	0	0	0.499496	0.240585	0.273232	0.145692	0.412015	0.412839	0.840263	0.428956	0.201788	0.470821	0.707036	0.715173
C1QBP	0.000233325	0.00014428	34.4662	3	abundance (SDS)	-0.281084	-0.405115	-1.15204	1.57346	1.196	-0.689602	0	0	0	0	0	0	0	0.914181	0.929998	0.514512	0.055697	0.169107	0.441605	0.82735	0.801771	0.495807	0.243075	0.469468	0.719232
C1QBP	0.000233325	0.00014428	34.4662	3	abundance (NP-40)	0.0389647	-0.491088	0.102894	0.669931	2.64111	0.89667	0	0	0	0	0	0	0	0.480522	0.264713	0.459249	0.0940268	0.0130368	0.104935	0.821332	0.699008	0.809458	0.619415	0.00157526	0.490348
C1QBP	0.000233325	0.00014428	34.4662	3	stability	-0.744044	-0.6113	-0.378146	-3.14089	-1.11476	-0.915146	1	0	0	0	1	0	0	0.236038	0.36366	0.454368	0.00014428	0.27563	0.389631	0.617844	0.679273	0.761647	0.000233325	0.396837	0.523096
C1QTNF6	0.0543433	0.00186177	NA	NA	abundance (SDS)	NA	NA	NA	NA	NA	NA	0	NA	NA	NA	NA	NA	NA	NA	NA	NA	NA	NA	NA	NA	NA	NA	NA	NA	NA
C1QTNF6	0.0543433	0.00186177	NA	NA	abundance (NP-40)	0.662599	0.58792	0.606227	1.49445	-1.06566	-1.79253	0	0	0	0	0	0	0	0.3436	0.326348	0.179278	0.0939586	0.121124	0.00186177	0.623081	0.658456	0.650117	0.135875	0.380614	0.0543433
C1QTNF6	0.0543433	0.00186177	NA	NA	stability	-0.558299	-0.210409	-0.278129	-0.883649	0.26993	-0.151436	0	0	0	0	0	0	0	0.361221	0.462658	0.432071	0.243669	0.441947	0.472602	0.70075	0.80381	0.788272	0.541727	0.790255	0.815883
C20ORF27	2.60568e-08	0.0158009	22.1053	NA	abundance (SDS)	1.05361	1.17133	0.741912	4.92617	0.981253	1.06822	0	0	0	0	0	0	0	0.867102	0.906165	0.890021	0.0158009	0.669682	0.592865	0.552355	0.484316	0.699726	2.60568e-08	0.591199	0.544212
C20ORF27	2.60568e-08	0.0158009	22.1053	NA	abundance (NP-40)	0.646643	1.70073	0.758767	0.686025	0.717332	-0.145613	0	0	0	0	0	0	0	0.314791	0.241643	0.292303	0.102945	0.202937	0.398589	0.630942	0.0730961	0.572309	0.611247	0.594888	0.800699
C20ORF27	2.60568e-08	0.0158009	22.1053	NA	stability	0.423846	-1.08184	-0.822783	-1.12839	-0.424106	0.415764	0	0	0	0	0	0	0	0.438654	0.414715	0.410667	0.1177	0.430034	0.420679	0.747867	0.418249	0.576282	0.387955	0.747786	0.750382
C2CD2	0.00218171	0.0765389	23.3122	NA	abundance (SDS)	NA	NA	NA	NA	NA	NA	0	NA	NA	NA	NA	NA	NA	NA	NA	NA	NA	NA	NA	NA	NA	NA	NA	NA	NA
C2CD2	0.00218171	0.0765389	23.3122	NA	abundance (NP-40)	-0.329054	-0.191517	-0.240966	-2.57519	-0.475595	0.002049	0	0	0	0	0	0	0	0.424853	0.339191	0.403021	0.0765389	0.231727	0.498548	0.754292	0.790486	0.778486	0.00218171	0.704954	0.827568
C2CD2	0.00218171	0.0765389	23.3122	NA	stability	0.199349	-0.214648	-0.111013	1.23513	0.427156	-0.287022	0	0	0	0	0	0	0	0.465058	0.421933	0.477635	0.238153	0.333973	0.422642	0.806173	0.802892	0.823442	0.319066	0.746827	0.786089
C2CD5	0.000318949	3.30112e-05	NA	5	abundance (SDS)	0.680207	0.729585	0.879011	0.436165	-1.62626	-0.457907	0	0	0	0	0	0	0	0.612801	0.715977	0.478885	0.538282	0.0449574	0.538946	0.72258	0.704456	0.641447	0.79449	0.215294	0.789164
C2CD5	0.000318949	3.30112e-05	NA	5	abundance (NP-40)	0.609981	-0.425838	0.179996	-2.67725	-2.94065	-1.10938	1	0	0	0	1	1	0	0.12921	0.167156	0.414083	0.00138974	3.30112e-05	0.00397711	0.648381	0.723075	0.793131	0.00131176	0.000318949	0.351837
C2CD5	0.000318949	3.30112e-05	NA	5	stability	-0.350334	0.398165	-0.0545879	-0.0200205	0.250489	-1.04222	0	0	0	0	0	0	0	0.323958	0.324688	0.491794	0.493286	0.411964	0.213918	0.769521	0.755742	0.833101	0.838541	0.794842	0.443856
C2ORF47	0.108663	0.00584818	23.4147	NA	abundance (SDS)	-0.556095	-0.404358	-0.238396	0.546394	0.97097	0.0477888	0	0	0	0	0	0	0	0.855279	0.932882	0.908397	0.5525	0.29694	0.944686	0.76261	0.801944	0.834979	0.765425	0.596507	0.862972
C2ORF47	0.108663	0.00584818	23.4147	NA	abundance (NP-40)	-1.29013	-0.28979	-1.45235	-0.709627	1.01985	-1.56695	0	0	0	0	0	0	0	0.0445036	0.388681	0.091043	0.00584818	0.0569726	0.0325367	0.238759	0.765544	0.154265	0.598971	0.41083	0.108663
C2ORF47	0.108663	0.00584818	23.4147	NA	stability	0.830951	0.545578	1.2498	0.759628	0.0315203	0.3781	0	0	0	0	0	0	0	0.330118	0.42088	0.363158	0.213654	0.496526	0.460982	0.571763	0.705653	0.309797	0.609913	0.836769	0.76166
C2ORF49	0.000539685	0.00220392	18.3254	6	abundance (SDS)	-0.408211	0.218955	-0.0346745	-0.00867924	-1.14419	-1.30689	0	0	0	0	0	0	0	0.852966	0.940431	0.928048	0.928117	0.123685	0.0552811	0.801062	0.838273	0.864579	0.86766	0.500449	0.401322
C2ORF49	0.000539685	0.00220392	18.3254	6	abundance (NP-40)	-0.0242022	0.490992	0.413308	0.827568	2.84462	0.107645	1	0	0	0	0	1	0	0.494831	0.385075	0.392848	0.0811698	0.00220392	0.458998	0.823878	0.699045	0.72741	0.532624	0.000539685	0.808518
C2ORF49	0.000539685	0.00220392	18.3254	6	stability	-0.724703	-1.28549	-1.6198	-1.0224	-1.30177	-1.39588	0	0	0	0	0	0	0	0.354457	0.282339	0.281259	0.238496	0.262307	0.347759	0.627478	0.287583	0.1214	0.456553	0.277631	0.222928
C3	5e-09	7.63224e-06	NA	NA	abundance (SDS)	NA	NA	NA	NA	NA	NA	0	NA	NA	NA	NA	NA	NA	NA	NA	NA	NA	NA	NA	NA	NA	NA	NA	NA	NA
C3	5e-09	7.63224e-06	NA	NA	abundance (NP-40)	0.290645	1.332	2.79739	4.46705	0.0391407	-1.12377	1	0	0	0	1	0	0	0.170526	0.0666016	0.012526	2.92231e-05	0.470728	0.00651764	0.765307	0.215033	0.000698292	5e-09	0.821302	0.342421
C3	5e-09	7.63224e-06	NA	NA	stability	-0.444086	0.666194	-0.253028	3.89236	2.01233	-1.73917	1	0	0	0	1	0	0	0.310055	0.354464	0.470328	7.63224e-06	0.0519828	0.11545	0.741417	0.655204	0.794251	2.02512e-06	0.0370434	0.086944
C3ORF58	0.581228	0.0719526	22.2123	NA	abundance (SDS)	NA	NA	NA	NA	NA	NA	0	NA	NA	NA	NA	NA	NA	NA	NA	NA	NA	NA	NA	NA	NA	NA	NA	NA	NA
C3ORF58	0.581228	0.0719526	22.2123	NA	abundance (NP-40)	0.252273	-0.0422312	-0.144547	0.610988	0.0060995	-0.742626	0	0	0	0	0	0	0	0.396548	0.476144	0.430708	0.124917	0.494353	0.0719526	0.775588	0.820759	0.800926	0.647913	0.826905	0.581228
C3ORF58	0.581228	0.0719526	22.2123	NA	stability	-0.352761	0.0705822	-0.14062	-0.787297	-0.149245	-0.3863	0	0	0	0	0	0	0	0.381127	0.467831	0.471758	0.173296	0.425991	0.419094	0.768849	0.830464	0.81796	0.59547	0.816307	0.759266
C4BPA	1.85401e-14	5.5648e-11	NA	11	abundance (SDS)	-1.16932	-0.643474	0.112373	2.73843	1.50131	2.89335	0	0	0	0	0	0	0	0.871022	0.946282	0.927534	0.168444	0.502214	0.13261	0.485523	0.735231	0.854499	0.00702707	0.28352	0.00374207
C4BPA	1.85401e-14	5.5648e-11	NA	11	abundance (NP-40)	0.00980373	-0.520506	0.686388	1.27005	2.42147	1.63624	1	0	0	0	0	1	0	0.493569	0.00904194	0.0638443	0.0140277	0.0034999	0.0979275	0.826294	0.687312	0.611061	0.250546	0.00452049	0.0888045
C4BPA	1.85401e-14	5.5648e-11	NA	11	stability	-2.0383	0.309908	0.426789	9.16747	5.61718	-3.17222	1	0	0	0	1	1	0	0.0314482	0.354307	0.385893	5.5648e-11	2.39515e-05	0.22438	0.0339595	0.780311	0.746943	1.85401e-14	6.34625e-13	0.000196569
C4BPB	1.10448e-14	0.00569233	NA	11	abundance (SDS)	-0.756869	-0.348626	0.775381	1.15061	1.31611	1.58925	0	0	0	0	0	0	0	0.897451	0.953848	0.874543	0.512765	0.477673	0.324605	0.693876	0.814086	0.686465	0.496654	0.395611	0.234594
C4BPB	1.10448e-14	0.00569233	NA	11	abundance (NP-40)	-0.451935	0.0919347	1.8491	0.970438	4.31433	6.19095	1	0	0	0	0	1	0	0.224264	0.44869	0.14924	0.26574	0.00569233	0.0173489	0.713754	0.811596	0.0449065	0.443177	1.86961e-08	1.10448e-14
C4BPB	1.10448e-14	0.00569233	NA	11	stability	0.062453	-0.201205	0.667373	5.56065	5.14456	-1.03497	1	0	0	0	1	0	0	0.491444	0.468672	0.448201	0.00899289	0.0103629	0.452396	0.831814	0.80578	0.654667	1.13396e-12	6.80814e-11	0.448512
C4ORF27	0.0251555	0.000865188	NA	NA	abundance (SDS)	-0.400614	-0.355055	0.0992215	-0.751618	-2.11562	-0.822805	0	0	0	0	0	0	0	0.873957	0.928798	0.919962	0.34487	0.0173143	0.276813	0.802796	0.812743	0.856302	0.695944	0.0597772	0.66661
C4ORF27	0.0251555	0.000865188	NA	NA	abundance (NP-40)	-0.480151	0.146204	-0.0262021	-1.08897	-2.00894	-1.40374	0	0	0	0	0	0	0	0.165046	0.444318	0.466038	0.0133808	0.000865188	0.00138668	0.703221	0.800573	0.823537	0.365249	0.0251555	0.177391
C4ORF27	0.0251555	0.000865188	NA	NA	stability	0.240751	0.0279289	-0.300851	1.27293	0.487967	0.204767	0	0	0	0	0	0	0	0.341711	0.493838	0.191898	0.00378987	0.109656	0.326732	0.79708	0.837326	0.782625	0.295344	0.726669	0.805021
C5AR1	1.10448e-14	2.59686e-05	NA	3	abundance (SDS)	0.427048	0.282031	0.679853	1.21492	0.98458	4.26359	0	0	0	0	0	0	0	0.925998	0.956518	0.894626	0.561009	0.666875	0.0290249	0.796667	0.827174	0.722705	0.457977	0.589471	2.60415e-06
C5AR1	1.10448e-14	2.59686e-05	NA	3	abundance (NP-40)	0.158814	0.0415012	1.11224	1.06013	4.31001	7.10513	1	0	0	0	0	1	0	0.415543	0.45651	0.0201926	0.0851866	2.59686e-05	0.018651	0.79785	0.820888	0.349959	0.384267	1.93865e-08	1.10448e-14
C5AR1	1.10448e-14	2.59686e-05	NA	3	stability	-0.291126	0.216317	-0.199708	-2.08356	-2.15808	-2.87521	0	0	0	0	0	0	0	0.393722	0.410455	0.439111	0.00922154	0.00480131	0.257359	0.78507	0.802528	0.806097	0.0290066	0.022031	0.000965515
C5ORF22	0.104573	0.0108674	NA	NA	abundance (SDS)	1.13733	1.34573	1.10223	-0.438992	-1.02628	-1.19304	0	0	0	0	0	0	0	0.463916	0.424668	0.562573	0.708884	0.366056	0.233826	0.50449	0.377279	0.524903	0.793808	0.567327	0.471259
C5ORF22	0.104573	0.0108674	NA	NA	abundance (NP-40)	-0.206507	0.919162	-0.0157254	-1.46488	-1.54472	-1.58024	0	0	0	0	0	0	0	0.432271	0.133636	0.491112	0.0108674	0.0351651	0.0327715	0.786962	0.476154	0.825308	0.14863	0.11595	0.104573
C5ORF22	0.104573	0.0108674	NA	NA	stability	0.816936	-0.0843128	0.78469	1.40836	-0.108245	0.586529	0	0	0	0	0	0	0	0.240786	0.478216	0.298621	0.0274185	0.477359	0.420679	0.579494	0.828137	0.59685	0.216097	0.82394	0.689523
C5ORF51	0.00383413	0.00214728	20.2983	4	abundance (SDS)	-0.574362	0.100707	-0.927058	0.354999	1.13548	1.07373	0	0	0	0	0	0	0	0.583153	0.952484	0.246981	0.484793	0.0341364	0.0276141	0.757191	0.8561	0.618541	0.812755	0.505576	0.541118
C5ORF51	0.00383413	0.00214728	20.2983	4	abundance (NP-40)	-1.29722	-0.181526	-1.66677	-0.185366	2.45745	1.70302	1	0	0	0	0	1	0	0.0954848	0.365511	0.0477193	0.434566	0.00214728	0.0460773	0.234656	0.792783	0.0811374	0.791905	0.00383413	0.07257
C5ORF51	0.00383413	0.00214728	20.2983	4	stability	0.887007	0.438298	1.05601	1.03532	0.410737	1.34883	0	0	0	0	0	0	0	0.171548	0.372522	0.188146	0.209561	0.333158	0.259496	0.539764	0.743284	0.434972	0.448289	0.75193	0.249625
C6ORF106	0.073755	0.0188294	NA	NA	abundance (SDS)	-1.19418	0.00221302	-0.449656	-2.04225	-1.01367	0.264224	0	0	0	0	0	0	0	0.42196	0.963728	0.871246	0.0318899	0.316751	0.769864	0.470566	0.868405	0.791208	0.073755	0.574116	0.83043
C6ORF106	0.073755	0.0188294	NA	NA	abundance (NP-40)	-0.140314	-0.458846	0.0532048	-1.58347	-1.6912	-0.484069	0	0	0	0	0	0	0	0.419998	0.247989	0.459479	0.0188294	0.022864	0.132499	0.801824	0.711218	0.818809	0.103593	0.0753041	0.70172
C6ORF106	0.073755	0.0188294	NA	NA	stability	-0.151936	-0.123084	-0.329242	0.668462	0.563424	0.144524	0	0	0	0	0	0	0	0.458044	0.467412	0.428255	0.277817	0.388121	0.480608	0.815786	0.821243	0.775246	0.654169	0.698748	0.817215
C6ORF89	1.82109e-14	0.0410918	NA	NA	abundance (SDS)	6.56658	6.32099	5.27099	8.73472	7.14532	4.54591	0	0	0	0	0	0	0	0.345497	0.533771	0.615479	0.0694375	0.162855	0.366975	1.82109e-14	1.66351e-13	1.78988e-09	1.82109e-14	1.82109e-14	4.00569e-07
C6ORF89	1.82109e-14	0.0410918	NA	NA	abundance (NP-40)	2.85218	3.19009	2.26488	2.37564	0.365304	0.530362	0	0	0	0	0	0	0	0.0410918	0.0675406	0.105571	0.061641	0.373442	0.326799	0.000518084	7.3043e-05	0.00899207	0.00554791	0.743199	0.683273
C6ORF89	1.82109e-14	0.0410918	NA	NA	stability	-2.7254	-0.878924	-0.437364	-2.21559	0.0284728	-0.425379	0	0	0	0	0	0	0	0.131978	0.432976	0.468615	0.165369	0.498383	0.44958	0.00201095	0.54448	0.743584	0.0176908	0.837242	0.747386
C7ORF50	5.14199e-07	0.0179958	24.2955	NA	abundance (SDS)	-0.0840431	-1.35802	-0.733819	-1.73757	4.50937	4.3192	0	0	0	0	0	0	0	0.943027	0.898381	0.895382	0.432187	0.0324381	0.0247364	0.858332	0.369686	0.702841	0.162751	5.14199e-07	1.81636e-06
C7ORF50	5.14199e-07	0.0179958	24.2955	NA	abundance (NP-40)	0.737683	2.41832	0.606445	3.77474	3.7336	1.5546	0	0	0	0	0	0	0	0.294809	0.20429	0.387842	0.0179958	0.0296132	0.0510808	0.583928	0.00458473	0.650016	1.39394e-06	1.88716e-06	0.112537
C7ORF50	5.14199e-07	0.0179958	24.2955	NA	stability	-0.125169	-1.35115	0.159794	0.493925	0.0775989	2.32901	0	0	0	0	0	0	0	0.478491	0.342445	0.484842	0.410154	0.491631	0.282684	0.820858	0.248277	0.814249	0.724584	0.829282	0.0114062
C9ORF142	1.9435e-06	0.00703893	17.1219	5	abundance (SDS)	-0.671917	-0.329408	1.18335	1.45648	2.40577	1.72165	0	0	0	0	0	0	0	0.764819	0.936208	0.323592	0.0549147	0.00703893	0.0236571	0.725496	0.818016	0.477104	0.309827	0.0238927	0.169727
C9ORF142	1.9435e-06	0.00703893	17.1219	5	abundance (NP-40)	-0.747052	-1.15479	-0.144193	0.0123595	0.355612	-1.77188	0	0	0	0	0	0	0	0.119567	0.0243765	0.417824	0.495202	0.234588	0.181402	0.578798	0.322273	0.801002	0.82587	0.746233	0.0581386
C9ORF142	1.9435e-06	0.00703893	17.1219	5	stability	1.34602	1.67563	-0.705524	0.323	-0.00772113	3.89839	0	0	0	0	0	0	0	0.0693817	0.0513568	0.383762	0.430563	0.499245	0.186863	0.251261	0.10422	0.636802	0.7769	0.840394	1.9435e-06
C9ORF64	0.000149174	0.00273967	21.61	6	abundance (SDS)	-0.209746	0.05155	-0.222273	-0.167798	-1.03817	-0.584265	0	0	0	0	0	0	0	0.925183	0.961005	0.909401	0.884232	0.301021	0.529274	0.839796	0.862504	0.837719	0.846433	0.560856	0.754188
C9ORF64	0.000149174	0.00273967	21.61	6	abundance (NP-40)	-0.599112	0.0801434	-0.626372	-2.35449	-2.09581	-2.50217	1	0	0	0	1	0	0	0.253318	0.410523	0.195536	0.00745411	0.00273967	0.0150122	0.653383	0.813847	0.640691	0.00610221	0.0180281	0.00310329
C9ORF64	0.000149174	0.00273967	21.61	6	stability	0.0978488	-1.19865	-1.45495	0.152543	-1.64696	-3.22138	0	0	0	0	0	0	0	0.480106	0.0711257	0.20969	0.446062	0.0715612	0.0863493	0.825786	0.342381	0.191574	0.815668	0.112851	0.000149174
C9ORF78	7.34573e-08	0.00308708	NA	6	abundance (SDS)	-0.0473564	-0.544128	-0.152883	-0.351355	-0.987223	-1.48919	0	0	0	0	0	0	0	0.942499	0.917313	0.919162	0.76308	0.375697	0.128849	0.863025	0.766076	0.84868	0.813518	0.588093	0.290557
C9ORF78	7.34573e-08	0.00308708	NA	6	abundance (NP-40)	-0.878799	0.53332	-0.187158	-1.03123	-0.789456	-0.537054	0	0	0	0	0	0	0	0.163506	0.322307	0.386308	0.0791044	0.216356	0.325907	0.501486	0.682049	0.791494	0.403328	0.554932	0.680496
C9ORF78	7.34573e-08	0.00308708	NA	6	stability	-0.00289631	-2.5226	-0.651365	-4.33878	-2.12562	1.08379	1	0	0	0	1	0	0	0.499886	0.107522	0.439094	0.00308708	0.255151	0.414201	0.84111	0.0050955	0.661891	7.34573e-08	0.024894	0.416988
CAB39	2.34563e-09	0.00366549	22.6156	7	abundance (SDS)	-0.367038	-0.0390161	-0.474033	0.371002	-0.371656	0.0648395	0	0	0	0	0	0	0	0.836675	0.96074	0.770653	0.49446	0.571319	0.91065	0.8102	0.864051	0.785088	0.809347	0.809206	0.860826
CAB39	2.34563e-09	0.00366549	22.6156	7	abundance (NP-40)	-2.51645	0.351465	-3.38961	-1.4182	-1.01665	-0.888521	0	0	0	0	0	0	0	0.0453678	0.267903	0.0642904	0.16728	0.0375085	0.0465399	0.0029007	0.747516	2.05599e-05	0.170307	0.412935	0.495444
CAB39	2.34563e-09	0.00366549	22.6156	7	stability	3.55583	0.321635	4.75658	2.13761	0.362344	1.68171	1	1	0	0	0	0	0	0.00366549	0.419326	0.0880315	0.159907	0.432835	0.197042	1.9719e-05	0.777259	2.34563e-09	0.0238076	0.766167	0.102447
CACTIN	2.87404e-11	0.000300502	NA	8	abundance (SDS)	-0.0621396	0.681156	0.524477	1.8365	1.28781	1.20754	0	0	0	0	0	0	0	0.941763	0.887408	0.861396	0.0651192	0.224985	0.205441	0.86117	0.722244	0.771625	0.127216	0.413143	0.462469
CACTIN	2.87404e-11	0.000300502	NA	8	abundance (NP-40)	0.122389	-0.494733	0.356771	3.84903	5.0163	3.47036	1	0	0	0	1	1	1	0.426606	0.0868717	0.334162	0.000300502	0.000813727	0.00705206	0.805547	0.697588	0.745873	7.92851e-07	2.87404e-11	1.19007e-05
CACTIN	2.87404e-11	0.000300502	NA	8	stability	-0.0998615	-0.0722997	-0.348678	0.928261	0.527268	-0.211454	0	0	0	0	0	0	0	0.463027	0.474924	0.425906	0.125372	0.334686	0.461535	0.825431	0.830176	0.769978	0.5152	0.712541	0.803584
CACYBP	0.204482	0.0424619	19.7454	NA	abundance (SDS)	-0.450586	-0.765315	-1.28416	-0.0625539	-0.449173	-0.956965	0	0	0	0	0	0	0	0.882743	0.853229	0.456747	0.926115	0.685838	0.295998	0.790979	0.690519	0.415403	0.861117	0.791326	0.603646
CACYBP	0.204482	0.0424619	19.7454	NA	abundance (NP-40)	-0.809181	-0.508963	-1.16767	-0.0399169	-0.186448	-0.411225	0	0	0	0	0	0	0	0.269494	0.0424619	0.139583	0.484017	0.339662	0.180874	0.543483	0.691966	0.313984	0.821166	0.791657	0.728122
CACYBP	0.204482	0.0424619	19.7454	NA	stability	0.003427	-0.529576	0.320902	-1.10743	0.00133386	1.43005	0	0	0	0	0	0	0	0.499886	0.308238	0.462808	0.233353	0.499843	0.129564	0.841031	0.711684	0.777452	0.401608	0.84134	0.204482
CAD	0.0673788	0.000459381	25.8703	NA	abundance (SDS)	0.0206023	0.200272	-0.237217	-0.515975	-1.19711	-0.590495	0	0	0	0	0	0	0	0.942657	0.931633	0.876257	0.327447	0.0361962	0.237977	0.866264	0.841337	0.835182	0.773972	0.468799	0.752274
CAD	0.0673788	0.000459381	25.8703	NA	abundance (NP-40)	0.368562	-0.112736	0.0477165	-1.68015	-1.72624	-0.660687	0	0	0	0	0	0	0	0.212762	0.325362	0.438232	0.000459381	0.00106326	0.0193398	0.742167	0.807501	0.819789	0.0779119	0.0673788	0.624032
CAD	0.0673788	0.000459381	25.8703	NA	stability	-1.28236	-0.494185	-1.33135	0.0146124	-0.499118	-1.00303	0	0	0	0	0	0	0	0.0426129	0.303534	0.0252268	0.493243	0.313689	0.199888	0.289514	0.724493	0.259885	0.839361	0.722751	0.468861
CADM1	0.00181584	0.0355347	NA	NA	abundance (SDS)	0.271582	-0.539067	-0.489235	0.582095	-1.60867	-0.741763	0	0	0	0	0	0	0	0.917346	0.921173	0.875345	0.568554	0.154799	0.481279	0.829097	0.767522	0.781147	0.75485	0.22436	0.699784
CADM1	0.00181584	0.0355347	NA	NA	abundance (NP-40)	0.314581	-0.207414	-0.245395	-0.817371	-0.937429	-1.81122	0	0	0	0	0	0	0	0.375437	0.320683	0.434908	0.190955	0.0355347	0.134544	0.75853	0.786745	0.777358	0.538668	0.464495	0.0511013
CADM1	0.00181584	0.0355347	NA	NA	stability	2.62256	1.13835	0.830732	0.622048	0.625052	2.74664	0	0	0	0	0	0	0	0.138369	0.285704	0.433445	0.40181	0.362685	0.276985	0.0032623	0.381472	0.571885	0.674708	0.673419	0.00181584
CALCOCO1	1.82109e-14	0.00300235	NA	13	abundance (SDS)	1.28411	2.45504	1.04676	-9.38186	-3.03368	-1.23615	0	0	0	0	0	0	0	0.907688	0.891604	0.90373	0.0260076	0.50933	0.779852	0.415431	0.0202256	0.556144	1.82109e-14	0.00203173	0.444998
CALCOCO1	1.82109e-14	0.00300235	NA	13	abundance (NP-40)	1.18251	2.13033	1.52411	0.206099	1.07113	0.460776	0	0	0	0	0	0	0	0.0515969	0.00300235	0.0281434	0.48614	0.151181	0.18878	0.304504	0.015695	0.123845	0.787059	0.377009	0.710505
CALCOCO1	1.82109e-14	0.00300235	NA	13	stability	-0.46313	-0.191231	-0.0129385	0.762384	0.0224271	-0.0653093	0	0	0	0	0	0	0	0.187778	0.368892	0.495746	0.414202	0.495935	0.467088	0.735147	0.807878	0.839613	0.608495	0.838173	0.831342
CALCOCO2	0.0565404	1.55702e-05	NA	NA	abundance (SDS)	-0.0300583	-0.223433	-0.81645	1.98029	0.460319	0.997442	0	0	0	0	0	0	0	0.94353	0.94993	0.741637	0.0204087	0.630341	0.207543	0.865136	0.837524	0.669343	0.0874675	0.788561	0.582733
CALCOCO2	0.0565404	1.55702e-05	NA	NA	abundance (NP-40)	0.100257	-0.0341864	-1.04724	1.78031	0.746547	0.914943	0	0	0	0	0	0	0	0.431366	0.459597	0.0243854	1.55702e-05	0.114872	0.0697154	0.809976	0.822164	0.392769	0.0565404	0.579076	0.478831
CALCOCO2	0.0565404	1.55702e-05	NA	NA	stability	-0.653863	-0.695377	0.0242518	-0.851197	-0.457858	0.113182	0	0	0	0	0	0	0	0.232336	0.267612	0.495746	0.0457786	0.344631	0.480039	0.660774	0.641642	0.837893	0.5604	0.736903	0.82305
CALD1	0.0186526	0.00239353	17.8199	NA	abundance (SDS)	-0.00792984	-0.452598	-0.0360419	-2.11112	-0.509378	-0.266547	0	0	0	0	0	0	0	0.944957	0.87801	0.927417	0.00239353	0.46294	0.684182	0.867746	0.790482	0.864413	0.0605833	0.775771	0.830011
CALD1	0.0186526	0.00239353	17.8199	NA	abundance (NP-40)	-1.38346	-0.291446	-0.434012	-0.106169	0.685304	0.383753	0	0	0	0	0	0	0	0.136706	0.261903	0.247917	0.451998	0.114263	0.321175	0.187622	0.765084	0.720198	0.808811	0.611616	0.737282
CALD1	0.0186526	0.00239353	17.8199	NA	stability	0.720493	-0.634515	0.628565	-2.202	0.295087	2.11724	0	0	0	0	0	0	0	0.380858	0.363754	0.407112	0.0597686	0.450638	0.189644	0.629544	0.669323	0.671905	0.0186526	0.784079	0.025675
CALM1	4.6525e-07	0.127279	NA	NA	abundance (SDS)	-0.569937	-1.22579	-0.545369	0.771315	-3.20439	-1.30855	0	0	0	0	0	0	0	0.916898	0.901304	0.904749	0.696534	0.127279	0.505911	0.758518	0.45134	0.76572	0.688109	0.000929702	0.4003
CALM1	4.6525e-07	0.127279	NA	NA	abundance (NP-40)	-0.922032	-0.873695	0.595546	0.921666	0.786044	-2.43155	0	0	0	0	0	0	0	0.408047	0.359844	0.406071	0.375269	0.403743	0.184002	0.474329	0.504642	0.655008	0.474562	0.55689	0.00431959
CALM1	4.6525e-07	0.127279	NA	NA	stability	4.06483	4.09639	-1.1381	-2.57215	-3.2979	-1.84161	0	0	0	0	0	0	0	0.252542	0.185376	0.448201	0.302657	0.347968	0.43974	5.88e-07	4.6525e-07	0.381635	0.00408522	9.54999e-05	0.0641442
CALR	1.24721e-06	0.000112596	20.1238	11	abundance (SDS)	0.269469	-0.789193	-0.328276	-0.115819	0.333794	2.27909	0	0	0	0	0	0	0	0.931235	0.929091	0.915277	0.926108	0.868155	0.129759	0.829481	0.680812	0.818244	0.854019	0.81713	0.0363387
CALR	1.24721e-06	0.000112596	20.1238	11	abundance (NP-40)	0.0679797	-1.16816	-0.54773	-0.795016	1.50604	2.34674	0	0	0	0	0	0	0	0.454988	0.0343999	0.0809306	0.105552	0.084821	0.0452341	0.816118	0.31367	0.676007	0.551726	0.131085	0.00631538
CALR	1.24721e-06	0.000112596	20.1238	11	stability	-1.49251	0.250731	0.240444	3.96134	3.64276	-1.01848	1	0	0	0	1	0	0	0.0320278	0.444145	0.428308	0.000112596	0.0253397	0.417102	0.173011	0.794786	0.79715	1.24721e-06	1.12282e-05	0.459056
CALU	0.299837	0.0862962	20.6952	NA	abundance (SDS)	-0.184303	-0.177927	-0.291483	-0.0650374	-1.07623	-0.594114	0	0	0	0	0	0	0	0.913667	0.94516	0.869042	0.924391	0.0892505	0.298403	0.843878	0.844874	0.825405	0.860801	0.539708	0.751154
CALU	0.299837	0.0862962	20.6952	NA	abundance (NP-40)	-0.766534	-0.281148	-0.312739	-1.18986	-0.318262	0.3307	0	0	0	0	0	0	0	0.230032	0.426532	0.354105	0.0862962	0.376296	0.424989	0.567962	0.767917	0.759061	0.299837	0.757462	0.753803
CALU	0.299837	0.0862962	20.6952	NA	stability	1.15597	0.0268541	1.12404	-0.548786	1.04015	0.113245	0	0	0	0	0	0	0	0.30773	0.496554	0.356365	0.37925	0.358664	0.493382	0.370009	0.837493	0.390791	0.704426	0.445188	0.823039
CAMK1D	0.0270392	0.0101109	NA	NA	abundance (SDS)	-0.162005	-0.630189	-0.505938	1.70281	0.937907	2.18611	0	0	0	0	0	0	0	0.93762	0.933891	0.897353	0.210398	0.54318	0.0973953	0.847313	0.739636	0.776701	0.178223	0.613193	0.0485385
CAMK1D	0.0270392	0.0101109	NA	NA	abundance (NP-40)	-1.06478	-0.700661	-1.98946	-0.530556	1.26805	1.43066	0	0	0	0	0	0	0	0.0357986	0.0101109	0.0139368	0.176249	0.0264218	0.01791	0.381195	0.603676	0.0270392	0.683193	0.251734	0.164339
CAMK1D	0.0270392	0.0101109	NA	NA	stability	1.04629	0.508034	1.09187	0.252004	0.0756214	-0.48215	0	0	0	0	0	0	0	0.0279473	0.136745	0.105391	0.388266	0.471885	0.42883	0.441239	0.719567	0.411736	0.79449	0.829617	0.728686
CAMK2D	4.91596e-05	0.000897793	NA	8	abundance (SDS)	0.721911	-0.247534	0.43715	1.06167	0.0132869	-1.18914	0	0	0	0	0	0	0	0.550977	0.941723	0.824928	0.104289	0.941426	0.0921655	0.707358	0.833392	0.794253	0.547874	0.867124	0.473613
CAMK2D	4.91596e-05	0.000897793	NA	8	abundance (NP-40)	0.226698	-0.25758	-0.0625809	3.25319	2.07715	0.989762	1	0	0	0	1	0	0	0.444403	0.413582	0.485214	0.000897793	0.0162173	0.0224947	0.78206	0.774208	0.81711	4.91596e-05	0.0194137	0.430576
CAMK2D	4.91596e-05	0.000897793	NA	8	stability	-0.15251	-0.0553799	-0.209354	0.291459	0.158484	-0.769773	0	0	0	0	0	0	0	0.464514	0.490175	0.468259	0.417725	0.461137	0.426638	0.815674	0.832972	0.804037	0.784987	0.814507	0.604671
CAMK2G	6.7479e-06	0.000150428	NA	8	abundance (SDS)	-0.147673	-0.370199	-0.298856	-0.0343333	-2.04116	-0.150341	0	0	0	0	0	0	0	0.926135	0.915127	0.879114	0.926698	0.00971344	0.84023	0.849451	0.809521	0.824006	0.864621	0.073979	0.849057
CAMK2G	6.7479e-06	0.000150428	NA	8	abundance (NP-40)	0.396306	-0.525821	-0.249346	3.55278	2.03116	2.3286	1	0	0	0	1	0	1	0.324894	0.262474	0.305831	0.000150428	0.010562	0.00175813	0.733149	0.685142	0.776344	6.7479e-06	0.0231712	0.0068363
CAMK2G	6.7479e-06	0.000150428	NA	8	stability	-0.689828	-0.155668	-0.471875	-0.0382213	-0.441524	-1.36245	0	0	0	0	0	0	0	0.339133	0.472952	0.359507	0.476372	0.374466	0.194709	0.644262	0.815059	0.732201	0.83572	0.742246	0.24175
CAMKK1	1.70192e-07	0.00207773	NA	4	abundance (SDS)	-1.16619	-1.75104	-2.71156	-0.519286	2.22555	2.05157	0	0	0	0	0	0	0	0.801557	0.72281	0.261354	0.781085	0.147996	0.139055	0.487388	0.15699	0.00782952	0.773062	0.0430915	0.0718734
CAMKK1	1.70192e-07	0.00207773	NA	4	abundance (NP-40)	-0.936663	-0.62235	-0.460796	1.18505	2.12722	4.04708	1	0	0	0	0	0	1	0.0527424	0.082644	0.200752	0.013168	0.00223159	0.00207773	0.464986	0.642594	0.710497	0.302891	0.0158909	1.70192e-07
CAMKK1	1.70192e-07	0.00207773	NA	4	stability	0.135097	0.356965	0.149629	0.128539	-0.286272	0.313058	0	0	0	0	0	0	0	0.452955	0.308238	0.471203	0.445307	0.423514	0.437687	0.819006	0.767678	0.816233	0.820233	0.786275	0.779497
CAMKK2	0.0613758	0.000818383	NA	NA	abundance (SDS)	1.22416	0.958515	0.483786	0.0153659	0.159712	0.616582	0	0	0	0	0	0	0	0.46517	0.795267	0.871315	0.928013	0.905766	0.539961	0.452339	0.602861	0.782571	0.866881	0.847658	0.744056
CAMKK2	0.0613758	0.000818383	NA	NA	abundance (NP-40)	0.0964339	0.455104	0.377606	-1.75524	-1.64698	0.0923441	0	0	0	0	0	0	0	0.428827	0.0363888	0.0824068	0.00225029	0.000818383	0.429469	0.810723	0.712594	0.739274	0.0613758	0.0860627	0.811516
CAMKK2	0.0613758	0.000818383	NA	NA	stability	-0.187329	-0.0935846	-0.0980468	-0.050594	-0.348501	-0.621366	0	0	0	0	0	0	0	0.415547	0.438453	0.465461	0.471202	0.338363	0.386011	0.808689	0.826533	0.825751	0.833747	0.770027	0.674999
CAMKMT	8.44453e-09	0.00046158	NA	7	abundance (SDS)	1.20364	-0.759183	-1.02192	-5.02423	-0.492952	0.362654	1	0	0	0	1	0	0	0.759059	0.928387	0.840068	0.00519342	0.810338	0.825058	0.46484	0.69296	0.569685	1.24268e-08	0.780168	0.811136
CAMKMT	8.44453e-09	0.00046158	NA	7	abundance (NP-40)	-0.438543	-0.94504	-1.65562	-4.40765	-1.91555	1.04794	1	0	0	0	1	0	0	0.176472	0.199785	0.0332633	0.00046158	0.0662225	0.251079	0.718587	0.459607	0.0838884	8.44453e-09	0.0354352	0.392311
CAMKMT	8.44453e-09	0.00046158	NA	7	stability	0.227444	0.0858539	0.65158	2.4078	1.77342	0.68449	1	0	0	0	1	0	0	0.439418	0.482781	0.324166	0.000493732	0.153466	0.434472	0.800077	0.827872	0.661795	0.00832929	0.0788289	0.646764
CAMSAP1	0.123224	0.00557174	NA	NA	abundance (SDS)	-0.0991779	0.157138	0.140626	-0.16824	1.84955	0.902981	0	0	0	0	0	0	0	0.932561	0.946749	0.907829	0.819792	0.00557174	0.0924698	0.856307	0.848045	0.850484	0.846366	0.123224	0.630179
CAMSAP1	0.123224	0.00557174	NA	NA	abundance (NP-40)	-0.293209	-0.10807	-0.645601	-0.921037	1.3096	1.18003	0	0	0	0	0	0	0	0.26666	0.26008	0.139794	0.0865309	0.141124	0.0303313	0.764594	0.808433	0.631449	0.474962	0.227576	0.306085
CAMSAP1	0.123224	0.00557174	NA	NA	stability	0.152202	-0.296662	0.133716	0.324252	-0.200316	0.371465	0	0	0	0	0	0	0	0.451657	0.219019	0.472082	0.428815	0.461933	0.453353	0.815734	0.783684	0.819265	0.776569	0.805968	0.763573
CAMSAP2	0.000933655	3.4365e-05	NA	7	abundance (SDS)	-0.575891	-0.139265	0.0988566	-2.17886	-0.905836	-0.327889	0	0	0	0	0	0	0	0.471338	0.94588	0.910292	0.000200876	0.07654	0.490089	0.756731	0.850682	0.856351	0.0495814	0.628815	0.818321
CAMSAP2	0.000933655	3.4365e-05	NA	7	abundance (NP-40)	-0.37658	-0.486298	-0.555642	-1.82503	-0.836212	0.0856759	0	0	0	0	0	0	0	0.0505243	0.0626276	0.0418476	0.00432796	0.0110753	0.386026	0.739604	0.700862	0.672633	0.0487827	0.527459	0.812797
CAMSAP2	0.000933655	3.4365e-05	NA	7	stability	0.0708989	-0.174897	-0.31329	2.88169	1.0366	0.326643	1	0	0	0	1	0	0	0.471423	0.455723	0.385749	3.4365e-05	0.0348255	0.420679	0.830411	0.811234	0.779437	0.000933655	0.447466	0.775936
CAND1	0.0348394	0.00769455	24.6855	NA	abundance (SDS)	-0.315116	0.153408	-0.359979	0.0747533	-1.03266	-0.510584	0	0	0	0	0	0	0	0.849625	0.943004	0.820686	0.900123	0.0694109	0.318172	0.820857	0.848602	0.811704	0.859549	0.563862	0.775443
CAND1	0.0348394	0.00769455	24.6855	NA	abundance (NP-40)	-0.460726	-0.089896	-0.817347	-1.92015	-1.7233	-1.01299	0	0	0	0	0	0	0	0.264965	0.392612	0.140577	0.010403	0.00769455	0.00929288	0.710523	0.811988	0.538682	0.0348394	0.0680223	0.415339
CAND1	0.0348394	0.00769455	24.6855	NA	stability	0.993082	1.39772	1.89481	-0.5457	-0.920343	-0.701113	0	0	0	0	0	0	0	0.26857	0.116291	0.211849	0.35976	0.291757	0.385741	0.475143	0.221917	0.0543506	0.705607	0.519976	0.638914
CANT1	0.201733	0.00888324	NA	NA	abundance (SDS)	1.03108	0.832587	0.852781	1.65332	-0.507867	0.28068	0	0	0	0	0	0	0	0.527002	0.811755	0.71481	0.0687336	0.669682	0.774277	0.564723	0.662358	0.653411	0.201733	0.77618	0.827425
CANT1	0.201733	0.00888324	NA	NA	abundance (NP-40)	0.769081	0.0762487	1.15735	1.15394	0.133806	-0.102184	0	0	0	0	0	0	0	0.173575	0.459938	0.0496318	0.00888324	0.378526	0.401747	0.56653	0.81458	0.320621	0.322821	0.80319	0.809598
CANT1	0.201733	0.00888324	NA	NA	stability	-0.321239	0.441519	-0.717709	-1.09675	-0.646046	-1.14589	0	0	0	0	0	0	0	0.414982	0.374638	0.325515	0.0306472	0.240943	0.324661	0.777363	0.742247	0.630904	0.408564	0.664256	0.376564
CANX	6.94552e-05	4.7e-08	20.7845	7	abundance (SDS)	-0.459748	-0.952392	-0.662429	0.0577095	-0.202472	0.811915	0	0	0	0	0	0	0	0.84819	0.606158	0.750799	0.925406	0.834004	0.216794	0.788704	0.605954	0.72879	0.861731	0.840981	0.671281
CANX	6.94552e-05	4.7e-08	20.7845	7	abundance (NP-40)	-0.683787	-1.05005	-1.06603	-1.1035	-0.0757436	0.766096	0	0	0	0	0	0	0	0.0312554	0.0784915	0.0359341	0.00145101	0.438815	0.103277	0.612392	0.390918	0.380369	0.355697	0.814675	0.568209
CANX	6.94552e-05	4.7e-08	20.7845	7	stability	-0.533233	1.24345	1.03319	3.35025	2.70592	0.632196	1	0	0	0	1	1	0	0.281596	0.182185	0.270247	4.7e-08	0.00433573	0.421706	0.710319	0.313802	0.449655	6.94552e-05	0.00220825	0.670332
CAP1	0.0773441	8.40372e-05	21.2726	NA	abundance (SDS)	-0.209662	0.119547	-0.50226	-0.723619	-0.797112	-0.55303	0	0	0	0	0	0	0	0.885661	0.945658	0.614366	0.109449	0.0993175	0.203682	0.839809	0.853498	0.777691	0.706715	0.677523	0.763504
CAP1	0.0773441	8.40372e-05	21.2726	NA	abundance (NP-40)	0.198846	-0.467317	-0.174714	-1.68254	-1.28814	-0.356724	0	0	0	0	0	0	0	0.286123	0.0653782	0.403773	8.40372e-05	0.0145393	0.134717	0.788775	0.708071	0.794325	0.0773441	0.239915	0.745887
CAP1	0.0773441	8.40372e-05	21.2726	NA	stability	-1.55551	-0.228877	0.445973	-0.458799	-0.636974	0.477534	0	0	0	0	0	0	0	0.023544	0.433992	0.443354	0.385933	0.346687	0.409801	0.144452	0.799758	0.740805	0.73659	0.668249	0.730272
CAP2	1.01271e-09	0.00215861	18.3281	13	abundance (SDS)	0.583587	0.701962	-0.0916287	-5.34241	-3.42296	-1.67117	1	0	0	0	1	0	0	0.89508	0.921908	0.927324	0.00215861	0.0443752	0.267069	0.754395	0.714755	0.857324	1.01271e-09	0.000319444	0.19306
CAP2	1.01271e-09	0.00215861	18.3281	13	abundance (NP-40)	0.611356	0.3288	0.221299	-2.45297	-2.50535	-0.882567	1	0	0	0	0	1	0	0.128022	0.287421	0.411741	0.0226516	0.00585801	0.167091	0.647742	0.754367	0.783388	0.00391502	0.00305733	0.499148
CAP2	1.01271e-09	0.00215861	18.3281	13	stability	-1.40612	-0.497847	-0.813268	-2.11988	-1.5382	-0.583424	0	0	0	0	0	0	0	0.0164079	0.250248	0.310806	0.028005	0.0507988	0.401778	0.217311	0.723201	0.581499	0.0254255	0.151972	0.690782
CAPG	3.45356e-05	2.26265e-05	23.4958	5	abundance (SDS)	-0.0655799	0.155091	0.278233	-0.600751	-3.23194	-3.01224	1	0	0	0	0	1	1	0.93462	0.938927	0.828149	0.202423	3.05491e-05	2.26265e-05	0.860731	0.848351	0.827877	0.749083	0.000816748	0.00223761
CAPG	3.45356e-05	2.26265e-05	23.4958	5	abundance (NP-40)	0.194457	0.0762014	0.188161	-1.62832	-3.30898	-2.51046	1	0	0	0	0	1	1	0.396548	0.41312	0.388445	0.000983235	0.000180901	0.00047676	0.789803	0.814589	0.791262	0.0908633	3.45356e-05	0.00298434
CAPG	3.45356e-05	2.26265e-05	23.4958	5	stability	-1.17978	-0.679876	0.00595996	0.629652	0.940798	1.16048	0	0	0	0	0	0	0	0.0875321	0.170178	0.499062	0.141531	0.0783613	0.126342	0.354563	0.648912	0.840656	0.671435	0.507582	0.367074
CAPN1	0.00474714	0.00036681	21.6083	5	abundance (SDS)	-0.386084	0.0420755	-0.370146	-0.230063	-0.970166	-0.62165	0	0	0	0	0	0	0	0.865267	0.960799	0.862837	0.780088	0.199262	0.36888	0.806051	0.863676	0.809532	0.836404	0.596919	0.74242
CAPN1	0.00474714	0.00036681	21.6083	5	abundance (NP-40)	-0.349109	-0.526804	-0.813183	-1.9473	-2.41048	-1.26853	1	0	0	0	0	1	0	0.315236	0.0491339	0.123682	0.00807714	0.00036681	0.00436255	0.748241	0.684738	0.541134	0.0315309	0.00474714	0.251449
CAPN1	0.00474714	0.00036681	21.6083	5	stability	1.08594	2.16067	0.895951	-1.67163	-0.913514	-0.773281	0	0	0	0	0	0	0	0.277984	0.0171138	0.384535	0.165489	0.34354	0.367742	0.415588	0.0218134	0.534508	0.105392	0.524073	0.602844
CAPN2	0.133113	0.000438485	35.2974	NA	abundance (SDS)	0.11351	0.200164	-0.0600352	0.309271	-0.175861	-0.491035	0	0	0	0	0	0	0	0.928197	0.940255	0.92429	0.618133	0.824378	0.430746	0.854341	0.841354	0.861437	0.821999	0.845194	0.780674
CAPN2	0.133113	0.000438485	35.2974	NA	abundance (NP-40)	0.176413	-0.33665	-0.0620905	-1.40852	-1.50109	-1.18024	0	0	0	0	0	0	0	0.363461	0.0322786	0.460975	0.00378008	0.000438485	0.0274105	0.793942	0.752025	0.8172	0.175029	0.133113	0.30595
CAPN2	0.133113	0.000438485	35.2974	NA	stability	0.491162	1.04704	-0.249973	-1.5705	-0.78415	-1.26337	0	0	0	0	0	0	0	0.28599	0.0337684	0.451485	0.0293189	0.219777	0.279095	0.725554	0.440759	0.794961	0.138668	0.597136	0.301296
CAPN7	7.61858e-05	0.000187023	NA	5	abundance (SDS)	0.659726	0.512323	0.644295	-1.22269	-2.22079	-1.48584	0	0	0	0	0	0	0	0.347456	0.733175	0.463844	0.026016	0.00132084	0.00845749	0.72972	0.77497	0.734955	0.453235	0.0437284	0.29251
CAPN7	7.61858e-05	0.000187023	NA	5	abundance (NP-40)	0.260593	0.334833	0.212869	-1.77513	-3.18325	-1.62973	1	0	0	0	0	1	0	0.286123	0.163758	0.277017	0.000537895	0.000187023	0.000705748	0.773418	0.75257	0.785436	0.0575196	7.61858e-05	0.0904916
CAPN7	7.61858e-05	0.000187023	NA	5	stability	0.00962112	-0.351109	-0.168923	-0.373558	-0.306233	-0.258889	0	0	0	0	0	0	0	0.494802	0.233622	0.393971	0.0983075	0.300572	0.405663	0.84011	0.769307	0.812437	0.762972	0.781255	0.792879
[truncated: 13,158 more rows]
