# Supplementary material for: Pervasive Protein Thermal Stability Variation during the Cell Cycle
Source: Cell. 2018 May 31;173(6):1495–1507.e18. doi: 10.1016/j.cell.2018.03.053 (PMC5998384; doi:10.1016/j.cell.2018.03.053)
Supplement: Table S3. SDS Cell-Cycle Data, Related to Figures 2, 4, and 7 [file mmc3.xlsx]

## Sheet: Table legend
Table S3. SDS cell cycle data, related to Figure 2, 4, 7
gene_name	identified protein
description	protein description
found.in.reps	number of replicates a protein was identified (3 rep)
m.top3	average of top3 abundance
max.qupm	maximum of quantified unique peptide matches
XX.median	relative fold-change of cell cycle stage X versus G1/S, median over replicates
XX.log2range	range (log2 transformed) of relative fold-change of cell cycle stage X versus G1/S

## Sheet: TableS3_SDS
gene_name	description	found.in.reps	m.top3	max.qupm	G1_S.median	earlyS.median	lateS.median	S_G2.median	M.median	G1.median	asynch.median	G1_S.log2range	earlyS.log2range	lateS.log2range	S_G2.log2range	M.log2range	G1.log2range	asynch.log2range
A0A087WV05|MYCBP	Uncharacterized protein	3	6.85927	4	1	0.907248	0.88995	0.991792	0.955241	1.4827	0.965476	0	0.493673	0.421923	0.275263	0.470264	1.97469	1.40537
A0A087WZ62	Uncharacterized protein	3	6.45355	4	1	1.01348	0.951811	1.00846	1.12951	1.0502	1.02405	0	0.0613533	0.193038	0.163164	0.262116	0.147266	0.124354
A0A0B4J293|RNF31	Uncharacterized protein	3	6.15318	3	1	0.927195	1.00504	0.97083	1.09956	0.990417	1.01571	0	0.0883625	0.159293	0.188233	0.0973619	0.232481	0.232133
A2M	Alpha-2-macroglobulin	3	6.8015	3	1	0.958729	0.909936	1.15083	0.812416	1.26916	1.76069	0	0.201438	0.299564	0.410345	0.585784	0.28306	1.587
AAAS	Aladin	3	7.43458	8	1	0.980319	0.974896	0.967139	1.01113	1.17796	1.15026	0	0.151929	0.152319	0.0902783	0.272947	0.0875016	0.142488
AACS	Acetoacetyl-CoA synthetase	3	7.12743	13	1	0.996419	1.00833	1.02102	1.01046	0.976207	0.968184	0	0.0567071	0.0396279	0.0488225	0.0984771	0.0766548	0.0895029
AAK1	AP2-associated protein kinase 1	3	7.18309	19	1	1.00075	0.999034	1.03122	0.989641	0.957289	0.989054	0	0.138634	0.119728	0.154703	0.247451	0.195613	0.187647
AAMDC	Mth938 domain-containing protein	3	7.07658	4	1	1.00736	1.03463	1.03771	1.02968	0.794134	0.858647	0	0.142496	0.16609	0.0507642	0.193567	0.229971	0.224404
AAMP	Angio-associated migratory cell protein	3	7.19282	9	1	0.951077	0.97535	1.01647	1.28369	1.30578	1.06593	0	0.0649639	0.117323	0.0661135	0.0535788	0.000168863	0.262701
AAR2	Protein AAR2 homolog	3	7.06915	6	1	0.985704	1.04753	0.983573	1.18987	1.18305	1.08415	0	0.0600722	0.0492269	0.162098	0.0935189	0.0321802	0.0522819
AARS	Alanine--tRNA ligase, cytoplasmic	3	8.45832	45	1	1.00314	1.00233	1.00632	1.03262	1.05655	1.19475	0	0.0842572	0.0577754	0.0902896	0.118865	0.181092	0.558524
AARS2	Alanine--tRNA ligase, mitochondrial	3	7.09118	19	1	0.989144	0.981812	0.996214	1.00619	1.05948	1.03034	0	0.0300044	0.0733005	0.0730317	0.0709802	0.00538795	0.0616413
AARSD1	Alanyl-tRNA editing protein Aarsd1	3	7.08851	9	1	1.01124	1.0176	0.99594	1.09039	1.19068	1.12151	0	0.056544	0.0701349	0.068834	0.0247868	0.0173543	0.135917
AASDHPPT	L-aminoadipate-semialdehyde dehydrogenase-phosphopantetheinyl transferase	3	7.21749	8	1	1.01518	1.03639	0.980741	1.17797	1.32676	1.12765	0	0.0353865	0.0908667	0.0836261	0.0668929	0.0778859	0.126352
AATF	Protein AATF	3	6.99832	10	1	1.0389	1.02363	1.00804	0.940735	1.04501	1.13016	0	0.0372089	0.11437	0.117031	0.276816	0.0275424	0.123533
ABCB10	ATP-binding cassette sub-family B member 10, mitochondrial	3	6.99714	10	1	0.981877	0.976407	0.987982	0.966028	0.877066	0.917944	0	0.160338	0.176366	0.0184724	0.0479363	0.233251	0.122151
ABCB6	ATP-binding cassette sub-family B member 6, mitochondrial	3	7.16339	9	1	0.970015	0.991204	0.970619	1.1156	1.04733	1.12121	0	0.0502061	0.0725548	0.0855204	0.104806	0.00327868	0.327048
ABCB7	ATP-binding cassette sub-family B member 7, mitochondrial	3	7.53399	13	1	0.967664	1.00409	0.986657	0.961251	0.949848	0.955208	0	0.0454326	0.054552	0.104414	0.026027	0.00236562	0.0513249
ABCB8	ATP-binding cassette sub-family B member 8, mitochondrial	3	6.87788	6	1	1.02463	1.02998	0.983437	1.06031	1.02928	0.973562	0	0.0157442	0.051096	0.110755	0.0912865	0.0605156	0.0509717
ABCC1	Multidrug resistance-associated protein 1	3	6.88861	21	1	0.991704	1.00062	1.03126	1.09434	1.02333	1.03417	0	0.0385364	0.135896	0.0560126	0.263785	0.0455181	0.0882141
ABCC2	Canalicular multispecific organic anion transporter 1	3	6.58006	7	1	0.984296	1.02741	1.0223	1.00867	0.91814	1.09287	0	0.0572373	0.074419	0.0832707	0.029504	0.137299	0.316916
ABCC4	Multidrug resistance-associated protein 4	3	6.90507	16	1	0.933504	0.964291	0.959775	0.980807	0.973451	1.05315	0	0.0386076	0.0226521	0.0761201	0.0720951	0.0716722	0.084711
ABCC5	Multidrug resistance-associated protein 5	3	6.1769	4	1	1.04426	1.04857	1.05068	1.10793	1.02532	0.961385	0	0.0736069	0.27614	0.103375	0.249005	0.174872	0.320483
ABCD1	ATP-binding cassette sub-family D member 1	3	7.30968	12	1	0.989895	1.02237	0.97702	1.00011	0.911416	0.918689	0	0.201761	0.150774	0.238126	0.101992	0.0092237	0.107847
ABCD3	ATP-binding cassette sub-family D member 3	3	7.794	21	1	0.98216	0.985696	0.959476	0.972356	0.918119	0.897211	0	0.0279109	0.103822	0.0852013	0.0228896	0.0529605	0.135968
ABCE1	ATP-binding cassette sub-family E member 1	3	7.82401	25	1	0.980051	1.00385	0.959888	1.01122	1.04431	1.04161	0	0.0458177	0.054215	0.023588	0.0126376	0.0905894	0.119613
ABCF1	ATP-binding cassette sub-family F member 1	3	8.02225	31	1	0.984036	0.994308	0.996295	1.03627	1.06127	1.08016	0	0.0574399	0.0478161	0.0394804	0.0496212	0.0306004	0.0185012
ABCF2	ATP-binding cassette sub-family F member 2	3	7.95784	23	1	0.965776	0.980656	0.964127	1.06447	1.14234	1.1358	0	0.0919778	0.102078	0.0482684	0.102069	0.0949362	0.0451198
ABCF3	ATP-binding cassette sub-family F member 3	3	7.50712	24	1	0.990573	1.00144	0.973812	0.946524	0.921617	0.956418	0	0.0720758	0.048182	0.0839861	0.065309	0.00239391	0.102614
ABCG2	ATP-binding cassette sub-family G member 2	3	7.74625	10	1	0.947681	0.997654	0.971718	1.01756	0.950324	1.05828	0	0.0505251	0.0341448	0.10077	0.0905878	0.072212	0.199575
ABHD10	Mycophenolic acid acyl-glucuronide esterase, mitochondrial	3	7.25443	9	1	0.981719	1.01437	1.01367	1.05483	0.973164	0.916982	0	0.166061	0.18491	0.079669	0.0589295	0.00221561	0.130496
ABHD11	Protein ABHD11	3	6.70841	2	1	1.0058	1.01067	1.01366	1.03497	1.05997	0.993144	0	0.0242687	0.0575196	0.0792161	0.0421791	0.336474	0.292466
ABHD12	Monoacylglycerol lipase ABHD12	3	6.80309	7	1	0.98369	0.983016	0.999776	1.0342	0.948708	1.0472	0	0.0222236	0.0303883	0.0152507	0.0310421	0.23127	0.196282
ABHD14B	Protein ABHD14B	3	7.59747	7	1	1.05704	0.973521	1.01014	0.956724	0.852185	0.950669	0	0.0689852	0.230241	0.169454	0.147155	0.054985	0.23413
ABHD16A	Abhydrolase domain-containing protein 16A	3	6.81061	5	1	1.00883	0.980465	1.0058	0.939887	0.924079	0.948864	0	0.0720417	0.0368464	0.0488399	0.283686	0.0737422	0.241608
ABHD17B	Protein ABHD17B	3	6.54788	4	1	1.0248	1.05399	1.0471	1.01459	1.07456	0.990847	0	0.235127	0.103995	0.470572	0.180068	0.112409	0.150939
ABHD6	Monoacylglycerol lipase ABHD6	3	6.47971	2	1	0.978344	1.00945	0.984639	1.0394	0.995894	0.937223	0	0.15058	0.208001	0.253635	0.338774	0.325229	0.192126
ABI1	Abl interactor 1	3	7.22356	9	1	1.04829	1.01002	1.00079	1.0245	0.989319	0.917479	0	0.101056	0.0387309	0.102436	0.293834	0.255092	0.262306
ABL1	Tyrosine-protein kinase ABL1	3	6.51849	2	1	0.959601	0.981599	1.02692	0.96014	1.02824	1.02838	0	0.0787236	0.106824	0.116723	0.0777776	0.0811169	0.0647566
ABL2	Abelson tyrosine-protein kinase 2	3	6.34735	4	1	1.08674	1.10936	1.09165	0.999511	0.998749	0.986135	0	0.0700278	0.314203	0.127963	0.184973	0.231128	0.280847
ABLIM1	Actin-binding LIM protein 1	3	7.09991	11	1	1.00271	0.993968	1.01946	0.83813	1.04191	1.01553	0	0.144685	0.0917933	0.187365	0.045408	0.0707045	0.205184
ABR	Active breakpoint cluster region-related protein	3	6.96538	15	1	1.0209	1.00817	1.00116	0.964501	0.881517	0.870171	0	0.10053	0.138852	0.0757145	0.135195	0.131491	0.177307
ABT1	Activator of basal transcription 1	3	6.54107	4	1	1.03171	0.92249	1.05161	0.706713	0.921745	1.38418	0	0.0717541	0.0499611	0.023963	0.338376	0.00685872	0.157484
ABTB2	Ankyrin repeat and BTB/POZ domain-containing protein 2	3	6.22927	4	1	1.06373	0.947594	0.992822	1.09394	1.28304	0.975401	0	0.260815	0.162245	0.202754	0.262773	0.207086	0.441492
ACAA1	3-ketoacyl-CoA thiolase, peroxisomal	3	7.07872	7	1	0.973233	1.01491	1.0165	1.0242	0.96424	0.951159	0	0.11137	0.0302252	0.0393988	0.0377572	0.095473	0.1142
ACAA2	3-ketoacyl-CoA thiolase, mitochondrial	3	8.06654	18	1	0.988504	0.982135	0.981171	1.02715	0.927133	0.902328	0	0.109582	0.135218	0.152	0.114794	0.129289	0.0649228
ACACA	Acetyl-CoA carboxylase 1	3	7.27131	36	1	1.08702	0.969875	1.01096	0.966958	1.12834	1.1273	0	0.20472	0.0437877	0.103361	0.0720499	0.0261751	0.144793
ACAD11	Acyl-CoA dehydrogenase family member 11	3	6.41136	4	1	0.951402	0.936734	0.978464	1.0506	1.02694	0.960944	0	0.096388	0.174325	0.140884	0.250051	0.242053	0.313701
ACAD8	Isobutyryl-CoA dehydrogenase, mitochondrial	3	6.51157	5	1	1.06043	1.067	1.06057	1.01944	0.883433	0.850651	0	0.0929584	0.161429	0.021822	0.0994588	7.52998e-05	0.087099
ACAD9	Acyl-CoA dehydrogenase family member 9, mitochondrial	3	7.44751	17	1	0.954642	0.997211	0.948699	0.95466	0.953101	0.92075	0	0.0176417	0.0278313	0.0979552	0.0782824	0.078475	0.191212
ACADM	Medium-chain specific acyl-CoA dehydrogenase, mitochondrial	3	8.28223	20	1	1.02063	1.022	1.01042	0.994698	0.890092	0.892632	0	0.0627761	0.074305	0.0394129	0.0738013	0.0600436	0.0346479
ACADS	Short-chain-specific acyl-CoA dehydrogenase, mitochondrial	3	6.26253	4	1	0.986086	1.01769	1.02964	1.1034	1.00491	1.02411	0	0.0731506	0.344588	0.300498	0.0996402	0.128558	0.46656
ACADSB	Short/branched chain specific acyl-CoA dehydrogenase, mitochondrial	3	7.08569	9	1	1.0069	1.02798	1.02771	1.10197	1.08283	1.1098	0	0.101506	0.10638	0.0253762	0.0267841	0.00421964	0.0912066
ACADVL	Very long-chain specific acyl-CoA dehydrogenase, mitochondrial	3	7.99251	30	1	0.954403	0.977697	0.975347	1.01546	0.932347	0.926388	0	0.0297371	0.0521885	0.102319	0.0589414	0.023713	0.159547
ACAP2	Arf-GAP with coiled-coil, ANK repeat and PH domain-containing protein 2	3	7.2694	15	1	0.996965	0.997569	0.981758	0.891404	0.882804	0.938792	0	0.0453272	0.0396739	0.0573536	0.105653	0.0398369	0.0900849
ACAT1	Acetyl-CoA acetyltransferase, mitochondrial	3	8.20402	20	1	1.01583	1.03106	1.02757	1.05821	0.985385	0.969585	0	0.0324472	0.156799	0.100721	0.02114	0.0390503	0.0586127
ACAT2	Acetyl-CoA acetyltransferase, cytosolic	3	7.97601	11	1	1.01695	1.02136	0.999046	1.05151	1.01445	0.96235	0	0.064913	0.0607154	0.108559	0.0593078	0.179928	0.246507
ACBD3	Golgi resident protein GCP60	3	7.64987	13	1	0.987712	0.994765	0.992246	1.03183	1.03476	1.00134	0	0.0176845	0.0459053	0.066562	0.0697116	0.0319596	0.11593
ACBD5	Acyl-CoA-binding domain-containing protein 5	3	7.17508	10	1	0.935	0.975047	0.959759	0.638303	0.602617	0.77265	0	0.0621719	0.0988708	0.129616	0.354042	0.197515	0.33337
ACBD6	Acyl-CoA-binding domain-containing protein 6	3	6.76881	5	1	1.01123	0.994593	0.97257	1.16345	1.24452	1.09657	0	0.158345	0.198087	0.224708	0.182433	0.10591	0.122207
ACIN1	Apoptotic chromatin condensation inducer in the nucleus	3	7.90251	36	1	0.974556	0.984907	0.993761	0.887087	0.95167	1.03331	0	0.0701621	0.0473161	0.0249251	0.126894	0.0722082	0.0800687
ACLY	ATP-citrate synthase	3	8.4414	55	1	0.996621	1.02011	0.998511	1.04881	1.04585	1.01296	0	0.0456599	0.0465382	0.039411	0.0486487	0.0238578	0.187018
ACO1	Cytoplasmic aconitate hydratase	3	7.82612	28	1	1.03355	1.01696	1.00363	0.978213	0.903048	0.902529	0	0.0418105	0.0099987	0.0599371	0.0677825	0.127249	0.231643
ACO2	Aconitate hydratase, mitochondrial	3	8.05451	33	1	1.01555	1.01203	1.01343	1.07684	1.03288	1.02711	0	0.0719216	0.0464988	0.0916173	0.0413217	0.0410505	0.173046
ACOT11	Acyl-coenzyme A thioesterase 11	3	6.25221	3	1	1.00637	1.01089	1.02308	1.0052	0.866949	0.931383	0	0.144311	0.104685	0.0141029	0.165365	0.396864	0.440527
ACOT13	Acyl-coenzyme A thioesterase 13	3	7.45349	5	1	1.02907	0.999299	1.01649	1.00526	0.974786	0.892366	0	0.138329	0.0309712	0.111369	0.209868	0.110769	0.0496755
ACOT2|ACOT1	Acyl-coenzyme A thioesterase 2, mitochondrial	3	7.45937	13	1	1.03743	0.999826	1.0054	1.03472	0.978572	0.909597	0	0.0240191	0.077001	0.105239	0.0698097	0.0283776	0.0996814
ACOT7	Cytosolic acyl coenzyme A thioester hydrolase	3	7.45556	13	1	0.989671	1.00192	0.972476	1.01731	1.05878	1.01748	0	0.0582513	0.0699935	0.0671952	0.108636	0.0227799	0.0958129
ACOT9	Acyl-coenzyme A thioesterase 9, mitochondrial	3	7.48321	11	1	1.00305	1.07619	1.06018	1.16557	0.964376	0.933003	0	0.0588785	0.088816	0.15608	0.0227245	0.0392635	0.22036
ACOX1	Peroxisomal acyl-coenzyme A oxidase 1	3	7.58018	15	1	1.00993	0.994676	1.02123	0.954434	0.868109	0.878375	0	0.170221	0.0908021	0.143223	0.114618	0.00416282	0.110613
ACOX3	Peroxisomal acyl-coenzyme A oxidase 3	3	6.08417	4	1	1.05705	1.15502	1.04718	1.04456	0.947271	0.932791	0	0.384849	0.469261	0.261795	0.553496	0.00562947	0.270202
ACP1	Low molecular weight phosphotyrosine protein phosphatase	3	7.59945	8	1	1.02139	0.973605	0.948389	1.01938	0.997407	0.989627	0	0.060277	0.104347	0.0905564	0.20109	0.240943	0.219265
ACP2	Lysosomal acid phosphatase	3	7.19821	7	1	0.988842	0.985293	1.01139	0.964734	0.926489	0.94344	0	0.0823201	0.0244837	0.116459	0.16681	0.0444714	0.168021
ACSF2	Acyl-CoA synthetase family member 2, mitochondrial	3	6.96457	10	1	1.01457	1.04177	1.02858	0.982175	0.926737	0.946905	0	0.0530228	0.144938	0.087542	0.0356719	0.00157755	0.15068
ACSF3	Acyl-CoA synthetase family member 3, mitochondrial	3	7.23942	14	1	1.03266	1.03451	1.03389	1.05319	0.954912	0.915664	0	0.0582128	0.0455747	0.0649755	0.0705691	0.0526017	0.194944
ACSL1	Long-chain-fatty-acid--CoA ligase 1	3	6.45393	8	1	0.93971	0.961691	0.983986	1.01797	0.888127	0.880171	0	0.0797134	0.177957	0.104946	0.0935085	0.00108846	0.193063
ACSL3	Long-chain-fatty-acid--CoA ligase 3	3	7.84227	23	1	0.969831	0.990139	0.974862	1.05489	1.13464	1.16044	0	0.0617043	0.0596047	0.144801	0.0492766	0.0162624	0.225156
ACSL4	Long-chain-fatty-acid--CoA ligase 4	3	7.76796	21	1	1.00237	1.00617	1.02204	0.990384	1.16116	1.19507	0	0.0562793	0.0627307	0.0820031	0.0663464	0.092264	0.0915588
ACSL5	Long-chain-fatty-acid--CoA ligase 5	3	6.23593	4	1	0.998466	1.01938	1.03529	1.07547	1.06087	0.964678	0	0.12313	0.246188	0.122301	0.0965335	0.303389	0.328719
ACSS2	Acetyl-coenzyme A synthetase, cytoplasmic	3	6.76429	8	1	1.03935	1.03383	1.02338	1.08068	0.991778	0.974937	0	0.034274	0.0941862	0.104909	0.0694375	0.0762592	0.282671
ACTG1	Actin, cytoplasmic 2	3	7.04768	2	1	1.06598	1.00301	1.01139	1.28424	1.54538	1.21483	0	0.106134	0.0037243	0.0477793	0.231634	0.122608	0.246677
ACTL6A	Actin-like protein 6A	3	7.80943	12	1	0.957226	0.970976	0.944687	0.974569	0.979153	1.02727	0	0.042285	0.0556189	0.0328401	0.106907	0.056526	0.0382882
ACTL8	Actin-like protein 8	3	7.05879	11	1	1.0056	0.993015	0.98688	1.08531	1.19236	1.14724	0	0.0575819	0.0852614	0.0168964	0.0159554	0.0530445	0.121365
ACTN1	Alpha-actinin-1	3	7.96224	23	1	0.996224	1.00435	0.981507	1.06294	1.04642	1.06503	0	0.0429267	0.0198173	0.0409995	0.136634	0.0539701	0.226037
ACTN4	Alpha-actinin-4	3	8.72599	43	1	1.03143	1.00021	1.01483	1.04119	0.977663	1.00765	0	0.0765398	0.0580719	0.0480827	0.0873658	0.00111218	0.105818
ACTR10	Actin-related protein 10	3	6.8611	8	1	0.995728	1.03486	1.00594	0.916835	0.897994	0.951593	0	0.28424	0.360145	0.380836	0.507549	0.309322	0.357611
ACTR1A	Alpha-centractin	3	7.67687	9	1	1.00912	0.994067	0.985196	1.07592	0.963638	0.988879	0	0.085149	0.0705891	0.0392356	0.0522994	0.181836	0.18368
ACTR1B	Beta-centractin	3	6.79614	7	1	1.03208	0.983022	0.999771	1.0774	1.03676	0.999002	0	0.00957782	0.0278228	0.0796688	0.23004	0.0237159	0.0916445
ACTR2	Actin-related protein 2	3	8.13292	18	1	1.03906	1.01078	1.00252	0.94962	0.90665	0.942564	0	0.0452362	0.116219	0.073332	0.0292511	0.0168994	0.0168247
ACTR3	Actin-related protein 3	3	7.97378	21	1	1.00239	1.00115	0.990458	1.00945	0.998772	0.972	0	0.0826784	0.073621	0.0687635	0.0298156	0.0103642	0.114306
ACTR5	Actin-related protein 5	3	6.47326	4	1	1.06028	0.943159	1.01278	1.0348	1.13911	0.938503	0	0.0197256	0.0735792	0.230793	0.0474995	0.107708	0.251608
ACTR6	Actin-related protein 6	3	6.48561	6	1	1.02761	1.02491	0.92621	0.960691	0.968125	0.855045	0	0.260959	0.179932	0.14451	0.128771	0.0504239	0.367001
ACTR8	Actin-related protein 8	3	6.70804	6	1	0.980227	0.973129	0.995294	0.91883	0.960843	1.0199	0	0.0511718	0.0341391	0.00715952	0.0963175	0.158445	0.112214
ACYP1	Acylphosphatase	3	7.23401	5	1	1.01978	1.10068	1.06409	0.93029	0.699797	0.693367	0	0.105038	0.216489	0.0833282	0.0391843	0.0612083	0.158532
ACYP2	Acylphosphatase-2	3	7.02244	5	1	1.05874	1.03751	1.0534	0.95621	0.887676	0.90568	0	0.0616302	0.0803712	0.0821624	0.0503822	0.0891977	0.0943263
ADA	Adenosine deaminase	3	6.99004	8	1	0.997803	0.996901	1.00333	0.994132	0.855305	0.893087	0	0.0736352	0.126942	0.0780098	0.116769	0.0678007	0.216356
ADAM10	Disintegrin and metalloproteinase domain-containing protein 10	3	7.05216	14	1	1.01274	0.992965	0.992234	1.08723	1.1478	0.99482	0	0.0703675	0.0547034	0.015717	0.112036	0.0635143	0.137485
ADAM15	Disintegrin and metalloproteinase domain-containing protein 15	3	7.02032	9	1	0.979785	0.916025	0.965825	0.820728	0.787123	0.963021	0	0.141295	0.227112	0.142994	0.0862271	0.0346735	0.198051
ADAM17	Disintegrin and metalloproteinase domain-containing protein 17	3	6.48296	5	1	0.959294	0.958644	0.968348	0.788035	0.76911	1.01674	0	0.290683	0.327564	0.335116	0.12994	0.0113807	0.0491596
ADAM9	Disintegrin and metalloproteinase domain-containing protein 9	3	6.93639	12	1	0.950041	1.01436	1.01052	0.991258	0.868167	0.942017	0	0.195064	0.194723	0.0718509	0.129942	0.00566693	0.181959
ADAR	Double-stranded RNA-specific adenosine deaminase	3	7.98391	48	1	0.980852	0.990676	0.981896	0.862435	0.895555	1.03553	0	0.0199618	0.0263946	0.0960431	0.0803283	0.065168	0.106076
ADARB1	Double-stranded RNA-specific editase 1	3	6.69982	5	1	0.867998	0.816622	1.03052	1.00945	0.979083	1.0777	0	0.406725	0.316852	0.56558	0.128576	0.17872	0.322039
ADAT1	tRNA-specific adenosine deaminase 1	3	6.23585	4	1	1.0106	1.01159	1.02974	1.02824	0.869613	0.95181	0	0.191843	0.312756	0.254811	0.1873	0.153114	0.389379
ADAT3	Probable inactive tRNA-specific adenosine deaminase-like protein 3	3	6.18952	3	1	1.10491	1.04383	1.06083	1.0588	1.5011	1.05768	0	0.152869	0.0793877	0.151297	0.091948	0.140376	0.257461
ADCK3	Atypical kinase ADCK3, mitochondrial	3	6.72109	7	1	1.01991	0.988698	1.0648	1.01046	0.965514	1.02961	0	0.0497307	0.163265	0.135786	0.0684753	0.0968259	0.122049
ADCK4	AarF domain-containing protein kinase 4	3	6.81416	8	1	1.01714	1.0451	1.02364	1.09172	1.02522	1.00631	0	0.146536	0.0573552	0.0667307	0.187836	0.113722	0.195124
ADCY9	Adenylate cyclase type 9	3	6.34892	8	1	0.999159	0.982925	0.979018	0.992222	1.01845	1.06855	0	0.0819165	0.100934	0.102046	0.0609629	0.0124167	0.0958881
ADD1	Alpha-adducin	3	6.8166	6	1	0.972486	0.998227	0.972554	0.92435	0.868643	0.918323	0	0.0710619	0.130384	0.0988975	0.0466473	0.0487902	0.195925
ADD3	Gamma-adducin	3	7.02325	11	1	0.98109	0.975378	0.964387	0.770888	0.770283	0.910098	0	0.0255616	0.0870537	0.0315264	0.130689	0.183419	0.024787
ADGRG2	Adhesion G-protein coupled receptor G2	3	6.42328	6	1	1.07723	1.01877	1.00315	0.887129	1.07808	0.87216	0	0.206091	0.0930098	0.215809	0.435692	0.943825	0.632477
ADH5	Alcohol dehydrogenase class-3	3	8.12295	15	1	0.973065	0.996815	0.970243	1.00831	0.963964	0.967281	0	0.0597545	0.0354372	0.034662	0.0240301	0.0163424	0.140469
ADI1	1,2-dihydroxy-3-keto-5-methylthiopentene dioxygenase	3	7.63469	9	1	1.00434	0.997193	0.999185	0.91233	0.829786	0.922982	0	0.0538569	0.130982	0.149159	0.126915	0.0770512	0.21199
ADK	Adenosine kinase	3	7.7583	12	1	1.00941	1.01772	1.01468	1.03148	0.989439	1.02225	0	0.139044	0.0329733	0.0995957	0.0756667	0.0651162	0.114877
ADNP	Activity-dependent neuroprotector homeobox protein	3	7.32149	25	1	0.971821	0.994478	1.00527	0.949558	0.98511	1.08759	0	0.0905903	0.0486037	0.0553279	0.161339	0.0637811	0.144728
ADPGK	ADP-dependent glucokinase	3	7.1074	5	1	1.01074	1.02966	0.949339	1.12226	1.01728	0.949485	0	0.104662	0.127163	0.248686	0.112025	0.279169	0.203274
ADPRHL2	Poly(ADP-ribose) glycohydrolase ARH3	3	7.11214	11	1	0.990283	1.02332	0.994021	1.13501	1.00849	0.979434	0	0.0983545	0.131232	0.227254	0.0727638	0.0559278	0.14827
ADRBK1	Beta-adrenergic receptor kinase 1	3	6.36608	3	1	0.95758	0.97532	0.976284	1.01477	0.949313	0.982284	0	0.0860517	0.230423	0.249596	0.188533	0.317295	0.123217
ADRM1	Proteasomal ubiquitin receptor ADRM1	3	7.81448	8	1	0.954227	0.961984	0.955102	0.973398	1.00189	0.993964	0	0.0993159	0.165197	0.0642222	0.228225	0.262963	0.281801
ADSL	Adenylosuccinate lyase	3	7.81238	18	1	1.00126	1.01121	0.966682	1.04198	1.10525	1.08225	0	0.0907198	0.116494	0.0632779	0.140476	0.13826	0.21986
ADSS	Adenylosuccinate synthetase isozyme 2	3	8.01637	18	1	0.957115	0.97087	0.973796	1.11184	1.16983	1.07311	0	0.0919326	0.0662207	0.0915534	0.080892	0.082646	0.0374306
ADSSL1	Adenylosuccinate synthetase isozyme 1	3	6.79602	2	1	1.00696	0.978836	1.00436	1.13218	1.2321	1.12028	0	0.219211	0.237666	0.142087	0.242066	0.266246	0.0668627
AEBP2	Zinc finger protein AEBP2	3	5.94618	3	1	0.872381	1.0317	0.990946	1.05614	1.0161	0.968108	0	0.227957	0.159729	0.396821	0.432212	0.0869913	0.311708
AES	Amino-terminal enhancer of split	3	6.30882	2	1	0.988066	0.940625	1.01795	0.887798	1.01348	1.00553	0	0.385407	0.704738	0.476948	0.76239	0.165365	0.0602474
AFAP1	Actin filament-associated protein 1	3	7.22555	10	1	1.09319	1.03481	1.09249	1.06228	1.51142	1.50997	0	0.17648	0.0790334	0.126064	0.125097	0.0984315	0.158802
AFF1	AF4/FMR2 family member 1	3	6.47359	5	1	0.981541	1.02254	1.00284	1.14449	0.975609	0.926867	0	0.16406	0.295512	0.124622	0.265108	0.0232702	0.0889826
AFF4	AF4/FMR2 family member 4	3	6.88831	12	1	1.00804	1.02205	1.02689	1.10308	0.927884	0.907121	0	0.0568409	0.120202	0.127492	0.56767	0.0177699	0.108098
AFG3L2	AFG3-like protein 2	3	7.67967	30	1	1.03033	0.966002	0.970463	1.01156	0.940522	1.00026	0	0.149317	0.0370605	0.0108034	0.130325	0.178374	0.131321
AFTPH	Aftiphilin	3	6.11719	2	1	0.897175	1.02417	0.982535	0.727573	0.78414	0.982654	0	0.2682	0.189832	0.410051	0.234579	0.420361	0.408974
AGAP3	Arf-GAP with GTPase, ANK repeat and PH domain-containing protein 3	3	6.29095	4	1	0.994397	0.977575	1.00765	1.11869	1.19311	0.975838	0	0.357944	0.334497	0.202108	0.400144	0.406344	0.377714
AGFG1	Arf-GAP domain and FG repeat-containing protein 1	3	7.35697	8	1	1.00745	1.01542	1.02042	1.00517	1.07139	1.07879	0	0.0486555	0.0483193	0.0243548	0.0424149	0.0701162	0.218196
AGFG2	Arf-GAP domain and FG repeat-containing protein 2	3	7.09292	8	1	1.04788	0.97132	1.01449	0.941625	0.907506	0.980089	0	0.0650266	0.0878386	0.152898	0.170651	0.266398	0.152266
AGGF1	Angiogenic factor with G patch and FHA domains 1	3	5.73564	2	1	0.933472	0.911995	0.974304	0.949223	1.08344	0.932274	0	0.0649141	0.450533	0.652825	0.853782	0	1.28898
AGK	Acylglycerol kinase, mitochondrial	3	7.0373	8	1	1.00875	1.0279	1.00847	1.04189	1.07126	0.979514	0	0.085652	0.150124	0.0979238	0.048584	0.063154	0.0916379
AGL	Glycogen debranching enzyme	3	7.56414	39	1	0.998464	1.03452	1.02351	1.01052	0.905366	0.839234	0	0.116267	0.097269	0.0128582	0.0553834	0.0290643	0.120769
AGMAT	Agmatinase, mitochondrial	3	6.47382	4	1	0.985085	0.922999	0.966809	1.02088	0.957072	0.922463	0	0.253708	0.142407	0.105387	0.138258	0.121037	0.170481
AGO2	Protein argonaute-2	3	6.88043	11	1	0.999021	1.01592	1.03116	1.03518	1.05042	1.07784	0	0.126702	0.118852	0.0256589	0.118425	0.149605	0.0536561
AGO3	Protein argonaute-3	3	6.36475	2	1	1.02838	0.977644	1.01665	1.05667	1.20038	1.15939	0	0.209392	0.203096	0.0698555	0.541695	0.216241	0.204326
AGPAT1	1-acyl-sn-glycerol-3-phosphate acyltransferase alpha	3	6.53754	2	1	1.04556	0.951299	1.01543	0.939149	0.867778	0.905431	0	0.238715	0.256758	0.0828732	0.299249	0.083551	0.0706574
AGPAT2	1-acyl-sn-glycerol-3-phosphate acyltransferase beta	3	7.10631	2	1	0.90962	1.01261	0.958873	0.971979	0.857782	0.883607	0	0.0994218	0.252637	0.0533983	0.200785	0.471987	0.486886
AGPAT3	1-acyl-sn-glycerol-3-phosphate acyltransferase gamma	3	6.59444	2	1	0.958771	0.944225	0.932549	1.00231	0.917761	0.989618	0	0.298445	0.068043	0.0441126	0.218829	0.201651	0.486457
AGPAT5	1-acyl-sn-glycerol-3-phosphate acyltransferase epsilon	3	6.69527	3	1	0.956042	0.898758	0.930851	0.933259	1.01709	1.08921	0	0.0460017	0.138217	0.177817	0.186986	0.00106554	0.0904657
AGPS	Alkyldihydroxyacetonephosphate synthase, peroxisomal	3	7.57913	21	1	0.973354	0.998923	0.967813	1.00823	0.961032	0.956147	0	0.0675022	0.0316998	0.0802933	0.0416853	0.0265905	0.121342
AGR2	Anterior gradient protein 2 homolog	3	7.47489	7	1	0.995901	0.952434	1.04399	0.958671	1.06974	1.1011	0	0.0163392	0.00923419	0.150804	0.124773	0.355846	0.250883
AGRN	Agrin	3	6.68635	12	1	1.00598	0.960013	1.01094	1.08231	1.05146	1.18377	0	0.0716447	0.141501	0.200485	0.236851	0.291286	0.807297
AGTRAP	Type-1 angiotensin II receptor-associated protein	3	6.81246	2	1	0.976126	1.1391	1.02751	1.20327	1.17422	1.15133	0	0.179077	0.677383	0.334672	0.570598	0.530331	0.523225
AHCTF1	Protein ELYS	3	7.35831	46	1	0.965326	1.00614	1.00338	0.805179	0.908483	0.966908	0	0.0483482	0.00232393	0.0857441	0.180148	0.00924026	0.0949672
AHCY	Adenosylhomocysteinase	3	8.42963	20	1	0.98892	1.00141	0.991238	1.05828	1.08928	1.06943	0	0.0289354	0.0570493	0.0586997	0.0071819	0.00258529	0.0849662
AHCYL1	Adenosylhomocysteinase 2	3	7.85588	10	1	0.99077	1.0057	0.972601	1.03096	0.994706	1.04324	0	0.0233423	0.0567655	0.0438964	0.0112575	0.168017	0.250057
AHCYL2	Adenosylhomocysteinase 3	3	6.6623	5	1	1.02923	1.05341	0.991694	0.921086	0.826433	0.89539	0	0.102057	0.144169	0.156764	0.146167	0.116927	0.15034
AHNAK	Neuroblast differentiation-associated protein AHNAK	3	8.70672	240	1	1.00967	1.02567	1.01811	0.997624	0.985728	1.03727	0	0.0469018	0.0880021	0.0507546	0.0898586	0.0310297	0.0159336
AHNAK2	Protein AHNAK2	3	7.51275	38	1	1.02746	1.04038	1.04933	0.923766	0.880381	0.909928	0	0.0636831	0.104077	0.0364869	0.027852	0.0326575	0.0156541
AHR	Aryl hydrocarbon receptor	3	6.41562	5	1	1.12149	1.33241	1.26682	0.837277	1.05246	0.93244	0	0.334985	0.211944	0.164099	0.23182	0.159915	0.129171
AHSA1	Activator of 90 kDa heat shock protein ATPase homolog 1	3	8.02613	17	1	0.984054	1.0009	0.938975	1.11604	1.14287	1.03891	0	0.0617992	0.0390692	0.06248	0.031028	0.0340054	0.0289332
AIDA	Axin interactor, dorsalization-associated protein	3	6.61245	5	1	0.989708	0.998087	1.01257	0.978439	0.951758	0.980602	0	0.140301	0.0160141	0.0655235	0.240308	0.000707112	0.160874
AIF1L	Allograft inflammatory factor 1-like	3	6.34978	5	1	0.926719	0.945099	0.930201	1.06695	1.02172	0.834882	0	0.326218	0.104998	0.197482	1.11869	0.496526	0.333157
AIFM1	Apoptosis-inducing factor 1, mitochondrial	3	8.30341	21	1	0.986121	0.991816	0.983024	1.00848	0.933743	0.956809	0	0.0313878	0.0913071	0.13321	0.0394422	0.0100132	0.152079
AIFM2	Apoptosis-inducing factor 2	3	7.03584	8	1	1.02071	0.97383	0.995977	1.07056	1.01815	1.01643	0	0.0533375	0.122435	0.0540539	0.0664542	0.140537	0.0601662
AIM1	Absent in melanoma 1 protein	3	6.25688	4	1	1.0807	1.08452	1.04378	1.0835	0.939794	0.958598	0	0.158377	0.114256	0.170934	0.129897	0.268252	0.232275
AIMP1	Aminoacyl tRNA synthase complex-interacting multifunctional protein 1	3	8.03086	19	1	0.978694	0.995868	0.981069	1.05847	1.05125	1.02327	0	0.104163	0.0818672	0.145663	0.107671	0.0361814	0.0558652
AIMP2	Aminoacyl tRNA synthase complex-interacting multifunctional protein 2	3	8.05196	15	1	0.976191	0.978293	0.960123	1.06379	1.07238	1.06844	0	0.0527129	0.0366294	0.0682233	0.01979	0.107931	0.113561
AIP	AH receptor-interacting protein	3	7.37415	11	1	1.03754	1.02816	1.0395	1.05963	1.01974	1.03561	0	0.0466212	0.0558726	0.0184383	0.0580065	0.100531	0.218192
AJUBA	LIM domain-containing protein ajuba	3	6.25686	5	1	0.971633	1.0246	1.00856	1.14911	1.16953	1.10339	0	0.117667	0.0792282	0.389553	0.119273	0.0672752	0.240607
AK1	Adenylate kinase isoenzyme 1	3	7.87588	16	1	1.00025	1.02468	0.989503	0.976775	0.851881	0.893855	0	0.0381075	0.0562876	0.0769579	0.118351	0.0194615	0.0946649
AK2	Adenylate kinase 2, mitochondrial	3	8.12834	18	1	0.997554	0.949906	0.939379	1.04862	1.06802	1.00268	0	0.106321	0.0669612	0.0883558	0.155729	0.38034	0.243109
AK3	GTP:AMP phosphotransferase AK3, mitochondrial	3	7.14901	11	1	1.10512	0.99431	1.04969	0.975148	0.88777	0.904528	0	0.0686821	0.20817	0.0734563	0.128364	0.320302	0.255941
AK4	Adenylate kinase 4, mitochondrial	3	6.78995	4	1	0.862908	0.920409	0.917031	0.976808	0.793285	0.856532	0	0.161072	0.0597747	0.110295	0.166074	0.202642	0.300711
AK6	Adenylate kinase isoenzyme 6	3	6.99558	3	1	0.996915	0.91561	0.892963	1.10659	1.18042	1.01164	0	0.0529824	0.0647473	0.0713905	0.134287	0.24253	0.198031
AKAP1	A-kinase anchor protein 1, mitochondrial	3	7.10189	14	1	0.976571	0.972864	0.99537	0.974478	0.99491	1.07305	0	0.230003	0.0567886	0.179389	0.0958429	0.0283474	0.0807888
AKAP10	A-kinase anchor protein 10, mitochondrial	3	6.38291	5	1	1.04662	1.03852	0.945807	0.842009	1.04755	1.03678	0	0.185264	0.12271	0.109883	0.427578	0.0384637	0.0260357
AKAP13	A-kinase anchor protein 13	3	6.91834	28	1	0.998427	0.951429	0.997581	1.11171	1.12373	1.1291	0	0.0846481	0.0583798	0.0671135	0.211852	0.119984	0.142383
AKAP17A	A-kinase anchor protein 17A	3	7.04516	11	1	0.994243	0.993719	0.990931	0.932482	0.961255	1.00537	0	0.0543455	0.0258593	0.0883107	0.140458	0.234522	0.213291
AKAP2	A-kinase anchor protein 2	3	6.94168	9	1	1.02881	1.09447	1.11179	0.507867	0.536108	0.798826	0	0.049643	0.121174	0.146035	0.266329	0.396844	0.124984
AKAP8	A-kinase anchor protein 8	3	7.39564	17	1	1.00384	1.00379	0.989946	1.05329	1.0922	1.04208	0	0.0623719	0.0717996	0.0570792	0.0877217	0.0170952	0.116825
AKAP8L	A-kinase anchor protein 8-like	3	7.31786	12	1	0.94546	0.979168	0.950673	0.857169	0.872117	0.960171	0	0.00363475	0.0868158	0.112296	0.0820568	0.0323461	0.0944464
AKAP9	A-kinase anchor protein 9	3	6.89447	32	1	1.00189	1.01227	1.01784	0.870091	0.785268	0.950996	0	0.00457934	0.0402082	0.0537378	0.137207	0.247142	0.158095
AKR1A1	Alcohol dehydrogenase [NADP(+)]	3	7.66091	18	1	0.977752	1.02948	0.987132	0.990042	0.893986	0.884271	0	0.0271551	0.0857758	0.0275672	0.139561	0.205765	0.0489451
AKR1B1	Aldose reductase	3	8.72527	17	1	1.00538	0.954705	0.919065	0.979252	0.775388	0.882277	0	0.105035	0.145762	0.108229	0.10198	0.203796	0.409612
AKR7A2	Aflatoxin B1 aldehyde reductase member 2	3	7.34449	9	1	1.00586	1.0312	1.04443	1.01076	0.926725	0.91605	0	0.0311982	0.0599103	0.0730393	0.107987	0.0923555	0.0277179
AKT1	RAC-alpha serine/threonine-protein kinase	3	6.58351	5	1	1.00176	0.990041	0.977446	0.987771	0.874859	0.894797	0	0.136874	0.126839	0.177422	0.188555	0.0615396	0.175532
AKT1S1	Proline-rich AKT1 substrate 1	3	7.20184	4	1	0.987076	0.984242	0.964608	1.064	1.10617	1.13147	0	0.0789771	0.0319736	0.0536199	0.0332417	0.207497	0.108704
AKT2	RAC-beta serine/threonine-protein kinase	3	6.71843	7	1	1.23884	1.0165	1.10659	1.01825	0.962835	1.03834	0	0.395268	0.0811066	0.175583	0.127185	0.0975319	0.160398
AKTIP	AKT-interacting protein	3	6.06126	2	1	1.03951	1.00812	0.968144	0.99266	1.13143	0.928691	0	0.738398	0.917884	0.244966	0.288638	0.248335	1.06511
ALAD	Delta-aminolevulinic acid dehydratase	3	6.58739	3	1	1.0447	1.03347	1.01853	0.93934	0.875303	0.876502	0	0.186622	0.196256	0.173423	0.104788	0.203296	0.14715
ALDH16A1	Aldehyde dehydrogenase family 16 member A1	3	7.40212	14	1	0.97248	0.949828	0.976933	1.06238	1.03354	0.953025	0	0.153078	0.124071	0.0906303	0.0932993	0.0915008	0.285141
ALDH18A1	Delta-1-pyrroline-5-carboxylate synthase	3	8.00453	26	1	1.00276	1.00136	0.999785	1.01328	1.04862	1.01637	0	0.104863	0.093033	0.023268	0.0373402	0.0987733	0.16925
ALDH1A3	Aldehyde dehydrogenase family 1 member A3	3	6.62052	9	1	1.0228	1.03509	1.03949	1.04295	0.904955	0.836327	0	0.195433	0.137446	0.140696	0.204381	0.0678026	0.287744
ALDH1B1	Aldehyde dehydrogenase X, mitochondrial	3	7.06774	7	1	0.978412	0.990335	0.982823	1.17418	1.18425	1.06097	0	0.104397	0.102002	0.280898	0.226156	0.0915742	0.0690388
ALDH1L2	Mitochondrial 10-formyltetrahydrofolate dehydrogenase	3	6.79669	18	1	1.01359	0.99247	0.99913	1.01504	0.957453	1.04755	0	0.0354941	0.0609513	0.12798	0.133161	0.376383	0.885562
ALDH3A1	Aldehyde dehydrogenase, dimeric NADP-preferring	3	6.32005	2	1	1.04074	0.980478	1.06091	0.856013	0.636761	0.790395	0	0.100134	0.16469	0.134078	0.162629	1.26195	0.501373
ALDH3A2	Fatty aldehyde dehydrogenase	3	7.54225	12	1	1.01334	0.988788	0.985163	1.05873	0.964455	0.98995	0	0.0635051	0.0308144	0.0172961	0.199878	0.230178	0.142075
ALDH3B1	Aldehyde dehydrogenase family 3 member B1	3	6.44639	2	1	1.12806	1.10728	1.20531	0.97437	1.03897	1.20111	0	0.0707219	0.189289	0.0991658	0.202435	0.0216969	0.153838
ALDH4A1	Delta-1-pyrroline-5-carboxylate dehydrogenase, mitochondrial	3	6.73888	10	1	0.987981	1.00652	1.00563	0.998912	0.985415	1.02981	0	0.0894754	0.112801	0.0803626	0.169781	0.051715	0.23854
ALDH5A1	Succinate-semialdehyde dehydrogenase, mitochondrial	3	7.01414	9	1	1.05582	1.01279	1.0161	0.988819	0.942631	0.897713	0	0.47003	0.0241978	0.180327	0.193538	0.219587	0.132334
ALDH6A1	Methylmalonate-semialdehyde dehydrogenase [acylating], mitochondrial	3	6.65921	7	1	1.00249	1.00674	1.00934	0.967337	0.955814	1.02583	0	0.199916	0.11253	0.0723888	0.195355	0.222894	0.461705
ALDH7A1	Alpha-aminoadipic semialdehyde dehydrogenase	3	7.99031	20	1	0.994151	1.03808	1.03248	1.00757	0.830759	0.844776	0	0.00872033	0.0341276	0.0336338	0.0879479	0.0723963	0.188335
ALDH9A1	4-trimethylaminobutyraldehyde dehydrogenase	3	8.19839	25	1	1.01038	1.02128	1.0196	1.00325	0.929375	0.976613	0	0.0614441	0.0762364	0.00862778	0.0633699	0.0574432	0.12008
ALDOA	Fructose-bisphosphate aldolase A	3	9.2843	24	1	1.18394	0.975364	1.02974	1.03428	1.00076	0.98512	0	0.115526	0.0985327	0.099277	0.0748217	0.0018177	0.0252275
ALDOC	Fructose-bisphosphate aldolase C	3	7.53612	14	1	1.01777	1.04575	1.009	1.09839	1.02934	1.01003	0	0.0472655	0.119246	0.108474	0.0719574	0.0111941	0.114997
ALG1	Chitobiosyldiphosphodolichol beta-mannosyltransferase	3	7.28369	8	1	1.00375	0.964658	0.961404	1.06432	1.06002	1.08016	0	0.297726	0.00941946	0.0597738	0.0556948	0.0174527	0.17326
ALG13	Putative bifunctional UDP-N-acetylglucosamine transferase and deubiquitinase ALG13	3	6.58685	3	1	0.999789	0.991887	0.972764	1.1204	1.04395	0.944036	0	0.239372	0.0317916	0.17406	0.351619	0.0258014	0.0584936
ALG14	UDP-N-acetylglucosamine transferase subunit ALG14 homolog	3	6.46084	2	1	1.00965	0.928431	0.99677	1.1036	1.13246	1.11685	0	0.0366266	0.103033	0.171236	0.134027	0.0690607	0.118281
ALG2	Alpha-1,3/1,6-mannosyltransferase ALG2	3	6.80064	4	1	1.07383	1.03341	1.07842	1.1491	1.108	1.10566	0	0.212203	0.225683	0.197122	0.283609	0.161584	0.482807
ALG5	Dolichyl-phosphate beta-glucosyltransferase	3	6.86859	8	1	1.00204	1.01731	1.01158	1.07779	1.12593	1.11281	0	0.125358	0.183924	0.138822	0.117575	0.0458719	0.191283
ALG6	Dolichyl pyrophosphate Man9GlcNAc2 alpha-1,3-glucosyltransferase	3	6.71348	2	1	0.972615	1.01181	1.03013	1.00187	0.983651	0.981183	0	0.0494607	0.188597	0.136276	0.205664	0.147301	0.0761145
ALKBH2	DNA oxidative demethylase ALKBH2	3	6.23924	3	1	0.905403	0.95238	1.10208	0.89658	0.951569	1.19488	0	0.197962	0.308854	0.25899	0.062854	0.398165	0.137366
ALKBH4	Alpha-ketoglutarate-dependent dioxygenase alkB homolog 4	3	6.51901	3	1	1.03649	1.02265	1.14534	1.11505	1.08952	1.04983	0	0.116716	0.3045	0.358928	0.261912	0.131216	0.18486
ALKBH5	RNA demethylase ALKBH5	3	7.00689	7	1	0.984143	0.975817	0.976738	0.884175	0.906601	0.945357	0	0.0207888	0.0698043	0.109672	0.0796024	0.0309882	0.0603938
ALPP	Alkaline phosphatase, placental type	3	7.25096	14	1	1.04972	0.97068	0.975042	1.00812	0.992218	0.987376	0	0.165937	0.111285	0.155426	0.272007	0.137416	0.149999
ALYREF	THO complex subunit 4	3	8.18446	14	1	0.960469	0.926344	0.95736	0.933053	1.01593	0.969263	0	0.115548	0.0266876	0.0342353	0.191384	0.356852	0.362951
AMACR	Alpha-methylacyl-CoA racemase	3	6.84099	8	1	1.0445	1.0132	1.0014	0.932395	0.776447	0.876328	0	0.274949	0.133111	0.154294	0.0770445	0.220377	0.119355
AMBRA1	Activating molecule in BECN1-regulated autophagy protein 1	3	6.10355	3	1	1.03378	0.974996	1.06646	1.34538	1.71646	1.15261	0	0.11769	0.233424	0.170455	0.381208	0.951309	0.480791
AMD1	S-adenosylmethionine decarboxylase proenzyme	3	5.91466	2	1	1.05614	1.2528	1.57451	0.881501	1.10843	1.18548	0	0.712737	0.444726	0.677191	0.228864	0.384918	0.462915
AMDHD2	Putative N-acetylglucosamine-6-phosphate deacetylase	3	6.64348	6	1	0.949699	0.89021	0.937747	0.978478	1.09948	1.03256	0	0.0652668	0.250682	0.197653	0.165749	0.0452235	0.159405
AMFR	E3 ubiquitin-protein ligase AMFR	3	6.63199	4	1	1.1388	0.974383	0.968279	0.777802	0.675326	0.795326	0	0.39394	0.0755023	0.152326	0.964447	0.137452	0.18989
AMMECR1L	AMMECR1-like protein	3	6.45462	4	1	1.0209	0.970161	1.0038	0.812889	0.895585	0.870888	0	0.132631	0.252079	0.0719963	0.142447	0.18049	0.158882
AMPD2	AMP deaminase 2	3	7.46283	18	1	0.983234	0.983466	0.973265	1.08665	1.08203	1.03655	0	0.13099	0.0511955	0.127916	0.20235	0.0143935	0.160106
ANAPC1	Anaphase-promoting complex subunit 1	3	7.0547	16	1	0.992047	1.03239	0.99565	0.982474	1.01006	1.00828	0	0.0459354	0.0718946	0.101817	0.102402	0.0727001	0.215463
ANAPC10	Anaphase-promoting complex subunit 10	3	6.62578	2	1	0.96721	1.02165	1.02532	1.01225	1.05599	0.981402	0	0.139858	0.253849	0.0708978	0.404237	0.0638293	0.139397
ANAPC2	Anaphase-promoting complex subunit 2	3	6.83738	9	1	0.976327	0.999592	1.01686	1.01003	0.943552	0.961644	0	0.0961768	0.123497	0.0295315	0.0990649	0.240367	0.125309
ANAPC4	Anaphase-promoting complex subunit 4	3	6.82246	7	1	0.976974	1.01564	0.986963	0.960911	0.972627	0.971344	0	0.147494	0.0774731	0.0348849	0.0352868	0.0737763	0.102874
ANAPC5	Anaphase-promoting complex subunit 5	3	6.9728	12	1	1.00717	1.02634	1.02569	0.877803	0.932978	0.956181	0	0.0274685	0.105956	0.0672416	0.0174815	0.0432801	0.129317
ANAPC7	Anaphase-promoting complex subunit 7	3	7.4282	16	1	0.99612	1.02743	1.02378	1.1093	1.04528	0.968869	0	0.0946248	0.0996713	0.0422128	0.047218	0.128831	0.0566316
ANKFY1	Rabankyrin-5	3	7.21894	21	1	1.02257	1.02412	1.00139	1.03251	0.978925	1.0119	0	0.145288	0.136539	0.080228	0.142219	0.0952689	0.0410095
ANKHD1	Ankyrin repeat and KH domain-containing protein 1	3	7.11019	17	1	1.01264	0.997539	1.0245	0.710707	0.834872	1.09511	0	0.01978	0.0661614	0.0256922	0.283667	0.0959283	0.0125947
ANKLE2	Ankyrin repeat and LEM domain-containing protein 2	3	7.061	21	1	0.986586	0.98563	0.989908	0.829198	0.902285	0.937837	0	0.0746086	0.0131937	0.0896331	0.266336	0.0162884	0.113638
ANKMY2	Ankyrin repeat and MYND domain-containing protein 2	3	7.08715	10	1	0.974058	0.984743	0.981449	0.509948	0.557052	1.05329	0	0.00669108	0.0620848	0.0721846	0.525029	0.305231	0.10698
ANKRD11	Ankyrin repeat domain-containing protein 11	3	6.27532	5	1	0.960998	0.972272	1.01543	0.817746	1.12288	1.16167	0	0.166413	0.176726	0.217729	0.165981	0.153921	0.376276
ANKRD13A	Ankyrin repeat domain-containing protein 13A	3	6.27487	5	1	0.984697	1.09007	1.05456	0.986097	0.851602	0.859269	0	0.189253	0.0404578	0.172012	0.360752	0.187798	0.227508
ANKRD17	Ankyrin repeat domain-containing protein 17	3	7.2232	18	1	1.00537	1.00925	0.994457	0.923447	0.944846	1.00671	0	0.106737	0.0915346	0.0564063	0.0820398	0.0545591	0.0718483
ANKRD27	Ankyrin repeat domain-containing protein 27	3	6.20237	4	1	1.02841	0.925347	0.962185	0.954067	0.848517	0.885175	0	0.116953	0.171156	0.114866	0.192277	0.0566548	0.0676699
ANKRD28	Serine/threonine-protein phosphatase 6 regulatory ankyrin repeat subunit A	3	6.97289	10	1	1.00802	1.02071	1.03404	1.03791	1.02363	1.03189	0	0.113592	0.0463082	0.126349	0.046599	0.0389434	0.153215
ANKRD50	Ankyrin repeat domain-containing protein 50	3	5.65694	3	1	1.03598	0.886812	0.939884	1.04571	1.69238	1.1469	0	1.23575	0.96027	0.328869	0.75609	1.30055	1.953
ANKRD52	Serine/threonine-protein phosphatase 6 regulatory ankyrin repeat subunit C	3	6.73215	10	1	0.992109	1.01108	0.987163	0.978846	0.931903	0.984858	0	0.0987899	0.00919254	0.0960119	0.030611	0.0869698	0.0195095
ANKRD54	Ankyrin repeat domain-containing protein 54	3	6.78508	4	1	1.00129	0.982345	0.99117	0.842306	1.05469	0.98894	0	0.0735164	0.213007	0.245141	0.513768	0.112712	0.0985468
ANKS1A	Ankyrin repeat and SAM domain-containing protein 1A	3	6.59627	9	1	1.01462	0.915062	0.998137	1.00235	1.04739	1.08076	0	0.0529315	0.0813573	0.140323	0.134761	0.107298	0.183947
ANKZF1	Ankyrin repeat and zinc finger domain-containing protein 1	3	6.91642	11	1	0.971548	0.984139	1.00179	1.00705	1.05386	1.04247	0	0.0977989	0.0826863	0.0323577	0.150541	0.0408638	0.14237
ANLN	Actin-binding protein anillin	3	7.77091	47	1	1.09349	1.2289	1.35673	1.71608	0.821845	0.62407	0	0.124633	0.115406	0.0319855	0.138259	0.339087	0.170001
ANO10	Anoctamin-10	3	6.64608	4	1	0.987178	0.971977	0.946697	1.05443	0.994336	0.975988	0	0.0289002	0.166456	0.109489	0.172566	0.107918	0.123051
ANO6	Anoctamin-6	3	6.84239	8	1	0.995143	1.0187	1.03917	0.94524	0.885787	0.885557	0	0.169784	0.0403605	0.147047	0.1301	0.169579	0.0333769
ANP32A	Acidic leucine-rich nuclear phosphoprotein 32 family member A	3	8.3667	12	1	1.00273	0.983245	0.965803	0.997291	0.964093	0.993787	0	0.00925562	0.159982	0.135957	0.0855521	0.271668	0.164941
ANP32B	Acidic leucine-rich nuclear phosphoprotein 32 family member B	3	8.37789	9	1	1.00911	0.984746	1.00434	1.00943	1.02271	0.975587	0	0.0538914	0.0698335	0.0910293	0.0170618	0.204732	0.124045
ANP32E	Acidic leucine-rich nuclear phosphoprotein 32 family member E	3	8.16359	7	1	0.987818	1.00126	1.08424	1.06262	0.973482	0.994457	0	0.170026	0.390069	0.213406	0.0600068	0.116884	0.234056
ANTXR1	Anthrax toxin receptor 1	3	7.00523	8	1	0.888386	0.945528	1.02599	1.24133	1.19921	1.18622	0	0.0854433	0.0684382	0.151615	0.158818	0.0592914	0.184561
ANXA1	Annexin A1	3	8.77515	29	1	1.03304	1.01488	1.0559	0.999026	0.835608	0.849233	0	0.0311003	0.0894774	0.0887189	0.119671	0.0550478	0.30583
ANXA11	Annexin A11	3	7.8976	19	1	1.00704	0.989501	0.998556	1.02948	0.922142	0.96023	0	0.0212872	0.159419	0.135178	0.111399	0.0223527	0.0669239
ANXA2	Annexin	3	9.1303	33	1	1.04362	0.993025	1.01725	1.04713	0.957679	0.934098	0	0.0917598	0.0582886	0.0280194	0.0355324	0.0522197	0.255711
ANXA3	Annexin A3	3	8.04315	21	1	1.04704	1.03208	1.01298	1.10214	0.996483	0.8982	0	0.144128	0.106407	0.0378313	0.0592479	0.142224	0.155091
ANXA4	Annexin A4	3	7.94302	22	1	0.971079	0.9849	1.00147	0.990844	0.872179	0.87809	0	0.068174	0.0498783	0.10677	0.12936	0.0589094	0.120629
ANXA5	Annexin A5	3	8.81789	23	1	0.9891	0.985608	0.987799	1.00548	0.875323	0.866273	0	0.0326601	0.0875988	0.0260834	0.0524849	0.0321413	0.113534
ANXA6	Annexin A6	3	7.56281	37	1	0.975631	1.00913	0.994739	1.04586	0.961587	0.992771	0	0.0305208	0.0175912	0.0221324	0.0369803	0.000784725	0.285813
ANXA7	Annexin A7	3	7.89629	19	1	1.01053	1.00874	1.01644	1.0576	1.02969	1.01965	0	0.0730873	0.0656707	0.138387	0.0262118	0.244167	0.23759
ANXA8L1	Annexin A8-like protein 1	3	7.44962	11	1	1.00976	1.03097	1.05725	0.97423	0.930306	0.979919	0	0.0894954	0.203318	0.11287	0.171532	0.239211	0.156463
AP1B1	AP-1 complex subunit beta-1	3	7.62812	15	1	1.00068	1.05161	0.98342	1.01432	0.919279	0.930574	0	0.0510981	0.0652708	0.05838	0.0180644	0.00171939	0.0965816
AP1G1	AP-1 complex subunit gamma-1	3	7.68205	18	1	0.98525	1.01232	0.987426	1.03479	0.991352	1.00926	0	0.066049	0.0479856	0.0236719	0.0221541	0.0749437	0.156472
AP1M1	AP-1 complex subunit mu-1	3	7.71101	16	1	0.986246	0.997535	1.00414	1.01681	0.958541	1.00228	0	0.056479	0.0528019	0.0676552	0.0657498	0.0878087	0.166839
AP1S1	AP-1 complex subunit sigma-1A	3	7.02828	4	1	1.02198	1.02891	1.04093	1.02579	1.02548	1.01623	0	0.0947551	0.0406731	0.145156	0.0632683	0.0619348	0.0896197
AP1S2	AP-1 complex subunit sigma-2	3	6.20871	2	1	1.03219	0.892316	0.881028	0.970002	1.07114	1.0218	0	0.70901	0.258363	0.287106	0.258859	0.546701	0.153556
AP2A1	AP-2 complex subunit alpha-1	3	7.71093	26	1	1.00069	1.02499	1.01667	1.03045	0.913247	0.929787	0	0.022199	0.0430569	0.0196265	0.055028	0.0404253	0.0811522
AP2A2	AP-2 complex subunit alpha-2	3	7.16973	13	1	0.989617	1.01012	1.01462	1.03318	1.02235	1.01594	0	0.0602371	0.115063	0.128221	0.0232451	0.0851988	0.116818
AP2B1	AP-2 complex subunit beta	3	7.98308	16	1	0.999191	1.00932	0.983557	0.971088	0.936236	0.989948	0	0.108268	0.037392	0.0617881	0.0491846	0.0026415	0.0735237
AP2M1	AP-2 complex subunit mu	3	7.98308	15	1	0.988865	1.01154	0.990945	0.941954	0.872641	0.930805	0	0.0368335	0.0107001	0.0585933	0.0539145	0.0659458	0.112351
AP2S1	AP-2 complex subunit sigma	3	7.26711	5	1	0.946764	1.04105	1.01574	1.0438	1.0248	1.03694	0	0.153286	0.19662	0.117009	0.0568065	0.00669319	0.004563
AP3B1	AP-3 complex subunit beta-1	3	7.58263	31	1	0.971014	0.984739	0.970302	0.973179	0.945356	0.992929	0	0.00969797	0.0613984	0.0566959	0.0569646	0.063529	0.141157
AP3D1	AP-3 complex subunit delta-1	3	7.6312	26	1	0.973413	1.01984	0.98934	1.03298	1.00984	1.07305	0	0.0683561	0.0198396	0.0942841	0.0627151	0.0540662	0.274453
AP3M1	AP-3 complex subunit mu-1	3	7.34409	10	1	0.948282	0.995343	0.975705	1.0085	1.00453	0.971278	0	0.0990524	0.0825055	0.0250691	0.0721977	0.0450901	0.171131
AP3S1	AP-3 complex subunit sigma-1	3	7.16625	5	1	1.0076	1.0284	1.0073	1.02932	0.929541	0.932348	0	0.0761366	0.218041	0.163686	0.0753766	0.0545187	0.12704
AP4E1	AP-4 complex subunit epsilon-1	3	6.35673	5	1	1.05425	1.01536	1.04277	1.00291	1.06031	1.01353	0	0.0976985	0.096045	0.0580265	0.0626291	0.192718	0.181784
AP4M1	AP-4 complex subunit mu-1	3	6.36099	4	1	1.03588	1.0175	0.943154	1.24764	1.07662	1.07254	0	0.16015	0.271238	0.2304	0.23895	0.140887	0.164004
AP5Z1	AP-5 complex subunit zeta-1	3	5.9363	2	1	0.953591	1.10477	0.914422	1.22763	1.46389	1.18404	0	0.352127	0.303955	0.408307	0.333545	0.281719	0.227932
APAF1	Apoptotic protease-activating factor 1	3	6.57548	10	1	0.986815	1.01075	0.994537	0.958769	0.781913	0.859761	0	0.113626	0.0328778	0.0674904	0.159276	0.331589	0.20074
APC	Adenomatous polyposis coli protein	3	6.64501	11	1	1.02799	1.00357	0.983281	0.837248	0.942671	0.93078	0	0.138304	0.154318	0.102921	0.46334	0.00967843	0.233304
APEH	Acylamino-acid-releasing enzyme	3	7.73075	19	1	1.01781	1.0107	1.01645	1.01079	0.990377	0.983455	0	0.0586647	0.0381096	0.0284608	0.0969164	0.00118386	0.198439
APEX1	DNA-(apurinic or apyrimidinic site) lyase	3	8.2404	19	1	1.02303	0.995965	1.00696	1.0484	1.17266	1.10548	0	0.0295367	0.00761684	0.056495	0.0647502	0.106311	0.00825022
APEX2	DNA-(apurinic or apyrimidinic site) lyase 2	3	6.60958	4	1	1.03102	1.04275	1.05671	0.488361	0.362394	0.661706	0	0.103748	0.0684044	0.0310004	0.103252	0.454951	0.237691
API5	Apoptosis inhibitor 5	3	8.07221	16	1	1.00563	0.95466	0.959875	0.770638	0.754929	0.899903	0	0.0894968	0.104143	0.0928534	0.251328	0.1095	0.051237
APIP	Methylthioribulose-1-phosphate dehydratase	3	7.25149	12	1	1.00823	0.960035	1.00726	0.883221	0.944902	0.983176	0	0.0620111	0.0838989	0.0883575	0.0964492	0.161101	0.104983
APLP2	Amyloid-like protein 2	3	6.6228	8	1	0.995259	0.98684	1.02309	1.15867	1.01337	1.156	0	0.114865	0.18378	0.128432	0.318563	0.044222	0.397436
APMAP	Adipocyte plasma membrane-associated protein	3	7.57229	12	1	1.01567	0.99638	0.999785	0.973573	0.900309	0.942506	0	0.0615166	0.0876077	0.0479116	0.055515	0.0881923	0.0401678
APOA1BP	NAD(P)H-hydrate epimerase	3	7.56426	8	1	0.95993	0.984174	0.97568	0.958288	0.978476	0.982374	0	0.149842	0.143189	0.0841028	0.204539	0.329068	0.0544284
APOB	Apolipoprotein B-100	3	7.03944	7	1	0.883581	0.971994	0.936135	0.727734	1.25164	1.52626	0	0.298431	0.319724	0.280305	0.128764	0.262839	1.14683
APOBEC3B	DNA dC->dU-editing enzyme APOBEC-3B	3	6.91867	6	1	0.947765	1.06245	1.08033	0.974078	0.834249	0.755338	0	0.124507	0.100616	0.111654	0.25048	0.0594254	0.411554
APOBEC3C	DNA dC->dU-editing enzyme APOBEC-3C	3	6.7331	3	1	1.0045	1.0254	0.985766	1.00683	0.90929	0.909821	0	0.0338981	0.0749543	0.0608873	0.0622048	0.260291	0.372113
APOD	Apolipoprotein D	3	7.61958	2	1	0.909464	0.836907	0.978149	0.728055	1.07939	1.44478	0	1.07493	0.51871	0.278069	0.322896	0.20752	0.300085
APOL2	Apolipoprotein L2	3	7.34152	12	1	1.00445	1.02572	1.002	0.989277	0.853171	0.798893	0	0.0910857	0.156692	0.0739651	0.151513	0.11638	0.0272057
APOO	MICOS complex subunit MIC26	3	7.43862	5	1	0.978523	0.972909	0.990419	1.00252	1.02506	1.00013	0	0.224208	0.107319	0.0766466	0.0764377	0.300527	0.314018
APOOL	MICOS complex subunit MIC27	3	6.70821	4	1	0.95945	1.02254	0.967965	1.01527	0.985017	0.962085	0	0.12622	0.136371	0.0876167	0.13051	0.0314444	0.0154995
APP	Amyloid beta A4 protein	3	6.70677	7	1	1.00684	1.01022	1.03549	1.04494	1.08366	0.973946	0	0.148641	0.0834455	0.133997	0.197609	0.198887	0.314224
APPL1	DCC-interacting protein 13-alpha	3	6.9393	11	1	0.987089	0.986036	0.999241	1.03392	1.01164	0.974863	0	0.0811649	0.0117691	0.0583921	0.0883818	0.0317584	0.0228852
APRT	Adenine phosphoribosyltransferase	3	8.27454	10	1	1.01065	1.0107	0.99189	1.09899	1.08981	1.03827	0	0.0445818	0.0860065	0.135612	0.0263792	0.0271772	0.172217
APTX	Aprataxin	3	7.03724	7	1	1.02761	0.996369	1.00626	0.9639	0.981017	1.04221	0	0.0934386	0.0999602	0.0928233	0.0120632	0.0968426	0.144283
AQR	Intron-binding protein aquarius	3	7.35523	29	1	0.974663	1.00141	0.970772	1.04454	1.01683	0.945642	0	0.0345941	0.00605324	0.0176917	0.0798525	0.113546	0.0910803
ARAF	Serine/threonine-protein kinase A-Raf	3	6.83882	8	1	0.993925	1.01182	1.02751	0.994715	1.03	1.09558	0	0.257657	0.0787051	0.18454	0.148648	0.0289879	0.156465
ARAP1	Arf-GAP with Rho-GAP domain, ANK repeat and PH domain-containing protein 1	3	6.73758	15	1	1.03732	1.06441	1.02986	1.12785	1.09543	0.991033	0	0.26174	0.0108553	0.063284	0.0921736	0.154205	0.0851023
ARCN1	Archain 1	3	8.03095	27	1	0.994763	1.02076	0.993845	1.01616	0.929833	0.955379	0	0.0372091	0.0263501	0.0516754	0.0135925	0.102644	0.171972
ARF4	ADP-ribosylation factor 4	3	8.07688	7	1	0.9816	1.02783	0.995988	1.06648	0.969099	0.93435	0	0.0336286	0.130091	0.0652259	0.11943	0.180489	0.277147
ARF5	ADP-ribosylation factor 5	3	7.38919	5	1	0.98905	1.05057	0.993708	1.03278	0.995723	1.0038	0	0.0434965	0.0610797	0.0417917	0.0674103	0.0762241	0.0727912
ARF6	ADP-ribosylation factor 6	3	7.01059	4	1	0.989665	1.05365	0.995985	1.03248	0.978901	0.973392	0	0.0894631	0.130168	0.0564718	0.114444	0.0901644	0.13639
ARFGAP1	ADP-ribosylation factor GTPase-activating protein 1	3	7.45762	14	1	0.995392	1.00284	0.974998	0.950046	0.999629	1.06641	0	0.0264782	0.0838727	0.0371691	0.251309	0.00635988	0.0366088
ARFGAP2	ADP-ribosylation factor GTPase-activating protein 2	3	7.50248	15	1	1.02239	1.05024	1.06804	0.93659	0.966002	1.08339	0	0.116316	0.145818	0.16763	0.125204	0.180401	0.0765475
ARFGAP3	ADP-ribosylation factor GTPase-activating protein 3	3	7.21446	10	1	1.03956	1.04064	1.08952	0.92927	0.863431	1.00519	0	0.0533326	0.201463	0.158027	0.117278	0.120471	0.2568
ARFGEF1	Brefeldin A-inhibited guanine nucleotide-exchange protein 1	3	6.78707	13	1	1.05196	1.05054	1.0302	1.00473	0.815035	0.93043	0	0.202251	0.0595709	0.0529225	0.612514	0.497237	0.188413
ARFGEF2	Brefeldin A-inhibited guanine nucleotide-exchange protein 2	3	6.82251	13	1	0.987952	1.00106	0.998274	1.02955	1.02098	1.01094	0	0.0418161	0.0926312	0.0992909	0.078016	0.0905734	0.0119174
ARFIP1	Arfaptin-1	3	7.1923	9	1	0.980573	1.03741	0.991552	1.10432	1.05071	0.912869	0	0.0918049	0.547546	0.0466769	0.0528805	0.132792	0.241108
ARFIP2	Arfaptin-2	3	7.28105	11	1	1.04731	0.993626	1.00879	1.05194	1.05336	0.983573	0	0.0523439	0.0701465	0.142233	0.0772535	0.176237	0.0907565
ARFRP1	ADP-ribosylation factor-related protein 1	3	6.25878	4	1	1.00241	0.985779	0.993918	1.14067	1.26427	1.1577	0	0.119484	0.223929	0.0715014	0.0630693	0.0218248	0.247914
ARGLU1	Arginine and glutamate-rich protein 1	3	7.63196	14	1	1.00975	1.00526	1.00291	0.935089	0.848004	0.929816	0	0.116009	0.164094	0.0968824	0.14151	0.169644	0.188646
ARHGAP1	Rho GTPase-activating protein 1	3	7.75657	16	1	0.993974	1.01807	1.00585	0.99204	0.91596	0.928568	0	0.070226	0.0263957	0.0357265	0.0607318	0.128413	0.104914
ARHGAP10	Rho GTPase-activating protein 10	3	6.17173	5	1	0.953864	0.997478	0.987749	1.02001	1.01511	0.963158	0	0.423696	0.514159	0.102467	0.494541	0.238252	0.768097
ARHGAP11A	Rho GTPase-activating protein 11A	3	6.5244	7	1	1.10134	1.22085	1.37463	1.62593	1.0326	1.04306	0	0.0823772	0.016328	0.122137	0.0867408	0.212662	0.183514
ARHGAP12	ARHGAP12 protein	3	6.54189	8	1	1.01692	1.05922	1.02539	1.04227	1.08159	1.01151	0	0.0937183	0.0722526	0.18728	0.154784	0.0583077	0.176208
ARHGAP17	Rho GTPase-activating protein 17	3	7.39211	13	1	1.01958	0.992735	0.988836	1.0134	0.954835	0.9706	0	0.170116	0.242181	0.110431	0.138183	0.0886313	0.16776
ARHGAP18	Rho GTPase-activating protein 18	3	6.89203	11	1	1.04452	1.03312	1.02391	1.01941	0.961641	1.00896	0	0.0217737	0.0420268	0.152611	0.0760534	0.130981	0.0738012
ARHGAP21	Rho GTPase-activating protein 21	3	6.65543	21	1	1.01831	1.00407	1.01646	0.968151	1.15069	1.10942	0	0.0891731	0.0161276	0.0630006	0.127466	0.0304062	0.0519588
ARHGAP27	Rho GTPase-activating protein 27	3	5.92421	3	1	0.899736	0.961631	1.01632	1.15052	1.00091	0.903459	0	0.313872	0.30233	0.179113	0.158041	0.310859	0.0844996
ARHGAP29	Rho GTPase-activating protein 29	3	6.55516	6	1	0.97926	1.06897	1.03738	0.951222	0.905288	0.947146	0	0.062266	0.187996	0.152695	0.171134	0.0780003	0.040744
ARHGAP35	Rho GTPase-activating protein 35	3	7.03947	14	1	0.993002	0.999128	1.02298	1.09043	1.10793	1.05867	0	0.00756968	0.123254	0.0929077	0.277196	0.00231296	0.155499
ARHGAP4	Rho GTPase-activating protein 4	3	6.34803	5	1	1.00387	0.99516	1.0248	1.00623	1.07536	1.11559	0	0.13697	0.0676496	0.205743	0.139762	0.258182	0.15729
ARHGAP5	Rho GTPase-activating protein 5	3	6.68233	12	1	0.998139	1.0197	1.02643	1.00359	1.04377	0.982878	0	0.0940899	0.0357675	0.0423587	0.0779337	0.141155	0.0390286
ARHGDIA	Rho GDP-dissociation inhibitor 1	3	8.38676	12	1	0.989298	0.995635	0.962273	1.02908	1.07259	1.04704	0	0.0757736	0.0519575	0.0382394	0.033766	0.149786	0.135374
ARHGEF1	Rho guanine nucleotide exchange factor 1	3	7.38262	25	1	1.02513	1.00254	1.00638	0.97397	0.918937	0.924945	0	0.0454392	0.0981853	0.0164974	0.013123	0.109118	0.14021
ARHGEF10	Rho guanine nucleotide exchange factor 10	3	6.5002	5	1	1.01982	0.956884	1.03492	1.0273	1.00203	1.02048	0	0.148721	0.189819	0.0439237	0.00552848	0.125395	0.075366
ARHGEF12	Rho guanine nucleotide exchange factor 12	3	6.40477	8	1	1.07075	1.04004	1.07649	0.947772	0.983076	1.09875	0	0.201992	0.0727028	0.148848	0.064926	0.0521705	0.0115104
ARHGEF16	Rho guanine nucleotide exchange factor 16	3	6.90735	11	1	1.02479	0.982362	1.00009	0.921438	1.01505	0.97543	0	0.0753578	0.110196	0.0858801	0.195519	0.0296102	0.110602
ARHGEF17	Rho guanine nucleotide exchange factor 17	3	6.05196	6	1	0.959721	1.00551	1.03686	1.05142	1.05825	1.06736	0	0.0926588	0.143009	0.11696	0.295042	0.325282	0.202354
ARHGEF2	Rho guanine nucleotide exchange factor 2	3	7.44855	29	1	0.954917	0.972356	0.967917	0.790585	0.81567	1.16748	0	0.0759804	0.0388255	0.00928476	0.199536	0.254445	0.391775
ARHGEF5	Rho guanine nucleotide exchange factor 5	3	6.64018	9	1	0.968328	0.998013	0.97844	0.871392	0.873292	0.926946	0	0.038956	0.0990413	0.0738919	0.108467	0.00498607	0.112208
ARHGEF7	Rho guanine nucleotide exchange factor 7	3	7.24321	16	1	1.02653	0.972444	1.00211	0.771076	0.773782	0.926058	0	0.179414	0.0410309	0.113908	0.235957	0.0476232	0.0500112
ARID1A	AT-rich interactive domain-containing protein 1A	3	6.71484	9	1	1.03576	1.00137	1.05681	1.12621	1.21827	1.24735	0	0.047814	0.144485	0.228442	0.142833	0.0470035	0.0742521
ARID1B	AT-rich interactive domain-containing protein 1B	3	6.45135	5	1	0.99516	0.984417	0.977697	0.978219	0.981621	1.02981	0	0.176359	0.0865002	0.0494684	0.0796968	0.0647119	0.0237058
ARID2	AT-rich interactive domain-containing protein 2	3	6.9453	14	1	1.02755	0.975752	0.985683	0.961493	1.09865	1.09182	0	0.00958403	0.0301239	0.0504817	0.0816148	0.0409873	0.154217
ARID4B	AT-rich interactive domain-containing protein 4B	3	6.85352	14	1	0.994014	1.02884	1.03418	1.03665	1.01227	1.01382	0	0.0610244	0.0449224	0.00993805	0.159676	0.103486	0.112448
ARID5B	AT-rich interactive domain-containing protein 5B	3	6.35324	7	1	1.01499	1.14151	1.26887	0.809697	0.908743	0.926773	0	0.343067	0.412913	0.387089	0.193065	0.099904	0.157476
ARIH1	E3 ubiquitin-protein ligase ARIH1	3	7.26851	11	1	0.977868	1.00522	0.982216	1.0499	0.997829	0.963426	0	0.0515152	0.0677	0.0415613	0.198167	0.147569	0.238986
ARIH2	E3 ubiquitin-protein ligase ARIH2	3	6.83957	7	1	0.970228	1.01643	0.961211	1.06305	1.0087	1.07677	0	0.0136855	0.0736388	0.0976808	0.128226	0.0539366	0.208514
ARL1	ADP-ribosylation factor-like protein 1	3	6.87325	9	1	1.00485	1.03557	0.994011	1.11166	1.00074	1.06351	0	0.157129	0.231788	0.141804	0.188977	0.147146	0.16245
ARL2	ADP-ribosylation factor-like protein 2	3	7.06523	6	1	0.975362	0.993426	0.982882	0.98791	0.91349	0.958382	0	0.021547	0.138937	0.118148	0.104414	0.0188831	0.0768836
ARL2BP	ADP-ribosylation factor-like protein 2-binding protein	3	6.72779	3	1	0.947792	1.07495	1.0107	1.06845	0.887175	0.857867	0	0.0830207	0.260619	0.0231577	0.22331	0.329033	0.332543
ARL3	ADP-ribosylation factor-like protein 3	3	7.26121	9	1	1.00131	1.01675	1.00995	1.002	0.814146	0.879129	0	0.117188	0.0940568	0.103101	0.0737966	0.0643576	0.102934
ARL6	ADP-ribosylation factor-like protein 6	3	6.33285	2	1	0.964448	1.03412	0.992934	1.08415	1.01366	0.957011	0	0.327483	0.163463	0.067406	0.137772	0.0330503	0.132308
ARL6IP4	ADP-ribosylation factor-like protein 6-interacting protein 4	3	6.88383	4	1	0.93615	0.964391	0.992491	0.791207	0.839106	1.10705	0	0.243514	0.08503	0.0172872	0.152927	0.16613	0.0893462
ARL6IP5	PRA1 family protein 3	3	7.57389	6	1	1.02651	1.00118	0.996384	1.02852	1.00095	0.970029	0	0.20426	0.145823	0.066945	0.0419182	0.327667	0.515129
ARL8A	ADP-ribosylation factor-like protein 8A	3	6.9248	3	1	0.995484	0.981953	0.979326	1.0205	0.877588	0.919511	0	0.221488	0.0705438	0.0689552	0.0687759	0.11898	0.210582
ARL8B	ADP-ribosylation factor-like protein 8B	3	7.28081	3	1	1.01276	1.01994	0.995326	1.05808	1.02172	1.00774	0	0.0888646	0.111166	0.144662	0.140378	0.073013	0.0492215
ARMC1	Armadillo repeat-containing protein 1	3	7.33463	7	1	0.982758	0.986371	0.976791	0.999084	1.0132	1.02174	0	0.0240759	0.0593736	0.0214707	0.0561686	0.133664	0.14627
ARMC10	Armadillo repeat-containing protein 10	3	6.7181	2	1	1.01548	1.05443	1.08646	1.05054	0.964954	0.975355	0	0.0863913	0.161475	0.246407	0.303678	0.291555	0.286666
ARMC5	Armadillo repeat-containing protein 5	3	6.0653	2	1	1.1017	0.957551	1.00366	1.3837	1.18542	1.15458	0	0.0924382	0.220031	0.161521	0.683022	0.396048	0.235169
ARMC6	Armadillo repeat-containing protein 6	3	7.45206	12	1	0.981174	0.9924	0.949781	1.1123	1.23631	1.16911	0	0.0813781	0.146364	0.0631585	0.294113	0.0425269	0.2689
ARMC8	Armadillo repeat-containing protein 8	3	6.57345	5	1	0.997983	1.0047	1.0209	1.09622	1.11095	1.06391	0	0.127809	0.133971	0.14331	0.0960237	0.0513862	0.116016
ARMT1	Protein-glutamate O-methyltransferase	3	7.19824	9	1	0.999422	1.02727	1.00624	1.02345	0.951006	0.961242	0	0.0411885	0.0454495	0.108649	0.09185	0.020505	0.159073
ARNT	Aryl hydrocarbon receptor nuclear translocator	3	6.48083	4	1	0.96418	0.958212	0.933414	0.904552	0.881552	0.965788	0	0.387813	0.161223	0.143134	0.179201	0.200265	0.37049
ARPC1A	Actin-related protein 2/3 complex subunit 1A	3	7.1831	6	1	0.98089	1.02446	0.991096	1.01263	0.887292	0.854985	0	0.0744684	0.0977207	0.0291227	0.0451233	0.0882297	0.157239
ARPC1B	Actin-related protein 2/3 complex subunit 1B	3	7.77193	12	1	0.986838	0.991211	0.970937	0.998804	0.9355	0.971899	0	0.0215623	0.0252577	0.0386994	0.0573932	0.0380618	0.0730549
ARPC2	Actin-related protein 2/3 complex subunit 2	3	8.0628	18	1	0.950362	0.991655	0.952136	0.983762	0.93366	0.951733	0	0.0245056	0.0263623	0.0689986	0.0387453	0.0235278	0.113879
ARPC3	Actin-related protein 2/3 complex subunit 3	3	7.45664	9	1	0.935433	0.950008	0.931852	0.903563	0.933896	0.819235	0	0.0895025	0.276921	0.291179	0.342481	0.458175	0.30434
ARPC4	Actin-related protein 2/3 complex subunit 4	3	8.17455	9	1	0.99222	0.980982	0.990927	0.976524	0.915253	0.925381	0	0.0833253	0.0126373	0.0224606	0.00962463	0.0922648	0.0774786
ARPC5	Actin-related protein 2/3 complex subunit 5	3	7.80458	8	1	0.999315	1.02349	1.02675	0.948498	0.9179	0.925586	0	0.0801331	0.10294	0.209325	0.0848188	0.235051	0.135772
ARPC5L	Actin-related protein 2/3 complex subunit 5-like protein	3	7.33148	5	1	0.93267	0.900012	0.957607	0.781866	0.72915	0.913526	0	0.0355962	0.21341	0.263514	0.125117	0.525239	0.475249
ARRB1	Beta-arrestin-1	3	6.73711	7	1	1.04386	1.05795	1.0094	1.09015	1.06135	1.09971	0	0.0780172	0.0715074	0.0541193	0.196801	0.138002	0.20745
ARRB2	Beta-arrestin-2	3	6.48136	4	1	1.00563	1.01576	0.966335	0.938976	1.09252	1.08955	0	0.209719	0.156399	0.0515963	0.265046	0.216325	0.228313
ARRDC1	Arrestin domain-containing protein 1	3	6.45823	4	1	1.17595	0.973832	1.02547	0.999998	0.9686	0.924326	0	0.34599	0.166067	0.289029	0.155997	0.271514	0.232035
ARV1	Protein ARV1	3	6.67354	2	1	1.15188	0.95767	1.08055	0.835205	0.965971	0.98078	0	0.30089	0.0928941	0.202456	0.241735	0.0701275	0.135857
ASAH1	Acid ceramidase	3	6.48354	3	1	0.962276	1.07789	1.01241	0.972825	0.756518	0.831429	0	0.677588	0.236147	0.45318	0.670822	0.600802	0.595806
ASAP1	Arf-GAP with SH3 domain, ANK repeat and PH domain-containing protein 1	3	6.04138	3	1	0.982972	0.945362	0.942667	0.964991	0.996326	0.935705	0	0.366849	0.449851	0.284193	0.615069	0.336035	0.257596
ASAP2	Arf-GAP with SH3 domain, ANK repeat and PH domain-containing protein 2	3	6.15498	3	1	0.968474	0.918929	1.00131	0.993505	1.1411	1.04833	0	0.396481	0.225353	0.370082	0.485417	0.118514	0.402267
ASB9	Ankyrin repeat and SOCS box protein 9	3	6.60719	4	1	1.03794	1.02363	1.04272	1.1309	1.02289	0.940438	0	0.161262	0.150556	0.20889	0.175527	0.104591	0.200389
ASCC2	Activating signal cointegrator 1 complex subunit 2	3	6.91464	7	1	0.956848	0.987369	0.976981	0.977607	0.970621	0.964304	0	0.100297	0.0383946	0.025828	0.299432	0.0325996	0.177477
ASCC3	Activating signal cointegrator 1 complex subunit 3	3	7.11406	29	1	0.992742	1.00433	0.970578	0.945519	0.956886	0.981961	0	0.0863476	0.0782604	0.0466272	0.0389221	0.084542	0.126542
ASF1A	Histone chaperone ASF1A	3	6.42531	3	1	0.917939	1.01059	0.917516	0.922947	0.733486	0.914879	0	0.132025	0.212094	0.114024	0.229995	0.324095	0.172711
ASF1B	Histone chaperone ASF1B	3	6.38688	2	1	0.825748	0.794283	0.712096	0.618938	0.430878	0.640194	0	0.0511088	0.259238	0.517156	1.00323	0.291397	0.733024
ASH2L	Set1/Ash2 histone methyltransferase complex subunit ASH2	3	7.15063	10	1	1.03577	0.983711	1.01285	0.983226	0.849116	0.940999	0	0.134614	0.131092	0.0766966	0.00332436	0.126209	0.132107
ASMTL	N-acetylserotonin O-methyltransferase-like protein	3	6.87338	10	1	1.01184	0.970436	0.956308	1.07078	1.16921	1.11154	0	0.158727	0.124236	0.117509	0.0484686	0.0781225	0.146425
ASNA1	ATPase ASNA1	3	7.41762	10	1	0.963558	0.994274	0.974805	0.992736	1.0099	1.03375	0	0.100412	0.108103	0.133526	0.0923671	0.0296532	0.121021
ASNS	Asparagine synthetase [glutamine-hydrolyzing]	3	7.78758	21	1	1.00472	0.983015	0.975862	1.16885	1.18299	1.28019	0	0.0686364	0.0425851	0.0700321	0.0406671	0.318538	0.739968
ASNSD1	Asparagine synthetase domain-containing protein 1	3	6.30669	4	1	0.948183	0.955684	1.05948	0.936615	0.934064	0.935407	0	0.319685	0.601439	0.254321	0.508179	0.827225	0.968478
ASPH	Aspartyl/asparaginyl beta-hydroxylase	3	7.82162	22	1	0.975378	0.982749	0.974061	0.989474	0.945468	0.992192	0	0.0143855	0.0639153	0.0479583	0.251548	0.0684099	0.14313
ASPHD1	Aspartate beta-hydroxylase domain-containing protein 1	3	6.18246	2	1	1.07327	1.03467	0.904116	0.827037	1.17135	0.928669	0	0.476593	0.205328	0.309438	0.496146	0.186671	0.474039
ASPM	Abnormal spindle-like microcephaly-associated protein	3	7.13426	16	1	1.05248	1.07803	1.21122	1.35542	1.10978	0.897677	0	0.0369563	0.0395207	0.192057	0.12651	0.170142	0.0654291
ASPSCR1	Tether-containing UBX domain for GLUT4	3	6.41802	3	1	1.00861	1.09156	1.09674	0.865561	0.932936	1.12077	0	0.301792	0.0619087	0.0875001	0.078866	0.377634	0.512276
ASS1	Argininosuccinate synthase	3	8.89063	27	1	0.978465	0.992476	0.954899	1.07601	1.16312	1.11029	0	0.0309029	0.0964426	0.0366462	0.0702799	0.0352348	0.210045
ASUN	Protein asunder homolog	3	7.15026	14	1	1.02339	1.05104	1.06759	0.885729	0.86999	0.916943	0	0.123034	0.0305843	0.105008	0.248765	0.251383	0.0141524
ATAD1	ATPase family AAA domain-containing protein 1	3	7.46203	8	1	0.939347	1.02769	0.969792	0.979353	0.941525	0.919953	0	0.332057	0.27892	0.340619	0.130282	0.0789032	0.297924
ATAD2	ATPase family AAA domain-containing protein 2	3	6.96258	18	1	0.904774	0.953721	0.977062	0.411366	0.557334	0.848778	0	0.0748532	0.0832047	0.0786652	0.770838	0.421431	0.11459
ATAD3A	ATPase family AAA domain-containing protein 3A	3	7.4741	9	1	0.938322	0.966564	0.947103	1.0525	1.05394	0.988797	0	0.05337	0.0554287	0.160829	0.0728944	0.137382	0.104683
ATAD3B	ATPase family AAA domain-containing protein 3B	3	6.4268	3	1	1.00237	1.01971	1.01633	1.11788	1.236	1.10449	0	0.279887	0.151336	0.414737	0.214964	0.0106096	0.0938391
ATAD5	ATPase family AAA domain-containing protein 5	3	6.10142	8	1	0.969015	1.04097	1.05652	0.831014	0.808754	0.864175	0	0.113221	0.10635	0.221801	0.250381	0.0834882	0.143089
ATE1	Arginyl-tRNA--protein transferase 1	3	6.65554	9	1	0.958954	0.982298	0.991801	1.05509	1.16311	1.1399	0	0.100042	0.0990628	0.0640859	0.0743134	0.210424	0.048673
ATF1	Cyclic AMP-dependent transcription factor ATF-1	3	6.86677	2	1	0.987289	1.01163	0.989855	0.924691	0.972754	1.04095	0	0.123628	0.249338	0.0628575	0.029194	0.0154181	0.0782474
ATF6	Cyclic AMP-dependent transcription factor ATF-6 alpha	3	6.19522	2	1	1.01592	0.936818	1.04369	0.705409	0.96195	1.11318	0	0.0430602	0.0782203	0.173961	0.615843	0.00212043	0.271685
ATF7IP	Activating transcription factor 7-interacting protein 1	3	6.56204	6	1	0.971616	0.938158	1.01608	1.20885	1.05127	0.981882	0	0.03496	0.162706	0.0523059	0.439353	0.0426316	0.318763
ATG101	Autophagy-related protein 101	3	6.51599	4	1	1.01492	1.11416	1.0768	1.03859	1.11009	0.986437	0	0.0864121	0.0989293	0.0647947	0.0241634	0.18302	0.262017
ATG13	Autophagy-related protein 13	3	6.21953	2	1	1.02358	1.12802	1.19285	1.10845	1.19181	1.19133	0	0.0894165	0.267538	0.143376	0.535333	0.254684	0.606929
ATG16L1	Autophagy-related protein 16-1	3	7.04829	11	1	0.980237	1.00804	0.970088	1.02758	0.95767	1.00143	0	0.111401	0.138827	0.0814828	0.107733	0.281265	0.233922
ATG3	Ubiquitin-like-conjugating enzyme ATG3	3	7.68997	10	1	1.05465	1.02372	0.967028	1.05435	1.1027	1.0593	0	0.108155	0.063908	0.102157	0.0779903	0.097441	0.130562
ATG4B	Cysteine protease ATG4B	3	6.77067	7	1	0.990655	1.02854	0.957724	1.20421	1.01041	0.941679	0	0.0747735	0.0217023	0.0198066	0.0771268	0.165977	0.0515172
ATG4C	Cysteine protease ATG4C	3	6.23679	3	1	0.960831	0.921002	0.922068	0.942327	1.00652	0.990759	0	0.128245	0.122809	0.206313	0.169461	0.0192002	0.0417262
ATG5	Autophagy protein 5	3	6.66606	6	1	1.00252	1.00204	0.982771	1.06308	1.10975	1.00559	0	0.0917364	0.290577	0.189596	0.110101	0.108793	0.152166
ATG7	Ubiquitin-like modifier-activating enzyme ATG7	3	7.26054	13	1	0.973559	0.971671	0.950944	1.01621	1.01436	1.07621	0	0.0199634	0.061065	0.0247919	0.029805	0.118688	0.259004
ATG9A	Autophagy-related protein 9A	3	6.79354	8	1	0.961335	0.95529	0.937037	0.984117	0.981286	0.84532	0	0.111152	0.121668	0.00592182	0.346984	0.263626	0.229887
ATIC	Bifunctional purine biosynthesis protein PURH	3	8.02588	35	1	1.00062	1.00729	0.981479	1.07342	1.08209	1.03517	0	0.0435123	0.0699048	0.0775432	0.0507567	0.0384468	0.149607
ATL2	Atlastin-2	3	7.53267	11	1	0.956067	0.966412	0.924086	1.09267	1.08861	0.990033	0	0.110968	0.089225	0.215495	0.0536473	0.0349806	0.171793
ATL3	Atlastin-3	3	7.87571	18	1	0.961559	0.9901	0.962893	1.01441	0.935284	0.971296	0	0.021996	0.0720505	0.133472	0.0333253	0.122745	0.0736438
ATM	Serine-protein kinase ATM	3	6.6651	16	1	1.03204	1.06006	1.08507	0.995272	0.861368	0.879184	0	0.0670529	0.061462	0.0641351	0.0820429	0.0790542	0.165826
ATN1	Atrophin-1	3	6.72714	5	1	1.01216	1.00857	1.03413	0.919793	0.93533	0.900534	0	0.112206	0.170689	0.055789	0.208487	0.033381	0.235685
ATOX1	Copper transport protein ATOX1	3	7.10063	5	1	0.963792	1.04376	1.05515	1.01865	0.786208	0.921385	0	0.279399	0.267543	0.137316	0.294157	0.536923	0.331814
ATP11C	Phospholipid-transporting ATPase IG	3	6.91622	17	1	0.998731	1.01156	0.993219	0.960772	0.927395	0.977878	0	0.0775525	0.152843	0.0580555	0.0940691	0.118091	0.223323
ATP13A1	Manganese-transporting ATPase 13A1	3	7.04597	14	1	0.955317	0.975801	0.987067	0.961014	1.00396	1.02584	0	0.199416	0.0736514	0.130552	0.05033	0.221622	0.349198
ATP13A3	Probable cation-transporting ATPase 13A3	3	6.22949	4	1	1.02271	1.02048	1.08628	1.11131	1.05905	1.02827	0	0.0781358	0.236957	0.0903835	0.0688504	0.0437157	0.0818249
ATP1A1	Sodium/potassium-transporting ATPase subunit alpha-1	3	8.35574	42	1	0.955954	0.982064	0.981366	0.999383	0.97945	1.10764	0	0.108601	0.0922637	0.101829	0.095372	0.00450876	0.169364
ATP1B1	Sodium/potassium-transporting ATPase subunit beta-1	3	7.89494	8	1	0.980125	0.96961	0.948593	0.969804	0.970089	1.06046	0	0.0135123	0.0722697	0.0716906	0.127685	0.110162	0.39638
ATP1B3	Sodium/potassium-transporting ATPase subunit beta-3	3	7.83217	10	1	0.959507	1.00115	0.970558	0.884051	0.920395	1.01458	0	0.181884	0.13841	0.0908935	0.0837153	0.168213	0.250514
ATP2A2	Sarcoplasmic/endoplasmic reticulum calcium ATPase 2	3	8.21271	39	1	0.988438	0.998607	0.985224	0.97642	1.01953	1.1151	0	0.0109628	0.080582	0.0686634	0.0235445	0.0786122	0.299731
ATP2B1	Plasma membrane calcium-transporting ATPase 1	3	7.7328	21	1	0.996831	0.991464	0.995656	1.04159	1.04299	1.07735	0	0.0546038	0.0508991	0.0389779	0.0393546	0.0246601	0.14711
ATP2B2	Plasma membrane calcium-transporting ATPase 2	3	7.04272	3	1	0.920168	0.975583	0.957713	1.03062	1.06747	1.08564	0	0.0945733	0.0956204	0.23136	0.0956166	0.0713649	0.284189
ATP2B4	Plasma membrane calcium-transporting ATPase 4	3	7.19071	13	1	1.00115	1.04587	1.014	0.973957	0.892836	1.02042	0	0.0691438	0.0440194	0.0102001	0.0769013	0.0984262	0.14517
ATP2C1	Calcium-transporting ATPase	3	7.25007	18	1	0.974224	1.01751	0.995697	0.964327	0.893672	0.948523	0	0.0354846	0.0502033	0.0297521	0.0912379	0.102043	0.13764
ATP5A1	ATP synthase subunit alpha, mitochondrial	3	8.89694	35	1	1.00683	0.99481	1.0059	1.0303	0.991876	0.933185	0	0.0776628	0.0832779	0.101456	0.0841743	0.0334354	0.0423904
ATP5B	ATP synthase subunit beta, mitochondrial	3	8.81696	26	1	0.999854	1.0082	0.992978	1.02897	1.00104	0.964152	0	0.0254486	0.049203	0.0326187	0.0138254	0.0302369	0.0526701
ATP5C1	ATP synthase subunit gamma, mitochondrial	3	8.37813	13	1	0.975044	0.972536	0.95254	0.994819	1.00551	0.973796	0	0.0203996	0.0732624	0.0626411	0.037939	0.00496219	0.0035018
ATP5D	ATP synthase subunit delta, mitochondrial	3	8.11321	3	1	1.00575	0.938904	1.01895	0.959941	0.909851	0.946458	0	0.185545	0.211843	0.14609	0.127873	0.119912	0.318706
ATP5E	ATP synthase subunit epsilon, mitochondrial	3	8.08561	3	1	0.917837	0.977406	0.944933	0.89423	0.982807	0.906943	0	0.202928	0.237286	0.223371	0.118591	0.858566	0.715087
ATP5F1	ATP synthase F(0) complex subunit B1, mitochondrial	3	8.14481	11	1	0.992183	1.00654	1.04085	1.0262	0.965287	0.973788	0	0.106172	0.0915199	0.214496	0.0951041	0.256934	0.513906
ATP5H	ATP synthase subunit d, mitochondrial	3	8.28789	12	1	0.993959	0.977785	1.02251	0.985054	0.926156	0.888226	0	0.10753	0.0276774	0.113624	0.111523	0.507976	0.342028
ATP5I	ATP synthase subunit e, mitochondrial	3	8.09408	2	1	0.960323	0.957467	0.885353	0.972865	1.00141	0.862749	0	0.323717	0.384803	0.201711	0.394608	1.30333	1.09383
ATP5J	ATP synthase-coupling factor 6, mitochondrial	3	7.12301	6	1	0.832719	1.01649	0.88911	0.922571	1.12399	0.67127	0	0.35171	0.658734	0.584703	0.679619	1.81901	0.965226
ATP5J2	ATP synthase subunit f, mitochondrial	3	7.25319	7	1	0.972528	0.973112	0.964432	0.933694	1.00688	0.989648	0	0.106185	0.0852416	0.168911	0.0765408	0.0618553	0.0984024
ATP5L	ATP synthase subunit g, mitochondrial	3	7.74148	5	1	0.922042	0.944578	0.96523	0.960087	0.908637	0.920615	0	0.13558	0.264056	0.0904061	0.0525233	0.24734	0.2872
ATP5O	ATP synthase subunit O, mitochondrial	3	8.15645	11	1	0.990526	0.969055	0.974722	1.01854	0.92453	0.913489	0	0.0950947	0.0520462	0.0720455	0.154761	0.348137	0.256157
ATP5S	ATP synthase subunit s, mitochondrial	3	6.3269	2	1	0.966377	1.00866	1.03127	1.06908	0.996979	0.943385	0	0.144673	0.184288	0.123218	0.167362	0.267036	0.343031
ATP5SL	ATP synthase subunit s-like protein	3	6.5251	4	1	1.05712	0.970941	1.04652	1.00086	1.18711	1.01869	0	0.523936	0.303044	0.540272	0.186223	0.215044	0.382292
ATP6AP1	V-type proton ATPase subunit S1	3	7.30254	9	1	0.999791	1.0274	1.02937	0.819249	0.867506	0.954045	0	0.133907	0.104419	0.134765	0.25615	0.0754013	0.300369
ATP6AP2	Renin receptor	3	7.06802	6	1	0.95034	1.00529	0.960977	0.917464	0.86758	0.831881	0	0.18305	0.10116	0.140781	0.203351	0.048498	0.51369
ATP6V0A1	V-type proton ATPase 116 kDa subunit a isoform 1	3	7.47155	11	1	1.00818	0.976127	0.987598	0.966372	0.951327	0.924894	0	0.0831001	0.0419261	0.0742783	0.107686	0.238182	0.238407
ATP6V0A2	V-type proton ATPase 116 kDa subunit a isoform 2	3	6.57154	3	1	0.994128	1.06036	0.946259	1.032	1.01361	1.03519	0	0.085968	0.126213	0.141796	0.193004	0.332809	0.152435
ATP6V0A4	V-type proton ATPase 116 kDa subunit a isoform 4	3	6.39844	5	1	0.99156	1.11239	1.03729	1.06681	0.949248	0.875128	0	0.301052	0.268498	0.330597	0.150855	0.298014	0.238135
ATP6V0D1	V-type proton ATPase subunit d 1	3	7.53126	9	1	0.939928	0.981484	0.976075	0.999782	0.93138	0.898883	0	0.0255264	0.037115	0.0689664	0.0557987	0.0901864	0.040348
ATP6V1A	V-type proton ATPase catalytic subunit A	3	8.06969	23	1	0.962355	1.02788	0.97099	0.97607	0.858968	0.847531	0	0.0658877	0.129783	0.089512	0.0846575	0.0707495	0.11173
ATP6V1B2	V-type proton ATPase subunit B, brain isoform	3	7.52194	20	1	1.00232	1.00195	0.999382	1.0231	1.0026	1.01226	0	0.0148447	0.0360809	0.0625849	0.0282943	0.116186	0.114877
ATP6V1C1	V-type proton ATPase subunit C 1	3	7.70443	18	1	0.975895	0.98797	0.971494	0.987494	0.932063	0.950034	0	0.0638046	0.1011	0.09391	0.0702306	0.0904912	0.0988976
ATP6V1D	V-type proton ATPase subunit D	3	7.13373	8	1	0.987248	1.0345	1.03359	0.825905	0.831527	0.842932	0	0.190513	0.0768745	0.0832826	0.0834718	0.306335	0.192696
ATP6V1E1	V-type proton ATPase subunit E 1	3	7.58313	14	1	1.00769	1.0147	1.00205	0.91079	0.925701	0.916409	0	0.0703444	0.0338926	0.13959	0.0997469	0.203239	0.441014
ATP6V1F	V-type proton ATPase subunit F	3	6.67947	3	1	1.10696	1.10936	1.06502	0.972247	0.907564	0.98599	0	0.337571	0.25188	0.0643043	0.112692	0.214056	0.361808
ATP6V1G1	V-type proton ATPase subunit G 1	3	7.17366	5	1	0.888195	0.976603	1.00726	0.838813	1.16659	0.966657	0	0.391116	0.281954	0.121178	0.615314	1.10802	0.607787
ATP6V1H	V-type proton ATPase subunit H	3	6.9502	6	1	0.983729	1.04023	1.02372	0.881948	0.976679	0.89624	0	0.0708245	0.139435	0.0600024	0.0965936	0.0280389	0.0800757
ATP7A	Copper-transporting ATPase 1	3	6.44774	5	1	0.913465	0.971432	1.02713	0.968263	0.840721	0.89263	0	0.216253	0.114694	0.0772433	0.273613	0.184861	0.218478
ATP9A	Probable phospholipid-transporting ATPase IIA	3	6.3045	5	1	0.971654	0.955871	0.962867	0.966853	0.963456	1.02601	0	0.14081	0.0822828	0.153893	0.204412	0.119611	0.267872
ATPAF1	ATP synthase mitochondrial F1 complex assembly factor 1	3	7.23899	10	1	0.998767	1.02201	0.996943	0.897283	0.844818	0.941714	0	0.0793935	0.0903906	0.0436645	0.215343	0.00901946	0.134881
ATPAF2	ATP synthase mitochondrial F1 complex assembly factor 2	3	6.54641	4	1	1.04844	1.08471	1.01101	1.24358	1.05407	0.990547	0	0.0696586	0.152649	0.184843	0.126775	0.390785	0.212565
ATPIF1	ATPase inhibitor, mitochondrial	3	7.79351	4	1	0.964902	0.944778	1.00689	0.966121	1.03213	0.881484	0	0.227192	0.369051	0.393041	0.207142	0.495151	0.36707
ATR	Serine/threonine-protein kinase ATR	3	6.8191	18	1	1.0303	1.04807	1.01631	1.0513	1.01719	0.97766	0	0.0578803	0.0430103	0.0617648	0.115302	0.130346	0.0625483
ATRIP	ATR-interacting protein	3	6.9178	5	1	1.01587	0.974192	0.988047	1.01438	1.0292	0.957911	0	0.0425439	0.0733474	0.101795	0.0157534	0.0105701	0.125892
ATRX	Transcriptional regulator ATRX	3	7.22795	29	1	1.02844	1.02152	1.0161	0.81656	0.930556	1.03484	0	0.131791	0.0646922	0.0274766	0.104251	0.176889	0.0387931
ATXN10	Ataxin-10	3	7.59831	20	1	0.968516	0.991163	1.01515	1.08081	1.00742	1.05972	0	0.0458203	0.0662155	0.0433233	0.130335	0.0993326	0.058125
ATXN1L	Ataxin-1-like	3	6.10837	3	1	1.01006	1.02856	1.05188	1.07416	1.01756	1.03751	0	0.405356	0.531406	0.545851	0.706503	0.46621	0.210781
ATXN2	Ataxin-2	3	7.24091	17	1	0.998831	0.984218	1.01163	0.793408	0.895083	1.03643	0	0.0714793	0.183118	0.18227	0.0482532	0.140743	0.0973544
ATXN2L	Ataxin-2-like protein	3	7.76606	27	1	0.991163	0.960735	0.969863	0.937207	1.02009	1.00976	0	0.0677867	0.0960807	0.076961	0.126567	0.129945	0.12117
ATXN3	Ataxin-3	3	6.13957	2	1	1.01907	1.06378	1.06035	1.08797	1.09542	0.980839	0	0.107121	0.260202	0.139721	0.0835483	0.213282	0.26228
ATXN7L3B	Putative ataxin-7-like protein 3B	3	6.17747	3	1	1.05939	1.10767	1.0525	1.03805	0.914067	0.965381	0	0.387643	0.379617	0.377209	0.571464	0.249252	0.430513
AUH	Methylglutaconyl-CoA hydratase, mitochondrial	3	7.21212	8	1	0.995439	0.985646	1.0038	1.01641	1.14301	1.13241	0	0.0247841	0.0778757	0.0255973	0.052858	0.0673403	0.104512
AUP1	Ancient ubiquitous protein 1	3	7.56096	8	1	0.999822	0.978199	0.966184	0.99825	1.0091	0.991011	0	0.0757061	0.0183457	0.0126079	0.0489958	0.134767	0.0903262
AURKA	Aurora kinase A	3	7.31166	11	1	1.02775	1.10551	1.33272	2.31371	1.19825	0.883197	0	0.0750126	0.129644	0.145344	0.17907	0.1772	0.226478
AURKB	Aurora kinase B	3	7.06896	7	1	1.07171	1.11525	1.23537	1.62093	1.15893	0.837381	0	0.0569878	0.0787455	0.0905892	0.0354971	0.288155	0.108832
AVEN	Cell death regulator Aven	3	6.78343	5	1	1.02326	1.02719	0.968771	1.021	1.11372	1.02493	0	0.0809044	0.142015	0.0880647	0.33008	0.204468	0.10919
AVL9	Late secretory pathway protein AVL9 homolog	3	6.85596	5	1	1.02361	0.978822	0.979893	0.96235	0.972121	0.999769	0	0.140573	0.0563713	0.0663127	0.0245785	0.00533538	0.161136
AXL	Tyrosine-protein kinase receptor UFO	3	6.0583	4	1	0.868903	0.970729	1.09069	0.970448	0.871742	1.04822	0	0.286042	0.69953	0.171922	0.731435	0.473085	0.237246
B2M	Beta-2-microglobulin	3	8.1645	6	1	1.01705	1.03034	1.08583	1.78318	1.24334	0.809995	0	0.342587	0.175247	0.17155	0.132344	0.528595	0.263723
B3GALT6	Beta-1,3-galactosyltransferase 6	3	6.2299	3	1	0.982102	1.02571	0.937192	1.05197	1.21526	1.17173	0	0.502973	0.558023	0.70018	0.218491	0.468007	0.181337
B3GAT3	Galactosylgalactosylxylosylprotein 3-beta-glucuronosyltransferase 3	3	6.63706	3	1	0.973739	1.00156	0.974786	0.975001	0.943486	0.911774	0	0.113833	0.0667728	0.0551896	0.0434907	0.0830214	0.32167
B4GALT1	Beta-1,4-galactosyltransferase 1	3	7.11412	5	1	1.01945	1.03922	1.10131	1.27157	1.19454	1.24094	0	0.193929	0.268876	0.288681	0.205913	0.099804	0.242989
B4GAT1	Beta-1,4-glucuronyltransferase 1	3	6.53118	3	1	1.02253	0.963468	0.919145	1.13875	1.10135	0.871337	0	0.26339	0.170591	0.287789	0.316177	0.306035	0.343967
BABAM1	BRISC and BRCA1-A complex member 1	3	7.11043	6	1	1.03224	1.01177	1.01846	1.02617	0.95622	1.04189	0	0.100673	0.0433159	0.173282	0.199538	0.18003	0.179834
BACH1	Transcription regulator protein BACH1	3	6.23128	2	1	1.07972	1.1221	1.24591	0.987854	1.10226	1.05119	0	0.405997	0.181596	0.278761	0.257257	0.228979	0.293676
BAG1	BAG family molecular chaperone regulator 1	3	7.51704	8	1	1.00934	0.998751	1.04993	1.04525	1.09579	1.15505	0	0.0830173	0.165734	0.14651	0.0863645	0.0666242	0.15919
BAG2	BAG family molecular chaperone regulator 2	3	8.11304	14	1	0.975035	0.96593	0.953956	1.1134	1.10263	0.929254	0	0.130515	0.0529678	0.0712318	0.173831	0.40784	0.280017
BAG3	BAG family molecular chaperone regulator 3	3	7.21085	16	1	0.824209	0.930772	0.956055	0.949539	1.33068	0.800591	0	0.449991	0.456514	0.460142	0.318284	1.00505	0.556242
BAG5	BAG family molecular chaperone regulator 5	3	7.08597	13	1	0.999376	1.00022	1.03356	0.985718	0.926057	0.936571	0	0.075478	0.113995	0.0858796	0.0868692	0.0413252	0.0550554
BAIAP2	Brain-specific angiogenesis inhibitor 1-associated protein 2	3	7.14664	17	1	1.0159	1.00496	0.97957	0.99566	0.889392	0.942314	0	0.0845403	0.103993	0.0436526	0.164557	0.181653	0.272357
BAIAP2L1	Brain-specific angiogenesis inhibitor 1-associated protein 2-like protein 1	3	7.46301	19	1	1.01725	1.04865	1.03743	1.09207	1.17387	1.18063	0	0.0564083	0.148632	0.097339	0.074651	0.0304788	0.0711589
BAK1	Bcl-2 homologous antagonist/killer	3	6.42766	3	1	1.0122	0.983941	1.03119	1.08763	0.89787	0.847522	0	0.87585	0.649145	0.958694	1.15082	0.357293	0.4475
BANF1	Barrier-to-autointegration factor	3	8.11265	6	1	0.863526	0.950833	0.848968	0.936195	1.01738	0.860133	0	0.188832	0.262974	0.155242	0.235359	1.1827	0.680387
BANP	Protein BANP	3	6.15932	4	1	1.00673	1.07921	1.0963	1.42196	1.44776	1.22936	0	0.21588	0.258721	0.284308	0.0689151	0.0987235	0.241095
BASP1	Brain acid soluble protein 1	3	8.22389	17	1	0.876973	0.894137	0.821877	0.786797	0.819881	0.949223	0	0.801355	1.00036	1.26161	1.16584	2.41527	1.59598
BAT3|BAG6	HLA-B associated transcript 3	3	7.56093	19	1	1.01943	1.0598	1.02652	0.934763	1.02306	0.976204	0	0.0769282	0.0257723	0.0842635	0.0689973	0.083032	0.181883
BAX	Apoptosis regulator BAX	3	6.88734	5	1	1.0228	0.976243	1.00316	0.954724	0.919302	0.93983	0	0.121997	0.118929	0.151912	0.111441	0.0907163	0.0845235
BAZ1A	Bromodomain adjacent to zinc finger domain protein 1A	3	6.99833	16	1	1.01004	0.975001	1.00141	0.947491	1.08076	1.03988	0	0.0432695	0.0854432	0.0541324	0.146348	0.0757046	0.0921945
BAZ1B	Tyrosine-protein kinase BAZ1B	3	7.6651	47	1	0.978497	1.00366	1.03064	0.710642	0.786639	1.02914	0	0.0114123	0.0695593	0.0657545	0.023406	0.00527201	0.0436614
BAZ2A	Bromodomain adjacent to zinc finger domain protein 2A	3	6.53608	8	1	1.02578	1.0358	1.02048	0.929947	0.938699	1.04471	0	0.232837	0.107962	0.0591453	0.247964	0.131473	0.143278
BBX	HMG box transcription factor BBX	3	6.49149	10	1	1.04045	0.987168	1.04843	0.754625	0.755916	0.933475	0	0.0670075	0.267819	0.129054	0.157014	0.41286	0.145139
BCAP29	B-cell receptor-associated protein 29	3	6.95589	5	1	1.01444	1.03803	1.03705	0.41394	0.503353	0.796046	0	0.132385	0.0347638	0.143643	0.474882	0.260234	0.168752
BCAP31	B-cell receptor-associated protein 31	3	8.27629	17	1	0.969864	0.964332	1.04125	0.595124	0.665931	0.996134	0	0.0780014	0.0581956	0.111875	0.156306	0.0641844	0.143605
BCAR1	Breast cancer anti-estrogen resistance protein 1	3	7.08746	13	1	1.01056	1.03172	1.06644	1.18143	1.11853	1.01898	0	0.043217	0.0694783	0.0405185	0.130683	0.137114	0.279013
BCAR3	Breast cancer anti-estrogen resistance protein 3	3	6.73668	11	1	1.02805	1.04887	1.09766	1.01675	1.07943	1.04223	0	0.155533	0.236416	0.172716	0.0376301	0.106144	0.110637
BCAS2	Pre-mRNA-splicing factor SPF27	3	7.3883	13	1	1.05892	1.01683	1.02329	1.03844	1.08315	0.889161	0	0.168646	0.147558	0.175554	0.268836	0.505353	0.282314
BCAT2	Branched-chain-amino-acid aminotransferase, mitochondrial	3	7.13679	7	1	1.03814	1.02422	1.02445	1.04275	1.06255	1.03754	0	0.244013	0.0498027	0.0708153	0.0651033	0.0325474	0.147084
BCCIP	BRCA2 and CDKN1A-interacting protein	3	7.52426	12	1	1.00635	0.995532	1.00014	1.03769	1.07998	1.02253	0	0.0416364	0.0526817	0.0521594	0.0608556	0.00516005	0.137095
BCKDHB	2-oxoisovalerate dehydrogenase subunit beta, mitochondrial	3	7.17228	7	1	0.992559	1.03213	1.00453	1.08119	0.973407	1.01548	0	0.141288	0.176546	0.14215	0.0342799	0.0175423	0.180465
BCKDK	[3-methyl-2-oxobutanoate dehydrogenase [lipoamide]] kinase, mitochondrial	3	6.6595	4	1	1.11354	0.96017	1.07057	0.858226	0.89303	0.955979	0	0.216505	0.109988	0.0518787	0.0727212	0.00252766	0.0314642
BCL10	B-cell lymphoma/leukemia 10	3	7.14708	9	1	1.02694	0.996637	1.00361	1.03678	1.11933	0.9909	0	0.232572	0.205427	0.256008	0.0548464	0.21421	0.0275422
BCL2L12	BCL2L12 protein isoform 5	3	6.29869	2	1	1.12903	1.10258	1.16136	1.12072	0.98048	1.05964	0	0.385385	0.185167	0.25476	0.0339755	0.217847	0.372245
BCL2L13	Bcl-2-like protein 13	3	6.9949	9	1	1.02891	1.0543	1.04152	0.885519	0.770669	0.926966	0	0.00915454	0.0348429	0.0842823	0.244392	0.261978	0.208171
BCL7C	B-cell CLL/lymphoma 7 protein family member C	3	6.59516	3	1	1.00833	0.980164	1.01243	1.00049	1.04188	0.901754	0	0.193335	0.0333295	0.210447	0.0226831	0.364342	0.418345
BCL9L	B-cell CLL/lymphoma 9-like protein	3	6.88225	5	1	1.11789	1.04053	1.07838	0.934629	1.04243	1.05206	0	0.227564	0.243277	0.263409	0.125505	0.0403381	0.104215
BCLAF1	Bcl-2-associated transcription factor 1	3	7.6095	27	1	0.964931	1.01462	1.01715	0.946745	0.9069	0.967758	0	0.161352	0.0246785	0.05215	0.270627	0.20139	0.189695
BCOR	BCL-6 corepressor	3	6.77656	12	1	1.0167	1.06151	1.10028	1.01445	1.19413	1.16886	0	0.170562	0.162	0.215386	0.174497	0.237124	0.348041
BCR	Breakpoint cluster region protein	3	6.30238	11	1	1.00254	0.942252	0.972325	0.98313	0.924574	0.905719	0	0.125851	0.138269	0.0835567	0.0350613	0.0210539	0.189801
BCS1L	Mitochondrial chaperone BCS1	3	7.08178	6	1	0.980662	0.971359	0.953271	1.02696	0.999997	0.993796	0	0.123474	0.189859	0.0955222	0.077653	0.161249	0.236318
BDH2	3-hydroxybutyrate dehydrogenase type 2	3	6.80349	4	1	1.15499	1.02043	1.04792	1.02368	0.918402	0.865199	0	0.316061	0.0154641	0.0235228	0.13471	0.240125	0.109609
BECN1	Beclin-1	3	6.47897	5	1	1.00302	0.987545	1.00011	1.01801	0.964922	0.985141	0	0.141229	0.291098	0.120706	0.105695	0.184933	0.192254
BEGAIN	Brain-enriched guanylate kinase-associated protein	3	6.10802	2	1	1.11503	1.02273	1.28867	1.1742	1.3998	1.17911	0	0.236691	0.47565	0.47315	0.761682	0.520013	0.418084
BEND3	BEN domain-containing protein 3	3	6.24965	5	1	1.03068	0.992516	1.01818	0.961991	1.07952	1.13955	0	0.201639	0.172948	0.161333	0.437018	0.139252	0.0712687
BET1	BET1 homolog	3	7.13378	3	1	1.04612	1.07336	1.08186	1.13058	1.11004	1.13038	0	0.0958413	0.15475	0.0873767	0.123758	0.0561287	0.206195
BET1L	BET1-like protein	3	6.46981	4	1	1.02015	1.08431	1.04363	1.0111	1.01639	1.04154	0	0.197939	0.229224	0.155591	0.344709	0.0949994	0.0565265
BICD1	BICD1 protein	3	6.11476	4	1	1.00492	0.964035	0.963229	0.962937	1.1061	0.925902	0	0.181335	0.112421	0.276384	0.140144	0.296376	0.54485
BICD2	Protein bicaudal D homolog 2	3	7.00353	18	1	1.04388	0.992567	0.987196	1.07732	1.09505	0.979945	0	0.0870515	0.188664	0.0417998	0.0679587	0.000707443	0.306942
BID	BH3-interacting domain death agonist	3	7.02555	3	1	1.03932	1.08593	1.09039	1.04583	1.08581	0.919516	0	0.17282	0.250526	0.171885	0.242664	0.222998	0.241102
BIN1	Myc box-dependent-interacting protein 1	3	7.53258	16	1	1.01062	0.985494	0.957477	1.0133	1.00992	1.04078	0	0.0769211	0.0387753	0.112531	0.0633148	0.103768	0.18811
BIN3	Bridging integrator 3	3	6.29192	3	1	1.02444	1.02888	1.04741	1.23836	0.998013	0.919732	0	0.171874	0.274626	0.172905	0.105294	0.18241	0.449935
BIRC5	Baculoviral IAP repeat-containing protein 5	3	6.72413	6	1	1.04996	1.10542	1.28978	2.27679	2.06792	0.927946	0	0.057436	0.105862	0.113039	0.347879	0.501929	0.394596
BIRC6	Baculoviral IAP repeat-containing protein 6	3	7.00055	42	1	0.988761	1.00516	0.984667	1.042	1.07373	1.10796	0	0.036248	0.0381114	0.0343977	0.0916589	0.0228358	0.0712587
BLM	Bloom syndrome protein	3	6.6008	11	1	1.03132	1.06995	1.09918	1.02585	0.789015	0.783651	0	0.0140476	0.0646361	0.107624	0.0464952	0.170282	0.0427454
BLMH	Bleomycin hydrolase	3	7.68233	14	1	0.947395	0.997122	0.946946	0.989563	0.993916	1.01068	0	0.102697	0.220575	0.129811	0.123856	0.0779336	0.159756
BLOC1S1	Biogenesis of lysosome-related organelles complex 1 subunit 1	3	6.42284	3	1	1.01092	0.951104	1.05508	0.961763	1.71026	0.967904	0	0.425987	0.459491	0.345319	0.398227	1.64785	1.11475
BLOC1S3	Biogenesis of lysosome-related organelles complex 1 subunit 3	3	6.81526	6	1	0.99681	0.996512	0.967398	0.989335	0.841902	0.91407	0	0.122629	0.163722	0.0819188	0.0975061	0.0923151	0.170179
BLOC1S4	Biogenesis of lysosome-related organelles complex 1 subunit 4	3	6.41829	5	1	1.01486	1.05851	1.04287	1.03661	1.07456	0.97786	0	0.0280769	0.16688	0.2392	0.155874	0.404614	0.239896
BLOC1S5	Biogenesis of lysosome-related organelles complex 1 subunit 5	3	6.6354	4	1	1.03199	0.984277	0.956837	0.967994	1.18779	0.912512	0	0.138917	0.09332	0.234962	0.159849	0.756797	0.588373
BLVRA	Biliverdin reductase A	3	7.93719	11	1	0.998363	1.03725	0.995833	1.03584	0.949167	0.927964	0	0.0880604	0.100638	0.034434	0.0629611	0.018301	0.0219882
BLVRB	Flavin reductase (NADPH)	3	8.11234	10	1	1.00841	1.00107	1.016	1.03778	0.905324	0.892981	0	0.0536484	0.0296854	0.164725	0.0319267	0.0848469	0.102521
BMP2K	BMP-2-inducible protein kinase	3	6.28282	5	1	0.957899	0.974071	0.972076	1.04462	0.94568	0.875883	0	0.135024	0.24625	0.185346	0.113849	0.108958	0.26665
BMS1	Ribosome biogenesis protein BMS1 homolog	3	7.32835	19	1	1.00377	0.958991	0.969794	0.59433	0.799413	1.32297	0	0.0533562	0.113466	0.0978947	0.0861261	0.0702878	0.0971762
BNIP1	Vesicle transport protein SEC20	3	6.74472	7	1	0.992384	0.949707	1.02203	1.02711	1.16631	0.975985	0	0.102246	0.148781	0.181104	0.128371	0.0767428	0.146213
BOD1L1	Biorientation of chromosomes in cell division protein 1-like 1	3	7.39486	32	1	1.00691	1.02313	1.04098	0.947741	0.934276	1.01001	0	0.158343	0.0210756	0.0754522	0.121526	0.152047	0.0110129
BOLA1	BolA-like protein 1	3	6.23189	2	1	1.00798	0.955434	1.06736	0.518126	0.760029	0.880673	0	0.537189	0.0646552	0.592846	1.57809	0.630108	0.262734
BOLA2	BolA-like protein 2	3	7.75012	5	1	0.986794	0.983049	0.988728	1.06146	1.08653	1.02453	0	0.0898656	0.138553	0.19183	0.256601	0.333894	0.209154
BOLA3	BolA-like protein 3	3	6.88704	3	1	1.03101	0.981971	0.983163	0.97043	0.913721	0.88381	0	0.0818747	0.153756	0.104165	0.101605	0.492585	0.464551
BOP1	Ribosome biogenesis protein BOP1	3	7.4842	19	1	0.992637	0.950049	0.972145	0.925793	1.01356	1.14523	0	0.0523924	0.0515762	0.0414163	0.0816996	0.0311252	0.0628579
BORCS7|C10ORF32	Protein BORCS7-ASMT	3	6.32106	3	1	1.05774	0.943794	1.01943	1.26143	1.04498	1.0509	0	0.157503	0.0489645	0.286395	0.521014	0.220483	0.385617
BPGM	Bisphosphoglycerate mutase	3	6.28902	2	1	1.02667	0.92928	1.00183	0.998685	0.86153	0.847767	0	0.689724	0.388185	0.671178	0.221598	0.460713	0.80642
BPHL	Valacyclovir hydrolase	3	6.76753	2	1	0.987298	0.935283	1.00076	1.02843	0.954113	0.861073	0	0.324341	0.272698	0.344011	0.170911	0.339272	0.144089
BPNT1	3'(2'),5'-bisphosphate nucleotidase 1	3	7.80787	15	1	1.01593	1.03766	1.01391	0.998418	0.812855	0.845669	0	0.0497388	0.0194817	0.01481	0.0376629	0.181696	0.171972
BPTF	Nucleosome-remodeling factor subunit BPTF	3	6.96325	30	1	0.980356	1.00272	1.01965	0.956823	1.0781	1.05545	0	0.101751	0.118562	0.129976	0.333066	0.100523	0.104973
BRAF	Serine/threonine-protein kinase B-raf	3	6.50455	2	1	1.19147	1.06181	1.05648	1.06651	1.25242	1.19262	0	0.514742	0.693316	0.535411	0.595778	0.540553	0.417954
BRAP	BRCA1-associated protein	3	6.75602	7	1	0.996649	1.0146	1.03831	1.02744	0.9107	0.999373	0	0.113774	0.117681	0.0721003	0.382103	0.396654	0.265273
BRAT1	BRCA1-associated ATM activator 1	3	7.02153	13	1	1.02749	1.01718	0.996241	1.08335	1.12462	0.933702	0	0.0556097	0.0694299	0.0242812	0.192901	0.0630177	0.192616
BRCA1	Breast cancer type 1 susceptibility protein	3	6.37419	5	1	0.99695	1.04403	1.06685	0.906401	0.680888	0.752222	0	0.110085	0.107037	0.105003	0.24004	0.0426266	0.0756922
BRCA2	Breast cancer type 2 susceptibility protein	3	5.68772	5	1	0.996954	1.01988	1.08985	0.976231	0.875799	0.920394	0	0.0638209	0.161572	0.268619	0.418441	0.695572	0.157421
BRCC3	Lys-63-specific deubiquitinase BRCC36	3	6.90679	10	1	0.973602	0.992518	0.950526	1.01168	1.05462	1.04742	0	0.0800352	0.0269453	0.152727	0.156779	0.00934601	0.0214874
BRD1	Bromodomain-containing protein 1	3	6.38791	4	1	0.923913	0.997921	0.98042	0.917928	1.05293	1.06642	0	0.0596483	0.0902075	0.218832	0.0699357	0.0571955	0.34764
BRD2	Bromodomain-containing protein 2	3	7.10237	11	1	0.934385	0.937334	0.934202	1.02334	1.06691	0.96934	0	0.0902402	0.10518	0.0591069	0.0751719	4.88184e-05	0.0767274
BRD3	Bromodomain-containing protein 3	3	6.91641	5	1	1.00675	0.929043	1.01789	0.902309	0.79721	0.866591	0	0.0650895	0.0817484	0.166274	0.198445	0.0743469	0.16545
BRD4	Bromodomain-containing protein 4	3	7.35553	14	1	0.974099	0.945115	0.977899	0.90818	0.861294	0.92915	0	0.178697	0.229407	0.0568531	0.120995	0.0966463	0.060108
BRD7	Bromodomain-containing protein 7	3	6.31295	4	1	1.02714	1.08337	1.01664	1.02863	1.12703	1.25201	0	0.166475	0.124734	0.187791	0.0167353	0.00237397	0.149889
BRD8	Bromodomain-containing protein 8	3	6.65379	11	1	0.98379	1.03718	1.0702	1.13809	1.16761	1.03002	0	0.4435	0.129192	0.170515	0.103783	0.0108179	0.140739
BRE	BRCA1-A complex subunit BRE	3	7.09026	5	1	0.968759	1.01023	1.02899	1.11086	1.07757	1.01485	0	0.194972	0.152383	0.150606	0.159643	0.00944772	0.230001
BRI3BP	BRI3-binding protein	3	6.78697	3	1	0.93782	0.906179	0.923613	0.88335	0.780264	0.828946	0	0.216669	0.122906	0.105201	0.246995	0.0889133	0.469435
BRIP1	Fanconi anemia group J protein	3	6.22901	8	1	1.11069	1.13012	1.11379	1.0458	0.867805	0.812663	0	0.101685	0.0882818	0.055124	0.582411	0.387686	0.221968
BRIX1	Ribosome biogenesis protein BRX1 homolog	3	7.9029	11	1	0.983914	0.997196	0.990866	0.610751	0.825901	1.35774	0	0.0471897	0.0754296	0.0744547	0.0512942	0.100912	0.219701
BRK1	Protein BRICK1	3	7.02696	3	1	0.908287	0.922297	0.849505	0.837497	0.951717	0.750084	0	0.295519	0.398703	0.231754	0.34559	1.34229	0.696733
BROX	BRO1 domain-containing protein BROX	3	7.56501	9	1	0.993815	0.999222	0.989418	1.01052	0.9185	0.944639	0	0.152337	0.0475065	0.0807204	0.123594	0.124813	0.146999
BRPF1	Peregrin	3	6.42277	3	1	1.03354	1.04673	1.05508	1.02758	1.04282	1.06452	0	0.0802127	0.0952106	0.157456	0.337992	0.0961869	0.161331
BSDC1	BSD domain-containing protein 1	3	6.53563	6	1	0.989881	1.01625	1.00499	0.775423	0.784495	0.887615	0	0.141459	0.22774	0.139703	0.313022	0.0679943	0.254568
BSG	Basigin	3	8.54649	12	1	0.951373	0.916768	0.954364	1.07173	1.12783	1.18693	0	0.14713	0.0863521	0.103664	0.112346	0.0250311	0.489541
BST2	Bone marrow stromal antigen 2	3	7.34228	7	1	0.963508	0.824161	0.898555	1.21165	1.0274	0.723141	0	0.156307	0.397941	0.781504	0.491029	0.0271497	0.635036
BTAF1	TATA-binding protein-associated factor 172	3	7.05474	22	1	1.00347	1.02939	1.03499	1.02649	1.03225	1.06417	0	0.111012	0.0133738	0.0597793	0.0412189	0.0910082	0.153712
BTBD1	BTB/POZ domain-containing protein 1	3	6.60982	2	1	0.951792	0.965734	0.984719	0.852724	0.986585	0.957548	0	0.0990045	0.159041	0.0827626	0.408654	0.188746	0.0774891
BTF3	Transcription factor BTF3	3	8.09915	10	1	0.993763	0.966945	0.984654	1.00901	1.16072	1.03341	0	0.0598652	0.126889	0.0747489	0.071832	0.213222	0.354375
BTF3L4	Transcription factor BTF3	3	7.70273	6	1	0.992727	0.979159	1.06176	1.04388	0.949964	0.954537	0	0.1291	0.0541488	0.302337	0.0296478	0.171974	0.234838
BTN2A1	Butyrophilin subfamily 2 member A1	3	6.41715	2	1	1.04858	0.939923	0.986865	1.09312	1.03442	1.02187	0	0.0621265	0.112247	0.285099	0.155103	0.0456829	0.253328
BUB1	Mitotic checkpoint serine/threonine-protein kinase BUB1	3	7.38246	10	1	1.06131	1.05793	1.20419	1.55282	0.902548	0.771824	0	0.115233	0.0320319	0.0719	0.373288	0.0432689	0.231837
BUB1B	Mitotic checkpoint serine/threonine-protein kinase BUB1 beta	3	7.19423	28	1	1.05823	1.10308	1.13735	1.20838	0.956503	0.830845	0	0.0444201	0.0188628	0.0578456	0.0721757	0.105093	0.0340515
BUB3	Mitotic checkpoint protein BUB3	3	8.16531	14	1	0.98927	0.997023	1.02677	1.09321	1.01603	0.995631	0	0.0514679	0.0651289	0.0701146	0.0674651	0.065953	0.038473
BUD13	BUD13 homolog	3	6.61921	6	1	0.992683	0.972535	1.02782	0.944906	1.03229	1.08388	0	0.0489897	0.0999098	0.0912077	0.110604	0.0493574	0.0377848
BUD31	Protein BUD31 homolog	3	7.42201	7	1	1.02482	0.989533	1.02024	0.752925	0.754996	1.02942	0	0.176865	0.143578	0.226665	0.370686	0.344111	0.210935
BYSL	Bystin	3	7.69272	15	1	0.995843	0.99075	1.00112	1.0318	1.12446	1.16914	0	0.0612247	0.0443123	0.0714072	0.02999	0.113667	0.0552664
BZW1	Basic leucine zipper and W2 domain-containing protein 1	3	8.36614	24	1	0.987481	0.989466	1.01429	1.0297	0.977971	0.972522	0	0.0847154	0.0135296	0.0752983	0.0553428	0.0163134	0.0737715
BZW2	Basic leucine zipper and W2 domain-containing protein 2	3	8.17217	22	1	0.941412	0.98729	0.974448	0.975927	1.01643	1.01411	0	0.141459	0.0451266	0.119376	0.0792664	0.0374228	0.0761769
C10ORF76	UPF0668 protein C10orf76	3	6.49831	4	1	0.97235	0.962264	1.00763	1.06023	1.09669	0.992816	0	0.122681	0.0130931	0.184974	0.0869273	0.0291022	0.0511055
C11ORF54	Ester hydrolase C11orf54	3	6.90839	5	1	0.991509	1.00029	0.97361	1.03397	1.06935	1.04892	0	0.200071	0.0788713	0.108197	0.222109	0.0465143	0.267934
C11ORF58|SMAP	Small acidic protein	3	7.3879	5	1	0.978428	0.983348	1.0014	1.02816	0.994286	0.951188	0	0.0612298	0.21974	0.102068	0.080362	0.376329	0.0857879
C11ORF68	UPF0696 protein C11orf68	3	6.56964	3	1	1.07919	1.04664	1.01503	0.962145	1.02506	0.912987	0	0.29257	0.473336	0.232541	0.32195	0.272831	0.307441
C11ORF73	Protein Hikeshi	3	6.26891	2	1	0.948316	0.997963	0.95262	0.989903	0.90508	1.00628	0	0.502552	0.0558746	0.45699	0.255577	0.342672	0.368793
C11ORF98	Chromosome 11 open reading frame 48	3	7.50231	8	1	0.998196	0.976929	0.990017	0.963999	1.1703	1.16909	0	0.0885772	0.220092	0.169674	0.128226	0.112846	0.170657
C12ORF10	UPF0160 protein MYG1, mitochondrial	3	7.45965	13	1	0.96942	0.997338	1.00465	1.12023	1.13471	1.08019	0	0.0334238	0.0794486	0.04109	0.0463956	0.0201857	0.161394
C12ORF29	Uncharacterized protein C12orf29	3	6.87182	7	1	0.999788	1.0486	1.0095	1.0856	1.20111	1.13741	0	0.0354719	0.00111167	0.11779	0.143847	0.0871278	0.169207
C12ORF43	Chromosome 12 open reading frame 43	3	6.67662	4	1	0.978211	0.937773	0.991744	0.850665	1.11049	1.10588	0	0.128362	0.311633	0.108037	0.276812	0.151186	0.0393291
C12ORF45	Uncharacterized protein C12orf45	3	6.96332	4	1	0.993519	0.942326	0.970295	1.21036	1.5751	1.1113	0	0.0711226	0.0989758	0.0503787	0.182218	0.207184	0.649043
C14ORF119	Uncharacterized protein C14orf119	3	6.04825	2	1	0.846735	0.836003	1.00311	0.739652	0.790229	0.731972	0	0.213424	0.39841	0.561763	0.0249387	0.339672	0.0905849
C14ORF166	UPF0568 protein C14orf166	3	8.01303	14	1	0.990134	0.937202	0.951609	0.972348	1.02699	0.925063	0	0.103007	0.0701745	0.224905	0.137484	0.554342	0.572699
C15ORF38	Protein C15orf38-AP3S2	3	6.89599	5	1	0.983684	1.03392	1.0255	1.01328	1.00461	0.943454	0	0.0503738	0.0445701	0.13916	0.0450465	0.135054	0.0679588
C15ORF40	UPF0235 protein C15orf40	3	6.8169	2	1	1.03468	0.99599	1.05182	0.956951	0.941455	1.0104	0	0.109078	0.108285	0.150667	0.522136	0.489119	0.470405
C16ORF13	UPF0585 protein C16orf13	3	6.54118	4	1	0.993208	1.05205	1.07199	1.15684	1.09797	1.02814	0	0.0644499	0.11858	0.124937	0.145489	0.232237	0.138561
C16ORF58	RUS1 family protein C16orf58	3	6.4927	2	1	0.971108	1.04781	1.03139	1.0818	1.12399	1.14312	0	0.270474	0.235552	0.242295	0.140617	0.057435	0.233011
C16ORF62	UPF0505 protein C16orf62	3	6.7351	8	1	1.01336	1.05834	1.02983	1.03232	0.975947	1.04202	0	0.00596569	0.0869239	0.12722	0.0916752	0.158035	0.0964444
C17ORF59	Uncharacterized protein C17orf59	3	6.39593	4	1	1.04301	1.00092	1.04676	1.46638	1.17787	1.13285	0	0.290658	0.403526	0.295292	0.529816	0.381185	0.0669518
C17ORF62	Uncharacterized protein C17orf62	3	6.75857	3	1	0.921547	0.957843	0.953905	1.00544	0.975294	0.93384	0	0.0892522	0.0921145	0.0780358	0.146754	0.00550424	0.199617
C17ORF75	Protein Njmu-R1	3	6.52773	5	1	0.989847	0.961506	1.02577	1.09823	1.17391	1.19415	0	0.102071	0.0893707	0.232396	0.202659	0.00736553	0.284276
C17ORF80	Uncharacterized protein C17orf80	3	6.43079	5	1	0.99187	0.967602	0.995649	0.942135	0.911284	0.983027	0	0.112213	0.154661	0.130739	0.0722127	0.11225	0.095803
C17ORF89	Uncharacterized protein C17orf89	3	6.44745	3	1	1.04616	1.10161	0.851539	0.980461	1.1135	1.01477	0	0.602676	0.420036	0.820688	0.303034	0.176991	0.206607
C18ORF21	UPF0711 protein C18orf21	3	6.4549	2	1	1.01209	0.958368	0.98135	0.580451	0.883562	1.11616	0	0.147143	0.0526174	0.0668614	1.65675	0.113503	0.325777
C18ORF32	UPF0729 protein C18orf32	3	6.4289	3	1	1.01108	0.979011	0.825583	0.951214	1.24176	0.793953	0	0.234848	0.697901	0.253561	0.21326	0.863047	0.563429
C18ORF8	Uncharacterized protein C18orf8	3	6.77102	8	1	0.973999	1.01255	0.984593	1.01636	1.05414	1.01684	0	0.245182	0.259225	0.192272	0.067525	0.0440999	0.144123
C19ORF43	Uncharacterized protein C19orf43	3	7.57709	7	1	0.935816	0.859465	0.940018	0.887955	0.873492	0.94913	0	0.181406	0.206852	0.202386	0.202866	0.479126	0.275596
C19ORF47	Uncharacterized protein C19orf47	3	6.38301	3	1	1.06288	1.03918	1.0513	0.853313	0.858504	1.00887	0	0.146486	0.0759971	0.0760505	0.220192	0.16839	0.109066
C19ORF52	Uncharacterized protein C19orf52	3	6.63333	5	1	0.929175	0.982694	0.957574	0.920136	1.03807	1.04396	0	0.157369	0.107271	0.0590367	0.331826	0.158518	0.197192
C19ORF53	Leydig cell tumor 10 kDa protein homolog	3	7.77605	7	1	0.924086	0.868538	0.961611	0.497632	1.10219	1.24344	0	0.345811	0.357558	0.370509	0.530123	1.3608	1.29155
C19ORF70|MIC13	MICOS complex subunit MIC13	3	7.49212	2	1	0.901176	0.895564	0.945462	0.895365	1.00865	0.887769	0	0.286145	0.0997219	0.215205	0.0914412	0.039388	0.0558924
C1D	Nuclear nucleic acid-binding protein C1D	3	7.03748	2	1	0.992569	0.873592	0.976427	0.830246	1.1743	0.949383	0	0.350278	0.231765	0.12083	0.351461	1.41069	1.16676
C1GALT1	Glycoprotein-N-acetylgalactosamine 3-beta-galactosyltransferase 1	3	6.34125	4	1	0.920956	1.00772	0.915398	1.02068	0.829237	0.918382	0	0.030133	0.101191	0.199542	0.306842	0.107254	0.308998
C1ORF109	Uncharacterized protein C1orf109	3	6.47005	3	1	0.962278	0.923797	0.999584	1.04269	1.13114	0.97199	0	0.191897	0.187632	0.309919	0.179115	0.203169	0.0856585
C1ORF112	Uncharacterized protein C1orf112	3	6.44947	4	1	0.964844	0.92217	0.914523	0.831069	0.798746	0.643758	0	0.327234	0.289761	0.342926	0.212448	0.183522	0.314335
C1ORF122	Uncharacterized protein C1orf122	3	6.19127	3	1	0.85356	0.924863	0.965332	1.09471	0.838804	0.881876	0	0.40907	0.847637	0.186627	0.437559	0.0513483	0.876694
C1ORF123	UPF0587 protein C1orf123	3	7.12024	7	1	1.00091	1.0064	0.997315	1.11691	1.05248	1.03816	0	0.069897	0.0350277	0.122307	0.150943	0.129116	0.0314702
C1ORF131	Uncharacterized protein C1orf131	3	6.98483	7	1	1.04551	0.965852	0.996906	0.788484	1.06042	1.26296	0	0.214806	0.0129889	0.0749853	0.143023	0.150259	0.395387
C1ORF198	Uncharacterized protein C1orf198	3	6.44386	5	1	1.02527	1.00898	1.01865	0.898805	0.971197	0.925046	0	0.0255415	0.152433	0.0579769	0.3191	0.0772718	0.237588
C1ORF43	Uncharacterized protein C1orf43	3	5.95887	3	1	1.14014	0.989503	1.01082	0.985184	1.21847	0.978559	0	0.20579	0.311248	0.0823425	0.246941	0.0834074	0.342162
C1ORF50	Uncharacterized protein C1orf50	3	6.39774	2	1	1.0846	1.10897	1.02281	1.08551	1.05899	1.01822	0	0.294299	0.209006	0.156579	0.351152	0.442228	0.275146
C1ORF52	UPF0690 protein C1orf52	3	6.79514	5	1	0.965921	0.998382	1.0039	0.964886	1.25286	0.981864	0	0.439658	0.215436	0.499737	0.704182	0.664132	0.626628
C1QBP	Complement component 1 Q subcomponent-binding protein, mitochondrial	3	8.28331	8	1	0.983289	0.973509	0.93401	1.10905	1.08959	1.00746	0	0.0374762	0.13874	0.0482933	0.0194213	0.178346	0.251633
C20ORF27	UPF0687 protein C20orf27	3	6.69913	5	1	1.04041	1.09328	1.04853	1.33454	1.04962	1.11579	0	0.262113	0.065608	0.103427	0.78643	0.118892	0.2556
C2CD5	C2 domain-containing protein 5	3	6.3988	4	1	1.06892	1.05909	1.06131	1.04001	0.898435	0.973366	0	0.122416	0.0648898	0.127173	0.0825661	0.16795	0.0793392
C2ORF47	Uncharacterized protein C2orf47, mitochondrial	3	7.42745	7	1	0.966762	0.995923	0.988743	1.03473	1.08571	0.998851	0	0.0851927	0.20264	0.0960583	0.0305949	0.244376	0.269393
C2ORF49	Ashwin	3	6.82482	3	1	0.976618	1.02143	0.996966	0.987321	0.938735	0.925006	0	0.104502	0.114568	0.0350411	0.210728	0.0277221	0.0623261
C2ORF76	UPF0538 protein C2orf76	3	6.17981	2	1	1.07435	1.00441	1.06597	1.10745	1.0521	1.03893	0	0.213662	0.28602	0.259891	0.441094	0.221325	0.203204
C3ORF38	Uncharacterized protein C3orf38	3	6.51249	4	1	1.0369	0.98927	1.03622	0.991425	1.25155	1.00005	0	0.586313	0.342141	0.123187	0.442003	0.434683	0.271327
C4BPA	C4b-binding protein alpha chain	3	8.04687	23	1	0.935221	0.977385	0.981404	1.19032	1.12688	1.05773	0	0.0354517	0.116361	0.12096	0.0602735	0.177856	0.798792
C4BPB	C4b-binding protein beta chain	3	6.93183	4	1	0.95917	0.971046	1.05925	1.08836	1.08687	0.98168	0	0.148884	0.140337	0.0830989	0.21544	0.0181762	0.647326
C4ORF27	UPF0609 protein C4orf27	3	6.99238	7	1	1.00456	0.960772	1.03384	0.944637	0.89968	0.957709	0	0.179138	0.0980086	0.162053	0.0534247	0.159459	0.19881
C5AR1	C5a anaphylatoxin chemotactic receptor 1	3	6.84608	2	1	1.0369	1.00246	1.04689	1.06923	1.07458	1.32051	0	0.217724	0.0938317	0.134211	0.150016	0.148958	0.77722
C5ORF22	UPF0489 protein C5orf22	3	6.46632	4	1	1.066	1.09022	1.10646	0.940172	0.966257	0.920665	0	0.2358	0.289782	0.155	0.182518	0.12789	0.158557
C5ORF24	UPF0461 protein C5orf24	3	6.72346	2	1	1.07736	1.08681	1.13006	0.484857	0.725425	0.977015	0	0.438797	0.470019	0.474353	1.29015	0.256335	0.0998939
C5ORF42	Uncharacterized protein C5orf42	3	6.13534	2	1	1.10384	0.955009	1.03154	0.875602	1.17251	1.04059	0	0.157769	0.184778	0.0551879	0.0619839	0.412477	0.482667
C5ORF51	UPF0600 protein C5orf51	3	7.36592	8	1	0.965725	1.00116	0.975784	1.01973	1.071	1.09581	0	0.0108227	0.0570047	0.145069	0.0314946	0.0100792	0.109661
C6ORF106	Uncharacterized protein C6orf106	3	6.42832	2	1	0.933904	1.0458	0.981194	0.883992	0.960188	1.02376	0	0.18662	0.292227	0.0487245	0.102896	0.0455168	0.203634
C6ORF203	Uncharacterized protein C6orf203	3	6.38607	2	1	0.96626	0.905486	0.909866	1.00441	1.03161	0.980745	0	0.260681	0.306911	0.0344178	0.535244	0.199965	0.0600094
C6ORF89	Bombesin receptor-activated protein C6orf89	3	5.79153	2	1	1.10008	0.960045	1.00609	1.22191	2.25254	0.972891	0	1.57417	2.06884	1.83098	1.87462	1.62177	0.212318
C7ORF25	UPF0415 protein C7orf25	3	6.1338	4	1	1.05684	1.03127	0.99765	0.971507	0.861589	0.993008	0	0.0228995	0.15336	0.169597	0.454419	0.224191	0.410634
C7ORF50	Uncharacterized protein C7orf50	3	7.30171	9	1	0.969538	0.928349	0.918766	0.888024	1.42148	1.22036	0	0.196953	0.0664468	0.187134	0.254151	0.665831	0.533481
C8ORF33	UPF0488 protein C8orf33	3	7.19323	5	1	1.01427	0.89499	0.895718	1.02085	1.56722	1.12878	0	0.197833	0.234092	0.219782	0.262404	0.837105	0.506024
C8ORF59	Uncharacterized protein C8orf59	3	6.39034	2	1	1.13147	1.11379	1.00956	0.978828	1.22451	0.980592	0	0.149611	0.232585	0.2847	0.200518	0.645818	0.803811
C8ORF82	UPF0598 protein C8orf82	3	6.77772	5	1	1.01301	0.998176	1.01362	1.07069	1.10551	0.986856	0	0.145355	0.300547	0.081672	0.239409	0.278866	0.133886
C9ORF114	Putative methyltransferase C9orf114	3	7.02414	6	1	0.95973	0.90421	0.905294	1.0496	1.28641	1.22884	0	0.0184813	0.0568466	0.0602184	0.0576781	0.142477	0.187698
C9ORF142	Protein PAXX	3	6.50125	4	1	0.903325	0.947851	1.06673	1.05627	1.19973	1.11504	0	0.292472	0.263614	0.207123	0.282148	0.18721	0.139543
C9ORF40	Uncharacterized protein C9orf40	3	6.68643	2	1	0.994284	0.928991	0.904064	0.950852	1.16474	1.08094	0	0.251717	0.352391	0.312397	0.0836002	0.144801	0.441086
C9ORF64	UPF0553 protein C9orf64	3	7.52524	16	1	0.988477	1.0122	0.984849	0.990504	0.945294	0.950152	0	0.0372496	0.0512812	0.0343387	0.016582	0.168276	0.328413
C9ORF78	Uncharacterized protein C9orf78	3	7.40905	12	1	1.00318	0.980696	0.993241	0.992969	0.946777	0.931455	0	0.0714736	0.08209	0.0956782	0.07294	0.118551	0.325579
CAAP1	Caspase activity and apoptosis inhibitor 1	3	6.59971	5	1	0.968995	0.976924	0.987514	0.928329	0.927889	0.99609	0	0.143533	0.0564305	0.0671309	0.217132	0.0267566	0.149162
CAB39	Calcium-binding protein 39	3	7.2801	11	1	0.996723	0.999268	0.974073	1.00559	0.967746	0.99653	0	0.116708	0.0173992	0.0449755	0.113253	0.154346	0.114433
CACTIN	Cactin	3	6.47414	5	1	1.00238	1.00735	1.02804	1.13711	1.1065	1.07798	0	0.118077	0.201145	0.229169	0.0294033	0.23366	0.083377
CACUL1	CDK2-associated and cullin domain-containing protein 1	3	6.47275	5	1	1.01609	1.00399	1.03985	1.02281	1.02538	1.01086	0	0.283419	0.195116	0.22583	0.240284	0.337941	0.440079
CACYBP	Calcyclin-binding protein	3	8.43773	20	1	0.976981	0.954735	0.952867	1.00054	0.964971	0.991277	0	0.0372879	0.0166002	0.130292	0.0423758	0.119942	0.273773
CAD	CAD protein	3	7.70499	49	1	0.999956	1.01356	0.985281	0.962037	0.933306	0.960457	0	0.037712	0.00470775	0.00418824	0.10744	0.0807089	0.0880367
CADM1	Cell adhesion molecule 1	3	6.61727	6	1	0.994735	1.00583	0.965586	1.03965	0.914968	0.951118	0	0.121288	0.293332	0.0286584	0.156947	0.0943965	0.108969
CALCOCO1	Calcium-binding and coiled-coil domain-containing protein 1	3	6.2598	5	1	1.10116	1.21004	1.10436	0.610244	0.806065	0.962914	0	0.0549092	0.23688	0.191447	1.7256	0.72835	0.231755
CALCOCO2	Calcium-binding and coiled-coil domain-containing protein 2	3	6.67652	8	1	0.98479	0.99068	0.975934	1.14035	1.02918	1.052	0	0.130963	0.0633475	0.149998	0.0518383	0.188795	0.257682
CALD1	Caldesmon	3	7.85498	30	1	0.995589	0.969245	0.99529	0.869045	0.95503	0.962849	0	0.0490517	0.185213	0.0586544	0.137929	0.0409785	0.128723
CALM1	Calmodulin	3	8.25904	10	1	0.974403	0.878189	0.997747	0.998919	0.763732	0.817276	0	0.506983	0.409158	0.359817	0.624047	0.298761	0.599157
CALR	Calreticulin	3	9.05297	22	1	1.05014	0.938194	0.980437	1.00084	1.01696	1.13223	0	0.163518	0.112082	0.0506717	0.193227	0.281187	0.707049
CALU	Calumenin	3	8.43829	17	1	1.00722	0.974531	0.987971	1.00992	0.931775	0.976222	0	0.109641	0.0761281	0.106475	0.0778999	0.209159	0.0835442
CAMK1D	Calcium/calmodulin-dependent protein kinase type 1D	3	6.6932	10	1	0.969478	0.967503	0.964865	1.00172	1.08235	1.16819	0	0.165983	0.101013	0.064215	0.524019	0.0477056	0.0606064
CAMK2D	Calcium/calmodulin-dependent protein kinase type II subunit delta	3	6.44081	4	1	1.04144	0.985494	1.0505	1.05417	0.986317	0.947393	0	0.0998076	0.0024375	0.165374	0.14817	0.132835	0.229735
CAMK2G	Calcium/calmodulin-dependent protein kinase type II subunit gamma	3	7.04551	7	1	0.993476	0.987706	0.992487	0.985841	0.894656	0.994875	0	0.0753823	0.0689266	0.0699353	0.156267	0.177859	0.135256
CAMKK1	Calcium/calmodulin-dependent protein kinase kinase 1	3	6.15298	3	1	0.962304	0.938563	0.889827	0.952377	1.17123	1.17056	0	0.221315	0.198937	0.474768	0.258962	0.172255	0.094472
CAMKK2	Calcium/calmodulin-dependent protein kinase kinase 2	3	6.29322	2	1	1.09398	1.04281	1.07514	0.968198	1.05464	1.04584	0	0.221154	0.362738	0.175603	0.26302	0.0405711	0.450971
CAMKMT	Calmodulin-lysine N-methyltransferase	3	6.56008	2	1	1.04099	0.967719	0.960579	0.683366	0.972999	1.00607	0	0.18279	0.305066	0.228339	0.458994	0.0240767	0.122666
CAMSAP1	Calmodulin-regulated spectrin-associated protein 1	3	6.53182	7	1	1.00615	1.0138	1.00859	0.988592	1.12913	1.05384	0	0.0948654	0.108981	0.0406425	0.100434	0.075531	0.0614588
CAMSAP2	Calmodulin-regulated spectrin-associated protein 2	3	7.11581	17	1	0.957933	0.979222	1.00849	0.876749	0.949067	0.988462	0	0.0984247	0.0806235	0.0520622	0.0104573	0.0451336	0.0512051
CAND1	Cullin-associated NEDD8-dissociated protein 1	3	8.25191	53	1	0.978408	1.0078	0.971342	1.00599	0.939379	0.960671	0	0.0437137	0.0167741	0.0660424	0.00415929	0.0383409	0.12852
CANT1	Soluble calcium-activated nucleotidase 1	3	6.50028	6	1	1.04029	1.04235	1.07647	1.05336	0.946315	1.03071	0	0.208927	0.166677	0.151461	0.271204	0.169504	0.0726496
CANX	Calnexin	3	8.81474	31	1	0.975201	0.949564	0.942067	0.999712	0.980946	1.05076	0	0.0487857	0.0409596	0.113415	0.0697431	0.0236066	0.268408
CAP1	Adenylyl cyclase-associated protein 1	3	8.40483	27	1	0.995694	1.02197	0.971301	0.974778	0.946417	0.993518	0	0.0400856	0.0927379	0.077246	0.0927017	0.0881186	0.123402
CAP2	Adenylyl cyclase-associated protein 2	3	7.38822	13	1	1.03343	1.03787	1.02621	0.785872	0.820888	0.886421	0	0.0308777	0.0739985	0.215571	0.477984	0.0848323	0.173716
CAPG	Macrophage-capping protein	3	8.1199	13	1	0.999718	1.01879	1.00985	0.96363	0.819312	0.828284	0	0.0574975	0.0381384	0.0467349	0.0108077	0.0677373	0.0955808
CAPN1	Calpain-1 catalytic subunit	3	7.62094	19	1	0.983512	0.986455	0.973798	0.989732	0.942304	0.959206	0	0.087977	0.0772438	0.0504441	0.0209592	0.0303149	0.192906
CAPN15	Calpain-15	3	5.64517	4	1	1.08248	0.903635	0.956438	1.42201	1.25919	1.01299	0	0.851986	0.376916	0.184666	0.936715	0.32839	0.741179
CAPN2	Calpain-2 catalytic subunit	3	7.99631	23	1	1.01965	1.0082	0.98496	1.03503	0.987633	0.979546	0	0.0835135	0.0263093	0.0563364	0.102634	0.122394	0.146147
CAPN7	Calpain-7	3	6.7883	13	1	1.0592	1.02847	1.04225	0.928788	0.875057	0.901885	0	0.124676	0.0425844	0.0276258	0.0577972	0.0787316	0.103562
CAPNS1	Calpain small subunit 1	3	7.92375	10	1	0.999075	0.989205	0.955244	0.981206	0.913993	0.943229	0	0.109656	0.0509643	0.0225511	0.120927	0.130329	0.124618
CAPRIN1	Caprin-1	3	8.43677	18	1	0.96652	0.955089	0.997182	0.938489	1.02231	1.11356	0	0.0954731	0.141245	0.0884726	0.119052	0.127638	0.338054
CAPZA1	F-actin-capping protein subunit alpha-1	3	7.83274	11	1	0.987011	0.989651	0.971153	1.04922	1.02163	0.974198	0	0.0753504	0.0498777	0.0985118	0.105769	0.146302	0.0196056
CAPZA2	F-actin-capping protein subunit alpha-2	3	7.34454	6	1	0.969137	0.968587	0.979803	0.988856	1.05536	1.05635	0	0.0870938	0.0728641	0.015812	0.0989984	0.0881968	0.17595
CAPZB	Capping protein (Actin filament) muscle Z-line, beta	3	8.11065	17	1	1.00673	1.00208	0.973051	1.02002	1.04125	1.01362	0	0.0568681	0.0140232	0.0354792	0.118471	0.0490312	0.0698308
CARD14	Caspase recruitment domain-containing protein 14	3	6.06114	5	1	1.21635	1.30415	1.22453	1.68992	1.29757	1.12141	0	0.42712	0.445881	0.00909374	0.429106	0.289907	0.431551
CARHSP1	Calcium-regulated heat stable protein 1	3	6.85872	2	1	1.01866	0.980448	0.969413	0.973557	0.794735	0.839608	0	0.268116	0.0602353	0.0777791	0.407809	0.566732	0.77359
CARM1	Histone-arginine methyltransferase CARM1	3	7.47876	9	1	0.940826	0.992201	0.941151	1.06747	1.07583	1.09239	0	0.0578246	0.182653	0.0811378	0.076902	0.0255217	0.149408
CARNMT1	Carnosine N-methyltransferase	3	6.29835	2	1	0.93314	0.986164	1.03745	1.06028	0.970821	0.952065	0	0.461933	0.139087	0.359971	0.32402	0.0700218	0.261176
CARS	Cysteine--tRNA ligase, cytoplasmic	3	7.83112	26	1	1.02823	1.01475	1.0528	1.11828	1.0416	1.17443	0	0.0779864	0.0339061	0.0520804	0.0441979	0.23251	0.546432
CARS2	Probable cysteine--tRNA ligase, mitochondrial	3	7.31375	10	1	0.981813	0.971819	0.968597	0.992771	0.922529	0.963534	0	0.0415532	0.0702506	0.134937	0.0489401	0.197904	0.137328
CASC3	Protein CASC3	3	6.80509	7	1	0.995976	0.967474	1.0603	1.24999	1.3113	1.19725	0	0.0390548	0.169039	0.116652	0.112604	0.0951	0.180006
CASC4	Protein CASC4	3	6.68709	8	1	1.04427	0.945554	1.02942	1.00997	0.991694	0.981534	0	0.0271646	0.215745	0.190402	0.0758471	0.17626	0.205703
CASC5	Protein CASC5	3	6.74684	19	1	1.0377	1.08189	1.09146	1.27586	1.0404	0.810391	0	0.0653378	0.090975	0.142037	0.106127	0.146962	0.0500614
CASK	Peripheral plasma membrane protein CASK	3	7.16567	10	1	1.00352	1.01839	0.989405	0.916206	0.853416	0.943283	0	0.147368	0.0722056	0.0294043	0.127347	0.343595	0.386803
CASKIN2	Caskin-2	3	6.69504	11	1	1.02911	0.98921	0.975394	0.937973	0.920744	1.01253	0	0.105105	0.0758456	0.926469	0.0909688	0.0620371	0.192341
CASP1	Caspase-1	3	6.99057	8	1	0.972602	0.974567	0.996637	1.01971	0.840744	0.892878	0	0.0545066	0.0738658	0.0786758	0.178634	0.262739	0.141621
CASP2	Caspase-2	3	6.85806	8	1	1.03043	0.995066	0.985775	0.816456	0.931078	0.850062	0	0.061226	0.177265	0.100939	0.307611	0.774385	0.107063
CASP3	Caspase-3	3	6.79058	5	1	0.990437	1.0121	0.977552	0.995991	1.12381	0.920348	0	0.115841	0.166593	0.117385	0.0476116	0.0710414	0.234878
CASP4	Caspase-4	3	6.69956	3	1	1.0612	1.07195	1.08784	1.07148	1.02516	0.992696	0	0.306097	0.065586	0.227255	0.147928	0.331992	0.310007
CASP6	Caspase-6	3	6.3439	4	1	1.09782	1.11189	1.06306	0.993135	0.981482	1.03959	0	0.23299	0.132648	0.09146	0.0412398	0.0158221	0.0436022
CASP7	Caspase-7	3	7.2687	8	1	1.02097	1.02758	1.01847	0.997128	0.863039	0.915077	0	0.0327729	0.0939576	0.00463516	0.111409	0.0464565	0.171592
CASP8	Caspase-8	3	7.31875	13	1	0.968327	1.00341	0.987888	1.08469	1.04073	1.01283	0	0.0186205	0.0253963	0.0517373	0.0498772	0.0610213	0.0972622
CAST	Calpastatin	3	7.60985	40	1	1.00306	1.03183	0.991856	0.976637	0.94448	1.01011	0	0.0636494	0.272203	0.195605	0.0711175	0.202912	0.124978
CAT	Catalase	3	7.89673	26	1	1.03683	0.970352	0.988779	0.958498	0.985271	0.971723	0	0.0493816	0.0697418	0.0685894	0.124654	0.0705954	0.0559006
CAV1	Caveolin-1	3	8.09618	7	1	1.01051	1.03171	1.00615	0.958693	0.88912	0.937275	0	0.0512763	0.106071	0.134591	0.241392	0.225421	0.113578
CAV2	Caveolin-2	3	7.26363	4	1	0.948306	1.02125	0.987635	0.979846	0.838978	0.983645	0	0.195212	0.303541	0.352313	0.0848782	0.342901	0.388139
CBFB	Core-binding factor subunit beta	3	7.17047	6	1	1.01439	0.952979	0.944691	0.998796	1.03011	1.01396	0	0.210587	0.216097	0.157761	0.157225	0.00938111	0.132324
CBL	E3 ubiquitin-protein ligase CBL	3	6.39305	4	1	1.00483	0.993878	1.06723	1.0309	1.00812	1.03451	0	0.197814	0.0446132	0.0724961	0.117378	0.19555	0.200273
CBLB	Cas-Br-M (Murine) ecotropic retroviral transforming sequence b	3	6.12706	3	1	1.02609	1.01285	1.03027	0.902036	0.977765	0.906109	0	0.358578	0.252564	0.116225	0.166704	0.243036	0.0613197
CBLL1	E3 ubiquitin-protein ligase Hakai	3	6.52993	3	1	1.01559	1.01416	1.05961	1.20385	1.31153	1.07832	0	0.158709	0.340499	0.196492	0.0607941	0.287266	0.203812
CBR1	Carbonyl reductase [NADPH] 1	3	8.05204	17	1	0.980017	1.00406	0.981153	1.09001	1.00127	0.966988	0	0.0412138	0.0585152	0.0339551	0.0287418	0.0366319	0.0672418
CBR3	Carbonyl reductase [NADPH] 3	3	7.17539	9	1	1.0168	1.0459	1.02059	1.06174	0.866027	0.866762	0	0.0322648	0.0365938	0.0617033	0.110722	0.107727	0.168893
CBR4	Carbonyl reductase family member 4	3	6.79325	5	1	1.07529	1.0666	1.04114	0.977324	0.919823	0.884003	0	0.165366	0.107797	0.0898179	0.132611	0.322259	0.400858
CBSL|CBS	Cystathionine beta-synthase-like protein	3	7.82854	16	1	1.0113	0.974814	0.991694	1.0814	1.15802	1.11265	0	0.054569	0.0352398	0.0579862	0.111614	0.169175	0.306806
CBWD2|CBWD1	COBW domain-containing protein 2	3	6.53264	6	1	1.02826	1.01576	1.02923	1.01324	1.18392	1.13605	0	0.059507	0.0806721	0.0612173	0.272343	0.282946	0.305497
CBX1	Chromobox protein homolog 1	3	7.31478	7	1	0.959931	0.964612	0.980804	1.10077	1.00565	0.89604	0	0.113719	0.141361	0.0842656	0.0367477	0.167506	0.355575
CBX3	Chromobox protein homolog 3	3	8.08682	10	1	0.936362	0.947433	0.970128	0.925641	0.991282	0.963602	0	0.174371	0.0573012	0.102877	0.312652	0.383786	0.529491
CBX4	E3 SUMO-protein ligase CBX4	3	6.54301	4	1	1.00803	1.02021	1.10673	0.738422	0.926164	1.29717	0	0.110692	0.193781	0.104123	0.508334	0.496511	0.33604
CBX5	Chromobox protein homolog 5	3	8.27048	12	1	0.997387	0.992993	1.0392	0.922403	0.833963	0.892631	0	0.055084	0.0921372	0.0215457	0.226619	0.00800982	0.0352625
CBX8	Chromobox protein homolog 8	3	7.24653	13	1	0.999231	0.930592	0.95155	0.777794	0.880743	1.08283	0	0.109036	0.10854	0.186441	0.183118	0.0806863	0.0255784
CC2D1A	Coiled-coil and C2 domain-containing protein 1A	3	7.10508	21	1	0.999619	0.986898	1.00913	0.895436	0.903306	0.948926	0	0.0975817	0.0496998	0.0398065	0.0972688	0.00722172	0.157294
CC2D1B	Coiled-coil and C2 domain-containing protein 1B	3	6.84964	10	1	1.04948	1.00807	1.03977	1.03944	1.11134	1.05681	0	0.12637	0.166214	0.0842666	0.136453	0.121157	0.157283
CCAR1	Cell division cycle and apoptosis regulator protein 1	3	7.7958	21	1	0.942194	0.976219	0.965492	0.983399	0.915717	0.969581	0	0.105395	0.0174155	0.0978844	0.0411028	0.00289233	0.110037
CCAR2	Cell cycle and apoptosis regulator protein 2	3	7.71958	20	1	1.00408	1.00464	0.994567	1.02278	1.09327	1.06858	0	0.0305516	0.0221177	0.0639078	0.0177654	0.153371	0.102772
CCBL1	Cysteine conjugate-beta lyase cytoplasmic (Glutamine transaminase K, kyneurenine aminotransferase)	3	6.32876	3	1	0.966996	0.996888	0.980976	0.958646	0.995401	0.974115	0	0.0266662	0.110486	0.0560659	0.126499	0.0561886	0.154571
CCBL2	Kynurenine--oxoglutarate transaminase 3	3	7.44231	15	1	0.990791	1.02587	1.01235	1.02532	1.09678	1.08328	0	0.0261686	0.0339887	0.0526881	0.137444	0.0193418	0.158214
CCDC115	Coiled-coil domain-containing protein 115	3	6.69793	3	1	0.948822	1.00972	1.03799	1.04746	1.13482	1.07486	0	0.445736	0.0931919	0.551935	0.259654	0.0101092	0.115517
CCDC117	Coiled-coil domain-containing protein 117	3	6.75374	3	1	1.01719	1.00062	1.01049	0.875902	0.828907	0.819638	0	0.0997437	0.0606838	0.18443	0.38918	0.00372398	0.180685
CCDC12	Coiled-coil domain containing 12	3	6.94548	4	1	0.991641	1.00926	1.03729	0.737378	0.840873	1.15709	0	0.175722	0.522714	0.381485	0.523204	0.181748	0.431432
CCDC124	Coiled-coil domain-containing protein 124	3	7.94966	19	1	1.02405	0.935635	0.963979	0.971378	1.19754	1.0417	0	0.13751	0.222071	0.296626	0.0346096	0.423665	0.559088
CCDC127	Coiled-coil domain-containing protein 127	3	6.78855	5	1	1.00289	0.944569	1.06941	1.02311	0.909851	0.828853	0	0.0989719	0.153434	0.194282	0.064389	0.0500678	0.326166
CCDC137	Coiled-coil domain-containing protein 137	3	6.85136	6	1	1.00304	0.951292	0.972109	0.472361	0.794545	1.30415	0	0.16864	0.195761	0.218076	0.860886	0.136257	0.455255
CCDC150	Coiled-coil domain-containing protein 150	3	6.74693	4	1	1.00996	0.952958	0.960435	0.9491	1.00234	1.00395	0	0.0732539	0.303706	0.171923	0.0420234	0.170515	0.286084
CCDC18	Coiled-coil domain-containing protein 18	3	7.05401	7	1	0.973957	0.955666	0.945841	0.936591	0.899773	0.914153	0	0.196272	0.139057	0.217694	0.100771	0.0639984	0.215653
CCDC22	Coiled-coil domain-containing protein 22	3	6.88484	12	1	1.01674	1.01669	1.06484	1.03664	1.07045	1.04454	0	0.0294302	0.118314	0.0816604	0.131119	0.111918	0.0398223
CCDC25	Coiled-coil domain-containing protein 25	3	7.1614	6	1	1.00434	1.04808	1.04462	1.01967	1.0575	1.03628	0	0.229868	0.27481	0.225327	0.369103	0.332378	0.25505
CCDC43	CCDC43 protein	3	6.95164	5	1	0.999497	0.945672	0.97965	1.09993	1.19453	1.06477	0	0.0535555	0.269318	0.28717	0.127067	0.218271	0.26796
CCDC47	Coiled-coil domain-containing protein 47	3	7.73103	14	1	0.982529	0.989712	0.988727	1.02354	1.04	1.05857	0	0.0869499	0.0240926	0.0107947	0.0850478	0.0862735	0.22195
CCDC50	Coiled-coil domain-containing protein 50	3	7.11327	9	1	0.990792	0.991467	1.0138	0.919613	0.923975	0.906289	0	0.177469	0.0510769	0.145081	0.17675	0.365437	0.352788
CCDC51	Coiled-coil domain-containing protein 51	3	7.50885	14	1	0.976153	0.948124	0.979473	1.03261	1.04446	1.06543	0	0.0468997	0.014419	0.0251898	0.0480677	0.0392101	0.0685268
CCDC53	WASH complex subunit CCDC53	3	5.96858	3	1	0.958767	0.998757	1.02099	1.07027	1.07504	0.884726	0	0.477906	0.164751	1.30397	1.36552	0.428766	0.211926
CCDC58	Coiled-coil domain-containing protein 58	3	7.51466	6	1	0.936672	0.876728	0.882118	0.907116	0.990928	0.911118	0	0.346778	0.153309	0.0798901	0.288099	1.29791	0.789651
CCDC59	Thyroid transcription factor 1-associated protein 26	3	7.0591	5	1	1.02904	0.997168	1.02214	0.638137	1.04423	1.49059	0	0.154368	0.0810786	0.0649482	0.332223	0.380129	0.169389
CCDC6	Coiled-coil domain-containing protein 6	3	7.66637	19	1	0.988801	0.981483	0.984788	0.984799	1.08805	1.02876	0	0.0170179	0.167414	0.158496	0.217729	0.412079	0.411132
CCDC77	Coiled-coil domain-containing protein 77	3	6.21306	4	1	0.903751	0.836794	1.04901	0.844169	0.954887	0.811762	0	0.232309	0.153331	0.171974	0.218091	0.0720424	0.258557
CCDC84	Coiled-coil domain-containing protein 84	3	6.52285	2	1	1.00204	1.04044	0.973227	0.929766	0.994529	1.03494	0	0.0993259	0.0317707	0.0989499	0.130257	0.00377412	0.123248
CCDC86	Coiled-coil domain-containing protein 86	3	7.56915	15	1	1.00275	0.91124	0.953928	0.534877	0.865081	1.26544	0	0.0485903	0.124206	0.0682563	0.17009	0.238899	0.288131
CCDC88A	Girdin	3	6.63721	16	1	1.00467	0.98937	1.02865	1.01904	1.00583	0.921781	0	0.117631	0.0799014	0.0924558	0.0579281	0.118351	0.170589
CCDC9	Coiled-coil domain-containing protein 9	3	6.8302	5	1	1.05758	1.02932	1.03827	1.0272	1.11753	1.04363	0	0.0830547	0.0966076	0.0964091	0.142736	0.0517151	0.054259
CCDC90B	Coiled-coil domain-containing protein 90B, mitochondrial	3	6.13973	3	1	0.930447	1.00012	0.988342	0.99387	0.919488	0.894594	0	0.217758	0.0338045	0.0570896	0.203647	0.0626255	0.215879
CCDC91	Coiled-coil domain-containing protein 91	3	6.18264	4	1	1.00563	1.0338	1.0585	1.08571	1.3107	1.11318	0	0.0995886	0.0513043	0.170713	0.243846	0.421376	0.345722
CCDC93	Coiled-coil domain-containing protein 93	3	7.02664	17	1	1.01913	1.00563	1.01476	0.993619	0.928647	0.958963	0	0.0398537	0.0928383	0.0413904	0.133524	0.0874025	0.0602162
CCDC94	Coiled-coil domain-containing protein 94	3	6.67886	6	1	0.962284	1.0026	0.979433	1.148	1.42256	1.28646	0	0.15561	0.116064	0.180245	0.178714	0.240467	0.170858
CCDC97	Coiled-coil domain-containing protein 97	3	6.70648	4	1	1.04239	1.06191	1.08671	1.06825	1.24805	1.1248	0	0.289159	0.227768	0.566847	0.405931	0.264074	0.203763
CCNA2	Cyclin-A2	3	7.17402	5	1	1.07243	1.15357	1.31959	0.474591	0.53458	0.606616	0	0.108805	0.172333	0.0848506	0.350271	0.401507	0.250389
CCNB1	G2/mitotic-specific cyclin-B1	3	7.65426	13	1	1.08942	1.26217	1.52271	1.93337	0.824329	0.737398	0	0.155203	0.230277	0.0667579	0.10294	0.341194	0.0878082
CCND3	G1/S-specific cyclin-D3	3	6.4995	4	1	0.985315	1.04551	1.08718	0.405027	0.609229	0.573624	0	0.133048	0.230859	0.265386	0.447224	0.267111	0.135524
CCNDBP1	Cyclin-D1-binding protein 1	3	6.72299	2	1	1.07232	1.17109	1.17503	1.12842	1.03503	0.980139	0	0.0372746	0.0956463	0.288627	0.122165	0.0501849	0.37745
CCNH	Cyclin-H	3	6.90924	7	1	1.04027	1.03901	1.01904	1.03606	1.05188	0.860554	0	0.0422336	0.0764694	0.0834235	0.0151286	0.121347	0.265193
CCNK	Cyclin-K	3	6.76374	6	1	1.00066	1.01362	0.994536	1.00998	1.06382	1.04328	0	0.314343	0.128884	0.119482	0.360362	0.263203	0.288766
CCNL1	Cyclin-L1	3	6.9434	3	1	1.05769	1.01016	1.03347	1.01794	1.15687	1.08116	0	0.0707797	0.197176	0.141108	0.309993	0.140257	0.0766156
CCNT1	Cyclin-T1	3	7.4452	13	1	1.00725	1.01268	1.01807	1.08193	0.988716	0.937405	0	0.0706275	0.013503	0.0204653	0.135865	0.0713675	0.106682
CCNYL1	Cyclin-Y-like protein 1	3	6.50742	2	1	1.11328	1.153	0.965485	0.861571	1.10551	1.02803	0	0.22668	0.456079	0.216938	0.38672	0.690296	0.297792
CCPG1	Cell cycle progression protein 1	3	6.84156	8	1	0.999801	1.02776	1.01522	1.15005	0.852575	1.16567	0	0.261028	0.0831822	0.108054	0.532695	0.357307	1.13652
CCS	Copper chaperone for superoxide dismutase	3	6.93802	3	1	1.00322	0.953778	1.01526	1.03411	1.00019	0.929229	0	0.0671871	0.115622	0.0684828	0.256425	0.339499	0.174946
CCT2	T-complex protein 1 subunit beta	3	8.77395	36	1	0.984836	0.977245	0.96492	1.05831	1.06729	1.03326	0	0.0352199	0.0452287	0.0403038	0.0157628	0.0143182	0.0375431
CCT3	T-complex protein 1 subunit gamma	3	8.67786	42	1	0.98983	0.978376	0.970686	1.04088	1.06218	1.04321	0	0.0713043	0.0567192	0.0211505	0.0030132	0.00191197	0.00466902
CCT4	T-complex protein 1 subunit delta	3	8.76316	40	1	0.991046	0.989958	0.962767	1.03532	1.08312	1.04846	0	0.0193506	0.0175514	0.0425981	0.0646627	0.065981	0.0269288
CCT5	T-complex protein 1 subunit epsilon	3	8.73276	41	1	0.999828	0.991374	0.975291	1.01136	1.09383	1.05542	0	0.0351908	0.0538663	0.0178692	0.0202201	0.00562991	0.0275573
CCT6A	T-complex protein 1 subunit zeta	3	8.57469	24	1	0.989383	0.970406	0.949618	1.03255	1.06525	1.04745	0	0.0440758	0.055832	0.00883304	0.0283203	0.05592	0.0246026
CCT7	T-complex protein 1 subunit eta	3	8.67539	39	1	0.985323	0.975817	0.948133	1.00074	1.04617	1.03768	0	0.00858856	0.0767146	0.00785019	0.0439326	0.0189063	0.0324061
CCT8	T-complex protein 1 subunit theta	3	8.73772	39	1	0.988863	0.984142	0.945622	1.01044	1.02558	1.02415	0	0.020209	0.027701	0.0038359	0.0183686	0.00635114	0.0599695
CCZ1B|CCZ1	Vacuolar fusion protein CCZ1 homolog B	3	6.75168	9	1	1.05742	1.02905	1.07571	1.07417	0.961207	1.03044	0	0.0858208	0.10451	0.0859295	0.154927	0.12589	0.0623556
CD109	CD109 antigen	3	7.46483	28	1	1.00875	0.595406	0.588365	1.37125	0.710912	0.600579	0	0.402178	0.893645	1.8674	1.15039	0.287127	1.67814
CD151	CD151 antigen	3	7.59951	6	1	0.918533	0.958195	0.916621	1.05979	1.04452	1.13398	0	0.145663	0.066663	0.0849114	0.112477	0.0998536	0.374612
CD276	CD276 antigen	3	7.2681	8	1	0.971042	0.944182	0.970123	0.89199	0.859507	0.943001	0	0.274014	0.1568	0.261298	0.0232069	0.0964837	0.257615
CD2AP	CD2-associated protein	3	7.2492	17	1	0.983863	0.982438	0.982933	0.874766	0.913589	1.02031	0	0.06465	0.0639101	0.0286084	0.150322	0.0939845	0.115312
CD2BP2	CD2 antigen cytoplasmic tail-binding protein 2	3	7.03893	6	1	1.00271	1.04248	0.990606	1.14668	1.0985	0.961961	0	0.0254441	0.0682091	0.0429886	0.124907	0.172208	0.232839
CD3EAP	DNA-directed RNA polymerase I subunit RPA34	3	6.74551	8	1	0.936189	0.798556	0.949858	0.771579	1.62732	1.00857	0	0.462752	0.436401	0.575053	0.329456	1.22782	0.740785
CD44	CD44 antigen	3	8.25322	10	1	1.00449	0.956956	0.949619	1.06632	0.865115	0.901998	0	0.111942	0.0932437	0.189552	0.164276	0.00408857	0.270335
CD46	Membrane cofactor protein	3	7.75385	7	1	0.952465	0.925015	0.941721	1.11056	1.11471	1.15079	0	0.0557984	0.146508	0.120245	0.0457512	0.130091	0.0808639
CD47	Leukocyte surface antigen CD47	3	6.82662	3	1	0.932464	0.995552	0.999814	0.962033	0.775238	0.9059	0	0.157716	0.0886715	0.152515	0.17727	0.147828	0.349847
CD55	Complement decay-accelerating factor	3	8.35432	17	1	1.06505	1.06929	1.09574	1.15129	0.982251	0.984964	0	0.136248	0.107368	0.0602554	0.205032	0.0847081	0.547151
CD58	CD58 antigen, (Lymphocyte function-associated antigen 3)	3	6.93267	2	1	1.01193	0.975806	0.964121	0.952463	0.758409	0.929618	0	0.255909	0.399654	0.50486	0.128757	0.0864354	0.227797
CD59	CD59 glycoprotein	3	8.17213	4	1	0.967852	1.01705	1.00681	1.0073	0.761031	0.836415	0	0.063217	0.163353	0.0572541	0.149407	0.152629	0.403905
CD63	CD63 antigen	3	8.25884	8	1	0.959657	0.962138	0.975096	0.933785	0.929013	0.983886	0	0.0819277	0.262461	0.188541	0.0713576	0.17781	0.145857
CD70	CD70 antigen	3	6.65759	4	1	1.0379	1.07796	1.10029	1.08209	0.965882	0.955679	0	0.113085	0.097402	0.261066	0.102456	0.219354	0.214014
CD81	Tetraspanin	3	6.73154	3	1	1.0392	0.938451	0.960799	1.17162	0.940314	1.18629	0	0.295759	0.147898	0.275327	0.102122	0.124524	0.178553
CD9	Tetraspanin	3	7.79671	7	1	0.955364	0.953746	0.954712	0.991006	0.770673	0.923742	0	0.0221505	0.203527	0.058779	0.0955109	0.0888127	0.139353
CD97	CD97 antigen	3	6.81946	6	1	1.0347	1.14024	1.13135	1.30127	1.04589	1.25054	0	0.106656	0.15224	0.120246	0.154933	0.501209	0.566269
CDA	Cytidine deaminase	3	7.19546	4	1	0.998565	0.975515	0.996564	1.06608	0.882423	0.891519	0	0.0663178	0.276639	0.252632	0.302827	0.102185	0.141209
CDAN1	Codanin-1	3	6.03346	2	1	0.942975	0.874301	0.932274	0.995142	1.05343	0.988919	0	0.453109	0.119795	0.072528	0.291964	0.184778	0.0741925
CDC123	Cell division cycle protein 123 homolog	3	7.62664	12	1	0.945627	0.984634	0.938599	0.977504	1.0332	1.08947	0	0.143214	0.105652	0.041818	0.0348125	0.0699111	0.155242
CDC16	Cell division cycle protein 16 homolog	3	7.22239	13	1	0.97467	1.04301	0.987023	0.958081	0.948261	0.943161	0	0.0378992	0.110885	0.0430954	0.0446402	0.196233	0.199097
CDC20	Cell division cycle protein 20 homolog	3	6.82095	6	1	1.01399	1.16581	1.6959	0.79696	0.694996	0.836876	0	0.113025	0.114964	0.102149	0.093333	0.100968	0.355653
CDC23	Cell division cycle protein 23 homolog	3	7.10137	11	1	0.964567	0.960583	0.93739	1.00091	1.024	0.944758	0	0.0918856	0.110651	0.139864	0.0571242	0.0585356	0.276965
CDC26	Anaphase-promoting complex subunit CDC26	3	6.19825	2	1	0.907942	0.868603	0.789901	1.02567	1.08507	0.802849	0	0.132855	0.209534	0.638557	0.624988	0.431282	0.903916
CDC27	Cell division cycle 27	3	7.4049	16	1	1.02144	1.05108	1.06333	0.955456	1.01576	0.97167	0	0.0557891	0.024214	0.0432541	0.342713	0.0258567	0.144635
CDC34	Ubiquitin-conjugating enzyme E2 R1	3	6.83132	4	1	0.977243	0.957165	1.00234	1.11998	1.00581	0.936531	0	0.0883333	0.172541	0.123406	0.0727236	0.0285645	0.255804
CDC37	Hsp90 co-chaperone Cdc37	3	8.09583	17	1	0.998549	0.980553	0.974725	1.00847	1.04423	1.00895	0	0.00603254	0.0427963	0.0646354	0.0583309	0.0992693	0.0205581
CDC40	Pre-mRNA-processing factor 17	3	7.16986	14	1	1.02336	1.01598	1.00041	0.799817	0.791696	0.966555	0	0.0936151	0.0719648	0.0650231	0.205826	0.190085	0.100833
CDC42	Cell division control protein 42 homolog	3	8.29484	6	1	1.00121	0.980743	0.960871	1.03342	1.01206	0.980375	0	0.0735601	0.124224	0.0496196	0.0409598	0.00915397	0.0723732
CDC42BPA	Non-specific serine/threonine protein kinase	3	6.71373	15	1	0.982322	1.00437	1.02229	0.939635	0.927787	1.02311	0	0.117875	0.0387282	0.18607	0.106902	0.242527	0.298147
CDC42BPB	Serine/threonine-protein kinase MRCK beta	3	6.88196	17	1	0.977989	0.987165	1.02215	0.964656	0.962742	1.07488	0	0.162079	0.071874	0.0685366	0.10907	0.00123791	0.165138
CDC42EP1	Cdc42 effector protein 1	3	7.02152	5	1	1.01166	0.979288	1.01057	0.582537	0.833119	1.0423	0	0.14338	0.0680922	0.0279585	0.25275	0.0715147	0.0574169
CDC42EP4	Cdc42 effector protein 4	3	7.32284	6	1	0.98232	0.963349	0.993517	0.967413	0.942154	0.99163	0	0.0624822	0.161395	0.0536875	0.113128	0.0719321	0.328413
CDC45	Cell division control protein 45 homolog	3	7.15438	8	1	0.966002	0.985055	0.962365	0.883266	0.833343	0.877602	0	0.0511949	0.0550944	0.0401166	0.0297077	0.149415	0.137593
CDC5L	Cell division cycle 5-like protein	3	7.61664	26	1	1.01777	1.02574	1.03567	0.966781	0.99458	0.996937	0	0.0756058	0.0655556	0.121452	0.0915153	0.0755305	0.0242506
CDC6	Cell division control protein 6 homolog	3	6.90732	10	1	0.989634	0.980464	0.968887	0.597024	0.584596	0.650506	0	0.149437	0.14538	0.226598	0.261226	0.334853	0.284497
CDC7	Cell division cycle 7-related protein kinase	3	6.59099	5	1	1.06039	1.15614	1.1168	0.818159	0.659806	0.584405	0	0.121194	0.118271	0.110377	0.2033	0.100381	0.205874
CDC73	Parafibromin	3	7.6402	25	1	0.963086	0.967804	0.965502	0.868736	0.864017	0.946622	0	0.0246973	0.0612467	0.072181	0.0806645	0.126366	0.083008
CDCA2	Cell division cycle-associated protein 2	3	6.73322	11	1	1.06028	1.14342	1.23943	1.25298	1.15872	0.874606	0	0.0864716	0.177757	0.239072	0.485999	0.0098696	0.203777
CDCA5	Sororin	3	6.69594	2	1	1.05009	1.1301	1.18436	1.03084	0.659328	0.633	0	0.165486	0.0985112	0.127177	0.471257	0.0451442	0.594705
CDCA7L	Cell division cycle-associated 7-like protein	3	6.56483	4	1	1.00262	0.955474	0.887733	0.659019	0.749381	0.928381	0	0.0105173	0.0853501	0.0242199	0.290953	0.155902	0.204926
CDCA8	Borealin	3	7.06821	9	1	1.06593	1.12873	1.31997	1.91207	1.79413	0.939158	0	0.0315133	0.00406691	0.0346775	0.086447	0.508215	0.329468
CDH10	Cadherin-10	3	6.70657	7	1	0.958078	0.958398	0.917904	0.909105	0.830572	0.913488	0	0.187496	0.173694	0.413405	0.141653	0.216313	0.415163
CDIPT	CDP-diacylglycerol--inositol 3-phosphatidyltransferase	3	7.04887	2	1	0.96817	0.947922	0.937731	0.982298	0.918841	0.953715	0	0.197413	0.192416	0.189273	0.200933	0.402475	0.191676
CDK1	Cyclin-dependent kinase 1	3	8.19138	14	1	1.0349	1.01693	1.03929	1.15058	0.987662	0.907389	0	0.029796	0.0559709	0.0249102	0.021288	0.0157072	0.127513
CDK11B|CDC2L1	Cyclin-dependent kinase 11B	3	7.16453	11	1	0.999917	1.04565	1.02187	1.00324	0.951335	0.893173	0	0.062705	0.0502334	0.114254	0.199699	0.146742	0.253349
CDK12	Cyclin-dependent kinase 12	3	7.09097	13	1	1.03174	1.05694	1.09098	1.05971	0.929265	1.01818	0	0.153048	0.0834579	0.0757596	0.150366	0.158538	0.0823506
CDK13	Cyclin-dependent kinase 13	3	6.44369	5	1	0.979282	1.00521	0.964915	0.987705	0.94136	0.999739	0	0.122217	0.113445	0.13693	0.272679	0.17407	0.120495
CDK16	Cyclin-dependent kinase 16	3	6.82936	4	1	0.998856	0.985389	1.0287	1.04842	1.07723	1.05662	0	0.0440947	0.177779	0.127264	0.178073	0.0268036	0.276774
CDK17	Cyclin-dependent kinase 17	3	6.26451	2	1	1.02088	1.03774	1.01124	0.682867	0.854621	1.14265	0	0.107816	0.128789	0.144129	0.282079	0.0312363	0.215034
CDK2	Cyclin-dependent kinase 2	3	7.78895	11	1	1.01296	0.993159	1.00833	0.973187	0.860373	0.827666	0	0.0680346	0.0488464	0.00765968	0.088382	0.0598272	0.104229
CDK4	Cyclin-dependent kinase 4	3	7.41271	12	1	0.977194	1.00586	0.992073	1.01303	1.01905	0.975533	0	0.104067	0.0520509	0.0430831	0.236902	0.0231557	0.280291
CDK5	Cyclin-dependent-like kinase 5	3	7.36103	10	1	0.947096	0.977535	0.964758	0.928225	0.896902	0.933042	0	0.0316412	0.0259918	0.049118	0.0713041	0.114036	0.114562
CDK5RAP1	CDK5 regulatory subunit-associated protein 1	3	6.89281	9	1	1.03644	1.0339	1.04686	0.934083	1.07551	1.09116	0	0.117422	0.11035	0.178956	0.101545	0.0989384	0.271153
CDK5RAP2	CDK5 regulatory subunit-associated protein 2	3	6.52301	10	1	1.05634	1.12441	1.12338	1.05556	0.947282	1.02782	0	0.0316773	0.0950209	0.0799308	0.162216	0.147352	0.0922326
CDK5RAP3	CDK5 regulatory subunit-associated protein 3	3	7.35077	16	1	0.97502	0.989896	1.00342	1.05644	1.01438	1.01963	0	0.0440931	0.0567936	0.0278347	0.0420914	0.0363772	0.163444
CDK6	Cyclin-dependent kinase 6	3	6.91469	12	1	0.935597	0.965154	0.949982	1.27323	1.0885	0.983216	0	0.101269	0.205627	0.0980309	0.228639	0.127052	0.218787
CDK7	Cyclin-dependent kinase 7	3	7.01547	8	1	0.937784	1.00049	0.995343	1.09594	1.02966	0.879538	0	0.149958	0.0766506	0.0881499	0.12572	0.154057	0.121831
CDK9	Cyclin-dependent kinase 9	3	7.34645	8	1	1.00345	0.98377	1.02016	0.989915	0.926703	0.941324	0	0.0547387	0.116922	0.0509683	0.026437	0.0848262	0.0444402
CDKAL1	Threonylcarbamoyladenosine tRNA methylthiotransferase	3	6.72381	10	1	0.985264	0.989603	0.976368	0.868831	0.98773	0.993883	0	0.174161	0.213027	0.137283	0.0870481	0.0257719	0.0536311
CDKN2A	Cyclin-dependent kinase inhibitor 2A	3	7.6205	7	1	0.933592	0.915157	0.987212	0.929537	1.05391	0.980879	0	0.119541	0.201029	0.0940845	0.0687508	0.48104	0.35443
CDKN2AIP	CDKN2A-interacting protein	3	7.48227	22	1	1.01985	1.07634	1.09203	0.947935	0.877743	0.949287	0	0.031799	0.0347193	0.175499	0.0734351	0.065693	0.117937
CDR2L	Cerebellar degeneration-related protein 2-like	3	6.39553	5	1	1.02084	1.00162	1.01865	1.10788	0.916946	0.982713	0	0.338396	0.353523	0.133538	0.201347	0.161895	0.498711
CDV3	Protein CDV3 homolog	3	7.76856	12	1	1.04967	1.02905	1.06122	1.15936	1.13165	0.976582	0	0.223032	0.656743	0.356631	0.19609	0.353094	0.3162
CDYL	Chromodomain Y-like protein	3	7.28718	10	1	0.945846	0.945744	0.960776	1.06034	1.02798	1.00803	0	0.100982	0.0698355	0.118381	0.0850688	0.0724548	0.151521
CEBPB	CCAAT/enhancer-binding protein beta	3	6.77604	5	1	1.14918	1.22495	1.55152	0.909034	1.41253	1.53554	0	0.192545	0.215788	0.355612	0.0506212	0.468608	0.222446
CEBPZ	CCAAT/enhancer-binding protein zeta	3	7.63281	23	1	0.969022	0.974285	0.972585	0.767618	0.837853	1.03083	0	0.0589019	0.0860411	0.0651456	0.102202	0.0820384	0.0570736
CECR5	Cat eye syndrome critical region protein 5	3	7.2919	12	1	0.967112	0.981222	0.942201	1.02616	1.11143	1.05246	0	0.187094	0.0648707	0.0608493	0.109778	0.000217532	0.10034
CELF1	CUG triplet repeat, RNA binding protein 1	3	7.71042	12	1	1.01196	0.970281	0.923174	0.907598	1.00077	1.04488	0	0.045553	0.0634154	0.0401206	0.0337111	0.0441764	0.0747552
CELSR2	Cadherin EGF LAG seven-pass G-type receptor 2	3	6.30934	3	1	1.0721	1.02043	1.06549	0.8154	0.764565	0.976143	0	0.0799216	0.125281	0.0520451	0.224026	0.422461	0.0637457
CENPB	Major centromere autoantigen B	3	6.55047	3	1	1.02253	1.0067	1.08201	1.14059	1.05173	1.13509	0	0.23477	0.242261	0.24374	0.233194	0.0333403	0.15573
CENPC	Centromere protein C	3	6.37285	2	1	1.03234	1.04761	1.07427	1.11642	1.1161	1.13877	0	0.362277	0.174412	0.333591	0.0843552	0.074071	0.208165
CENPF	Centromere protein F	3	7.42982	99	1	1.10249	1.23073	1.41994	2.04775	1.06852	0.866208	0	0.0322837	0.0763304	0.169333	0.101565	0.244835	0.0224001
CENPI	Centromere protein I	3	6.30376	2	1	0.931837	0.947032	0.889836	0.900118	1.11908	0.900386	0	0.109918	0.461894	0.448406	0.388791	0.152436	0.444145
CENPM	Centromere protein M	3	6.59317	3	1	0.92134	0.949916	0.898859	0.902227	0.837096	0.798982	0	0.135073	0.171052	0.200835	0.212662	0.343998	0.125768
CENPN	Centromere protein N	3	5.76338	2	1	1.05071	1.15117	1.10568	0.979394	1.06171	1.1186	0	0.144705	0.525067	0.0702477	0.691686	0.602835	0.508964
CENPV	Centromere protein V	3	7.32981	9	1	1.00602	0.972179	0.984771	0.819555	1.0577	1.0903	0	0.0921302	0.147629	0.102503	0.40097	0.176015	0.0621771
CEP131	Centrosomal protein of 131 kDa	3	6.63564	10	1	1.0669	1.00652	1.0295	0.927098	0.893676	0.972784	0	0.132573	0.0444397	0.107725	0.165305	0.12352	0.147386
CEP152	Centrosomal protein of 152 kDa	3	6.18038	3	1	0.987808	0.98488	0.983151	0.861092	0.913416	1.01196	0	0.123475	0.177413	0.160952	0.155087	0.37179	0.154314
CEP170	Centrosomal protein of 170 kDa	3	7.09045	26	1	1.10088	1.00436	0.987558	0.949833	0.979111	1.05689	0	0.163417	0.0429261	0.0514868	0.0124452	0.000899444	0.054007
CEP170B	Centrosomal protein of 170 kDa protein B	3	6.13832	2	1	1.03223	0.970319	1.09975	0.941945	1.12169	1.09828	0	0.336574	0.043378	0.329924	0.39945	0.0900292	0.25361
CEP250	Centrosome-associated protein CEP250	3	5.98812	5	1	1.02772	1.01331	1.07678	1.05687	0.949757	1.06923	0	0.152059	0.319174	0.136082	0.220417	0.209215	0.257781
CEP290	Centrosomal protein of 290 kDa	3	6.93272	7	1	1.0385	1.03597	1.02323	1.04758	1.00482	1.08877	0	0.269331	0.0882509	0.0545506	0.553337	0.00353967	0.154166
CEP295	Centrosomal protein of 295 kDa	3	5.89844	4	1	0.975983	1.01449	0.947529	0.96979	1.00784	1.05601	0	0.0869549	0.204349	0.0795631	0.262786	0.0273674	0.245045
CEP350	Centrosome-associated protein 350	3	6.35035	6	1	0.99529	0.993227	1.01712	0.914871	1.00914	1.03385	0	0.09806	0.087899	0.0685547	0.173109	0.045738	0.254867
CEP41	Centrosomal protein of 41 kDa	3	6.14166	2	1	0.975435	1.11519	1.00682	1.00179	1.02954	1.0645	0	0.222328	0.312595	0.244376	0.109331	0.107446	0.237276
CEP44	Centrosomal protein of 44 kDa	3	6.17014	4	1	0.964856	0.98071	1.01417	1.07284	0.882007	0.903529	0	0.12013	0.107946	0.0716808	0.415851	0.346325	0.239661
CEP55	Centrosomal protein of 55 kDa	3	6.97162	10	1	0.999702	0.96642	1.16762	1.33401	1.13448	0.872542	0	0.125431	0.169378	0.172815	0.126865	0.214193	0.523778
CEP72	Centrosomal protein of 72 kDa	3	6.43543	4	1	1.09625	1.02703	1.06165	1.04082	1.07553	0.988963	0	0.0717707	0.0377724	0.119509	0.166686	0.101803	0.119469
CEP78	Centrosomal protein of 78 kDa	3	6.74762	9	1	0.886488	0.992417	0.90774	0.723351	0.66676	0.817058	0	0.0985448	0.149739	0.0741751	0.426476	0.544075	0.149246
CEP85	Centrosomal protein of 85 kDa	3	6.54095	8	1	0.97916	0.937306	0.983402	0.841283	0.796518	0.91443	0	0.384452	0.226453	0.227749	0.277694	0.232937	0.180203
CEP97	Centrosomal protein of 97 kDa	3	6.79463	10	1	1.10233	1.0484	1.08226	0.955816	0.834026	0.885683	0	0.138473	0.0221235	0.159046	0.20321	0.0821125	0.0983728
CERS2	Ceramide synthase 2	3	7.4381	4	1	0.97869	0.955563	0.954943	0.973334	1.01921	1.05455	0	0.222264	0.00894673	0.24219	0.13556	0.259217	0.0831243
CETN2	Centrin-2	3	6.78236	5	1	0.990134	0.908167	0.99297	1.02523	0.946468	0.797914	0	0.0930397	0.146768	0.212432	0.433431	0.684811	0.367878
CETN3	Centrin-3	3	6.55113	2	1	0.932926	0.936662	0.961759	1.01564	1.0922	0.869321	0	0.328619	0.293622	0.270893	0.0352571	0.0760977	0.250375
CFAP20	Cilia- and flagella-associated protein 20	3	6.98623	5	1	0.946669	0.999434	0.968736	0.952906	1.00131	0.986984	0	0.113639	0.182542	0.158964	0.147282	0.132711	0.131629
CFAP36	Cilia- and flagella-associated protein 36	3	6.07992	3	1	1.03061	1.04319	1.08816	0.986144	0.940464	1.038	0	0.110086	0.119752	0.444687	0.051132	0.170997	0.337301
CFDP1	Craniofacial development protein 1	3	7.19189	9	1	0.979779	0.948977	0.93063	0.926011	1.0374	1.09173	0	0.0425458	0.158619	0.0485102	0.223969	0.0236484	0.110746
CFL1	Cofilin-1	3	9.11975	16	1	1.12546	1.00055	1.01099	1.0102	0.961628	0.963129	0	0.0928674	0.00650858	0.0544927	0.12094	0.195331	0.128606
CFL2	Cofilin-2	3	7.71879	10	1	1.06606	1.07749	1.08399	1.06781	0.949232	0.929181	0	0.155012	0.133696	0.138518	0.0921897	0.0651129	0.0696409
CGGBP1	CGG triplet repeat-binding protein 1	3	6.83443	6	1	1.02599	1.02797	1.05408	0.854737	0.902705	1.00267	0	0.0662063	0.0441066	0.0537518	0.0519948	0.206892	0.107985
CGN	Cingulin	3	6.23374	7	1	1.00787	1.04927	0.945019	1.11315	1.10288	1.06379	0	0.134849	0.162584	0.151392	0.130541	0.0942802	0.234095
CHAC2	Putative glutathione-specific gamma-glutamylcyclotransferase 2	3	6.98577	5	1	0.980507	1.08572	0.978504	1.02715	1.06498	0.959362	0	0.100524	0.0844097	0.150705	0.0380585	0.192999	0.204352
CHAF1A	Chromatin assembly factor 1 subunit A	3	7.29619	14	1	1.01496	1.05466	1.0626	0.892312	0.940685	0.929488	0	0.082671	0.0501423	0.0512875	0.198207	0.127629	0.149983
CHAF1B	Chromatin assembly factor 1 subunit B	3	7.30831	16	1	1.01718	0.982068	0.981756	0.752015	0.779102	0.780245	0	0.203657	0.00685008	0.0744323	0.297747	0.0705955	0.105182
CHAMP1	Chromosome alignment-maintaining phosphoprotein 1	3	7.30189	20	1	1.0078	0.993955	1.0171	0.870705	0.852221	0.956125	0	0.0962109	0.0413598	0.0639351	0.148546	0.0560839	0.0581874
CHCHD2	Coiled-coil-helix-coiled-coil-helix domain-containing protein 2	3	6.6423	3	1	1.0881	1.00313	1.05556	0.804628	0.895573	1.38569	0	0.506858	0.744601	0.253828	1.21306	0.262512	0.489169
CHCHD3	MICOS complex subunit	3	8.02135	17	1	1.03604	0.960859	0.980316	1.00248	1.03015	0.963261	0	0.153989	0.0543191	0.0226264	0.0222537	0.265533	0.165588
CHCHD4	Mitochondrial intermembrane space import and assembly protein 40	3	6.42956	4	1	1.13607	0.936901	1.11138	1.41367	0.807629	1.09616	0	0.260956	0.788846	0.920435	0.743805	0.446175	0.726474
CHCHD6	MICOS complex subunit	3	6.89084	5	1	0.991797	0.968111	1.01629	1.00326	0.938876	0.9542	0	0.151442	0.126177	0.199577	0.0949842	0.172154	0.220336
CHD1	Chromodomain-helicase-DNA-binding protein 1	3	7.2458	20	1	0.978563	0.997167	1.0059	1.00544	1.03001	1.02201	0	0.0821417	0.0516557	0.112117	0.190608	0.0180523	0.0464623
CHD1L	Chromodomain-helicase-DNA-binding protein 1-like	3	6.99512	14	1	0.970154	1.03507	1.07108	1.03294	0.96466	0.986152	0	0.122613	0.018929	0.0183843	0.180501	0.0936702	0.0716636
CHD2	Chromodomain-helicase-DNA-binding protein 2	3	6.49375	6	1	0.93555	0.96958	0.971069	0.952398	0.97888	0.971909	0	0.147629	0.00609098	0.227643	0.21238	0.107653	0.067485
CHD3	Chromodomain-helicase-DNA-binding protein 3	3	7.26983	19	1	1.0194	1.00316	1.02627	1.01672	1.03304	1.07152	0	0.1232	0.0899022	0.123731	0.129271	0.00950168	0.0669107
CHD4	Chromodomain-helicase-DNA-binding protein 4	3	7.76293	47	1	0.976524	0.994219	1.00967	1.02187	0.989892	1.03545	0	0.0351994	0.0353698	0.0588945	0.0417032	0.121076	0.0609466
CHD6	Chromodomain-helicase-DNA-binding protein 6	3	5.77284	2	1	1.04438	1.16485	1.14739	1.0242	1.11874	1.24433	0	0.944644	1.10493	1.2904	1.3815	0.243555	0.828775
CHD7	Chromodomain-helicase-DNA-binding protein 7	3	6.29406	4	1	1.11062	0.892369	0.99867	1.03287	1.10609	1.0371	0	0.251159	0.194755	0.171699	0.0771631	0.0246611	0.214314
CHD8	Chromodomain-helicase-DNA-binding protein 8	3	6.64069	11	1	1.037	0.998885	1.01194	0.989179	0.995765	0.956376	0	0.126558	0.10849	0.115401	0.0396683	0.0817308	0.143956
CHEK1	Serine/threonine-protein kinase Chk1	3	6.72532	4	1	0.982016	0.995319	1.04962	0.975644	0.916072	0.942836	0	0.0680912	0.148753	0.0765638	0.235204	0.100777	0.319996
CHEK2	Serine/threonine-protein kinase Chk2	3	6.91786	8	1	1.01073	1.01306	1.01651	0.96866	1.02618	1.03273	0	0.0303345	0.0685136	0.207124	0.0223278	0.0132975	0.0928537
CHERP	Calcium homeostasis endoplasmic reticulum protein	3	7.58062	17	1	0.979095	0.96673	0.938524	1.00795	1.0652	1.05857	0	0.0250399	0.0774869	0.0803983	0.0763945	0.011206	0.0190687
CHID1	Chitinase domain-containing protein 1	3	7.05219	5	1	1.00409	0.989985	0.993409	0.981733	0.961861	0.957542	0	0.18543	0.0104676	0.0702323	0.00585362	0.00785031	0.0821248
CHM	Rab proteins geranylgeranyltransferase component A 1	3	6.39016	4	1	1.04595	1.02679	0.993312	1.04262	1.05426	1.0302	0	0.138261	0.134157	0.0162218	0.170464	0.146773	0.251569
CHML	Rab proteins geranylgeranyltransferase component A 2	3	7.10249	12	1	0.971073	1.07273	1.00472	0.953364	0.876616	0.938335	0	0.0264533	0.0715942	0.134527	0.212468	0.0248344	0.229008
CHMP1A	Charged multivesicular body protein 1a	3	7.50774	7	1	0.975403	0.946366	0.960728	1.02223	1.02771	0.935209	0	0.0642236	0.109828	0.125793	0.189415	0.431987	0.534283
CHMP1B	Charged multivesicular body protein 1b	3	7.60424	7	1	1.04572	1.06436	1.08331	0.936134	0.942463	0.949408	0	0.201341	0.168684	0.187165	0.251245	0.118113	0.29176
CHMP2A	Charged multivesicular body protein 2a	3	7.73083	9	1	0.998984	0.964617	0.963343	1.00443	1.16855	1.08945	0	0.0494404	0.189091	0.0924345	0.138177	0.375256	0.562903
CHMP2B	Charged multivesicular body protein 2b	3	7.27356	9	1	0.997304	1.03824	1.05639	1.15045	1.05537	0.913519	0	0.101562	0.140156	0.158459	0.119198	0.18503	0.391258
CHMP3	Charged multivesicular body protein 3	3	7.05519	3	1	0.923449	0.965696	1.00169	0.929678	1.0294	1.00165	0	0.18843	0.293999	0.356374	0.114702	0.268841	0.814975
CHMP4B	Charged multivesicular body protein 4b	3	7.46397	7	1	0.947958	0.907049	0.988901	0.992034	1.31487	0.705303	0	0.513296	0.603189	0.47525	0.782547	1.567	1.21429
CHMP5	Charged multivesicular body protein 5	3	7.25755	8	1	1.00029	1.01232	1.03085	1.00609	1.09889	0.859077	0	0.195195	0.367995	0.465388	0.580013	0.9851	0.763406
CHMP6	Charged multivesicular body protein 6	3	6.84957	3	1	0.994646	0.975304	0.966007	1.13256	1.34237	1.08813	0	0.162432	0.0398492	0.167447	0.105715	0.597317	0.461411
CHMP7	Charged multivesicular body protein 7	3	6.89234	10	1	0.993271	1.05794	0.984503	1.05953	1.06586	0.974965	0	0.0505689	0.103796	0.0519442	0.103401	0.0565531	0.132427
CHORDC1	Cysteine and histidine-rich domain-containing protein 1	3	8.22293	18	1	0.959025	0.946697	0.931119	1.13271	1.16759	1.05671	0	0.124058	0.0778417	0.0603867	0.0409148	0.0263597	0.0505189
CHP1	Calcineurin B homologous protein 1	3	7.05804	10	1	1.01048	1.01453	1.00518	0.944109	1.0463	0.935645	0	0.0302876	0.0134345	0.0853301	0.228081	0.278136	0.36472
CHPF	Chondroitin sulfate synthase 2	3	6.15179	4	1	1.02175	1.07477	1.11056	0.894972	0.981804	1.06349	0	0.0708723	0.391882	0.150422	0.476965	0.318713	0.276959
CHPF2	Chondroitin sulfate glucuronyltransferase	3	6.19846	5	1	0.995562	0.995746	1.07963	0.913969	0.942027	0.876869	0	0.140193	0.224077	0.187255	0.191989	0.00677649	0.44907
CHRAC1	Chromatin accessibility complex protein 1	3	6.50257	3	1	0.984576	0.987965	0.934698	0.911883	0.681583	0.802471	0	0.363471	0.429115	0.252021	0.379529	0.0187462	0.280447
CHST14	Carbohydrate sulfotransferase 14	3	6.41953	4	1	0.944196	1.0057	0.963708	0.983881	0.921192	0.84827	0	0.142894	0.262267	0.0872978	0.139873	0.143448	0.181733
CHTF18	Chromosome transmission fidelity protein 18 homolog	3	6.93349	11	1	1.04368	1.05907	1.06474	1.00517	0.996398	0.978771	0	0.12464	0.0509855	0.102593	0.112279	0.199227	0.113422
CHTF8	Chromosome transmission fidelity protein 8 homolog	3	6.70527	2	1	0.905621	0.9481	0.934831	0.918154	0.772548	0.818953	0	0.104659	0.124843	0.185353	0.0637994	0.1536	0.15661
CHTOP	Chromatin target of PRMT1 protein	3	7.34821	7	1	1.05651	1.03168	1.07801	0.626628	0.697849	1.06969	0	0.0162012	0.24508	0.174302	0.23484	0.149035	0.520205
CHUK	Inhibitor of nuclear factor kappa-B kinase subunit alpha	3	6.77127	7	1	1.01743	1.00523	1.00769	1.00689	0.966596	1.08723	0	0.126662	0.154618	0.110068	0.152534	0.129402	0.239741
CHURC1	Protein CHURC1-FNTB	3	6.86184	6	1	0.957211	1.07655	1.06294	0.920024	0.7985	0.957662	0	0.133337	0.149189	0.198908	0.30298	0.120011	0.241987
CIAO1	Probable cytosolic iron-sulfur protein assembly protein CIAO1	3	7.39762	9	1	0.98908	0.986692	0.988968	1.06775	1.09929	1.05425	0	0.140819	0.0445428	0.045487	0.164739	0.157143	0.125096
CIAPIN1	Anamorsin	3	7.93785	15	1	0.99093	1.01778	1.00092	0.779007	0.872177	0.942218	0	0.0649596	0.0986094	0.102698	0.416299	0.209897	0.179692
CIB1	Calcium and integrin-binding protein 1	3	6.271	4	1	1.03485	0.946295	1.05425	0.883471	0.813319	0.955523	0	0.177812	0.293918	0.720104	0.0939236	0.0427479	0.383877
CIC	Protein capicua homolog	3	6.38575	4	1	1.07727	1.03268	1.13725	1.06349	1.0411	0.992763	0	0.290483	0.184001	0.231479	0.2224	0.237446	0.218139
CINP	Cyclin-dependent kinase 2-interacting protein	3	6.13129	2	1	0.975994	1.00669	1.05267	0.904107	1.10143	0.939309	0	0.0109607	0.0423069	0.13753	0.354836	0.475498	0.0521486
CIRBP	Cold-inducible RNA-binding protein	3	7.64397	5	1	1.03505	1.07211	1.04805	1.03757	1.15785	1.32484	0	0.136738	0.146989	0.055771	0.0646032	0.0275752	0.148083
CISD1	CDGSH iron-sulfur domain-containing protein 1	3	7.7065	4	1	0.998252	1.01582	1.04252	0.954554	0.913659	0.834071	0	0.0752191	0.134701	0.144219	0.0991627	0.130999	0.19706
CISD2	CDGSH iron-sulfur domain-containing protein 2	3	7.73072	8	1	0.965702	0.947927	0.951749	0.95199	0.91614	0.885866	0	0.0103645	0.0215344	0.0400929	0.026653	0.0339544	0.0222743
CISD3	CDGSH iron-sulfur domain-containing protein 3, mitochondrial	3	6.7393	3	1	0.961271	0.959294	0.934572	0.960008	0.988783	1.00713	0	0.0143102	0.0805636	0.1174	0.143922	0.101079	0.235423
CIT	Citron Rho-interacting kinase	3	6.74927	14	1	1.00121	1.04068	1.09523	1.10263	0.961902	0.942904	0	0.0657788	0.0555371	0.103714	0.127487	0.0673882	0.0691586
CIZ1	Cip1-interacting zinc finger protein	3	6.55313	5	1	1.05376	1.08886	1.17823	0.75881	1.13861	1.05199	0	0.0851705	0.163373	0.10503	1.21298	0.213251	0.305564
CKAP2	Cytoskeleton-associated protein 2	3	7.29607	21	1	1.08114	1.24202	1.35005	1.5338	0.63588	0.601444	0	0.0323698	0.214162	0.0883017	0.333174	0.436787	0.146921
CKAP2L	Cytoskeleton-associated protein 2-like	3	6.51949	4	1	1.08161	1.17265	1.284	0.728069	0.540538	0.828507	0	0.0161229	0.10586	0.240678	1.07956	0.742183	0.55452
CKAP4	Cytoskeleton-associated protein 4	3	8.32166	39	1	0.99669	0.978572	1.02145	0.914851	0.888037	0.885461	0	0.0423836	0.0473482	0.0587986	0.20709	0.0940268	0.12822
CKAP5	Cytoskeleton-associated protein 5	3	7.95867	68	1	1.03526	1.07736	1.09675	1.33367	1.01879	0.912774	0	0.111085	0.104005	0.0543412	0.0513284	0.188444	0.0673564
CKB	Creatine kinase B-type	3	8.32659	20	1	0.981291	0.991619	0.983289	0.824636	0.783358	0.926224	0	0.0366277	0.0958328	0.0758746	0.250429	0.121657	0.356905
CKMT1A	Creatine kinase U-type, mitochondrial	3	6.99516	7	1	1.03629	0.981066	1.02557	1.03033	1.07802	1.03724	0	0.115088	0.0467356	0.0804223	0.0227434	0.0769197	0.0458398
CKS1B	Cyclin-dependent kinases regulatory subunit 1	3	6.79018	3	1	1.01274	1.10654	1.07315	1.00785	0.88611	1.06112	0	0.233935	0.16997	0.248082	0.159451	0.0921571	0.216413
CKS2	Cyclin-dependent kinases regulatory subunit 2	3	7.72394	2	1	1.00457	0.949652	1.01795	1.29372	1.24872	0.93404	0	0.176472	0.19836	0.322294	0.171228	0.369572	0.558427
CLASP1	CLIP-associating protein 1	3	7.2045	30	1	0.996152	1.01681	1.01552	0.939897	1.04127	1.00932	0	0.0208598	0.0301683	0.0431546	0.278006	0.15271	0.0836673
CLASP2	CLIP-associating protein 2	3	6.96804	21	1	0.991878	1.00219	0.980971	1.00151	1.04809	1.05464	0	0.011615	0.0343001	0.0341123	0.0678988	0.00373479	0.116803
CLASRP	CLK4-associating serine/arginine-rich protein	3	6.52857	3	1	1.02243	1.02209	1.02732	0.781191	1.21087	1.18099	0	0.315928	0.11385	0.294221	1.31946	0.486869	0.2958
CLCC1	Chloride channel CLIC-like protein 1	3	7.47408	14	1	0.979561	1.00744	0.958564	0.85767	0.968183	1.0111	0	0.0859847	0.170428	0.104709	0.101269	0.0561901	0.204036
CLCN7	H(+)/Cl(-) exchange transporter 7	3	7.16739	6	1	1.00103	1.07554	1.03088	1.12583	1.08951	1.07337	0	0.122534	0.068526	0.0856757	0.151802	0.0173256	0.192661
CLEC16A	Protein CLEC16A	3	7.07808	5	1	0.972013	1.01082	0.989509	1.04373	1.00128	0.934129	0	0.031778	0.0681818	0.119592	0.0450549	0.0459507	0.0745778
CLIC1	Chloride intracellular channel protein 1	3	8.64891	15	1	0.987171	1.00094	0.966024	1.01172	0.949862	0.986954	0	0.0512568	0.0998106	0.0323381	0.158937	0.112695	0.0515511
CLIC3	Chloride intracellular channel protein 3	3	6.8158	6	1	1.02284	1.04937	1.01531	1.06676	0.922704	0.944838	0	0.12809	0.139168	0.0689092	0.0812365	0.149246	0.302226
CLIC4	Chloride intracellular channel protein 4	3	7.76795	16	1	1.00414	1.01607	0.991959	1.15696	1.06936	1.05675	0	0.0445038	0.0165388	0.11011	0.132162	0.0741062	0.146362
CLINT1	Clathrin interactor 1	3	7.68955	17	1	0.95788	0.957845	0.97398	0.954686	0.97244	1.03886	0	0.0465627	0.046098	0.0622607	0.0953782	0.0104146	0.178064
CLIP1	CAP-Gly domain-containing linker protein 1	3	7.80294	65	1	1.02955	0.974834	1.05545	1.15059	1.21168	1.22418	0	0.0566827	0.113828	0.0876827	0.0373265	0.061861	0.0708497
CLK3	Dual specificity protein kinase CLK3	3	6.92831	6	1	0.977447	0.948084	0.948597	1.01542	1.14394	1.03352	0	0.112353	0.159374	0.117543	0.0533751	0.0555669	0.118532
CLMP	CXADR-like membrane protein	3	6.6391	2	1	0.973413	0.968764	0.945281	1.02366	1.28111	1.26377	0	0.158526	0.113902	0.191893	0.266624	0.148681	0.0725459
CLNS1A	Methylosome subunit pICln	3	7.60329	7	1	1.02677	0.991172	1.00748	1.09605	1.11957	1.0399	0	0.0769546	0.135262	0.123334	0.0696632	0.119802	0.112408
CLP1	Polyribonucleotide 5'-hydroxyl-kinase Clp1	3	6.70544	4	1	1.06357	1.0284	1.01059	1.10563	1.14784	1.0786	0	0.104924	0.0784096	0.190067	0.109597	0.1189	0.125421
CLPB	Caseinolytic peptidase B protein homolog	3	7.38684	20	1	0.99344	0.968389	1.00584	1.01177	1.04261	1.05804	0	0.0169847	0.136764	0.0732155	0.120728	0.20938	0.116071
CLPP	ATP-dependent Clp protease proteolytic subunit, mitochondrial	3	7.6716	9	1	1.00784	0.985848	0.974327	1.07196	1.02136	0.981079	0	0.155265	0.0403061	0.095651	0.123874	0.370717	0.252611
CLPTM1	Cleft lip and palate transmembrane protein 1	3	7.42596	9	1	0.978063	0.967721	0.975792	0.981529	0.988094	0.995161	0	0.0668303	0.0857472	0.0809289	0.0603295	0.0928625	0.121637
CLPTM1L	Cleft lip and palate transmembrane protein 1-like protein	3	7.43363	7	1	0.965265	1.01805	0.955258	0.97135	1.03997	1.09722	0	0.0742058	0.126365	0.06838	0.130422	0.174232	0.2187
CLPX	ATP-dependent Clp protease ATP-binding subunit clpX-like, mitochondrial	3	7.60782	22	1	0.993101	1.00476	1.00384	0.890455	0.895464	1.01325	0	0.0238236	0.0450496	0.100841	0.0371917	0.0423465	0.0287243
CLSPN	Claspin	3	6.6498	10	1	0.941251	0.950891	0.901453	0.490041	0.496058	0.615752	0	0.158038	0.0667001	0.157717	0.371375	0.444609	0.134878
CLTA	Clathrin light chain A	3	8.12952	8	1	1.02458	1.01084	1.05151	1.06462	1.02284	1.00002	0	0.156681	0.296758	0.182271	0.104066	0.430925	0.336878
CLTB	Clathrin light chain B	3	7.61215	7	1	0.996785	0.993018	0.955623	0.937951	0.893364	0.88709	0	0.128708	0.276941	0.217045	0.0373807	0.511707	0.282629
CLTC	Clathrin heavy chain	3	8.66405	68	1	0.975707	1.0137	0.986163	1.02915	0.983167	0.963727	0	0.0605847	0.0969475	0.081737	0.0456504	0.0468325	0.160042
CLTCL1	Clathrin heavy chain 2	3	6.50922	10	1	1.03405	1.08378	1.04471	1.04144	0.889694	0.975327	0	0.0253115	0.0215273	0.235183	0.268384	0.229105	0.232665
CLU	Clusterin	3	7.12216	10	1	1.06899	1.03745	1.06263	1.3801	1.06306	0.769287	0	0.575126	0.0785087	0.0735077	0.164994	0.122838	0.337174
CLUH	Clustered mitochondria protein homolog	3	7.76078	42	1	0.967407	0.964511	0.959406	0.96932	1.08267	1.09497	0	0.0198255	0.025129	0.00695429	0.0739198	0.062309	0.151356
CMAS	N-acylneuraminate cytidylyltransferase	3	7.2718	14	1	0.992384	1.05363	1.04965	0.393866	0.428216	0.812705	0	0.0338668	0.115608	0.0904611	0.122929	0.204458	0.06203
CMBL	Carboxymethylenebutenolidase homolog	3	8.3691	15	1	0.997281	0.968506	0.952288	0.982718	0.981889	0.991505	0	0.0358354	0.114844	0.0709849	0.022494	0.17366	0.23203
CMC1	COX assembly mitochondrial protein homolog	3	7.00036	4	1	0.924716	0.886847	0.886124	0.925658	0.967561	0.953562	0	0.150707	0.167051	0.371557	0.221602	0.671867	0.517746
CMC2	COX assembly mitochondrial protein 2 homolog	3	7.07434	4	1	0.927194	0.941428	0.86935	0.993813	1.06767	0.907718	0	0.177646	0.124107	0.225631	0.349112	0.846379	0.790211
CMIP	C-Maf-inducing protein	3	6.58916	3	1	0.970267	0.960772	1.00519	1.18191	1.31352	1.17074	0	0.0317874	0.139012	0.23849	0.354786	0.242924	0.371032
CMPK1	UMP-CMP kinase	3	7.97531	10	1	1.02559	0.987039	0.995179	0.996337	0.913767	0.910609	0	0.0802871	0.101975	0.0769901	0.175313	0.25475	0.332962
CMSS1	Protein CMSS1	3	7.29716	7	1	0.969784	0.967278	0.965347	0.831547	0.929883	1.1059	0	0.117846	0.00898241	0.102037	0.0775002	0.0139626	0.249681
CMTR1	Cap-specific mRNA (nucleoside-2'-O-)-methyltransferase 1	3	7.26894	19	1	0.983793	1.0029	1.01169	0.944501	0.862069	0.910625	0	0.0417242	0.0164995	0.045442	0.076506	0.131357	0.0918719
CNBP	Cellular nucleic acid-binding protein	3	8.40701	13	1	0.95683	0.963819	0.951563	0.908609	0.94341	1.0717	0	0.0297097	0.098735	0.052367	0.0956962	0.0540102	0.0274692
CNDP2	Cytosolic non-specific dipeptidase	3	7.60229	15	1	1.00692	0.979793	0.975324	1.0875	1.13902	1.14485	0	0.0375719	0.0532378	0.0277212	0.100293	0.0186947	0.0777084
CNN2	Calponin	3	7.9813	13	1	0.97683	1.01592	0.980587	1.10279	1.15214	1.06484	0	0.102594	0.0334617	0.0196488	0.0964872	0.0824415	0.138293
CNNM3	Metal transporter CNNM3	3	6.71494	10	1	0.998121	1.01404	0.969018	1.04354	0.966399	1.01751	0	0.246116	0.201402	0.054004	0.451707	0.0439018	0.084006
CNOT1	CCR4-NOT transcription complex subunit 1	3	7.3739	45	1	0.99236	0.999346	0.994464	0.968607	1.04681	1.11258	0	0.0295238	0.103628	0.0559649	0.0464955	0.00902813	0.0688985
CNOT10	CCR4-NOT transcription complex subunit 10	3	7.04184	9	1	0.966767	0.971872	0.942646	0.92466	1.00287	1.01731	0	0.125617	0.0500307	0.0840338	0.0285902	0.107572	0.206109
CNOT11	CCR4-NOT transcription complex subunit 11	3	6.8152	4	1	0.940398	0.985699	0.997435	0.956975	1.05567	1.03172	0	0.0644378	0.112797	0.0602506	0.17105	0.250154	0.152295
CNOT2	CCR4-NOT transcription complex subunit 2	3	7.20542	9	1	0.969148	0.949752	0.954948	0.955239	1.02988	1.01828	0	0.117123	0.171009	0.312818	0.0501867	0.0808296	0.220694
CNOT3	CCR4-NOT transcription complex subunit 3	3	7.19735	10	1	1.05167	0.993413	1.03665	1.05614	1.16184	1.1231	0	0.0994217	0.0400549	0.037707	0.0118834	0.0292266	0.135121
CNOT4	CCR4-NOT transcription complex subunit 4	3	6.85103	6	1	1.0733	1.03276	1.04472	1.0753	1.0082	0.945681	0	0.180774	0.259042	0.174048	0.102027	0.0894425	0.332002
CNOT7	CCR4-NOT transcription complex subunit 7	3	6.59733	3	1	0.965507	1.0844	0.957821	1.15766	1.15716	1.20191	0	0.157655	0.237578	0.212369	0.156748	0.106048	0.0367568
CNOT8	CCR4-NOT transcription complex subunit 8	3	6.4515	3	1	0.985087	0.987056	1.01948	0.780306	0.839098	0.976573	0	0.230165	0.236048	0.255208	0.153863	0.224757	0.114542
CNP	2',3'-cyclic-nucleotide 3'-phosphodiesterase	3	7.76558	16	1	0.979864	0.99129	0.973068	0.928874	0.768148	0.78094	0	0.0992421	0.0879255	0.0285777	0.0798024	0.0433732	0.140163
CNPY3	Protein canopy homolog 3	3	6.79356	4	1	1.00999	0.929273	0.953432	1.00738	0.819074	0.841702	0	0.0623662	0.219837	0.262811	0.319186	0.434855	0.174993
COA3	Cytochrome c oxidase assembly factor 3 homolog, mitochondrial	3	6.92732	5	1	0.928573	0.976415	0.948263	1.01766	1.02842	0.905341	0	0.219106	0.387267	0.151774	0.245842	1.24085	0.932604
COA6	Cytochrome c oxidase assembly factor 6 homolog	3	6.82693	4	1	1.04076	0.935241	0.977157	1.02313	0.912075	0.905984	0	0.290335	0.212556	0.179024	0.172066	0.831595	0.453124
COA7	Cytochrome c oxidase assembly factor 7	3	7.39832	11	1	0.993232	0.957914	1.01152	1.07757	1.11233	1.04831	0	0.0704491	0.14383	0.0871792	0.0439864	0.30212	0.251626
COASY	Bifunctional coenzyme A synthase	3	7.72189	9	1	1.0053	1.01398	0.964468	1.13657	1.15868	1.15446	0	0.109484	0.113618	0.160705	0.110919	0.00957322	0.244667
COBL	Protein cordon-bleu	3	6.75057	10	1	1.02611	0.973755	1.01745	1.07834	1.14669	1.06973	0	0.0797663	0.0774263	0.0893902	0.219904	0.0135055	0.173948
COBLL1	Cordon-bleu protein-like 1	3	6.99981	14	1	0.974287	0.938356	0.968746	0.973814	1.03727	1.12396	0	0.0101038	0.11488	0.0657087	0.114258	0.0255011	0.241488
COG1	Conserved oligomeric Golgi complex subunit 1	3	6.82934	10	1	0.994305	1.03107	0.992187	0.884087	0.885831	1.03171	0	0.0155495	0.150128	0.0655501	0.309048	0.456863	0.234283
COG2	Conserved oligomeric Golgi complex subunit 2	3	6.84418	11	1	0.989843	0.974619	0.980076	0.976327	1.05806	1.04483	0	0.129038	0.130798	0.190967	0.0835575	0.181953	0.115275
COG3	Conserved oligomeric Golgi complex subunit 3	3	6.42943	6	1	1.01025	0.991445	1.02823	1.07647	0.993219	1.06351	0	0.302695	0.113038	0.0535815	0.095155	0.143658	0.206462
COG4	Conserved oligomeric Golgi complex subunit 4	3	6.7916	13	1	1.02663	1.02908	1.05988	0.996845	0.919984	1.06401	0	0.13614	0.0370213	0.0501687	0.231329	0.296208	0.143488
COG5	Conserved oligomeric Golgi complex subunit 5	3	7.06174	12	1	1.03773	1.00367	0.981492	0.974421	0.945532	0.953733	0	0.0549932	0.0742642	0.0385618	0.0291615	0.118463	0.0925746
COG6	Conserved oligomeric Golgi complex subunit 6	3	7.04065	11	1	0.998689	0.969782	1.00686	1.00648	0.953196	1.04421	0	0.0708829	0.052362	0.0389083	0.0952923	0.0989088	0.147538
COG7	Conserved oligomeric Golgi complex subunit 7	3	7.0855	14	1	1.02354	1.03124	1.01429	1.01903	0.96687	0.968858	0	0.0514911	0.0350865	0.0366199	0.00682436	0.113309	0.219286
COG8	Conserved oligomeric Golgi complex subunit 8	3	6.78671	8	1	0.981491	0.966456	0.99573	0.958423	0.931581	0.971514	0	0.0893089	0.0768701	0.0657631	0.148434	0.0499059	0.0610774
COIL	Coilin	3	7.3132	11	1	0.967476	0.963188	0.953872	0.976343	1.03578	1.01848	0	0.106008	0.0312805	0.0286751	0.117042	0.0149119	0.0673879
COL12A1	Collagen alpha-1(XII) chain	3	7.05967	46	1	1.00793	1.04342	1.06237	1.33122	1.07323	0.956372	0	0.0779105	0.05459	0.0488678	0.129911	0.178957	0.142718
COL4A2	Collagen alpha-2(IV) chain	3	6.84463	5	1	0.940024	0.969518	0.982462	1.07049	0.834181	0.780986	0	0.111103	0.0442264	0.0569234	0.196722	0.262207	0.14604
COL4A3BP	Collagen type IV alpha-3-binding protein	3	6.69645	7	1	1.06321	0.998781	1.01488	0.905169	0.862848	0.887804	0	0.209773	0.154361	0.199523	0.166826	0.16635	0.223514
COL5A1	Collagen alpha-1(V) chain	3	7.17135	9	1	0.953648	0.946966	0.881379	1.12521	0.896448	0.994215	0	0.120353	0.262565	0.338079	0.189084	0.0569929	0.121561
COL5A2	Collagen alpha-2(V) chain	3	6.54602	3	1	0.992394	0.9433	0.958247	1.18749	1.1464	1.11967	0	0.207216	0.252424	0.0815738	0.254869	0.074399	0.311036
COLGALT1	Procollagen galactosyltransferase 1	3	7.77932	19	1	1.00327	0.977429	0.964852	0.990907	0.968997	0.931356	0	0.0975381	0.0986744	0.116767	0.118338	0.0227022	0.179643
COMMD1	COMM domain-containing protein 1	3	6.91324	5	1	1.00882	1.00754	1.03066	1.05741	1.01402	0.943066	0	0.0517354	0.0739053	0.0316242	0.114923	0.394113	0.315264
COMMD10	COMM domain-containing protein 10	3	6.72031	5	1	1.01596	0.986229	0.965606	1.04521	0.992751	0.984315	0	0.118039	0.0640743	0.0720262	0.150963	0.049395	0.202497
COMMD2	COMM domain-containing protein 2	3	7.07884	4	1	0.998948	1.01462	0.964254	1.03262	1.01682	0.953373	0	0.168033	0.179477	0.112372	0.0962256	0.328529	0.0773332
COMMD3	COMM domain-containing protein 3	3	7.1916	8	1	1.0051	1.03967	0.994738	0.986198	1.00659	0.946275	0	0.0887323	0.0452424	0.0750564	0.166358	0.140221	0.122826
COMMD4	COMM domain-containing protein 4	3	6.6898	6	1	0.969393	0.99589	0.973271	1.03364	1.03235	1.00284	0	0.0776156	0.0154607	0.063906	0.103063	0.110474	0.232991
COMMD5	COMM domain-containing protein 5	3	6.72237	2	1	0.989298	0.994793	0.981203	0.92308	0.949794	0.910973	0	0.120682	0.0387364	0.260043	0.226448	0.0612513	0.178518
COMMD6	COMM domain-containing protein 6	3	6.61978	4	1	1.00142	0.946176	1.05571	1.104	1.01218	0.921735	0	0.224981	0.400963	0.323544	0.247259	0.049864	0.269554
COMMD7	COMM domain-containing protein 7	3	6.70136	4	1	0.934041	1.00022	0.959984	0.9323	0.810268	0.974322	0	0.256213	0.0583082	0.33261	0.186278	0.366177	0.217566
COMMD8	COMM domain-containing protein 8	3	6.53084	3	1	0.926005	1.04627	0.906768	1.03202	1.05819	1.00417	0	0.264842	0.144699	0.137224	0.389984	0.591517	0.322907
COMMD9	COMM domain-containing protein 9	3	7.14309	7	1	0.94623	0.95144	0.941725	0.881252	0.912246	0.931724	0	0.0371576	0.00783588	0.15588	0.102483	0.0642729	0.0307464
COMT	Catechol O-methyltransferase	3	7.7869	11	1	0.969018	0.966877	0.940723	1.06866	0.993557	1.05222	0	0.0961264	0.112097	0.056707	0.0363173	0.063186	0.21881
COMTD1	Catechol O-methyltransferase domain-containing protein 1	3	6.31832	2	1	0.952137	0.945558	0.812352	1.09716	1.13364	1.21963	0	0.433662	0.114542	0.367797	0.0507796	0.362282	0.194199
COPA	Coatomer subunit alpha	3	8.12641	57	1	0.978118	1.0295	1.00902	0.987949	0.922905	0.982824	0	0.0776528	0.010346	0.0364205	0.0347019	0.0346178	0.174083
COPB1	Coatomer subunit beta	3	8.03302	39	1	0.969054	1.01338	0.989856	0.989834	0.939887	0.944596	0	0.0111397	0.0912179	0.0469068	0.0493412	0.105985	0.167142
COPB2	Coatomer subunit beta'	3	8.07274	36	1	0.981268	1.0228	1.02491	1.04836	0.986323	0.981996	0	0.0946632	0.0254058	0.0444994	0.0431001	0.0713159	0.144214
COPE	Coatomer protein complex, subunit epsilon	3	7.90331	13	1	0.99352	1.00228	1.01222	1.00423	0.96771	0.927477	0	0.183026	0.067064	0.102488	0.0855795	0.271624	0.155605
COPG1	Coatomer subunit gamma-1	3	7.98404	29	1	0.983482	1.04042	1.01243	1.01746	0.957076	0.970166	0	0.0464655	0.0675815	0.0921213	0.0256066	0.0538617	0.144852
COPG2	Coatomer subunit gamma-2	3	7.24343	17	1	0.99892	1.00357	0.982749	1.04498	1.11335	1.05988	0	0.0812953	0.0057211	0.0394862	0.0167568	0.0282816	0.160435
COPRS	Coordinator of PRMT5 and differentiation stimulator	3	6.25781	2	1	1.02308	0.868556	1.02529	0.582469	1.05149	0.919484	0	0.598118	0.567296	0.517603	1.62542	0.389037	0.520437
COPS2	COP9 signalosome complex subunit 2	3	7.87637	19	1	1.00201	1.00496	0.992755	1.03081	1.02295	0.985953	0	0.0195248	0.0452054	0.0785031	0.0656415	0.05315	0.077733
COPS3	COP9 signalosome complex subunit 3	3	7.64149	14	1	1.04028	0.996127	0.999324	0.988505	0.999978	0.954948	0	0.0238073	0.0458284	0.122071	0.02316	0.1245	0.0646797
COPS4	COP9 signalosome complex subunit 4	3	7.73196	20	1	0.975421	0.972771	0.981386	1.00053	0.973467	0.970596	0	0.0579188	0.0630897	0.0421705	0.0624779	0.199223	0.219571
COPS5	COP9 signalosome complex subunit 5	3	7.69218	12	1	0.989437	0.983331	0.967074	1.00656	1.01759	1.00202	0	0.0717666	0.06743	0.0858569	0.0613299	0.0393239	0.021587
COPS6	COP9 signalosome complex subunit 6	3	7.69363	12	1	1.00409	1.00259	0.964141	1.05598	1.02693	1.00411	0	0.0908838	0.0938163	0.071363	0.0494085	0.0150003	0.0795918
COPS7A	COP9 signalosome complex subunit 7a	3	7.22434	7	1	0.99234	0.913214	0.925512	1.00765	1.04309	1.024	0	0.133852	0.19919	0.193592	0.165085	0.254135	0.107016
COPS7B	COP9 signalosome complex subunit 7b	3	6.69282	3	1	0.998861	0.957392	1.02469	0.997022	1.09924	0.994476	0	0.0399911	0.137159	0.064946	0.0132697	0.514852	0.285432
COPS8	COP9 signalosome complex subunit 8	3	7.50902	7	1	0.961647	1.01033	0.976789	1.0518	1.01603	0.91057	0	0.074679	0.0503999	0.0949297	0.0873567	0.0863527	0.151994
COPZ1	Coatomer subunit zeta-1	3	7.78745	6	1	0.999106	1.05295	1.03376	1.07273	0.959295	0.925015	0	0.0741035	0.172612	0.117831	0.042481	0.197154	0.276079
COQ3	Ubiquinone biosynthesis O-methyltransferase, mitochondrial	3	6.41146	3	1	0.981067	0.976522	1.02697	1.106	1.19356	1.13826	0	0.613394	0.107431	0.474073	0.210467	0.155748	0.0976986
COQ5	2-methoxy-6-polyprenyl-1,4-benzoquinol methylase, mitochondrial	3	6.64836	7	1	1.01128	1.00724	1.03873	1.1184	1.1613	1.099	0	0.0270577	0.0367757	0.093723	0.0275491	0.102775	0.18006
COQ6	Ubiquinone biosynthesis monooxygenase COQ6, mitochondrial	3	6.84611	5	1	1.01101	1.02635	1.00905	1.04919	1.06413	0.989142	0	0.129684	0.174572	0.0948302	0.0819949	0.0279266	0.172204
COQ7	5-demethoxyubiquinone hydroxylase, mitochondrial	3	6.74776	4	1	0.982356	1.00907	1.00866	1.07292	1.13214	1.12388	0	0.0716338	0.0645416	0.0680709	0.0875784	0.0341393	0.0765901
COQ9	Ubiquinone biosynthesis protein COQ9, mitochondrial	3	7.23945	5	1	1.02408	0.987015	0.993987	1.03502	0.901071	0.906383	0	0.0513614	0.0786486	0.121563	0.175256	0.338794	0.275468
CORO1B	Coronin-1B	3	7.78177	13	1	1.00012	1.01747	0.998873	1.08369	0.967782	0.986397	0	0.0715821	0.0892901	0.0442687	0.114226	0.0274105	0.122734
CORO1C	Coronin-1C	3	7.99448	20	1	1.00325	1.00353	0.982155	1.02963	1.00897	1.00494	0	0.0775741	0.00920258	0.0190631	0.0805963	0.074075	0.126853
CORO7	Coronin	3	7.46015	10	1	0.984902	0.917716	0.957442	1.0121	1.02619	0.984776	0	0.149611	0.235368	0.203899	0.155365	0.296317	0.20558
COTL1	Coactosin-like protein	3	8.4232	10	1	0.990076	1.03007	0.956596	0.966301	0.868825	0.925653	0	0.0756572	0.11125	0.0982587	0.0563954	0.163049	0.238191
COX15	Cytochrome c oxidase assembly protein COX15 homolog	3	7.17934	6	1	0.991856	0.96445	0.953141	0.897529	0.89434	0.962115	0	0.103142	0.130935	0.117863	0.10396	0.019601	0.0547947
COX17	Cytochrome c oxidase copper chaperone	3	7.10014	3	1	0.970821	0.907379	0.978771	0.92945	1.20692	1.00055	0	0.311626	0.189768	0.160886	0.273151	0.782794	0.651612
COX19	Cytochrome c oxidase assembly protein COX19	3	6.69192	2	1	1.12836	0.965775	0.954513	1.15487	1.38895	0.964089	0	0.157298	0.304706	0.429393	0.569535	0.93259	0.404082
COX20	Cytochrome c oxidase protein 20 homolog	3	7.11359	2	1	1.01397	0.945714	0.962588	1.14275	1.174	1.09245	0	0.11573	0.20579	0.2748	0.0691071	0.028568	0.140607
COX4I1	Cytochrome c oxidase subunit 4 isoform 1, mitochondrial	3	8.46016	9	1	0.970906	0.938037	0.989026	0.861822	0.877172	0.937946	0	0.09632	0.0972648	0.0796852	0.0442328	0.147022	0.36948
COX5A	Cytochrome c oxidase subunit 5A, mitochondrial	3	8.10667	6	1	0.995584	0.982105	0.968029	0.872235	0.831305	0.899949	0	0.195652	0.185372	0.060753	0.15746	0.451475	0.389003
COX5B	Cytochrome c oxidase subunit 5B, mitochondrial	3	8.23788	5	1	1.02273	0.954474	1.04373	1.10587	1.12953	1.0052	0	0.341494	0.48741	0.284319	0.367942	0.329753	0.356054
COX6B1	Cytochrome c oxidase subunit 6B1	3	7.65974	7	1	1.06078	0.988825	1.02279	1.23473	0.949633	0.973737	0	0.415527	0.764408	0.322471	0.528258	0.495004	0.545917
COX6C	Cytochrome c oxidase subunit 6C	3	7.71265	9	1	0.967656	0.974867	0.981071	0.957638	1.0368	0.955866	0	0.0365411	0.110832	0.0763726	0.164586	0.37149	0.0958444
COX7A2	Cytochrome c oxidase subunit 7A2, mitochondrial	3	7.2714	2	1	0.946349	0.937528	1.02076	1.002	1.21375	0.902675	0	0.276708	0.145114	0.279784	0.38621	1.15952	0.259308
COX7A2L	Cytochrome c oxidase subunit 7A-related protein, mitochondrial	3	7.23192	5	1	0.954224	0.991508	0.988887	0.844362	0.822123	0.923423	0	0.192608	0.0909541	0.265186	0.135439	0.0642232	0.18865
COX7C	Cytochrome c oxidase subunit 7C, mitochondrial	3	7.50921	2	1	1.0066	1.0192	0.813026	0.949934	1.2142	0.912909	0	0.407264	0.586476	0.369472	0.425208	1.71123	1.11323
CPA4	Carboxypeptidase A4	3	7.42266	9	1	1.02352	1.22243	1.38985	1.68552	1.10123	0.77677	0	0.055878	0.209171	0.0741299	0.131152	0.437631	0.0896847
CPD	Carboxypeptidase D	3	6.90216	16	1	1.00146	1.01937	1.03178	0.828932	0.77556	0.899077	0	0.0244304	0.0751181	0.168957	0.260335	0.243282	0.0233204
CPM	Carboxypeptidase M	3	7.10286	12	1	0.949299	0.930133	0.948329	0.96908	0.764853	0.876101	0	0.207894	0.219784	0.213961	0.145881	0.0316764	0.547354
CPNE1	Copine-1	3	7.52745	11	1	1.01136	0.988018	0.983778	0.953954	0.929161	0.964122	0	0.0558866	0.0486041	0.0538657	0.129253	0.0240655	0.243609
CPNE2	Copine-2	3	6.00568	2	1	0.921045	0.980603	1.02985	1.05479	0.964364	0.888555	0	0.377096	0.225644	0.0876012	0.42249	0.0937238	0.124817
CPNE3	Copine-3	3	7.91451	18	1	0.972718	0.9836	0.96096	1.02175	0.987795	0.960796	0	0.0122431	0.0203096	0.0179122	0.0841593	0.00663037	0.085313
CPNE8	Copine-8	3	7.11329	13	1	1.07371	0.987378	0.990768	1.00829	0.956285	0.960193	0	0.061536	0.0645626	0.0265676	0.0415549	0.109364	0.142017
CPOX	Oxygen-dependent coproporphyrinogen-III oxidase, mitochondrial	3	7.18798	10	1	0.999457	1.01984	1.01193	0.94922	1.02115	1.01567	0	0.059301	0.0834038	0.147758	0.0814574	0.00975469	0.158397
CPPED1	Serine/threonine-protein phosphatase CPPED1	3	7.22163	8	1	0.982457	1.02231	1.00004	1.04247	0.953309	0.972407	0	0.035856	0.0777697	0.098232	0.081693	0.0439947	0.110891
CPS1	Carbamoyl-phosphate synthase [ammonia], mitochondrial	3	8.675	80	1	1.02276	1.02627	1.02682	1.01458	1.01016	1.0197	0	0.0633874	0.0934375	0.0972195	0.0999155	0.0793275	0.310981
CPSF1	Cleavage and polyadenylation specificity factor subunit 1	3	7.22002	19	1	0.997788	0.995259	0.990601	1.03482	0.95146	0.988055	0	0.16509	0.0647217	0.180815	0.0751028	0.0729039	0.182987
CPSF2	Cleavage and polyadenylation specificity factor subunit 2	3	7.1782	15	1	0.964038	0.992539	0.992625	1.07408	1.08064	1.03539	0	0.100802	0.224891	0.144181	0.0494663	0.0686733	0.0487352
CPSF3	Cleavage and polyadenylation specificity factor subunit 3	3	6.7988	10	1	1.03877	0.986751	0.973031	1.03315	1.01053	1.00723	0	0.119559	0.189263	0.0981393	0.0493109	0.0675116	0.0109622
CPSF3L	Integrator complex subunit 11	3	6.66494	3	1	1.08303	1.13917	1.12572	1.28277	1.29615	1.03011	0	0.515607	1.15393	0.162384	1.32272	0.291829	0.209927
CPSF4	Cleavage and polyadenylation specificity factor subunit 4	3	6.91529	4	1	0.992174	1.00552	0.9626	0.96285	1.02928	1.0138	0	0.0647729	0.173318	0.181048	0.0689527	0.187578	0.181728
CPSF6	Cleavage and polyadenylation-specificity factor subunit 6	3	7.80542	10	1	0.985728	1.01563	0.992223	0.978453	0.995135	0.968033	0	0.132705	0.0632552	0.0863641	0.0917623	0.044767	0.107056
CPSF7	Cleavage and polyadenylation specificity factor subunit 7	3	7.94486	15	1	0.979581	0.991472	1.00221	0.991639	0.999086	0.972384	0	0.127364	0.0392109	0.0837269	0.0780325	0.0180047	0.0268134
CPT1A	Carnitine O-palmitoyltransferase 1, liver isoform	3	7.62117	21	1	0.928954	0.991494	0.917176	0.98426	0.984978	0.985679	0	0.0740756	0.160797	0.135707	0.142176	0.0858238	0.0844974
CPT2	Carnitine O-palmitoyltransferase 2, mitochondrial	3	7.27759	25	1	1.00923	1.02364	1.04352	1.05851	0.901267	0.925502	0	0.0460927	0.0339752	0.0711514	0.0550129	0.103485	0.180829
CPTP	Ceramide-1-phosphate transfer protein	3	6.2775	3	1	1.02713	1.05794	1.05898	1.19517	0.960586	0.991594	0	0.393213	0.251022	0.405211	0.243328	0.0303026	0.464842
CRAT	Carnitine O-acetyltransferase	3	6.49466	4	1	0.963694	1.03412	1.03201	0.943468	0.874686	0.909485	0	0.42813	0.155884	0.0945973	0.326549	0.172999	0.466988
CRBN	Protein cereblon	3	6.74665	7	1	0.968859	0.944293	0.963249	0.967993	0.984376	0.963914	0	0.0892268	0.0740448	0.0159906	0.17497	0.0710077	0.0464893
CREBBP	CREB-binding protein	3	6.65485	9	1	0.991544	1.01435	1.03219	1.10373	1.19868	1.05618	0	0.0978264	0.0801295	0.126861	0.135675	0.171234	0.25052
CRELD1	Cysteine-rich with EGF-like domain protein 1	3	6.40646	4	1	1.00044	0.923888	0.994366	1.0559	1.08061	1.17257	0	0.318504	0.25073	0.181677	0.209829	0.0159157	0.362254
CRELD2	Cysteine-rich with EGF-like domain protein 2	3	7.4443	8	1	0.937616	0.925767	0.932013	0.871704	0.902566	1.11771	0	0.187721	0.227282	0.0419693	0.384156	0.0717217	0.59503
CRIM1	Cysteine-rich motor neuron 1 protein	3	6.33726	4	1	1.04088	1.07951	1.13054	1.2037	1.17624	1.14255	0	0.150781	0.146814	0.15691	0.173163	0.0775831	0.306137
CRIP1	Cysteine-rich protein 1	3	8.25849	5	1	0.887463	0.98056	0.956162	0.878287	0.816958	0.786864	0	0.259038	0.202993	0.0891199	0.187172	0.927359	0.819769
CRIP2	Cysteine-rich protein 2	3	7.79292	9	1	0.983987	0.998759	0.970283	0.963321	0.793013	0.838272	0	0.0523941	0.089731	0.108611	0.194642	0.560467	0.533017
CRIPT	Cysteine-rich PDZ-binding protein	3	6.75659	2	1	1.05787	1.14311	1.1598	0.492691	0.581537	0.902825	0	0.314166	0.1817	0.341409	0.440358	0.64713	0.879171
CRK	Adapter molecule crk	3	7.45632	11	1	1.01569	1.00006	0.989228	1.01386	0.982681	0.971368	0	0.064417	0.0558904	0.165573	0.144273	0.0726505	0.121035
CRKL	Crk-like protein	3	7.35196	10	1	0.978583	1.00913	0.974827	1.05759	1.02512	0.978784	0	0.0836426	0.0463644	0.121496	0.0174767	0.0180959	0.0112335
CRLF3	Cytokine receptor-like factor 3	3	6.72327	7	1	0.974585	0.997489	1.0109	1.0574	1.11383	1.08602	0	0.128505	0.11666	0.150401	0.0703064	0.0581834	0.111814
CRNKL1	Crooked neck-like protein 1	3	7.22835	14	1	0.980952	1.01192	1.01629	0.961856	0.975172	1.01694	0	0.0958383	0.0874936	0.0617205	0.0442966	0.21233	0.117305
CRTAP	Cartilage-associated protein	3	7.59377	11	1	0.988843	0.995597	0.999331	0.998488	0.871414	0.906369	0	0.0655942	0.0629236	0.120618	0.0448967	0.122251	0.0876504
CRTC3	CREB-regulated transcription coactivator 3	3	6.48173	4	1	0.994669	1.01204	1.04855	1.03577	1.10079	1.11863	0	0.289826	0.183061	0.0678376	0.484747	0.403521	0.0941539
CRYBG3	Very large A-kinase anchor protein	3	6.37297	4	1	1.01705	1.03172	0.965533	1.02362	1.08209	1.02829	0	0.541064	0.0873724	0.273989	0.0949792	0.0187053	0.0745677
CRYZ	Quinone oxidoreductase	3	7.68012	12	1	1.0104	0.993205	1.01078	1.06801	1.05598	0.934446	0	0.0670746	0.0663314	0.044892	0.0350555	0.0973342	0.109419
CRYZL1	Quinone oxidoreductase-like protein 1	3	6.84051	10	1	1.02252	0.979462	0.991943	1.05958	1.03157	1.03109	0	0.127284	0.18319	0.108025	0.0907889	0.140757	0.162036
CS	Citrate synthase, mitochondrial	3	8.49103	16	1	1.03756	0.978034	0.9694	1.04899	1.05472	0.945563	0	0.0879839	0.0905086	0.0794115	0.0824438	0.011031	0.0573737
CSDE1	Cold shock domain-containing protein E1	3	8.27257	44	1	1.01768	1.07014	1.04928	1.01312	1.10843	1.0792	0	0.0779681	0.0850706	0.0374225	0.057138	0.0450047	0.203359
CSE1L	Exportin-2	3	8.3563	35	1	0.986563	1.01031	0.985833	1.04954	1.04079	0.990859	0	0.0110017	0.0568716	0.0203918	0.020545	0.0612088	0.0808371
CSF2RA	Granulocyte-macrophage colony-stimulating factor receptor subunit alpha	3	6.67143	4	1	1.0511	1.16715	1.11158	1.12974	0.966627	0.946525	0	0.15856	0.0608719	0.0698758	0.207724	0.0577613	0.182191
CSK	Tyrosine-protein kinase CSK	3	7.25342	13	1	0.993781	1.03093	1.01386	1.07928	1.00669	1.01467	0	0.0903698	0.11302	0.0437109	0.113625	0.208012	0.0582303
CSNK1A1	Casein kinase I isoform alpha	3	7.79102	13	1	0.967593	1.02778	0.996958	1.00522	0.983802	0.966093	0	0.0638389	0.0400337	0.0665468	0.0305291	0.102102	0.0636614
CSNK1D	Casein kinase I isoform delta	3	6.74097	3	1	1.06048	1.07879	1.21159	1.03973	1.19277	0.988063	0	0.0959983	0.0336653	0.17562	0.128797	0.450383	0.404392
CSNK1E	Casein kinase I isoform epsilon	3	6.81077	3	1	1.04187	1.08108	1.09169	1.02638	0.910519	0.98161	0	0.130712	0.0830178	0.301075	0.188184	0.0642758	0.186786
CSNK1G2	Uncharacterized protein CSNK1G2-AS1	3	6.24174	2	1	1.02908	0.944157	1.20135	1.01159	1.30565	1.58677	0	0.23758	0.130973	0.480225	0.6158	0.326837	0.804568
CSNK2A1	Casein kinase II subunit alpha	3	7.70852	14	1	0.980616	0.99663	0.989869	1.07708	1.08516	1.0615	0	0.0916404	0.105813	0.176187	0.0591567	0.083837	0.104602
CSNK2A2	Casein kinase II subunit alpha'	3	7.45208	11	1	0.991628	0.982814	1.0049	1.08847	1.05989	0.996599	0	0.152557	0.0930028	0.0679172	0.0281375	0.174646	0.078275
CSNK2B	Casein kinase II subunit beta	3	7.87136	7	1	1.01134	0.996031	0.984614	1.08393	1.10485	1.00541	0	0.0474933	0.0524148	0.0803778	0.0511459	0.0351087	0.0490926
CSPG4	Chondroitin sulfate proteoglycan 4	3	7.35165	28	1	1.08884	0.650169	0.717633	1.44007	0.770279	0.876775	0	0.588907	0.984705	1.5898	0.614221	0.691066	1.63367
CSPP1	Centrosome and spindle pole-associated protein 1	3	5.83715	2	1	1.0087	0.911112	1.06412	1.06524	0.980801	0.922527	0	0.559559	0.612506	0.483172	0.158314	0.326966	0.435738
CSRP1	Cysteine and glycine-rich protein 1	3	8.45229	15	1	0.96027	0.951507	0.984551	1.02586	1.02077	1.01433	0	0.0840277	0.117618	0.0179071	0.046154	0.006723	0.187314
CSRP2	Cysteine and glycine-rich protein 2	3	7.16383	7	1	1.04286	1.12362	1.10456	0.967285	0.660516	0.662109	0	0.170517	0.107989	0.057784	0.146015	0.101907	0.407888
CSTB	Cystatin-B	3	8.10234	4	1	1.02194	0.997368	1.00345	1.06629	0.967515	1.0095	0	0.181589	0.147914	0.127849	0.221851	0.237549	0.0621918
CSTF1	Cleavage stimulation factor subunit 1	3	7.48578	16	1	0.998111	1.05836	1.01643	1.07248	0.972705	0.95429	0	0.0355336	0.0374833	0.0960904	0.0924282	0.0282536	0.0417743
CSTF2	Cleavage stimulation factor subunit 2	3	7.51036	10	1	0.988483	0.980981	0.954712	0.965692	0.93043	0.91363	0	0.016449	0.140334	0.116647	0.117843	0.0690749	0.222828
CSTF2T	Cleavage stimulation factor subunit 2 tau variant	3	6.93046	8	1	1.08092	1.00788	1.06204	1.03733	0.979686	0.963264	0	0.0896888	0.11687	0.154636	0.151428	0.103119	0.274021
CSTF3	Cleavage stimulation factor subunit 3	3	7.47484	20	1	1.00731	0.995401	0.975924	0.970719	0.864323	0.890222	0	0.106483	0.0910674	0.0294386	0.128411	0.187027	0.0621563
CT83	Kita-kyushu lung cancer antigen 1	3	6.65608	2	1	1.06633	1.01992	1.16343	0.979763	1.05841	0.807036	0	0.0336838	0.132036	0.250897	0.164872	0.454062	0.365324
CTAG2	Cancer/testis antigen 2	3	6.74798	2	1	0.938691	0.904344	0.971112	0.94964	1.11893	1.06204	0	0.235143	0.0910987	0.105479	0.131377	0.575411	0.597484
CTBP1	C-terminal-binding protein 1	3	6.85027	4	1	0.969628	0.909183	0.962046	0.982665	1.08775	1.02	0	0.0549694	0.279194	0.133645	0.0903634	0.0752274	0.161623
CTBP2	C-terminal-binding protein 2	3	7.50463	9	1	0.971586	0.984898	0.979337	0.967061	1.09564	1.07894	0	0.0760985	0.0657154	0.0228624	0.0809816	0.0136384	0.158509
CTCF	Transcriptional repressor CTCF	3	7.16132	13	1	0.965906	0.998695	1.03412	0.722913	0.873836	1.246	0	0.0567468	0.0386461	0.0921772	0.152374	0.237244	0.144885
CTDP1	RNA polymerase II subunit A C-terminal domain phosphatase	3	6.90946	11	1	0.992581	1.00091	1.03523	0.982508	1.05724	1.04396	0	0.0988519	0.0771174	0.0362131	0.196678	0.0163546	0.042666
CTDSPL2	CTD small phosphatase-like protein 2	3	6.9458	7	1	0.983012	1.01952	0.975562	0.835534	0.968739	1.09164	0	0.141917	0.13829	0.111217	0.324735	0.0470564	0.0281493
CTH	Cystathionine gamma-lyase	3	7.59047	12	1	0.992416	1.00329	1.01037	1.14813	0.992659	0.940017	0	0.0103778	0.0428807	0.0418284	0.119924	0.270206	0.454472
CTIF	CBP80/20-dependent translation initiation factor	3	6.09295	2	1	0.835183	0.898743	0.87341	1.06792	1.09756	1.0271	0	0.00560468	0.298036	0.261352	0.132467	0.589313	0.244952
CTNNA1	Catenin alpha-1	3	7.74725	36	1	0.977896	0.974353	1.01134	0.658929	0.862221	1.0213	0	0.02663	0.0428391	0.063417	0.0402912	0.1079	0.388245
CTNNAL1	Alpha-catulin	3	7.0655	11	1	1.07605	1.12902	1.14984	0.907352	0.883384	0.922202	0	0.179986	0.194665	0.14295	0.11433	0.149413	0.200052
CTNNB1	Catenin beta-1	3	6.93024	9	1	0.999066	0.969832	0.941815	0.790296	0.848142	1.04909	0	0.0992379	0.0342219	0.0492961	0.0137763	0.0367228	0.202516
CTNNBL1	Beta-catenin-like protein 1	3	7.13925	11	1	0.996653	0.971556	1.0012	0.96879	1.00279	1.00837	0	0.0982969	0.0111722	0.11362	0.13456	0.12084	0.113543
CTNND1	Catenin delta-1	3	7.62216	34	1	1.02249	1.06474	1.03753	1.03741	1.0174	0.972314	0	0.0596587	0.0693942	0.0215036	0.0191397	0.000428732	0.09141
CTPS1	CTP synthase 1	3	8.03832	24	1	0.976341	1.01053	0.98475	1.12784	1.11528	1.06251	0	0.0634796	0.0551467	0.0210526	0.113115	0.023632	0.170804
CTPS2	CTP synthase 2	3	7.257	13	1	0.997352	0.989814	0.968119	1.04476	0.985936	0.938235	0	0.0265472	0.0733497	0.080278	0.0638844	0.0320252	0.214015
CTR9	RNA polymerase-associated protein CTR9 homolog	3	7.51744	23	1	0.951555	0.989424	0.936207	0.91547	0.938595	0.958239	0	0.0412126	0.0410546	0.073734	0.105238	0.0413998	0.0623366
CTSA	Lysosomal protective protein	3	7.57472	7	1	0.978154	1.00774	0.98909	0.862836	0.676139	0.657718	0	0.00802854	0.0413687	0.0726889	0.0793999	0.0180286	0.503743
CTSB	Cathepsin B	3	7.45036	6	1	1.03713	1.04641	1.0328	0.907939	0.723943	0.73682	0	0.0285737	0.0925406	0.00135173	0.0519927	0.205088	0.0868077
CTSC	Dipeptidyl peptidase 1	3	7.33703	5	1	0.992094	1.01518	1.04066	0.895745	0.972992	0.920108	0	0.0395488	0.0311048	0.146707	0.481559	0.500031	0.333793
CTSD	Cathepsin D	3	7.79174	12	1	0.977407	1.0015	0.985071	0.875655	0.78476	0.811461	0	0.0264617	0.144948	0.0399203	0.213296	0.218431	0.0341755
CTSL	Cathepsin L1	3	6.9004	6	1	0.924699	0.947019	0.981671	1.27764	1.26106	0.995375	0	0.0707025	0.131623	0.0167409	0.330654	0.115676	0.0847729
CTSZ	Cathepsin Z	3	8.14453	11	1	0.931597	0.982762	0.978888	0.770326	0.715718	0.710496	0	0.104256	0.0117898	0.0947828	0.166534	0.135906	0.377409
CTTN	Src substrate cortactin	3	8.14537	24	1	0.983103	1.0166	1.00862	0.929571	0.925675	1.04915	0	0.0294225	0.0681471	0.0356352	0.0364365	0.0464016	0.120521
CTTNBP2NL	CTTNBP2 N-terminal-like protein	3	7.06661	12	1	1.13562	1.09968	1.10365	1.08747	1.07778	0.978185	0	0.103709	0.176395	0.115377	0.18714	0.106115	0.13882
CTU2	Cytoplasmic tRNA 2-thiolation protein 2	3	6.52331	4	1	1.00124	0.92922	1.02186	1.12422	1.46514	1.25414	0	0.309108	0.300038	0.430247	0.114872	0.188406	0.228623
CUEDC2	CUE domain-containing protein 2	3	6.53481	3	1	1.08961	1.05118	1.17264	1.11618	0.91199	0.896084	0	0.0600804	0.181812	0.0881994	0.0920821	0.0905861	0.396984
CUL1	Cullin-1	3	7.79162	29	1	0.978029	1.0034	0.980545	0.989875	0.950887	0.963019	0	0.0718177	0.0367675	0.0649687	0.0128037	0.0722217	0.0673084
CUL2	Cullin-2	3	7.62703	25	1	0.982904	1.02574	1.00754	1.04557	0.989707	0.969495	0	0.0768517	0.0729026	0.041054	0.0383116	0.0949156	0.177841
CUL3	Cullin-3	3	7.39767	25	1	1.0084	0.982895	0.999643	0.995232	1.01491	1.01454	0	0.0346113	0.0254284	0.0318444	0.0263964	0.0922565	0.0889467
CUL4A	Cullin-4A	3	7.69854	19	1	0.952079	0.992577	0.986052	1.00983	1.02941	1.06637	0	0.0453851	0.0891603	0.0829854	0.134076	0.00481981	0.0667206
CUL4B	Cullin 4B	3	7.59882	26	1	1.00381	1.03332	1.0172	0.985275	0.92126	0.93846	0	0.0881995	0.0771674	0.136332	0.0938936	0.0110045	0.109666
CUL5	Cullin-5	3	7.16317	16	1	0.957282	1.00249	0.984173	0.997765	0.940624	0.96739	0	0.0568781	0.0771526	0.076027	0.124913	0.0283667	0.175287
CUTA	Protein CutA	3	7.27162	5	1	1.05667	0.998965	1.05417	1.11329	0.986834	0.916881	0	0.20203	0.110276	0.128762	0.110106	0.206726	0.182264
CUTC	Copper homeostasis protein cutC homolog	3	6.96525	6	1	0.984256	0.984467	0.997015	1.07191	1.30109	1.1369	0	0.0176296	0.205862	0.0559759	0.098704	0.193944	0.448434
CUX1	Homeobox protein cut-like 1	3	6.99052	25	1	1.00082	0.965219	0.981935	1.11463	1.15856	1.13095	0	0.112894	0.19282	0.00988548	0.123079	0.0195198	0.129758
CWC15	Spliceosome-associated protein CWC15 homolog	3	7.04192	4	1	1.02561	0.954247	1.05102	0.853956	0.947533	1.05221	0	0.181485	0.00138763	0.123674	0.163988	0.290571	0.452573
CWC22	Pre-mRNA-splicing factor CWC22 homolog	3	6.80938	8	1	1.01556	0.964519	0.999783	0.966016	1.06841	1.07567	0	0.0827061	0.0622659	0.11558	0.21245	0.109386	0.193961
CWC25	Pre-mRNA-splicing factor CWC25 homolog	3	6.5948	2	1	0.989491	0.992598	0.974131	0.819208	1.03647	1.07245	0	0.146216	0.0687505	0.315013	0.090952	0.093198	0.079425
CWC27	Peptidyl-prolyl cis-trans isomerase CWC27 homolog	3	7.01132	9	1	1.06282	1.00971	0.983437	1.06927	1.12805	1.0685	0	0.0949581	0.0524092	0.105347	0.191594	0.0925737	0.170053
CWF19L1	CWF19-like protein 1	3	7.23307	11	1	0.986479	1.02596	1.01861	1.02099	0.961639	0.946009	0	0.072649	0.0530844	0.0678255	0.0876878	0.138787	0.149107
CWF19L2	CWF19-like protein 2	3	6.63155	8	1	0.960407	1.00925	0.997655	1.01861	1.14572	0.987083	0	0.115331	0.148628	0.218368	0.0838428	0.137885	0.137661
CXADR	Coxsackievirus and adenovirus receptor	3	7.1635	9	1	1.00924	1.02331	1.02371	1.09344	1.06174	1.06332	0	0.0919867	0.012748	0.0871523	0.0724573	0.160115	0.082916
CXCR4	C-X-C chemokine receptor type 4	3	6.77318	3	1	0.874409	0.964951	0.987953	0.990847	1.1059	1.55094	0	0.118071	0.154466	0.186042	0.281822	0.0784376	0.194633
CXORF38	Uncharacterized protein CXorf38	3	7.04424	10	1	1.03222	1.02747	1.02908	1.10023	1.07259	1.02424	0	0.0966391	0.0971393	0.0195414	0.117387	0.0319712	0.139755
CXORF56	UPF0428 protein CXorf56	3	7.10917	8	1	0.956876	0.966811	0.994709	0.655651	0.804738	0.918847	0	0.148612	0.0506714	0.0930333	0.16757	0.141384	0.438563
CXXC1	CXXC-type zinc finger protein 1	3	6.36827	5	1	1.04617	1.04154	1.05596	1.02692	1.03996	1.0557	0	0.152066	0.100541	0.0870743	0.266107	0.261555	0.374336
CYB5B	Cytochrome b5 type B	3	7.34381	3	1	1.01674	0.854842	1.04825	1.02319	0.880696	0.871626	0	0.246737	0.322635	0.0812934	0.0950551	0.0435244	0.354936
CYB5D2	Neuferricin	3	5.98915	2	1	1.04098	0.976346	0.949751	0.814098	1.07277	0.96187	0	0.334774	0.174109	0.210977	0.522636	0.429695	0.256349
CYB5R1	NADH-cytochrome b5 reductase 1	3	7.65523	11	1	0.98148	1.00101	0.983527	0.975045	0.904844	0.872014	0	0.0379025	0.0444804	0.0290686	0.0561566	0.0304551	0.137935
CYB5R3	NADH-cytochrome b5 reductase 3	3	8.03628	15	1	0.985693	1.01303	1.01084	1.03908	0.969465	0.982971	0	0.014022	0.0564098	0.0202537	0.101796	0.194014	0.133915
CYB5R4	Cytochrome b5 reductase 4	3	6.20297	2	1	0.983857	1.02909	0.973254	1.09352	0.900275	0.913272	0	0.125414	0.558922	0.170743	0.533184	0.261797	0.302428
CYBA	Cytochrome b-245 light chain	3	6.84622	3	1	1.03449	1.08542	1.02419	0.880283	0.702199	0.907007	0	0.130877	0.135018	0.324431	0.679165	0.801015	0.670733
CYBRD1	Cytochrome b reductase 1	3	6.33706	3	1	1.04115	1.23276	1.06237	1.08071	1.38407	1.03973	0	0.305212	0.587197	0.630439	1.04933	0.635038	0.479273
CYC1	Cytochrome c1, heme protein, mitochondrial	3	7.81166	10	1	0.97509	0.960889	0.989097	1.01943	1.12412	1.02706	0	0.119676	0.208588	0.210382	0.0890879	0.336045	0.355351
CYCS	Cytochrome c	3	7.98098	8	1	1.06086	1.21564	1.04476	1.05323	0.903856	0.912746	0	0.222447	0.39687	0.270842	0.323641	0.599227	0.591951
CYFIP1	Cytoplasmic FMR1-interacting protein 1	3	7.50912	20	1	1.00734	1.03597	1.00824	0.975872	0.949679	1.0035	0	0.0492254	0.133602	0.0631161	0.0794086	0.0277766	0.106888
CYHR1	Cysteine and histidine-rich protein 1	3	6.49889	2	1	0.980509	1.16272	0.955342	1.09335	0.948486	0.949287	0	0.0653837	0.256336	0.20518	0.310675	0.0134252	0.177923
CYP1B1	Cytochrome P450 1B1	3	6.33578	3	1	0.991431	1.22305	1.20817	0.821077	1.13532	0.949221	0	0.28047	0.461656	0.541984	0.267578	0.388974	0.0717774
CYP20A1	Cytochrome P450 20A1	3	6.13585	3	1	0.929131	0.99732	0.984448	1.01617	0.99356	1.0037	0	0.221088	0.10088	0.284997	0.184819	0.311319	0.279959
CYP2S1	Cytochrome P450 2S1	3	6.41083	4	1	0.941745	1.00505	0.980888	1.04276	0.838119	0.919065	0	0.130133	0.179555	0.120486	0.0879944	0.0527142	0.189274
CYP51A1	Lanosterol 14-alpha demethylase	3	7.13215	8	1	1.02797	1.02482	1.02577	0.613923	0.941278	1.18819	0	0.100712	0.0737582	0.0268836	0.327662	0.106117	0.541756
CYR61	Protein CYR61	3	7.35985	15	1	1.65327	1.28399	1.12508	6.23682	4.271	0.977173	0	0.102143	0.1157	0.0466856	0.362716	0.502943	0.15972
DAB2	Disabled homolog 2	3	7.55327	21	1	0.99253	1.07092	1.073	1.01288	0.900348	0.898061	0	0.0347801	0.208611	0.139864	0.0337261	0.0432437	0.157479
DAB2IP	Disabled homolog 2-interacting protein	3	6.25082	6	1	0.98752	1.01176	1.01499	0.916838	1.00747	1.02588	0	0.134546	0.0812178	0.0450912	0.327457	0.0676457	0.31088
DAD1	Dolichyl-diphosphooligosaccharide--protein glycosyltransferase subunit DAD1	3	7.39652	4	1	0.960471	0.998492	0.935241	0.965336	1.00082	0.989311	0	0.108595	0.344397	0.239206	0.0751235	0.0596279	0.213618
DAG1	Dystroglycan	3	6.99346	11	1	0.890066	0.647019	0.565465	0.923178	0.969598	0.951138	0	0.335423	0.937519	1.2448	0.629151	0.361238	0.961142
DAGLB	Sn1-specific diacylglycerol lipase beta	3	6.82658	5	1	0.919166	0.965221	0.885335	0.953918	0.876707	1.07219	0	0.193298	0.110497	0.142133	0.143946	0.243161	0.524397
DAP	Death-associated protein 1	3	7.33803	4	1	1.01487	0.991494	1.0531	0.809174	1.24164	0.807773	0	0.376019	0.240325	0.210991	0.438184	1.51019	0.70363
DAP3	28S ribosomal protein S29, mitochondrial	3	7.68383	14	1	0.976513	0.972479	0.961085	0.937266	0.995111	0.999919	0	0.0925475	0.011177	0.122079	0.0956105	0.0081082	0.0944059
DAPK3	Death-associated protein kinase 3	3	6.41207	3	1	0.890673	1.03901	1.01015	1.02088	1.10996	1.03095	0	0.200708	0.150505	0.0689473	0.0528771	0.176921	0.147751
DARS	Aspartate--tRNA ligase, cytoplasmic	3	7.95949	31	1	0.997363	0.986	0.981098	1.05143	1.0874	1.07301	0	0.0218672	0.0630123	0.0719063	0.0578516	0.00691582	0.148136
DARS2	Aspartate--tRNA ligase, mitochondrial	3	7.5342	19	1	1.03366	1.00901	1.04019	1.08312	1.07919	1.06711	0	0.301158	0.00454353	0.0566482	0.0238167	0.0663128	0.26933
DAXX	Death domain-associated protein 6	3	7.21735	8	1	0.986241	0.964313	0.997998	0.878967	0.984866	1.00609	0	0.0280852	0.0619642	0.0364154	0.148778	0.053019	0.0367145
DAZAP1	DAZ-associated protein 1	3	7.81245	11	1	1.00139	0.992082	1.00035	1.08025	1.09057	1.0894	0	0.0161814	0.0147048	0.0537499	0.0721008	0.000512401	0.094235
DBI	Acyl-CoA-binding protein	3	7.97339	7	1	0.994305	0.938708	0.924332	1.12489	0.962145	0.871757	0	0.0997853	0.255615	0.48754	0.214628	0.84148	0.407613
DBN1	Drebrin	3	7.90383	20	1	0.979638	0.981264	0.934907	0.984138	1.00363	1.00784	0	0.0834967	0.0296773	0.069027	0.13973	0.0397039	0.0865597
DBNL	Drebrin-like protein	3	7.47604	15	1	1.17922	0.986049	1.07639	0.937985	1.05428	1.09947	0	0.4594	0.0475747	0.158405	0.117094	0.00830771	0.058789
DBR1	Lariat debranching enzyme	3	7.24034	12	1	0.94405	1.01383	0.995836	0.998269	0.97637	1.01369	0	0.12121	0.0826498	0.0163677	0.131935	0.190558	0.123256
DBT	Lipoamide acyltransferase component of branched-chain alpha-keto acid dehydrogenase complex, mitochondrial	3	7.34757	12	1	1.00014	0.986211	0.983263	1.03175	1.0138	1.0036	0	0.0260135	0.049736	0.159261	0.147095	0.0831288	0.171576
DCAF11	DDB1- and CUL4-associated factor 11	3	6.26458	4	1	1.01537	1.03492	0.978676	1.06412	1.04469	1.06706	0	0.134792	0.115207	0.167489	0.285453	0.160844	0.295389
DCAF13	DDB1- and CUL4-associated factor 13	3	7.2036	11	1	0.890563	0.891884	0.940436	0.655862	0.993205	1.39215	0	0.0671976	0.0452741	0.0810418	0.0930064	0.0684207	0.0998685
DCAF16	DDB1- and CUL4-associated factor 16	3	6.4884	2	1	0.974065	0.988151	0.985489	0.934547	0.83726	0.978197	0	0.102726	0.142794	0.22318	0.219422	0.164264	0.533312
DCAF6	DDB1- and CUL4-associated factor 6	3	6.56028	4	1	0.970089	0.998021	0.982743	0.942294	0.929515	0.910755	0	0.0677709	0.078314	0.0812264	0.0670693	0.031829	0.126329
DCAF7	DDB1- and CUL4-associated factor 7	3	7.15022	10	1	0.965871	1.00956	1.0185	1.01286	0.963884	1.00034	0	0.0409008	0.0131141	0.0470554	0.156607	0.0889552	0.047516
DCD	Dermcidin	3	6.60318	2	1	0.976672	0.290485	0.498547	0.484397	0.894162	0.634133	0	1.27575	1.94216	2.0627	1.42693	1.05493	1.57364
DCK	Deoxycytidine kinase	3	7.22363	8	1	0.933442	0.988287	0.970336	0.82238	0.669046	0.6953	0	0.116575	0.0174541	0.0677671	0.183023	0.0934066	0.118672
DCP1A	mRNA-decapping enzyme 1A	3	6.52097	8	1	1.01407	1.04047	1.00063	0.848615	1.03333	1.0311	0	0.0906441	0.0592697	0.119257	0.279388	0.105799	0.0226986
DCP2	m7GpppN-mRNA hydrolase	3	6.0801	3	1	0.9869	0.99131	0.966534	1.01193	0.990423	1.07232	0	0.102628	0.103174	0.0927741	0.883359	0.101573	0.0372701
DCPS	m7GpppX diphosphatase	3	7.38826	13	1	0.998886	1.02236	1.02489	1.00986	1.04256	1.04653	0	0.026453	0.0710961	0.0752274	0.115041	0.115843	0.109616
DCTD	Deoxycytidylate deaminase	3	6.78937	4	1	1.17342	1.02028	1.03414	1.0494	1.00827	0.945102	0	0.692105	0.0170507	0.176223	0.20412	0.139798	0.086746
DCTN1	Dynactin subunit 1	3	7.65799	45	1	1.02764	1.01507	1.01049	0.983636	0.994064	1.03235	0	0.0736815	0.0206761	0.0605898	0.0442903	0.0118758	0.0990572
DCTN2	Dynactin subunit 2	3	7.92014	20	1	0.987958	0.989322	0.980777	0.994654	0.902009	0.980402	0	0.0554346	0.0835096	0.0871895	0.0469859	0.0766504	0.18074
DCTN3	Dynactin subunit 3	3	7.26842	7	1	0.995264	0.95416	0.957194	0.978339	0.933386	0.881143	0	0.129853	0.0598926	0.115195	0.321866	0.381781	0.149796
DCTN4	Dynactin subunit 4	3	7.13952	12	1	1.0406	1.03394	1.03012	1.00214	0.99813	1.02659	0	0.0124574	0.0414763	0.0601106	0.0614341	0.0105856	0.0511265
DCTN5	Dynactin subunit 5	3	6.98843	5	1	1.24202	0.971742	1.07832	1.00538	0.928671	0.977923	0	0.68066	0.0384329	0.125624	0.0593844	0.342568	0.206855
DCTN6	Dynactin subunit 6	3	6.89489	3	1	0.978285	1.06967	1.06687	1.02011	0.93854	0.972659	0	0.0190607	0.0938096	0.124411	0.0935641	0.133431	0.129391
DCTPP1	dCTP pyrophosphatase 1	3	6.90467	6	1	0.924122	0.910236	0.967308	0.947799	1.43322	0.819296	0	0.297019	0.73756	0.584517	0.919749	1.23585	0.64445
DCUN1D1	DCN1-like protein 1	3	7.36573	9	1	1.00473	1.00145	0.986789	0.990513	0.962629	0.950428	0	0.054927	0.146372	0.153539	0.169935	0.229076	0.260263
DCUN1D3	DCN1-like protein 3	3	6.09506	3	1	1.1283	1.13822	1.16402	1.07249	1.01958	0.972045	0	0.138682	0.298003	0.178613	0.0890566	0.163179	0.249619
DCUN1D5	DCN1-like protein 5	3	7.06214	5	1	0.982371	0.995401	0.990036	1.1187	1.21189	1.11249	0	0.382913	0.13892	0.105546	0.108662	0.0340164	0.220116
DCXR	L-xylulose reductase	3	7.4359	10	1	0.99195	0.955162	0.96162	1.03625	1.04715	1.00434	0	0.0692306	0.040253	0.0328197	0.067741	0.034463	0.114857
DDA1	DET1- and DDB1-associated protein 1	3	6.85317	3	1	1.04564	1.05778	1.12354	0.91895	1.10731	0.988977	0	0.12027	0.122148	0.13533	0.113241	0.591903	0.221694
DDAH1	N(G),N(G)-dimethylarginine dimethylaminohydrolase 1	3	7.67853	13	1	0.979809	0.978056	0.966299	0.993445	0.860953	0.85855	0	0.0750358	0.0754781	0.0945757	0.0481535	0.014811	0.0740358
DDAH2	N(G),N(G)-dimethylarginine dimethylaminohydrolase 2	3	6.78271	8	1	1.03558	1.02511	1.05798	1.08612	0.981299	0.954332	0	0.0826682	0.111088	0.169903	0.0367676	0.140437	0.110742
DDB1	DNA damage-binding protein 1	3	8.2522	49	1	0.984206	1.00397	0.992356	0.938616	0.951003	0.988758	0	0.0437511	0.0623526	0.108719	0.0825088	0.0186322	0.0836928
DDB2	DNA damage-binding protein 2	3	7.02066	6	1	0.998806	1.03156	1.02084	1.04713	0.870152	0.943004	0	0.0343177	0.0985905	0.0572688	0.160591	0.0165353	0.229091
DDHD2	Phospholipase DDHD2	3	5.81927	3	1	0.974499	1.08105	1.00455	0.972642	1.04159	1.0451	0	0.121258	0.157052	0.125053	0.222468	0.900841	0.408634
DDI2	Protein DDI1 homolog 2	3	7.04325	7	1	0.978778	1.01487	0.977913	1.06482	1.03768	1.02009	0	0.103452	0.109392	0.0276207	0.0433744	0.0403186	0.114917
DDOST	Dolichyl-diphosphooligosaccharide--protein glycosyltransferase 48 kDa subunit	3	8.13243	13	1	0.944549	1.00502	0.956576	1.00252	0.957418	0.936323	0	0.075277	0.162022	0.122454	0.00982174	0.181181	0.287049
DDR1	Epithelial discoidin domain-containing receptor 1	3	6.34945	2	1	0.924315	0.875216	1.08788	0.51323	0.341562	0.984526	0	0.0910862	1.02645	0.425181	0.5531	1.84394	1.08715
DDR2	Discoidin domain-containing receptor 2	3	6.81642	8	1	0.951771	0.983168	1.01851	0.93607	1.25709	1.42763	0	0.223615	0.0316643	0.117462	0.0721082	0.128218	0.7303
DDRGK1	DDRGK domain-containing protein 1	3	7.05191	4	1	0.998317	0.978106	0.944832	0.975801	1.01318	0.979832	0	0.102267	0.193193	0.265848	0.295384	0.0916954	0.0453302
DDT	D-dopachrome decarboxylase	3	8.02806	9	1	0.967558	0.990873	0.995633	0.968287	0.960214	0.947789	0	0.0886238	0.124259	0.088785	0.123536	0.18661	0.253558
DDX1	ATP-dependent RNA helicase DDX1	3	8.2411	33	1	0.98573	1.00435	0.983265	0.990129	0.989678	0.992604	0	0.0275284	0.0309798	0.0651699	0.0410201	0.0162121	0.111808
DDX10	Probable ATP-dependent RNA helicase DDX10	3	6.84627	10	1	0.959537	0.921908	0.932435	0.518012	0.750338	1.32716	0	0.0584818	0.054795	0.0819539	0.405534	0.0685517	0.125665
DDX11L8	Putative ATP-dependent RNA helicase DDX11-like protein 8	3	6.59139	2	1	0.940109	0.898342	0.891897	1.05756	1.0079	0.974601	0	0.335369	0.262913	0.510403	0.420944	0.0385417	0.639738
DDX12P	Putative ATP-dependent RNA helicase DDX12	3	6.56287	2	1	0.989018	0.958578	1.01512	1.02414	0.876392	0.917843	0	0.0912555	0.094248	0.163167	0.660756	0.312691	0.411838
DDX17	Probable ATP-dependent RNA helicase DDX17	3	8.1967	26	1	0.9868	0.958901	0.964891	1.12666	1.35213	1.19002	0	0.0580841	0.0743279	0.147835	0.0467992	0.0621071	0.104339
DDX18	ATP-dependent RNA helicase DDX18	3	7.85222	25	1	0.978366	0.954591	0.955559	0.689637	0.862446	1.17837	0	0.0517065	0.0545798	0.114053	0.156029	0.0642804	0.114262
DDX19A	ATP-dependent RNA helicase DDX19A	3	7.13576	5	1	0.965021	0.997453	0.971538	1.00813	0.925056	0.983169	0	0.0776644	0.200068	0.0329811	0.0522697	0.0456284	0.0805322
DDX20	Probable ATP-dependent RNA helicase DDX20	3	7.63896	27	1	0.991605	1.03412	1.00945	1.02047	1.09273	1.06739	0	0.0943769	0.0675193	0.0966462	0.0158815	0.0923021	0.0157419
DDX21	Nucleolar RNA helicase 2	3	8.42371	39	1	0.95505	0.948108	0.939517	0.962997	1.32522	1.38614	0	0.0106764	0.051776	0.0941695	0.11429	0.202449	0.08157
DDX23	Probable ATP-dependent RNA helicase DDX23	3	7.71439	34	1	0.974493	0.991508	1.01644	1.018	0.988034	0.987952	0	0.048792	0.0192221	0.10248	0.0350384	0.0229457	0.0206212
DDX24	ATP-dependent RNA helicase DDX24	3	7.412	22	1	0.987826	1.00785	1.03721	0.568277	0.67766	1.13001	0	0.0297772	0.0844396	0.103471	0.220418	0.10512	0.0483994
DDX27	Probable ATP-dependent RNA helicase DDX27	3	7.49298	24	1	0.968762	1.01851	1.01056	0.587079	0.745759	1.18613	0	0.0615459	0.0858758	0.0593703	0.0706514	0.000243199	0.0848138
DDX28	Probable ATP-dependent RNA helicase DDX28	3	7.34009	12	1	1.01582	1.0202	1.06096	1.17092	1.29093	1.14665	0	0.0561813	0.0377928	0.0773967	0.0797216	0.053948	0.195075
DDX31	Probable ATP-dependent RNA helicase DDX31	3	6.92504	9	1	0.976363	0.972497	0.996717	0.528347	0.769489	1.15178	0	0.0253874	0.0762603	0.0996781	0.235164	0.0861527	0.0229156
DDX39A	ATP-dependent RNA helicase DDX39A	3	8.01299	9	1	0.99906	0.972246	1.00343	1.05309	1.05675	1.06105	0	0.133138	0.0592684	0.0709416	0.0423269	0.071237	0.0925147
DDX39B	Spliceosome RNA helicase DDX39B	3	7.96535	10	1	0.99352	1.02284	1.00195	1.1362	1.12794	1.0898	0	0.0648075	0.121708	0.0750616	0.111084	0.0065424	0.145926
DDX3X	ATP-dependent RNA helicase DDX3X	3	8.45041	35	1	1.00149	1.01337	1.00697	0.958847	1.01707	1.06654	0	0.0483585	0.0295299	0.0636648	0.0230782	0.0593133	0.0703761
DDX41	Probable ATP-dependent RNA helicase DDX41	3	7.06112	11	1	0.985955	0.956899	0.945524	0.869064	1.05798	1.08659	0	0.120236	0.0402632	0.0711436	0.240065	0.137875	0.170144
DDX42	ATP-dependent RNA helicase DDX42	3	7.66164	26	1	1.01755	1.00471	1.02983	1.03453	1.08221	1.11861	0	0.129236	0.0549966	0.0379386	0.135695	0.0492285	0.115999
DDX46	Probable ATP-dependent RNA helicase DDX46	3	8.08596	60	1	0.987999	1.01075	1.00429	0.950937	0.927825	1.00621	0	0.039359	0.0648204	0.137286	0.0284273	0.0280098	0.00683691
DDX47	Probable ATP-dependent RNA helicase DDX47	3	7.6605	13	1	0.983122	0.997876	0.997209	0.907401	1.10957	1.16578	0	0.0597403	0.0578552	0.010957	0.110946	0.187138	0.0470741
DDX49	Probable ATP-dependent RNA helicase DDX49	3	6.7796	6	1	0.939452	0.955524	1.00105	0.704499	0.810982	1.27614	0	0.181607	0.0807765	0.0462053	0.600808	0.223737	0.192611
DDX5	Probable ATP-dependent RNA helicase DDX5	3	8.60094	27	1	1.00597	1.05495	1.05254	1.25795	1.38877	1.13475	0	0.0407295	0.0544724	0.0434567	0.0977699	0.032308	0.175576
DDX50	ATP-dependent RNA helicase DDX50	3	7.32683	13	1	0.97409	0.987288	0.982892	0.905726	0.979172	1.07192	0	0.0742049	0.0237788	0.0778065	0.222418	0.060239	0.0928905
DDX51	ATP-dependent RNA helicase DDX51	3	6.95153	10	1	0.998503	0.997278	1.01728	1.02057	1.20048	1.09657	0	0.0505225	0.0314691	0.0889379	0.0673612	0.0931629	0.0840021
DDX52	Probable ATP-dependent RNA helicase DDX52	3	7.25437	10	1	0.941435	0.951831	0.972564	0.377163	0.581398	1.22379	0	0.0618043	0.082978	0.0236468	0.114713	0.105492	0.0567186
DDX54	ATP-dependent RNA helicase DDX54	3	7.43983	22	1	0.976912	0.970236	0.989122	0.566583	0.735163	1.24578	0	0.0503377	0.118242	0.10367	0.0153505	0.0745214	0.0620471
DDX55	ATP-dependent RNA helicase DDX55	3	7.08541	12	1	0.982581	0.95662	0.98431	0.652485	0.862238	1.113	0	0.043665	0.121857	0.0911681	0.0405956	0.0325248	0.135376
DDX56	Probable ATP-dependent RNA helicase DDX56	3	7.28356	13	1	1.02573	0.997837	1.0316	0.658354	0.902751	1.42463	0	0.0467078	0.101464	0.15616	0.279506	0.0685933	0.176045
DDX58	Probable ATP-dependent RNA helicase DDX58	3	6.36569	5	1	1.02032	1.13777	1.118	1.05184	0.828461	0.911862	0	0.0645908	0.200676	0.17509	0.211381	0.207385	0.161473
DDX59	Probable ATP-dependent RNA helicase DDX59	3	7.04897	14	1	1.03498	1.0453	0.999532	0.967626	1.02271	0.949354	0	0.0678061	0.138331	0.0401681	0.0578384	0.301267	0.116402
DDX6	Probable ATP-dependent RNA helicase DDX6	3	7.78898	17	1	0.964961	0.979023	0.978043	0.971871	0.985515	1.05929	0	0.0584198	0.0648596	0.0563883	0.0796498	0.0780383	0.0805845
DDX60	Probable ATP-dependent RNA helicase DDX60	3	6.15353	3	1	0.99377	1.03186	1.03678	1.02502	1.08287	0.979657	0	0.112951	0.0852328	0.0119461	0.0465921	0.169444	0.170776
DECR1	2,4-dienoyl-CoA reductase, mitochondrial	3	7.35263	7	1	1.00501	0.999383	1.00335	0.984645	0.97353	0.882741	0	0.0710671	0.194999	0.0618726	0.102218	0.0940592	0.0863014
DECR2	Peroxisomal 2,4-dienoyl-CoA reductase	3	7.39919	12	1	1.00746	0.997024	0.989557	1.01404	0.974014	0.933446	0	0.0718687	0.022738	0.0853269	0.0769707	0.109157	0.189913
DEGS1	Sphingolipid delta(4)-desaturase DES1	3	6.8229	3	1	0.966357	1.05727	0.962845	0.825288	0.967634	0.979238	0	0.217557	0.187829	0.227659	0.236683	0.251168	0.0814006
DEK	Protein DEK	3	8.06865	19	1	1.01425	0.965593	1.01541	0.875286	0.937456	1.02732	0	0.0446112	0.118313	0.0392576	0.048857	0.00955316	0.0611412
DENND4A	C-myc promoter-binding protein	3	5.95263	2	1	1.10944	1.20191	1.15689	1.0674	1.06915	1.03078	0	0.105443	0.445904	0.266287	0.290477	0.221764	0.37406
DENND4C	DENN domain-containing protein 4C	3	6.98473	15	1	1.02229	1.04027	1.04434	0.896306	0.938833	0.994467	0	0.0672658	0.0819226	0.0626171	0.136889	0.00814448	0.0927442
DENND5B	DENN domain-containing protein 5B	3	6.37743	6	1	1.04065	1.05769	1.00747	0.90299	1.00425	1.01256	0	0.0219734	0.0846635	0.0997286	0.146153	0.178019	0.127299
DENR	Density-regulated protein	3	7.43229	7	1	0.990865	0.965934	0.941977	0.730488	0.777048	0.903892	0	0.0590148	0.0701988	0.153036	0.506289	0.470367	0.23022
DERA	Deoxyribose-phosphate aldolase	3	7.16577	11	1	1.04254	1.04219	1.02372	1.09196	0.974225	0.996507	0	0.129569	0.040932	0.134548	0.0290049	0.151432	0.171302
DERL1	Derlin-1	3	6.54792	3	1	0.991249	1.02129	1.0207	1.01285	1.00747	1.00799	0	0.145768	0.182975	0.0657189	0.071557	0.240607	0.383214
DERL2	Derlin-2	3	6.23232	3	1	1.03908	1.06039	1.12575	1.16191	1.23977	1.11515	0	0.136001	0.0511024	0.659461	0.342251	0.222163	0.762683
DESI1	Desumoylating isopeptidase 1	3	6.69064	3	1	0.995314	1.01766	0.951784	0.970404	0.962655	0.963898	0	0.102284	0.102721	0.121315	0.174527	0.165403	0.0987394
DFFA	DNA fragmentation factor subunit alpha	3	7.62726	11	1	0.999444	0.974347	0.996101	0.887996	0.928877	0.950238	0	0.08806	0.163716	0.130358	0.0682428	0.0519249	0.0659269
DFNA5	Non-syndromic hearing impairment protein 5	3	7.20777	12	1	0.965483	1.03775	1.00571	1.03367	0.968118	0.931042	0	0.15018	0.0216135	0.0743301	0.181785	0.0382749	0.124139
DGCR14	Protein DGCR14	3	6.54309	7	1	1.00402	0.966518	0.98533	1.05578	0.967155	0.883253	0	0.0335218	0.177467	0.090297	0.201171	0.186485	0.237866
DGCR8	Microprocessor complex subunit DGCR8	3	6.39238	3	1	0.9888	0.995155	1.14689	1.05625	1.07497	0.978869	0	0.172955	0.209511	0.0615551	0.245004	0.0115016	0.256961
DHCR24|NBLA03646	Delta(24)-sterol reductase	3	7.88089	8	1	0.954067	0.968727	0.941242	0.969397	1.03251	1.08674	0	0.10183	0.107817	0.0381395	0.0844847	0.0359714	0.198374
DHCR7	7-dehydrocholesterol reductase	3	7.41334	4	1	1.0338	0.952037	0.956153	1.03856	1.18005	1.08252	0	0.0695795	0.120288	0.154119	0.023796	0.0413482	0.1274
DHFR	Dihydrofolate reductase	3	7.62265	13	1	1.02269	1.05154	1.03984	0.844716	0.772634	0.821188	0	0.0710404	0.0779667	0.135707	0.0891718	0.130523	0.030766
DHODH	Dihydroorotate dehydrogenase (quinone), mitochondrial	3	7.15501	12	1	0.979288	0.958589	0.958134	1.11601	1.17571	1.19093	0	0.00177803	0.0155477	0.0342158	0.146061	0.0913915	0.130685
DHPS	Deoxyhypusine synthase	3	7.06972	7	1	1.13314	1.00222	0.983179	1.13703	1.34088	1.25323	0	0.178949	0.0684723	0.0385245	0.0898317	0.00149251	0.090058
DHRS1	Dehydrogenase/reductase SDR family member 1	3	6.77395	7	1	1.0075	1.0483	1.03325	1.01424	0.937937	0.893532	0	0.314478	0.243879	0.228386	0.0872176	0.262789	0.208231
DHRS11	Dehydrogenase/reductase SDR family member 11	3	6.60094	6	1	1.05875	1.06513	1.09975	1.09343	0.874168	0.894837	0	0.1253	0.0679496	0.139639	0.108798	0.306689	0.23809
DHRS13	Dehydrogenase/reductase SDR family member 13	3	6.26662	2	1	0.888254	0.919078	0.864865	0.937249	1.00655	1.01931	0	0.275152	0.300591	0.327893	0.475682	0.702618	0.600115
DHRS3	Short-chain dehydrogenase/reductase 3	3	6.42957	4	1	1.09253	1.10771	0.993845	1.10155	0.887122	0.948621	0	0.169296	0.272806	0.15728	0.552596	0.369276	0.379307
DHRS4	Dehydrogenase/reductase SDR family member 4	3	6.96358	6	1	1.03257	1.00551	1.05175	1.08962	1.05868	1.03254	0	0.242729	0.156055	0.0488473	0.153146	0.0718301	0.148035
DHRS7	Dehydrogenase/reductase SDR family member 7	3	7.02285	5	1	0.979027	0.984437	0.955082	0.998276	0.957186	0.909754	0	0.031848	0.0521664	0.0726778	0.0324461	0.0879536	0.34447
DHRS7B	Dehydrogenase/reductase SDR family member 7B	3	7.09567	6	1	1.02853	1.04322	1.07566	1.09836	0.971663	0.938279	0	0.165321	0.140594	0.105446	0.0988014	0.094898	0.178852
DHTKD1	Probable 2-oxoglutarate dehydrogenase E1 component DHKTD1, mitochondrial	3	7.1976	10	1	1.01174	1.05335	1.0421	0.977049	0.883785	0.851238	0	0.0771311	0.112452	0.155948	0.0924697	0.167679	0.434083
DHX15	Pre-mRNA-splicing factor ATP-dependent RNA helicase DHX15	3	8.15301	33	1	0.979333	0.981453	0.963132	1.01184	1.06307	1.05236	0	0.0396588	0.0117831	0.0502975	0.0346118	0.0237249	0.075474
DHX16	Putative pre-mRNA-splicing factor ATP-dependent RNA helicase DHX16	3	7.31365	20	1	0.989895	0.993732	1.0083	1.02776	1.07572	1.07124	0	0.0745736	0.0220267	0.0371744	0.0526166	0.00286714	0.163728
DHX29	ATP-dependent RNA helicase DHX29	3	7.45577	30	1	0.996081	1.00967	1.01395	0.953668	0.938767	0.981298	0	0.0341215	0.0213101	0.0527018	0.042362	0.0453022	0.116252
DHX30	Putative ATP-dependent RNA helicase DHX30	3	7.62083	36	1	1.00768	1.02036	0.990564	0.992926	1.09018	1.12465	0	0.02168	0.025682	0.0914934	0.0484763	0.0923919	0.0648621
DHX32	Putative pre-mRNA-splicing factor ATP-dependent RNA helicase DHX32	3	6.63705	9	1	0.973158	1.03696	0.985359	1.03913	0.917745	0.862766	0	0.0708755	0.0746859	0.0652614	0.0457258	0.0185798	0.0612892
DHX33	Putative ATP-dependent RNA helicase DHX33	3	6.96413	16	1	0.980478	0.978022	0.955187	0.901697	1.0592	1.26325	0	0.0331212	0.0651462	0.0878921	0.0764473	0.171765	0.173198
DHX34	Probable ATP-dependent RNA helicase DHX34	3	6.32218	12	1	1.0866	0.999613	1.04859	1.11428	1.09534	1.0386	0	0.301252	0.0631857	0.0670527	0.262537	0.0507478	0.150703
DHX36	ATP-dependent RNA helicase DHX36	3	7.39049	22	1	0.986129	0.992472	1.00284	0.987057	1.01454	1.01761	0	0.0335945	0.0554062	0.0428958	0.153249	0.116371	0.0880808
DHX37	Probable ATP-dependent RNA helicase DHX37	3	6.93547	14	1	1.07547	0.978345	1.03749	0.688526	0.769934	1.16825	0	0.209347	0.115022	0.0608291	0.372487	0.34386	0.0428122
DHX38	Pre-mRNA-splicing factor ATP-dependent RNA helicase PRP16	3	7.1663	21	1	1.03148	1.01725	1.00235	1.03112	1.01014	1.01931	0	0.128386	0.049981	0.0264619	0.0768237	0.066951	0.131279
DHX57	Putative ATP-dependent RNA helicase DHX57	3	6.92719	16	1	1.00191	1.01744	1.02492	1.0175	1.03785	1.05541	0	0.091435	0.0119349	0.0626683	0.120513	0.113044	0.08785
DHX8	ATP-dependent RNA helicase DHX8	3	7.1112	23	1	0.966695	1.04986	1.09238	0.993429	0.948732	1.02025	0	0.0479666	0.0953808	0.145661	0.101598	0.164226	0.0782174
DHX9	ATP-dependent RNA helicase A	3	8.5388	56	1	0.985894	0.959975	0.955097	1.01821	1.09192	1.06065	0	0.0567762	0.0782531	0.11929	0.0498129	0.0130744	0.0787401
DIABLO	Diablo homolog, mitochondrial	3	7.28177	6	1	0.917308	0.942411	0.933416	0.9328	0.92929	0.920356	0	0.322251	0.157231	0.0914706	0.147974	0.624193	0.554996
DIAPH1	Protein diaphanous homolog 1	3	7.86996	44	1	1.01247	0.991844	1.00055	0.867022	0.768553	1.00465	0	0.0335235	0.0342491	0.0232572	0.0133464	0.0299383	0.0430594
DIAPH3	Protein diaphanous homolog 3	3	7.5383	28	1	1.06089	1.15118	1.16022	0.687834	0.618125	0.718999	0	0.0215604	0.152101	0.00496241	0.197047	0.134014	0.0168655
DICER1	Endoribonuclease Dicer	3	6.28785	5	1	1.01621	1.03709	0.99409	1.05487	1.04837	0.96295	0	0.238939	0.164281	0.24436	0.825075	0.481197	0.313799
DIDO1	Death-inducer obliterator 1	3	7.44963	37	1	1.0345	1.03555	1.03817	0.976092	0.989842	0.988317	0	0.062474	0.0490175	0.0477799	0.0632491	0.061108	0.0214568
DIEXF	Digestive organ expansion factor homolog	3	7.17366	14	1	0.997967	0.99646	0.990992	0.904678	1.00509	1.1471	0	0.0345276	0.103031	0.0557829	0.18284	0.0530642	0.13176
DIMT1	Probable dimethyladenosine transferase	3	7.30199	10	1	0.948963	0.952689	0.973662	0.829611	1.01297	1.1956	0	0.128615	0.102515	0.0745057	0.138087	0.14285	0.0842258
DIP2A	Disco-interacting protein 2 homolog A	3	6.13195	2	1	0.922804	0.982492	0.923966	1.01991	0.962581	0.990449	0	0.494697	0.342692	0.096523	0.0409027	0.102471	0.162173
DIP2B	Disco-interacting protein 2 homolog B	3	7.23417	24	1	0.98234	1.00662	0.976605	1.01912	1.05876	1.08023	0	0.00611673	0.0319656	0.0128121	0.115012	0.0100666	0.116345
DIS3	Exosome complex exonuclease RRP44	3	7.50857	26	1	0.994644	1.02682	1.00251	1.03437	0.993901	1.0006	0	0.0361344	0.0225034	0.0702301	0.0507354	0.0277306	0.0164399
DIS3L	DIS3-like exonuclease 1	3	5.57507	2	1	1.01439	1.06267	1.09707	1.06186	1.20964	1.18356	0	0.124914	0.040372	0.501641	0.527531	0.179258	0.661431
DIS3L2	DIS3-like exonuclease 2	3	6.64076	8	1	1.00496	0.960544	0.979902	1.06189	1.15727	1.09837	0	0.0436414	0.0359588	0.0180281	0.166516	0.11697	0.121699
DKC1	H/ACA ribonucleoprotein complex subunit 4	3	7.80856	21	1	0.960287	0.972374	0.991502	1.0281	1.14041	1.14086	0	0.0795455	0.00798858	0.0695785	0.0660141	0.0639263	0.199673
DLAT	Dihydrolipoyllysine-residue acetyltransferase component of pyruvate dehydrogenase complex, mitochondrial	3	7.81875	18	1	0.974166	0.979299	0.962076	1.0082	0.982308	0.937758	0	0.015392	0.0568663	0.115312	0.0776581	0.0568311	0.0874989
DLD	Dihydrolipoyl dehydrogenase, mitochondrial	3	8.31778	21	1	0.974782	0.976444	0.968078	0.998053	1.00379	0.97996	0	0.0891938	0.108619	0.125295	0.0364904	0.0196344	0.183515
DLG1	Disks large homolog 1	3	6.94618	11	1	1.0265	0.976435	0.957204	0.886834	0.845056	0.946319	0	0.14577	0.115843	0.0572611	0.291845	0.299016	0.241773
DLG3	Discs, large homolog 3 (Neuroendocrine-dlg, Drosophila)	3	6.49507	2	1	1.01697	1.00352	1.00669	1.08911	1.03424	0.920151	0	0.0255238	0.255176	0.262778	0.199828	0.119264	0.273054
DLG5	Disks large homolog 5	3	6.24045	4	1	0.961267	1.01987	1.05424	1.04582	0.915927	1.00285	0	0.173338	0.188345	0.330023	0.157694	0.20074	0.0847926
DLGAP5	Disks large-associated protein 5	3	7.05698	20	1	1.08555	1.14052	1.24095	1.66018	1.09226	0.865504	0	0.0958184	0.183882	0.0807513	0.277233	0.131606	0.107764
DLST	Dihydrolipoyllysine-residue succinyltransferase component of 2-oxoglutarate dehydrogenase complex, mitochondrial	3	8.04787	14	1	1.00687	0.988169	1.00318	1.06059	1.03587	0.946407	0	0.0209381	0.050134	0.0110579	0.01972	0.0514105	0.116187
DMAP1	DNA methyltransferase 1-associated protein 1	3	6.94186	12	1	1.04945	1.03917	1.15372	1.04334	1.14152	1.12096	0	0.106301	0.0413512	0.124243	0.0456616	0.03426	0.0817724
DMD	Dystrophin	3	7.15239	11	1	1.03526	1.0344	1.03923	0.966142	1.07969	1.10973	0	0.159877	0.114307	0.134025	0.329972	0.189391	0.0442649
DMXL1	DmX-like protein 1	3	6.54522	9	1	1.09159	1.14668	1.11507	1.16768	1.13374	1.07685	0	0.0665577	0.132518	0.13078	0.606403	0.163871	0.157798
DNA2	DNA replication ATP-dependent helicase/nuclease DNA2	3	6.1538	4	1	0.958648	1.07083	1.00359	0.769248	0.939878	0.818551	0	0.152071	0.103378	0.145538	0.33907	0.297307	0.452284
DNAAF2	Protein kintoun	3	6.0598	3	1	0.995447	0.948922	0.967414	1.12098	1.26975	1.10362	0	0.096955	0.155329	0.107533	0.165265	0.248187	0.258721
DNAAF5	Dynein assembly factor 5, axonemal	3	7.28695	18	1	0.978398	0.981627	0.964435	0.960299	1.13205	1.20475	0	0.0500617	0.124888	0.115203	0.108413	0.0536923	0.1091
DNAJA1	DnaJ homolog subfamily A member 1	3	8.24972	21	1	0.935686	0.998463	0.97316	1.14145	1.03981	0.917392	0	0.114652	0.142343	0.187759	0.07149	0.0996998	0.443963
DNAJA2	DnaJ homolog subfamily A member 2	3	8.22008	18	1	0.959851	0.978611	0.954403	1.0713	1.02886	0.979693	0	0.0416702	0.0745693	0.0797417	0.0544216	0.0945276	0.0365332
DNAJA3	DnaJ homolog subfamily A member 3, mitochondrial	3	7.76297	12	1	0.904727	0.965418	0.894389	0.934721	1.00792	1.06228	0	0.125754	0.0782965	0.12539	0.0482109	0.0391958	0.156133
DNAJB1	DnaJ homolog subfamily B member 1	3	7.92957	18	1	1.03554	0.968457	1.00996	1.12869	1.09825	0.993477	0	0.07913	0.0925499	0.0668684	0.0509916	0.11687	0.238045
DNAJB11	DnaJ homolog subfamily B member 11	3	8.05445	18	1	1.01665	0.968809	0.969987	1.06141	1.16532	1.12386	0	0.0921017	0.0423637	0.0595426	0.0779824	0.0679604	0.418576
DNAJB12	DnaJ (Hsp40) homolog, subfamily B, member 12	3	7.17087	14	1	1.01076	1.0141	1.00464	1.16791	1.14928	1.03253	0	0.0694811	0.0880681	0.0629394	0.00734313	0.00734784	0.174378
DNAJB14	DnaJ homolog subfamily B member 14	3	6.43043	5	1	1.02128	1.02553	1.0305	0.988921	1.02479	1.00162	0	0.155362	0.103621	0.121938	0.170752	0.101259	0.228622
DNAJB4	DnaJ homolog subfamily B member 4	3	7.84644	14	1	1.01872	1.08472	1.013	1.13763	0.973901	0.873289	0	0.0720342	0.0586797	0.0559926	0.100963	0.10754	0.21711
DNAJB6	DnaJ homolog subfamily B member 6	3	6.85849	5	1	0.896848	1.01832	0.989311	1.07339	1.12943	0.959381	0	0.1125	0.165901	0.0446429	0.0568703	0.0812636	0.233737
DNAJC1	DnaJ homolog subfamily C member 1	3	6.62645	7	1	0.987365	0.970576	1.00071	0.88248	1.05688	1.06562	0	0.143925	0.078626	0.113746	0.364736	0.110659	0.0492902
DNAJC10	DnaJ homolog subfamily C member 10	3	7.26927	16	1	0.994583	0.93588	0.952608	0.974903	0.964378	1.00131	0	0.077245	0.131002	0.179037	0.0457056	0.0729219	0.269077
DNAJC11	DnaJ homolog subfamily C member 11	3	7.42094	12	1	0.955456	0.951107	0.937682	1.03624	1.00698	1.02707	0	0.0918971	0.0439951	0.0419932	0.0922544	0.071961	0.0996042
DNAJC13	DnaJ homolog subfamily C member 13	3	7.37444	41	1	0.990575	1.03242	1.00185	0.979477	0.929275	0.925233	0	0.0135072	0.0613725	0.0649891	0.0172014	0.114608	0.192691
DNAJC15	DnaJ homolog subfamily C member 15	3	6.71434	5	1	0.936513	1.01168	0.998726	0.608997	0.971258	1.13201	0	0.342843	0.33373	0.243824	0.591355	0.923145	0.867392
DNAJC16	DnaJ (Hsp40) homolog, subfamily C, member 16	3	6.40596	7	1	0.98918	0.975235	0.97613	0.995564	1.01111	1.02238	0	0.138459	0.150718	0.149751	0.133794	0.289815	0.166797
DNAJC17	DnaJ homolog subfamily C member 17	3	6.42248	4	1	0.985123	0.922515	0.969255	0.925061	1.20612	1.09084	0	0.160068	0.127859	0.126165	0.36694	0.215121	0.180788
DNAJC19	Mitochondrial import inner membrane translocase subunit TIM14	3	7.25709	6	1	0.996576	0.955664	0.933068	1.0231	1.07813	0.967192	0	0.0961117	0.115768	0.153373	0.220796	0.887704	0.562577
DNAJC2	DnaJ homolog subfamily C member 2	3	7.59853	22	1	1.01142	1.01293	1.00552	1.05921	1.07689	1.09571	0	0.0308869	0.0188656	0.0954272	0.0895423	0.0299986	0.00504393
DNAJC21	DnaJ homolog subfamily C member 21	3	7.31785	11	1	1.01647	1.02677	1.01775	1.03369	1.08818	1.07805	0	0.0208702	0.0988781	0.144593	0.112472	0.109852	0.117367
DNAJC25	DnaJ homolog subfamily C member 25	3	6.51602	6	1	0.987198	1.02604	1.0581	1.06336	1.1515	1.13831	0	0.142872	0.117031	0.19422	0.0993474	0.157278	0.127407
DNAJC3	DnaJ homolog subfamily C member 3	3	7.53037	17	1	0.998564	0.958319	0.97319	0.93174	1.01598	1.10661	0	0.101015	0.0371235	0.158764	0.106327	0.0277854	0.340605
DNAJC6	Putative tyrosine-protein phosphatase auxilin	3	6.60046	6	1	0.955263	1.05187	1.04599	0.931564	0.837929	0.932905	0	0.0515392	0.0370233	0.124414	0.0424303	0.0720522	0.161792
DNAJC7	DnaJ homolog subfamily C member 7	3	8.04427	35	1	0.976968	0.950109	0.960505	1.03319	1.12978	1.07433	0	0.101846	0.0532049	0.0691362	0.0818965	0.00208236	0.078706
DNAJC8	DnaJ homolog subfamily C member 8	3	7.99078	12	1	1.01877	0.950443	0.952012	0.961217	1.05093	1.00045	0	0.101134	0.134908	0.158387	0.084918	0.227215	0.554848
DNAJC9	DnaJ homolog subfamily C member 9	3	7.57673	12	1	0.99002	0.994529	1.01909	1.01332	0.924733	0.917577	0	0.0940025	0.0259358	0.0351424	0.0645992	0.198763	0.288645
DNASE1L1	Deoxyribonuclease-1-like 1	3	5.81646	2	1	0.95652	1.02484	1.05794	1.05228	1.15373	1.06822	0	0.40873	1.0941	0.316867	0.737486	0.404319	0.49282
DNASE2	Deoxyribonuclease-2-alpha	3	7.13833	4	1	1.00553	0.94828	0.987601	0.883759	0.779182	0.895534	0	0.015037	0.0802163	0.0806671	0.277408	0.193786	0.0914517
DNM1L	Dynamin-1-like protein	3	7.981	34	1	0.995568	1.00186	0.987913	1.00806	0.94968	0.921026	0	0.0852342	0.102933	0.0598598	0.042584	0.0632366	0.155125
DNM2	Dynamin-2	3	7.61461	21	1	1.01912	0.994477	0.989345	1.02976	1.03781	1.06209	0	0.141557	0.069371	0.109544	0.0714725	0.0589966	0.0844536
DNMBP	Dynamin-binding protein	3	6.71569	15	1	1.01194	1.06492	1.09126	1.11369	1.00493	0.988832	0	0.0456648	0.161906	0.141539	0.0640378	0.0111267	0.110544
DNMT1	DNA (cytosine-5)-methyltransferase 1	3	7.66938	47	1	1.00172	1.0092	1.00952	0.943083	0.988394	1.07486	0	0.0394327	0.0125327	0.0469869	0.0360344	0.003	0.108305
DNPEP	Aspartyl aminopeptidase	3	6.8349	6	1	1.02454	1.01221	1.00554	1.11483	1.01998	1.0278	0	0.0651643	0.0872007	0.0699148	0.181051	0.0332736	0.16194
DNPH1	2'-deoxynucleoside 5'-phosphate N-hydrolase 1	3	7.86829	6	1	1.0293	0.986375	1.01894	1.00759	0.968238	0.942706	0	0.120515	0.103212	0.142801	0.139909	0.105235	0.0935283
DNTTIP1	Deoxynucleotidyltransferase terminal-interacting protein 1	3	6.48561	3	1	0.958535	0.970651	0.994924	1.02383	1.2355	1.15262	0	0.226142	0.285559	0.0883731	0.193343	0.360981	0.147278
DNTTIP2	Deoxynucleotidyltransferase terminal-interacting protein 2	3	7.62025	22	1	0.978422	0.988578	1.02512	0.683752	0.905056	1.27105	0	0.100571	0.0128732	0.105025	0.179192	0.00127949	0.0884127
DOCK1	Dedicator of cytokinesis protein 1	3	6.49693	6	1	1.03271	1.03166	1.0769	0.965875	0.992029	0.939318	0	0.0636408	0.230473	0.216702	0.104132	0.0514002	0.265035
DOCK10	Dedicator of cytokinesis protein 10	3	6.04525	6	1	1.00077	1.01333	0.938032	0.984951	0.90927	0.945917	0	0.115488	0.197159	0.198623	0.222501	0.0798249	0.304903
DOCK11	Dedicator of cytokinesis protein 11	3	6.45744	8	1	1.02742	1.0509	1.04352	0.951994	0.858206	0.96412	0	0.0729723	0.0769944	0.168377	0.0591886	0.241555	0.300825
DOCK5	Dedicator of cytokinesis protein 5	3	6.81979	17	1	0.974514	1.00464	1.01617	0.975274	0.951799	0.963389	0	0.0331066	0.0756318	0.0353524	0.0999832	0.0640515	0.167826
DOCK6	Dedicator of cytokinesis protein 6	3	5.64482	3	1	1.0502	1.00542	1.03424	1.00443	0.915113	1.01523	0	0.185295	0.208372	0.31981	0.340163	0.925425	0.47511
DOCK7	Dedicator of cytokinesis protein 7	3	7.33534	25	1	1.00791	1.03324	0.990427	0.929193	0.965194	1.03268	0	0.0406913	0.0262469	0.0318328	0.0442924	0.0404309	0.155575
DOCK9	Dedicator of cytokinesis protein 9	3	6.49151	7	1	0.991032	1.03464	0.974381	0.982706	0.982121	0.961639	0	0.118251	0.10689	0.0801311	0.129558	0.204766	0.252216
DOHH	Deoxyhypusine hydroxylase	3	6.86163	9	1	1.0752	1.00662	0.979884	1.05982	1.29568	1.03136	0	0.154408	0.0349103	0.130474	0.184911	0.619496	0.392956
DONSON	Protein downstream neighbor of Son	3	6.16012	2	1	0.997336	1.09787	1.06831	0.947402	0.598346	0.687924	0	0.22303	0.145367	0.277651	0.0529882	0.333716	0.458214
DPCD	Protein DPCD	3	6.80752	4	1	1.11384	1.12396	1.04782	0.987295	1.0667	1.03979	0	0.0489527	0.0916996	0.111904	0.120743	0.227874	0.181233
DPF2	Zinc finger protein ubi-d4	3	7.08987	13	1	0.996125	1.00349	0.989348	0.935739	1.04169	1.07655	0	0.215426	0.0527914	0.0661869	0.0139537	0.0149405	0.079563
DPH1	Diphthamide biosynthesis protein 1	3	6.82015	5	1	0.94693	0.968821	0.919158	1.00494	1.12299	1.11257	0	0.0367306	0.133678	0.0718664	0.0825771	0.140768	0.11289
DPH2	Diphthamide biosynthesis protein 2	3	7.13102	6	1	0.986489	0.977058	1.01428	1.08523	1.28435	1.17873	0	0.0428553	0.0384148	0.0813481	0.0808687	0.0870143	0.0436457
DPH5	Diphthine methyl ester synthase	3	7.52684	8	1	0.95964	0.979583	0.920492	1.11156	1.25606	1.13615	0	0.0562098	0.0379841	0.0663452	0.12956	0.0297279	0.0345468
DPH6	Diphthine--ammonia ligase	3	6.38451	4	1	1.03537	1.0143	1.02066	1.07923	1.34437	1.20291	0	0.21258	0.0707084	0.0749713	0.159907	0.0743266	0.166898
DPM1	Dolichol-phosphate mannosyltransferase subunit 1	3	7.6829	10	1	0.98193	1.00343	0.995636	1.04753	1.01601	0.969666	0	0.061671	0.164186	0.096214	0.0511797	0.0373273	0.115173
DPM3	Dolichol-phosphate mannosyltransferase subunit 3	3	7.57901	2	1	0.976593	0.932747	0.827334	0.957289	1.109	0.886169	0	0.505502	0.664864	0.316132	0.673936	0.533524	0.509893
DPP3	Dipeptidyl peptidase 3	3	7.68655	27	1	0.975293	0.997186	0.975334	1.02851	1.00422	0.997382	0	0.0410664	0.0312516	0.0187329	0.0381517	0.0503106	0.142184
DPP7	Dipeptidyl peptidase 2	3	6.75769	6	1	1.00229	1.06734	1.15943	1.1103	1.06665	1.22772	0	0.0258786	0.0373075	0.283022	0.0720489	0.137413	0.369382
DPP8	Dipeptidyl peptidase 8	3	6.36155	4	1	1.02136	1.10306	1.0729	1.01753	1.01667	1.04395	0	0.151492	0.118116	0.0710629	0.276703	0.24054	0.123267
DPP9	Dipeptidyl peptidase 9	3	7.24046	17	1	1.00548	0.991566	0.978219	0.989146	0.98433	0.964203	0	0.202242	0.166025	0.061096	0.260267	0.100111	0.185538
DPYD	Dihydropyrimidine dehydrogenase [NADP(+)]	3	6.33604	7	1	1.02644	1.0813	1.11286	0.931754	1.01275	0.919649	0	0.368428	0.544967	0.068473	1.02909	0.485443	0.363233
DPYSL2	Dihydropyrimidinase-related protein 2	3	7.84093	22	1	1.00792	1.01845	1.00985	0.998803	0.929221	0.960229	0	0.0192897	0.0100003	0.0236021	0.0257422	0.0465813	0.223855
DR1	Protein Dr1	3	7.10407	5	1	0.863738	1.00216	0.99102	0.918913	1.05203	0.832722	0	0.407265	0.544745	0.790802	0.590973	1.41006	1.08457
DRAP1	Dr1-associated corepressor	3	7.22008	5	1	0.983139	0.928621	0.979264	0.911016	1.22626	1.00739	0	0.092075	0.2388	0.307769	0.143225	0.929255	0.746661
DRG1	Developmentally-regulated GTP-binding protein 1	3	7.65995	18	1	0.97318	0.95368	0.949085	0.938561	1.06315	1.07266	0	0.0506636	0.0183796	0.021696	0.0466213	0.00157864	0.03372
DRG2	Developmentally-regulated GTP-binding protein 2	3	7.48763	13	1	0.98547	1.00694	0.975085	0.936465	0.963326	1.02927	0	0.0818797	0.0367034	0.0311765	0.0148276	0.0264198	0.147754
DROSHA	Ribonuclease 3	3	6.32344	6	1	1.02189	1.0303	0.941964	1.00633	1.01762	0.952399	0	0.108244	0.387559	0.177046	0.289266	0.278187	0.150108
DSCC1	Sister chromatid cohesion protein DCC1	3	6.3439	3	1	0.964549	0.991212	0.965489	0.891358	0.891685	0.76647	0	0.106881	0.248348	0.0839351	0.0415763	0.598245	0.384163
DSCR3	Down syndrome critical region protein 3	3	6.514	2	1	1.00194	1.02626	0.977344	1.00719	0.894974	1.10706	0	0.48344	0.365728	0.340099	0.24866	0.341511	0.393436
DSG2	Desmoglein-2	3	7.49754	24	1	0.982458	0.946215	0.969585	1.13805	0.986834	1.13123	0	0.0816796	0.201833	0.228586	0.0516791	0.00615682	0.209428
DSN1	Kinetochore-associated protein DSN1 homolog	3	6.67325	6	1	1.03024	0.998669	0.955959	0.846393	0.858381	0.901073	0	0.0571496	0.165217	0.022389	0.101473	0.365685	0.157324
DSP	Desmoplakin	3	7.81674	147	1	0.904939	0.924002	0.928816	0.84542	0.796912	0.966939	0	0.1269	0.0828546	0.0765715	0.064101	0.034478	0.307219
DST	Dystonin	3	7.19883	73	1	1.00728	1.05577	1.04072	1.01478	0.88658	0.921503	0	0.0390191	0.0450102	0.02012	0.102772	0.178136	0.148649
DSTN	Destrin	3	8.26532	13	1	0.973027	1.01204	0.955056	0.988484	0.943036	0.964765	0	0.0771507	0.073443	0.0503319	0.105128	0.068509	0.0359638
DTD1	D-tyrosyl-tRNA(Tyr) deacylase 1	3	7.04552	3	1	0.940426	0.981669	0.968845	1.08907	1.19421	1.0741	0	0.136877	0.0712296	0.132638	0.0466754	0.0225244	0.0598981
DTL	Denticleless protein homolog	3	7.09023	10	1	0.990768	0.897258	0.837925	0.777375	0.70934	0.816105	0	0.0276819	0.0479536	0.0318985	0.0482291	0.048022	0.0693465
DTNBP1	Dysbindin	3	6.81594	2	1	1.01626	1.01283	0.921452	0.836239	0.914645	0.935074	0	0.0476304	0.147111	0.186408	0.302671	0.142381	0.280842
DTWD1	DTW domain-containing protein 1	3	6.29967	4	1	0.923497	0.989742	0.942891	1.10514	1.23034	1.04267	0	0.158892	0.24526	0.285917	0.223628	0.0392112	0.239933
DTX2	Probable E3 ubiquitin-protein ligase DTX2	3	6.56468	2	1	1.00253	1.09584	1.0371	1.31891	1.18012	0.873145	0	0.196281	0.273927	0.202482	0.480105	0.0115359	0.198761
DTX3L	E3 ubiquitin-protein ligase DTX3L	3	6.88623	11	1	1.00203	0.972055	1.00016	0.837442	0.75237	0.782759	0	0.157236	0.0582436	0.059162	0.165807	0.00635509	0.199781
DTYMK	Thymidylate kinase	3	7.73385	11	1	0.980867	0.977356	0.973033	1.00349	0.952296	0.941732	0	0.0410189	0.0684448	0.0463205	0.0696329	0.0748835	0.0245897
DUS1L	tRNA-dihydrouridine(16/17) synthase [NAD(P)(+)]-like	3	6.44104	5	1	0.985223	0.978422	0.983253	1.07661	1.05165	0.971866	0	0.167191	0.20945	0.191143	0.409353	0.142447	0.178915
DUS2	tRNA-dihydrouridine(20) synthase [NAD(P)+]-like	3	6.38238	6	1	1.00105	1.05534	0.955304	1.06832	1.24771	1.19971	0	0.647129	0.215885	0.291205	0.384963	0.0578324	0.280561
DUS3L	tRNA-dihydrouridine(47) synthase [NAD(P)(+)]-like	3	7.12311	12	1	1.02532	1.01296	1.00378	1.09421	1.09678	1.0705	0	0.0542118	0.0570842	0.138027	0.0993076	0.0375002	0.164439
DUSP12	Dual specificity protein phosphatase 12	3	6.57594	6	1	0.996278	1.01723	0.982329	1.10603	1.18444	1.08012	0	0.168268	0.0404184	0.0624894	0.049781	0.0933775	0.17225
DUSP23	Dual specificity protein phosphatase 23	3	7.25861	7	1	1.00721	0.994732	0.948235	1.05721	1.05533	1.02397	0	0.0710329	0.0844464	0.200791	0.0719531	0.169633	0.175899
DUSP3	Dual specificity protein phosphatase 3	3	7.47776	7	1	0.988206	0.992426	0.931608	1.02936	0.943269	0.897473	0	0.0869381	0.0658097	0.181561	0.184603	0.192606	0.202493
DUSP9	Dual specificity protein phosphatase 9	3	6.6929	4	1	1.02563	0.964763	0.955818	0.882941	0.894783	0.88068	0	0.00870762	0.124853	0.112786	0.332553	0.131601	0.412833
DUT	Deoxyuridine 5'-triphosphate nucleotidohydrolase, mitochondrial	3	8.12071	14	1	0.974728	1.01292	0.989374	0.895225	0.89608	0.930852	0	0.043133	0.182416	0.0472419	0.1129	0.112409	0.11675
DVL2	Segment polarity protein dishevelled homolog DVL-2	3	6.54933	6	1	1.0102	0.98123	1.01842	0.834297	0.877086	0.9873	0	0.0391685	0.0429077	0.219737	0.173944	0.016814	0.0576704
DYM	Dymeclin	3	6.5149	4	1	1.01185	1.01195	0.987308	1.08109	1.04782	0.999807	0	0.109066	0.0263682	0.0763492	0.130924	0.070706	0.306021
DYNC1H1	Cytoplasmic dynein 1 heavy chain 1	3	8.02494	185	1	0.99829	1.03158	1.01045	1.03745	0.948572	0.986462	0	0.013042	0.039225	0.0292729	0.0122376	0.12769	0.261234
DYNC1I2	Cytoplasmic dynein 1 intermediate chain 2	3	7.72833	15	1	1.00912	0.980694	0.984956	1.01374	0.953032	0.967454	0	0.0386665	0.0980576	0.0439748	0.0460337	0.0994622	0.123859
DYNC1LI1	Cytoplasmic dynein 1 light intermediate chain 1	3	7.51055	17	1	0.976053	1.0063	0.97507	0.932846	0.994098	0.907606	0	0.0429121	0.119739	0.100044	0.0515404	0.0692057	0.258096
DYNC1LI2	Cytoplasmic dynein 1 light intermediate chain 2	3	7.41267	13	1	1.00789	0.953315	0.963802	0.921344	1.01838	0.945091	0	0.148685	0.0247643	0.0907291	0.160662	0.137459	0.10568
DYNLL1	Dynein light chain 1, cytoplasmic	3	7.84787	4	1	1.06691	0.934534	1.01979	1.05208	1.02651	0.965299	0	0.170017	0.107196	0.326922	0.073008	0.344941	0.3555
DYNLRB1	Dynein light chain roadblock-type 1	3	7.41132	5	1	1.06622	1.04708	1.03129	1.05397	0.922819	0.933669	0	0.167966	0.217768	0.20331	0.141341	0.0639203	0.330741
DYNLT1	Dynein light chain Tctex-type 1	3	6.54134	2	1	1.07995	1.10043	1.16495	1.07368	0.955469	0.959755	0	0.253474	0.138026	0.202253	0.295572	0.0795802	0.432563
DYRK1A	Dual specificity tyrosine-phosphorylation-regulated kinase 1A	3	6.81123	2	1	0.972937	1.06301	1.00706	0.97751	0.951113	0.942352	0	0.520063	0.1645	0.28583	0.280433	0.32739	0.0609219
E7EQ34|GOSR2	Uncharacterized protein	3	6.88256	4	1	1.00816	0.971636	0.999298	1.01794	1.0804	1.04031	0	0.318227	0.0534482	0.162616	0.225553	0.0471435	0.0916434
E9PI62|MTG1	Mitochondrial GTPase 1	3	6.56145	5	1	0.961645	0.931031	0.964579	1.05498	1.05639	1.03617	0	0.113091	0.108822	0.017357	0.235213	0.140236	0.0636115
E9PSI1	Uncharacterized protein	3	6.9733	8	1	0.980787	0.987305	1.00994	0.942435	0.882114	0.904951	0	0.0637155	0.215356	0.138372	0.311144	0.121766	0.0720533
EAPP	E2F-associated phosphoprotein	3	6.63563	3	1	0.963565	0.948824	0.989144	1.0662	1.17384	0.979874	0	0.0539612	0.134044	0.185669	0.0663766	0.168299	0.390328
EARS2	Probable glutamate--tRNA ligase, mitochondrial	3	6.96946	9	1	1.02175	1.02406	0.954166	1.17967	1.31711	1.29065	0	0.0794701	0.0619177	0.0391003	0.0229681	0.0329684	0.222985
EBNA1BP2	EBNA1 binding protein 2	3	7.9176	17	1	0.984222	0.969888	0.980685	0.591618	0.792313	1.41946	0	0.0451677	0.113721	0.0872708	0.181735	0.0517183	0.105739
EBP	3-beta-hydroxysteroid-Delta(8),Delta(7)-isomerase	3	6.79074	2	1	0.893154	0.871757	0.953571	1.05902	1.17459	1.04823	0	0.20798	0.298111	0.194324	0.272738	0.171585	0.229833
ECD	Protein ecdysoneless homolog	3	7.19458	12	1	0.992922	0.986014	0.983541	1.14817	1.15764	0.946864	0	0.0282241	0.0917097	0.109593	0.0449056	0.0318425	0.212256
ECE1	Endothelin-converting enzyme 1	3	7.05467	8	1	0.960666	0.949022	0.988045	0.930334	0.882639	0.967661	0	0.0395298	0.0258326	0.0659152	0.169299	0.107498	0.509235
ECE2	Endothelin-converting enzyme 2	3	6.67614	3	1	1.02628	1.03016	1.02877	1.23277	1.41106	1.2549	0	0.411523	0.279927	0.290549	0.134058	0.0773449	0.220569
ECEL1	Endothelin-converting enzyme-like 1	3	6.99665	10	1	0.933807	0.959503	0.94954	0.592455	0.665424	0.679047	0	0.111088	0.16178	0.0730325	0.0862883	0.0320732	0.509538
ECH1	Delta(3,5)-Delta(2,4)-dienoyl-CoA isomerase, mitochondrial	3	8.37031	16	1	0.985749	0.990674	0.967685	1.01749	1.02193	1.00512	0	0.0393559	0.110305	0.0728747	0.147704	0.0452385	0.101087
ECHDC1	Ethylmalonyl-CoA decarboxylase	3	7.22523	10	1	1.04908	0.981211	1.03029	1.06932	1.04394	0.979762	0	0.155301	0.109082	0.135657	0.121021	0.262966	0.107092
ECHS1	Enoyl-CoA hydratase, mitochondrial	3	8.49889	17	1	0.981081	0.963514	0.968474	1.0459	0.990429	0.922469	0	0.105694	0.072028	0.0512295	0.101016	0.133576	0.0509402
ECI1	Enoyl-CoA delta isomerase 1, mitochondrial	3	8.05693	7	1	1.02388	0.986635	0.997903	1.15895	1.07973	0.984009	0	0.0754047	0.0827965	0.0825256	0.0593651	0.0173633	0.0932584
ECI2	Enoyl-CoA delta isomerase 2, mitochondrial	3	7.73301	13	1	0.991641	1.00436	0.985857	1.04581	0.992141	0.959503	0	0.0425649	0.058876	0.0904602	0.0612343	0.0109786	0.131454
ECSIT	Evolutionarily conserved signaling intermediate in Toll pathway, mitochondrial	3	6.61245	5	1	1.04379	0.982756	0.96632	1.03991	1.14513	1.05856	0	0.20852	0.138118	0.268236	0.227511	0.0756295	0.0644393
ECT2	Protein ECT2	3	6.92045	14	1	1.07725	1.24273	1.36351	1.35037	1.03855	0.828133	0	0.0399329	0.139671	0.0316269	0.28401	0.0784615	0.14416
EDC3	Enhancer of mRNA-decapping protein 3	3	7.08744	11	1	1.08133	1.01797	1.03292	1.08025	1.20837	1.10697	0	0.118955	0.253288	0.0595241	0.180751	0.105685	0.280591
EDC4	Enhancer of mRNA-decapping protein 4	3	7.50202	24	1	0.996222	0.997177	0.995107	1.00479	1.00841	0.991239	0	0.0357151	0.0359085	0.0482576	0.102078	0.104714	0.050013
EDEM3	ER degradation-enhancing alpha-mannosidase-like protein 3	3	6.54427	10	1	0.999297	0.971596	0.94816	0.984786	0.951261	0.844094	0	0.0599384	0.0186377	0.0391357	0.017729	0.157904	0.295761
EDF1	Endothelial differentiation-related factor 1	3	7.9518	11	1	0.916504	0.88757	0.917496	0.919538	1.13138	1.06405	0	0.144142	0.05126	0.118179	0.230391	0.804563	0.733902
EDIL3	EGF-like repeat and discoidin I-like domain-containing protein 3	3	6.64418	2	1	0.904306	0.896935	1.06133	1.11283	1.11843	1.09104	0	0.19257	0.108663	0.249443	0.338151	0.455422	0.344532
EDRF1	Erythroid differentiation-related factor 1	3	6.4108	8	1	1.05212	1.11547	1.08509	1.07035	0.96705	0.93927	0	0.1756	0.178525	0.289446	0.290427	0.250889	0.0897716
EEA1	Early endosome antigen 1	3	7.87113	65	1	1.02804	0.98373	1.01543	0.995317	0.949195	0.956628	0	0.0656462	0.14295	0.123438	0.0653741	0.152845	0.179068
EED	Polycomb protein EED	3	7.21759	7	1	0.963568	1.00337	0.977322	1.00101	0.917184	0.939805	0	0.0348831	0.0766258	0.0471888	0.0578912	0.114382	0.0643586
EEF1B2	Elongation factor 1-beta	3	8.65686	9	1	0.971134	0.966039	0.992122	1.04365	1.00517	0.995307	0	0.147509	0.113782	0.141814	0.0721413	0.26651	0.30179
EEF1D	Elongation factor 1-delta	3	8.7178	18	1	0.980772	0.955399	0.976519	1.00447	1.05092	1.01079	0	0.0672261	0.0723904	0.0812028	0.1387	0.353609	0.366428
EEF1E1	Eukaryotic translation elongation factor 1 epsilon-1	3	7.48418	7	1	0.88767	0.929611	0.928814	0.990706	1.01887	0.972941	0	0.222217	0.366042	0.0686474	0.270758	0.591352	0.381187
EEF1G	Elongation factor 1-gamma	3	9.02853	28	1	1.00077	1.00094	0.977566	1.04649	1.11368	1.07266	0	0.0484231	0.0239181	0.0402668	0.0711454	0.073111	0.0505656
EEF2	Elongation factor 2	3	9.17852	66	1	1.09766	1.00847	1.0128	1.02988	1.06327	1.09703	0	0.0671865	0.0722673	0.0598664	0.0222445	0.0456051	0.0329173
EEF2K	Eukaryotic elongation factor 2 kinase	3	6.77329	5	1	1.03722	1.03958	1.04612	0.946828	0.919455	1.09543	0	0.149593	0.359107	0.0110763	0.737144	0.15151	0.304942
EEFSEC	Selenocysteine-specific elongation factor	3	7.14915	7	1	1.02659	1.00325	0.971779	1.02174	1.03389	1.01698	0	0.160217	0.0405567	0.0996107	0.0557022	0.175285	0.138734
EFEMP1	EGF-containing fibulin-like extracellular matrix protein 1	3	6.88301	7	1	1.01292	1.07956	1.08767	1.49383	1.38772	1.17375	0	0.11804	0.0666221	0.0946268	0.167825	0.305527	0.249146
EFHD2	EF-hand domain-containing protein D2	3	7.81535	13	1	0.999117	0.956349	0.960866	1.03043	1.0591	1.05665	0	0.0557441	0.078318	0.0752816	0.0288235	0.239403	0.143118
EFR3A	Protein EFR3 homolog A	3	6.16593	3	1	1.01043	1.10004	1.04507	0.96607	0.930767	0.893962	0	0.0435887	0.0721163	0.0549697	0.0619864	0.177057	0.24842
EFTUD1	Elongation factor Tu GTP-binding domain-containing protein 1	3	7.1465	19	1	0.988293	1.00286	0.989721	1.04255	1.07951	0.989597	0	0.124139	0.131483	0.0512097	0.102814	0.342459	0.235889
EFTUD2	116 kDa U5 small nuclear ribonucleoprotein component	3	8.1498	38	1	0.97356	0.990937	0.966169	1.07075	1.10313	1.05305	0	0.0264533	0.0506394	0.0212932	0.05479	0.0787138	0.100957
EGFR	Epidermal growth factor receptor	3	7.6283	32	1	0.974896	0.976604	0.986365	1.0391	1.08037	1.16943	0	0.154484	0.104406	0.112627	0.157532	0.0277436	0.0739856
EGLN1	Egl nine homolog 1	3	7.24875	11	1	1.01368	1.0519	1.04794	1.02763	0.9323	0.896975	0	0.0715901	0.116001	0.0537693	0.119745	0.119649	0.225955
EHBP1	EH domain-binding protein 1	3	6.42369	7	1	1.00007	0.98726	0.966116	0.723895	0.848806	1.01338	0	0.0102805	0.0547029	0.0485596	0.15785	0.0739085	0.0610819
EHBP1L1	EH domain-binding protein 1-like protein 1	3	6.96821	21	1	0.990387	1.01924	1.02239	0.896157	0.949079	1.0742	0	0.0449044	0.0512391	0.0364967	0.156139	0.0248238	0.379595
EHD1	EH domain-containing protein 1	3	7.62518	19	1	0.985236	1.00703	0.994431	1.09887	0.999055	0.968742	0	0.0584407	0.0596651	0.0902474	0.0745836	0.0299447	0.0907271
EHD2	EH domain-containing protein 2	3	7.47598	15	1	0.982832	1.02843	1.03398	0.701671	0.65402	0.816681	0	0.110391	0.0297568	0.0992456	0.227562	0.0450411	0.195909
EHD4	EH domain-containing protein 4	3	7.30368	14	1	0.969794	1.01775	1.0147	1.07595	0.985997	1.02764	0	0.167113	0.012803	0.0750232	0.115596	0.0726022	0.215974
EHMT1	Histone-lysine N-methyltransferase EHMT1	3	7.01548	8	1	0.995248	0.972755	1.00188	1.05796	1.07202	1.017	0	0.0683923	0.0980413	0.0523421	0.129533	0.0264475	0.0536009
EHMT2	Histone-lysine N-methyltransferase EHMT2	3	6.6048	11	1	0.970786	0.934193	0.93466	0.978	0.993518	1.02573	0	0.0739428	0.0367543	0.0594775	0.260912	0.13142	0.0478314
EI24	Etoposide-induced protein 2.4 homolog	3	7.15457	2	1	0.974612	0.973442	1.00681	1.0756	1.00156	0.996129	0	0.0822117	0.0370751	0.0955109	0.0897777	0.0436608	0.10326
EIF1AD	Probable RNA-binding protein EIF1AD	3	6.94808	5	1	0.987096	1.00863	0.968889	1.15224	1.13496	1.06753	0	0.0701708	0.0915265	0.136836	0.0753533	0.238906	0.177253
EIF1AX	Eukaryotic translation initiation factor 1A, X-chromosomal	3	8.51591	13	1	0.979091	0.958029	0.939519	1.03748	1.13785	1.06525	0	0.123994	0.248476	0.0917028	0.0472724	0.240127	0.12317
EIF2A	Eukaryotic translation initiation factor 2A	3	7.81743	22	1	0.959309	0.993652	0.974526	1.06099	1.20183	1.15944	0	0.0658626	0.0390604	0.0453706	0.0359652	0.0169592	0.122131
EIF2AK1	Eukaryotic translation initiation factor 2-alpha kinase 1	3	6.15847	4	1	0.999304	1.01513	1.01067	0.737082	0.878824	0.876512	0	0.364032	0.256763	0.397004	0.40212	0.630014	0.404175
EIF2AK2	Interferon-induced, double-stranded RNA-activated protein kinase	3	7.69808	15	1	0.972425	0.982831	0.98233	1.00189	0.930594	0.932426	0	0.146516	0.0834138	0.126051	0.0677784	0.151971	0.0570191
EIF2AK3	Eukaryotic translation initiation factor 2-alpha kinase 3	3	6.06031	2	1	1.04061	1.03863	1.01644	0.951231	1.4003	1.03379	0	0.440711	0.156143	0.168366	0.499106	0.470645	0.0936159
EIF2AK4	Eukaryotic translation initiation factor 2-alpha kinase 4	3	6.47107	9	1	0.997011	0.99037	0.997403	1.04035	1.03086	0.97442	0	0.0648296	0.0690451	0.0739983	0.0882837	0.1255	0.147032
EIF2B1	Translation initiation factor eIF-2B subunit alpha	3	7.80938	14	1	0.980119	1.01185	0.989491	1.0323	0.966988	0.963544	0	0.0864422	0.0434879	0.0446808	0.0507494	0.0305915	0.123099
EIF2B2	Translation initiation factor eIF-2B subunit beta	3	7.4323	9	1	0.952258	1.00959	0.981563	1.03304	1.00493	0.992854	0	0.025574	0.0443239	0.0434298	0.127975	0.176588	0.139666
EIF2B3	Translation initiation factor eIF-2B subunit gamma	3	7.19732	16	1	0.976936	0.965042	0.96604	1.06309	1.04507	1.03965	0	0.0166096	0.0347632	0.0692823	0.0258934	0.0366956	0.055334
EIF2B4	Translation initiation factor eIF-2B subunit delta	3	7.13391	13	1	0.995934	0.975264	0.985656	0.89086	0.958307	1.01151	0	0.0725405	0.0531225	0.0276645	0.0966241	0.0111584	0.0373771
EIF2B5	Translation initiation factor eIF-2B subunit epsilon	3	7.05822	9	1	1.04143	1.03693	0.996348	1.05455	1.07669	1.0557	0	0.00823686	0.101556	0.109722	0.0952397	0.139761	0.189472
EIF2D	Eukaryotic translation initiation factor 2D	3	7.17721	13	1	1.01809	1.02286	1.05492	1.03399	1.06092	1.04008	0	0.112365	0.145736	0.0511161	0.1675	0.120982	0.054364
EIF2S1	Eukaryotic translation initiation factor 2 subunit 1	3	8.3433	19	1	0.98242	0.974106	0.977942	1.00159	0.984384	0.933456	0	0.0445222	0.0240524	0.0279272	0.0271113	0.0190079	0.104044
EIF2S2	Eukaryotic translation initiation factor 2 subunit 2	3	8.20344	19	1	0.969894	0.972444	0.970482	0.929891	1.01144	1.06935	0	0.0777759	0.0768177	0.0321878	0.0438752	0.0901794	0.0506523
EIF2S3	Eukaryotic translation initiation factor 2 subunit 3	3	8.47259	22	1	0.985842	1.00758	0.988451	0.897021	0.973455	1.06543	0	0.0504487	0.0404489	0.0462918	0.0465783	0.0638435	0.0290711
EIF3A	Eukaryotic translation initiation factor 3 subunit A	3	8.21818	66	1	1.00388	1.01343	1.01244	0.968625	1.03286	1.13001	0	0.0676672	0.038418	0.00732439	0.0229608	0.0638749	0.0338915
EIF3B	Eukaryotic translation initiation factor 3 subunit B	3	8.32383	29	1	0.958601	0.983354	0.968192	0.976255	1.02933	1.07697	0	0.034816	0.106247	0.066791	0.0421481	0.0467303	0.096395
EIF3D	Eukaryotic translation initiation factor 3 subunit D	3	7.98373	23	1	0.991394	1.00638	0.982544	1.01849	1.07686	1.13262	0	0.104949	0.0100224	0.0442038	0.0437976	0.110908	0.104625
EIF3E	Eukaryotic translation initiation factor 3 subunit E	3	8.15116	20	1	0.979601	1.01791	0.975762	1.07614	1.12171	1.15864	0	0.0152909	0.0901712	0.0466556	0.0428272	0.0898417	0.0719882
EIF3F	Eukaryotic translation initiation factor 3 subunit F	3	8.12032	11	1	0.993744	0.988904	0.934565	1.08327	1.11288	1.06275	0	0.108793	0.0769751	0.0831649	0.162514	0.119237	0.237367
EIF3G	Eukaryotic translation initiation factor 3 subunit G	3	8.27238	20	1	0.985958	0.973617	0.966595	1.03196	1.10204	1.06643	0	0.0502928	0.0239444	0.0476502	0.075953	0.07908	0.0543064
EIF3H	Eukaryotic translation initiation factor 3 subunit H	3	8.09658	16	1	0.982795	0.994658	0.970909	0.987384	1.02108	1.13566	0	0.0567521	0.106912	0.15229	0.114275	0.00925741	0.116117
EIF3I	Eukaryotic translation initiation factor 3 subunit I	3	8.2319	20	1	0.991274	0.991961	0.979943	1.04304	1.10968	1.08289	0	0.212173	0.0415052	0.0368564	0.0351636	0.000396334	0.0907279
EIF3J	Eukaryotic translation initiation factor 3 subunit J	3	8.16483	15	1	0.95604	0.966505	0.913142	0.997819	1.05415	1.04669	0	0.033558	0.129168	0.0757336	0.0565335	0.442237	0.311476
EIF3K	Eukaryotic translation initiation factor 3 subunit K	3	8.07995	7	1	0.94825	0.979886	0.941221	1.11164	1.16758	1.1102	0	0.0526264	0.0959503	0.0798827	0.217391	0.0491775	0.142545
EIF3L	Eukaryotic translation initiation factor 3 subunit L	3	8.10215	26	1	0.996644	0.987891	0.981049	1.13895	1.18345	1.13548	0	0.218395	0.0903694	0.124301	0.0761687	0.0197828	0.0585454
EIF3M	Eukaryotic translation initiation factor 3 subunit M	3	8.09015	13	1	0.96801	0.964353	0.957819	1.09737	1.1635	1.09761	0	0.0693962	0.0638489	0.0167704	0.0787448	0.0014321	0.0195211
EIF4A1	Eukaryotic initiation factor 4A-I	3	8.74345	15	1	0.958133	0.998531	0.954084	1.04291	1.1025	1.12264	0	0.0228065	0.044811	0.0525609	0.0331353	0.0194568	0.0310337
EIF4A2	Eukaryotic initiation factor 4A-II	3	7.49336	8	1	0.95765	1.02164	0.960836	0.984392	0.987491	1.01028	0	0.0563772	0.0738056	0.054167	0.106736	0.132574	0.273676
EIF4A3	Eukaryotic initiation factor 4A-III	3	8.36025	23	1	0.967781	0.98597	0.996024	1.09369	1.04757	0.975973	0	0.0585547	0.0550124	0.102882	0.0273295	0.020339	0.0627894
EIF4B	Eukaryotic translation initiation factor 4B	3	8.57203	32	1	1.00285	0.950399	1.00337	1.04772	1.23594	1.16263	0	0.125766	0.28664	0.27765	0.144219	0.048623	0.149672
EIF4E	Eukaryotic translation initiation factor 4E	3	7.70223	8	1	1.01263	0.984691	1.03584	1.07432	1.18024	1.03887	0	0.122326	0.119194	0.0566213	0.127813	0.131667	0.109954
EIF4E2	Eukaryotic translation initiation factor 4E type 2	3	6.54969	5	1	0.908694	0.921603	0.943182	1.00434	0.977939	0.989153	0	0.140643	0.0727188	0.180483	0.0569646	0.110919	0.290344
EIF4ENIF1	Eukaryotic translation initiation factor 4E transporter	3	6.76905	10	1	1.00885	0.961286	0.961008	0.823427	0.887027	0.950086	0	0.173732	0.190376	0.115913	0.109895	0.097013	0.0943965
EIF4G1	Eukaryotic translation initiation factor 4 gamma 1	3	8.35126	55	1	0.989956	0.997714	1.00722	1.01388	1.07701	1.08262	0	0.0389481	0.087591	0.0334741	0.0199653	0.0187061	0.0376644
EIF4G2	Eukaryotic translation initiation factor 4 gamma 2	3	7.85966	35	1	0.983368	0.978417	0.966693	1.12274	1.26878	1.14454	0	0.0210261	0.0543057	0.0535327	0.0197735	0.044545	0.061468
EIF4G3	Eukaryotic translation initiation factor 4 gamma 3	3	7.37228	15	1	0.985117	0.985592	0.986126	1.02058	1.10292	1.12905	0	0.0730244	0.0683864	0.126205	0.149928	0.00377845	0.109342
EIF4H	Eukaryotic translation initiation factor 4H	3	8.35928	15	1	0.9824	0.974515	0.94499	1.00812	1.0223	0.959988	0	0.0836046	0.00990809	0.0575507	0.184333	0.350304	0.4338
EIF5	Eukaryotic translation initiation factor 5	3	7.9279	23	1	0.99774	1.01386	1.00732	1.12762	1.16392	1.19809	0	0.0154854	0.159474	0.114092	0.0796305	0.0932152	0.231335
EIF5A	Eukaryotic translation initiation factor 5A-1	3	9.00674	11	1	1.01426	0.966669	0.937399	1.04603	1.08449	1.04655	0	0.0683478	0.0375921	0.0966328	0.0454498	0.19237	0.111643
EIF5B	Eukaryotic translation initiation factor 5B	3	8.14878	44	1	1.00621	1.00055	0.987929	0.964015	1.03267	1.0511	0	0.0257986	0.0510992	0.00691637	0.0667074	0.0950603	0.0586814
EIF6	Eukaryotic translation initiation factor 6	3	8.11159	9	1	0.974539	1.01601	1.01063	1.07768	1.12332	1.06212	0	0.0444993	0.0768534	0.0908279	0.127979	0.130719	0.27369
ELAC2	Zinc phosphodiesterase ELAC protein 2	3	7.73737	25	1	0.981161	1.02666	0.972672	1.0067	1.05716	1.0415	0	0.0521599	0.00685285	0.137972	0.063738	0.00612594	0.0834764
ELAVL1	ELAV-like protein 1	3	8.10663	11	1	0.937112	0.955763	0.942534	0.916593	0.922685	0.984751	0	0.0439722	0.0368417	0.043075	0.0566671	0.0408344	0.0374897
ELAVL2	ELAV-like protein	3	6.80185	9	1	0.966522	1.03216	0.995459	0.946173	0.978366	0.98607	0	0.110569	0.224166	0.0901756	0.199392	0.014045	0.235304
ELL	RNA polymerase II elongation factor ELL	3	6.73967	8	1	1.05149	1.03515	1.02651	1.18105	1.23822	1.05841	0	0.158677	0.0543478	0.15498	0.196863	0.0257228	0.0553917
ELL2	RNA polymerase II elongation factor ELL2	3	6.41745	2	1	0.948307	1.35031	1.04582	1.0293	0.794519	0.759313	0	0.363243	0.396937	0.278657	0.311756	0.127151	0.34934
ELMO2	Engulfment and cell motility protein 2	3	7.06873	12	1	0.988575	1.01411	0.995723	0.983419	0.89877	0.965438	0	0.0320451	0.0504863	0.0490803	0.105405	0.122075	0.186501
ELMOD2	ELMO domain-containing protein 2	3	6.2763	3	1	0.963822	1.01458	0.920562	1.02304	1.03527	0.978383	0	0.123185	0.11012	0.180033	0.0255614	0.250873	0.378882
ELMSAN1	ELM2 and SANT domain-containing protein 1	3	6.63382	6	1	1.06883	0.972408	1.0504	1.04179	1.33158	1.27094	0	0.234751	0.0152286	0.0877322	0.175778	0.134027	0.0905349
ELOVL1	Elongation of very long chain fatty acids protein 1	3	6.85819	3	1	0.988378	0.962302	0.949896	1.05827	1.17392	1.08382	0	0.293848	0.22872	0.264719	0.177227	0.200335	0.128417
ELOVL5	Elongation of very long chain fatty acids protein	3	7.04323	4	1	0.958801	0.923048	0.887019	0.988933	1.20592	1.21827	0	0.116436	0.272936	0.195438	0.392293	0.277174	0.235461
ELP2	Elongator complex protein 2	3	7.20168	16	1	0.990646	1.03735	0.983058	1.1004	1.22777	1.13787	0	0.0250713	0.100158	0.125914	0.0417468	0.0453631	0.130483
ELP3	Elongator complex protein 3	3	7.24228	13	1	0.966318	0.995315	0.973363	1.09948	1.10189	1.14952	0	0.0714362	0.108843	0.0500274	0.0687014	0.171057	0.1397
ELP4	Elongator complex protein 4	3	6.93109	8	1	0.991436	1.05067	0.989065	0.921743	0.972267	0.959717	0	0.0660438	0.0742995	0.0557721	0.124675	0.199732	0.086032
ELP5	Elongator complex protein 5	3	6.69301	5	1	0.993906	1.04551	1.0111	1.0595	1.0151	1.00542	0	0.170071	0.0334971	0.0954437	0.252118	0.0907695	0.0788048
ELP6	Elongator complex protein 6	3	6.55805	5	1	1.01642	1.05519	0.978185	1.01945	0.90757	0.94082	0	0.267788	0.170702	0.272707	0.390654	0.404417	0.417639
EMC1	ER membrane protein complex subunit 1	3	7.57401	17	1	0.951063	0.995672	0.967577	1.02246	0.980221	0.994186	0	0.0465038	0.138818	0.0774497	0.0623769	0.0910812	0.132305
EMC10	ER membrane protein complex subunit 10	3	7.01563	4	1	0.964579	1.01062	0.929981	0.956682	0.93661	0.911234	0	0.228577	0.18012	0.101931	0.117226	0.0981555	0.0660783
EMC2	ER membrane protein complex subunit 2	3	7.37527	10	1	0.987414	1.00681	0.973994	1.06163	1.04031	0.98275	0	0.065182	0.036535	0.106686	0.0893073	0.0639292	0.22674
EMC3	ER membrane protein complex subunit 3	3	6.92442	7	1	0.959673	0.897617	0.929939	0.99555	0.95918	0.966261	0	0.0755951	0.184881	0.0596349	0.183581	0.220981	0.218531
EMC4	ER membrane protein complex subunit 4	3	7.01519	4	1	0.982634	0.956355	0.951359	0.986548	1.04135	1.00688	0	0.186441	0.350221	0.262003	0.05877	0.147489	0.31049
EMC6	ER membrane protein complex subunit 6	3	7.11666	3	1	0.989488	0.979926	1.00121	1.01385	1.04571	0.987575	0	0.0237515	0.195301	0.0103888	0.0287496	0.0457307	0.0234872
EMC7	ER membrane protein complex subunit 7	3	7.40564	7	1	0.988042	1.00876	0.972573	1.01956	0.998325	1.00628	0	0.0239657	0.158264	0.116034	0.106433	0.108997	0.325842
EMC8	ER membrane protein complex subunit 8	3	7.44619	8	1	1.02235	0.989695	0.970732	1.06636	1.05926	1.04571	0	0.0348593	0.0558349	0.0838715	0.00972459	0.0428592	0.0497687
EMD	Emerin	3	8.00739	12	1	0.985816	0.9923	0.968501	0.986407	1.0133	1.01138	0	0.0364303	0.0567924	0.0512687	0.143734	0.0136107	0.087555
EMG1	Ribosomal RNA small subunit methyltransferase NEP1	3	7.96846	12	1	0.970857	0.979107	0.963459	0.972163	1.1547	1.25316	0	0.014911	0.0945416	0.0364467	0.103034	0.0272827	0.104097
EML1	Echinoderm microtubule-associated protein-like 1	3	6.26618	3	1	0.992063	1.0231	1.02389	0.703738	0.651871	0.908632	0	0.198797	0.0610052	0.0516623	0.385779	0.127275	0.28416
EML2	Echinoderm microtubule-associated protein-like 2	3	7.2777	13	1	1.00721	1.01115	1.01529	1.04192	1.13884	1.13398	0	0.0400627	0.184865	0.0529118	0.100355	0.198792	0.511205
EML3	Echinoderm microtubule associated protein like 3	3	6.61932	10	1	1.03133	1.00139	1.02433	0.999924	1.00082	1.00208	0	0.0893226	0.0662834	0.019654	0.0529817	0.0888628	0.155683
EML4	Echinoderm microtubule-associated protein-like 4	3	7.54496	25	1	0.999943	1.00604	0.992321	0.986655	1.0463	1.09003	0	0.00631047	0.0396359	0.0177376	0.0779612	0.0130182	0.088461
EMSY	BRCA2-interacting transcriptional repressor EMSY	3	6.39409	7	1	0.998995	0.99171	0.982569	0.944177	0.823339	0.879141	0	0.120091	0.0840168	0.152313	0.481446	0.0332883	0.100144
ENAH	Protein enabled homolog	3	7.73611	19	1	0.992469	0.987001	0.977431	0.946575	1.05648	1.07908	0	0.0387117	0.173866	0.0960585	0.0619924	0.0545535	0.247491
ENDOD1	Endonuclease domain-containing 1 protein	3	6.93134	8	1	0.983478	0.94616	0.972925	0.941683	1.01901	1.0866	0	0.23204	0.282864	0.186364	0.482141	0.301896	0.362938
ENDOG	Endonuclease G, mitochondrial	3	6.73934	3	1	0.963759	0.988443	0.996588	0.72258	0.611032	0.811171	0	0.132133	0.161059	0.0723564	0.403485	0.370807	0.413903
ENG	Endoglin	3	6.18203	2	1	0.884122	0.915754	0.956936	1.01206	0.947865	1.05982	0	0.300196	0.174601	0.273664	0.229834	0.509133	0.424069
ENGASE	Cytosolic endo-beta-N-acetylglucosaminidase	3	6.38097	7	1	0.98531	0.956698	0.987485	1.06286	1.1064	1.11547	0	0.176577	0.0314606	0.0372659	0.141413	0.167963	0.191301
ENO1	Alpha-enolase	3	9.44086	28	1	1.18689	0.990554	1.03412	1.08703	1.09137	1.07822	0	0.0580358	0.0959201	0.053149	0.0586358	0.000624734	0.0514361
ENO3	Beta-enolase	3	7.79034	8	1	1.12059	0.991157	1.01458	1.08752	1.09065	1.06828	0	0.0970683	0.114933	0.072603	0.148888	0.0287892	0.0717929
ENOPH1	Enolase-phosphatase E1	3	7.45866	6	1	1.08362	0.985911	0.982888	1.05446	0.974784	0.9821	0	0.189319	0.0358985	0.0419504	0.0574469	0.238	0.217968
ENOSF1	Mitochondrial enolase superfamily member 1	3	7.0928	11	1	0.970376	1.00048	0.987873	0.971911	0.998586	0.97585	0	0.180119	0.0685581	0.109711	0.124887	0.157746	0.282587
ENSA	Alpha-endosulfine	3	6.8896	6	1	0.90033	0.934673	0.934179	0.82686	1.00386	0.857823	0	0.143493	0.255111	0.302761	0.419809	0.991094	0.477211
ENTHD2	AP-4 complex accessory subunit tepsin	3	6.33197	4	1	1.06094	0.975543	1.04039	1.09493	1.22991	1.0496	0	0.191347	0.117777	0.0461489	0.239633	0.123556	0.0768913
ENY2	Transcription and mRNA export factor ENY2	3	7.45763	5	1	1.00088	0.905139	0.956197	0.737007	0.779006	0.886319	0	0.218547	0.231309	0.411615	0.168826	0.57359	0.509557
EOGT	EGF domain-specific O-linked N-acetylglucosamine transferase	3	6.48925	5	1	1.01507	0.995503	0.985054	0.973084	1.02044	0.964495	0	0.182757	0.0374593	0.0209614	0.291933	0.126701	0.0982763
EP300	Histone acetyltransferase p300	3	6.70088	9	1	1.03361	1.04014	1.06909	1.06364	1.1627	1.15375	0	0.106358	0.151563	0.146125	0.110698	0.0238518	0.323589
EP400	E1A-binding protein p400	3	6.72997	12	1	0.987047	0.981007	1.00532	0.938865	1.14132	1.08839	0	0.0822725	0.0609753	0.0336385	0.197735	0.0117434	0.124809
EPB41	Protein 4.1	3	6.91145	10	1	0.994638	0.951116	0.938183	0.90444	0.962713	1.03445	0	0.124285	0.101421	0.0892092	0.15904	0.0595467	0.0823814
EPB41L1	Band 4.1-like protein 1	3	7.30613	19	1	0.992964	1.00605	1.02073	1.07117	1.05315	1.03726	0	0.00771385	0.0771185	0.0702633	0.102186	0.033533	0.280063
EPB41L2	Band 4.1-like protein 2	3	7.69093	33	1	1.00786	1.02466	1.01011	0.983015	0.940684	1.06363	0	0.0769484	0.0561788	0.047052	0.110461	0.0512406	0.0754913
EPB41L5	Band 4.1-like protein 5	3	6.15306	3	1	1.00604	1.06227	1.02207	0.95183	0.833785	0.886052	0	0.495513	0.252655	0.734075	0.694989	0.346849	1.32994
EPDR1	Mammalian ependymin-related protein 1	3	6.92148	3	1	0.941696	0.955181	0.984407	0.910359	1.05768	0.830107	0	0.0812249	0.099779	0.205668	0.127721	0.121319	0.121128
EPHA2	Ephrin type-A receptor 2	3	6.54057	5	1	1.0356	1.27838	1.09589	1.42425	1.88003	1.43006	0	0.226679	0.381424	0.0670652	0.360958	0.106859	0.984013
EPHB4	Ephrin type-B receptor 4	3	6.71756	11	1	1.00614	0.987741	0.985624	0.967035	0.847841	1.01124	0	0.0330353	0.153563	0.125388	0.0604567	0.265068	0.186315
EPHX1	Epoxide hydrolase 1	3	7.81128	15	1	0.954488	0.964109	0.974808	0.973808	0.787913	0.785899	0	0.07321	0.152246	0.108392	0.0320904	0.0624878	0.29718
EPN1	Epsin-1	3	6.94106	8	1	0.946936	0.954837	0.985204	0.970494	0.903087	0.97818	0	0.138472	0.120287	0.220638	0.166159	0.172076	0.148418
EPN2	Epsin-2	3	6.19733	2	1	0.953629	0.969956	1.02138	1.05323	0.972065	0.826764	0	0.230369	0.092564	0.0714652	0.0780412	0.150424	0.0479223
EPPK1	Epiplakin	3	8.474	100	1	1.02719	1.06291	1.06447	1.16177	1.01685	0.966722	0	0.0375509	0.0501489	0.0707945	0.0240532	0.076086	0.0805971
EPRS	Bifunctional glutamate/proline--tRNA ligase	3	8.53414	80	1	1.003	1.00982	1.00484	0.998713	1.02595	1.08567	0	0.0848403	0.0237384	0.0444238	0.0889285	0.0607859	0.271615
EPS15	Epidermal growth factor receptor substrate 15	3	6.93412	17	1	1.01446	0.99473	0.955581	0.997134	1.00019	0.996391	0	0.0400445	0.021244	0.0451444	0.100802	0.0216946	0.050585
EPS15L1	Epidermal growth factor receptor substrate 15-like 1	3	7.14928	17	1	1.00483	0.982138	0.965801	1.008	1.04361	1.07849	0	0.0644604	0.0702622	0.101473	0.231438	0.317496	0.204843
EPS8L2	Epidermal growth factor receptor kinase substrate 8-like protein 2	3	7.81881	18	1	1.01711	1.0326	1.01443	1.02763	0.958085	0.930264	0	0.0116442	0.155865	0.140569	0.0862225	0.0654264	0.101625
ERAL1	GTPase Era, mitochondrial	3	7.05639	6	1	1.05901	1.02162	1.01648	1.11214	1.16226	1.03844	0	0.0570686	0.0628543	0.0567621	0.0578489	0.0592419	0.0848146
ERAP1	Endoplasmic reticulum aminopeptidase 1	3	7.10201	11	1	1.00101	0.995845	0.998828	0.974854	0.916566	0.951619	0	0.00888075	0.025348	0.0709273	0.00623591	0.132358	0.210028
ERBB2	Receptor tyrosine-protein kinase erbB-2	3	6.14235	5	1	1.11698	1.00369	0.951444	0.987305	0.782333	0.919645	0	0.316061	0.128794	0.202256	0.145111	0.146999	0.358225
ERBB2IP	Protein LAP2	3	7.01982	23	1	0.956725	1.06934	1.09023	1.07256	0.986664	1.0908	0	0.0834837	0.0359998	0.0293198	0.0938952	0.0297217	0.17551
ERC1	ELKS/Rab6-interacting/CAST family member 1	3	7.38415	31	1	1.00825	1.00279	1.02323	1.03207	0.984302	0.994057	0	0.0316276	0.135051	0.11843	0.0764434	0.0654823	0.167634
ERCC1	DNA excision repair protein ERCC-1	3	6.38297	3	1	1.04267	1.03838	1.03992	0.998924	1.02218	0.917561	0	0.190112	0.0539937	0.107786	0.320254	0.139018	0.127713
ERCC2	TFIIH basal transcription factor complex helicase XPD subunit	3	6.83069	14	1	1.00894	0.982428	1.01407	1.08799	1.04713	1.03164	0	0.0804574	0.0566377	0.0606239	0.0708866	0.0843167	0.0548151
ERCC3	TFIIH basal transcription factor complex helicase XPB subunit	3	6.86261	8	1	0.971172	1.02903	0.977358	0.962336	1.02878	0.972835	0	0.173235	0.30285	0.108299	0.0335264	0.0813476	0.191556
ERCC4	DNA repair endonuclease XPF	3	6.70095	6	1	0.980521	1.00936	1.01546	1.01854	1.03467	0.977612	0	0.147339	0.164608	0.156689	0.0957882	0.122298	0.12104
ERCC5	DNA repair protein-complementing XP-G cells	3	6.84564	13	1	1.02786	1.03037	1.02681	1.06756	1.00465	0.938112	0	0.0817549	0.149129	0.16022	0.164094	0.00229321	0.100912
ERCC6	Protein ERCC6-PGBD3	3	6.90925	18	1	1.02226	1.05277	1.0796	1.06826	1.00686	1.00632	0	0.0477259	0.0157646	0.0159511	0.0269819	0.169218	0.212129
ERCC6L	DNA excision repair protein ERCC-6-like	3	6.61096	12	1	1.05474	1.03342	1.03688	0.833078	0.835752	0.918289	0	0.1383	0.127994	0.150836	0.386281	0.28631	0.108379
ERGIC1	Endoplasmic reticulum-Golgi intermediate compartment protein 1	3	7.71377	8	1	0.961873	0.972234	0.951816	1.02256	1.00448	1.00218	0	0.0727122	0.0780347	0.0605274	0.0574352	0.0548713	0.0731586
ERGIC2	Endoplasmic reticulum-Golgi intermediate compartment protein 2	3	6.78287	3	1	1.05384	1.04109	1.07802	1.05902	1.08598	0.970497	0	0.0982184	0.258467	0.164066	0.218909	0.147902	0.272459
ERGIC3	Endoplasmic reticulum-Golgi intermediate compartment protein 3	3	7.38638	11	1	0.983302	1.00999	0.996001	0.999804	0.96214	0.91496	0	0.0657056	0.0983289	0.0924458	0.104579	0.0774759	0.177704
ERH	Enhancer of rudimentary homolog	3	8.23336	5	1	1.08045	0.96646	1.0752	1.01479	0.958838	1.08166	0	0.345853	0.406276	0.097491	0.215389	0.384754	0.249715
ERI1	3'-5' exoribonuclease 1	3	6.94806	7	1	1.07291	1.03008	1.05899	0.967519	0.946689	0.95175	0	0.124779	0.0556067	0.0597054	0.0709329	0.0455956	0.151594
ERI3	ERI1 exoribonuclease 3	3	6.90646	4	1	1.01959	1.03362	0.960401	1.08574	1.20184	1.08725	0	0.134543	0.0947504	0.0856885	0.157883	0.274889	0.121665
ERLEC1	Endoplasmic reticulum lectin 1	3	7.07466	9	1	1.01339	1.02663	1.01998	1.07224	1.01384	0.96975	0	0.00879606	0.126026	0.127825	0.111403	0.0418626	0.0730404
ERLIN1	Erlin-1	3	7.39252	11	1	0.984231	0.979764	0.939862	0.953721	0.954011	0.974914	0	0.0552468	0.0306892	0.0480334	0.0825781	0.0398397	0.0474238
ERLIN2	Erlin-2	3	7.35457	13	1	0.976774	1.00438	0.961716	1.01759	1.01647	1.02724	0	0.0967379	0.132752	0.0994387	0.0575058	0.0300266	0.0579104
ERMP1	Endoplasmic reticulum metallopeptidase 1	3	7.29322	10	1	0.998874	0.996645	0.96778	0.936794	0.886637	0.921649	0	0.0540485	0.21822	0.0830435	0.0959939	0.263116	0.243702
ERO1A	ERO1-like protein alpha	3	7.6295	15	1	0.984275	0.980096	0.96056	0.994434	0.974894	0.939078	0	0.0893892	0.0696657	0.0242541	0.115556	0.0826789	0.333703
ERP29	Endoplasmic reticulum resident protein 29	3	8.3816	12	1	0.982276	0.967625	0.972181	1.014	0.918806	0.867349	0	0.101109	0.07456	0.0635962	0.152596	0.355723	0.226219
ERP44	Endoplasmic reticulum resident protein 44	3	7.99858	15	1	1.01506	0.992706	1.00038	1.05766	1.00357	0.996644	0	0.0410856	0.0359504	0.0514556	0.0708509	0.102783	0.250795
ESCO2	N-acetyltransferase ESCO2	3	6.82234	12	1	1.07061	1.12668	0.938732	0.325676	0.409197	0.481156	0	0.114278	0.104459	0.184525	0.698768	0.452745	0.234935
ESD	S-formylglutathione hydrolase	3	7.74104	7	1	0.990446	0.997443	0.955191	1.04095	1.08428	1.06545	0	0.0403408	0.0121562	0.0779844	0.103555	0.052591	0.138672
ESF1	ESF1 homolog	3	6.9342	15	1	0.97333	0.986568	0.978104	0.900758	1.07551	1.21276	0	0.137809	0.0217378	0.0410764	0.220211	0.139265	0.0780152
ESPL1	Separin	3	6.82195	22	1	1.05612	1.14526	1.2999	1.6973	1.17107	0.881146	0	0.21705	0.158895	0.082672	0.330101	0.256263	0.0985517
ESRP2	Epithelial splicing regulatory protein 2	3	7.06399	12	1	1.00131	1.00933	1.00655	0.892636	0.968724	1.10055	0	0.170085	0.207417	0.160066	0.0477968	0.0495702	0.136404
ESYT1	Extended synaptotagmin-1	3	8.02663	33	1	0.974126	0.984743	0.993681	1.00103	0.951517	0.990532	0	0.0441661	0.0767693	0.0247173	0.0693272	0.0918659	0.196543
ESYT2	Extended synaptotagmin-2	3	7.54227	22	1	0.987776	0.987673	0.973342	1.02172	1.03342	1.07374	0	0.057624	0.0205947	0.0385856	0.137118	0.0968768	0.170939
ETF1	Eukaryotic peptide chain release factor subunit 1	3	8.27862	19	1	0.9925	1.0146	0.990517	1.04951	0.99791	1.03263	0	0.0282967	0.067626	0.0396825	0.0586515	0.0674204	0.142122
ETFA	Electron transfer flavoprotein subunit alpha, mitochondrial	3	8.29774	16	1	0.973044	0.983667	0.967665	1.0341	0.977956	0.959322	0	0.046131	0.031395	0.0189419	0.0575352	0.0233729	0.0473193
ETFB	Electron transfer flavoprotein subunit beta	3	8.20456	15	1	1.01144	0.983661	0.992407	0.975894	0.93754	0.918538	0	0.072524	0.0648436	0.0224302	0.0740902	0.0318875	0.104047
ETFDH	Electron transfer flavoprotein-ubiquinone oxidoreductase, mitochondrial	3	7.00237	12	1	0.998405	1.04392	1.01789	1.0541	0.986012	0.975152	0	0.116821	0.0454353	0.0672058	0.0924208	0.214726	0.107344
ETHE1	Persulfide dioxygenase ETHE1, mitochondrial	3	7.43429	9	1	1.00423	1.02213	0.990456	1.03984	0.838472	0.808624	0	0.117679	0.0476771	0.0444157	0.0646334	0.160353	0.214848
ETNK1	Ethanolamine kinase 1	3	6.89225	6	1	0.986712	1.03396	0.935789	0.959724	1.03144	0.93872	0	0.171592	0.0572286	0.0352976	0.0333874	0.113024	0.196207
EVI5	Ecotropic viral integration site 5 protein homolog	3	6.18787	2	1	1.006	0.91395	0.992633	0.902124	1.09243	1.05675	0	0.0645925	0.247542	0.184037	0.335512	0.261333	0.363646
EVPL	Envoplakin	3	6.55263	16	1	1.04701	1.06291	1.13693	0.706159	0.599461	0.79765	0	0.0137236	0.0176856	0.0569214	0.196974	0.533472	0.100607
EWSR1	RNA-binding protein EWS	3	8.09279	8	1	1.00715	0.99518	1.02628	1.0219	1.02497	1.10021	0	0.278614	0.107641	0.0451225	0.158652	0.0693218	0.0402115
EXD2	Exonuclease 3'-5' domain-containing protein 2	3	6.31393	6	1	1.02696	1.00451	1.0434	0.969537	1.05013	1.11345	0	0.0619859	0.129409	0.124297	0.342499	0.41396	0.0878529
EXO1	Exonuclease 1	3	6.44306	9	1	0.984712	1.08077	1.12775	0.443189	0.656348	0.873343	0	0.0305901	0.0639678	0.114259	0.65728	0.282849	0.356982
EXOC1	Exocyst complex component 1	3	7.03267	14	1	0.981474	1.00285	0.997258	0.991155	0.950863	0.927739	0	0.098338	0.0994313	0.0719008	0.0258128	0.120704	0.13536
EXOC2	Exocyst complex component 2	3	6.97603	13	1	1.00814	1.00455	1.01613	0.988305	0.956189	0.988855	0	0.141189	0.0432201	0.0945132	0.147166	0.170499	0.179465
EXOC3	Exocyst complex component 3	3	7.03963	14	1	1.00452	1.04372	1.03631	0.935594	0.890878	0.997499	0	0.112409	0.0266689	0.0328041	0.186714	0.191141	0.110609
EXOC4	Exocyst complex component 4	3	6.97616	14	1	0.9981	1.02848	1.04414	0.991609	0.959121	0.981298	0	0.0551954	0.0766703	0.0811652	0.0666679	0.019493	0.0997697
EXOC5	Exocyst complex component 5	3	7.21484	17	1	1.00812	1.03682	1.02705	0.972138	0.903748	0.954457	0	0.0115804	0.0316085	0.0235063	0.0360801	0.00875368	0.0483151
EXOC6	Exocyst complex component 6	3	6.85384	8	1	1.00599	1.01833	1.00674	1.039	1.02892	1.03264	0	0.115844	0.0755951	0.0787845	0.0921725	0.133596	0.116376
EXOC6B	Exocyst complex component 6B	3	6.49745	5	1	1.01083	1.01087	1.00632	0.749741	0.699659	0.875693	0	0.142302	0.0788081	0.211395	0.434367	0.220244	0.189154
EXOC7	Exocyst complex component 7	3	7.16301	14	1	0.979478	1.01662	1.04867	0.991247	0.873043	0.941471	0	0.0573519	0.112098	0.0376356	0.131432	0.160563	0.0479156
EXOC8	Exocyst complex component 8	3	7.08208	19	1	1.06811	1.09605	1.06496	1.00631	0.961303	0.999797	0	0.0671322	0.0474987	0.0445957	0.0632366	0.0619684	0.13563
EXOG	Nuclease EXOG, mitochondrial	3	6.56448	4	1	0.964705	1.00488	0.940428	0.919812	0.932944	0.938468	0	0.234652	0.260208	0.0543899	0.0910484	0.0429855	0.211078
EXOSC1	Exosome complex component CSL4	3	6.99235	6	1	0.952845	0.966939	0.958076	0.950001	1.05107	1.05771	0	0.177741	0.238375	0.235666	0.0860468	0.0267394	0.18033
EXOSC10	Exosome component 10	3	7.50529	27	1	1.00586	1.00093	1.00317	0.985802	1.04319	1.03978	0	0.0280193	0.064325	0.128547	0.0109449	0.0353727	0.0825826
EXOSC2	Exosome complex component RRP4	3	7.3028	10	1	0.992476	0.976551	0.988604	1.05668	1.11178	0.968587	0	0.0174261	0.0682287	0.0080403	0.0243266	0.0209473	0.100916
EXOSC3	Exosome complex component RRP40	3	7.11096	6	1	0.928135	0.969491	0.966515	1.04609	1.13766	1.0202	0	0.0430619	0.169265	0.0774491	0.235269	0.115001	0.0652972
EXOSC4	Exosome complex component RRP41	3	7.52538	9	1	0.96246	0.952443	0.950814	1.00126	1.06502	1.03789	0	0.0891662	0.0929661	0.108776	0.0244583	0.0396891	0.02028
EXOSC5	Exosome complex component RRP46	3	7.19186	5	1	0.99855	0.96321	0.997533	1.05653	1.08303	1.02603	0	0.0871322	0.135389	0.0515836	0.157225	0.0885852	0.0637952
EXOSC6	Exosome complex component MTR3	3	7.33105	7	1	0.994112	0.99055	0.984681	0.98004	1.01404	0.95327	0	0.0913869	0.0467766	0.110524	0.0922705	0.327131	0.310123
EXOSC7	Exosome complex component RRP42	3	7.50298	11	1	0.983719	1.00211	0.950251	1.09107	1.08958	1.04043	0	0.110733	0.0489651	0.0432236	0.100223	0.118056	0.0787992
EXOSC8	Exosome complex component RRP43	3	7.46981	9	1	0.979967	0.982996	0.972531	0.976039	1.01471	1.00436	0	0.0908038	0.0902867	0.02174	0.121001	0.093326	0.0791454
EXOSC9	Exosome complex component RRP45	3	7.64414	11	1	0.978577	0.989146	0.973605	0.965662	0.984638	1.0344	0	0.117556	0.026812	0.0329225	0.0578475	0.138818	0.0743491
EXT2	Exostosin-2	3	6.09277	3	1	1.02765	0.972431	0.995131	0.91335	0.88661	0.865191	0	0.288392	0.112449	0.189636	0.484275	0.575968	0.194377
EXTL2	Exostosin-like 2	3	6.4448	3	1	1.03026	1.05652	1.0312	1.11872	1.03232	1.14443	0	0.151706	0.115712	0.0247704	0.112104	0.357827	0.462121
EZH2	Histone-lysine N-methyltransferase EZH2	3	6.87841	8	1	0.969503	1.01235	1.00199	0.940648	1.09093	0.966867	0	0.0936796	0.137434	0.130179	0.257008	0.371042	0.203002
EZR	Ezrin	3	8.64501	37	1	1.01832	1.01025	0.990789	1.03977	1.01035	1.01467	0	0.0592226	0.103327	0.0359158	0.121862	0.010817	0.0862831
F11R	Junctional adhesion molecule A	3	7.24608	10	1	0.987757	0.93236	0.930498	0.943482	0.892315	0.993243	0	0.079857	0.108616	0.042924	0.181466	0.0547146	0.152746
F5H5P2|BCKDHA	Uncharacterized protein	3	6.96167	8	1	1.01582	1.03128	0.988449	1.02559	1.02982	0.992485	0	0.109514	0.0573262	0.0768939	0.0352899	0.0195453	0.204607
FAAP100	Fanconi anemia core complex-associated protein 100	3	6.13422	3	1	0.991082	0.975118	0.958748	1.05716	1.05091	0.974208	0	0.153764	0.061585	0.189086	0.0759307	0.045415	0.242852
FABP3	Fatty acid-binding protein, heart	3	6.54788	2	1	0.962417	0.925811	0.947642	1.08265	0.890446	0.92282	0	0.110894	0.349525	0.356714	0.0744704	0.163296	0.297852
FADD	FAS-associated death domain protein	3	6.59108	5	1	0.992257	1.00145	1.00426	1.00892	0.898181	0.90214	0	0.120489	0.127845	0.167346	0.0960525	0.0627401	0.208956
FADS1	Fatty acid desaturase 1	3	6.49354	6	1	1.0308	0.963789	0.999903	0.740104	0.885612	1.10953	0	0.180088	0.234866	0.0704294	0.268958	0.112417	0.289377
FADS3	Fatty acid desaturase 3	3	6.52332	4	1	1.00134	1.04282	0.933397	0.932261	1.01895	1.18158	0	0.351171	0.514396	0.506593	0.760629	0.124283	0.513522
FAF1	FAS-associated factor 1	3	7.55315	15	1	0.995855	0.9968	0.955471	0.984808	1.06575	1.01353	0	0.0387874	0.00543645	0.0598068	0.0646983	0.0522616	0.108826
FAF2	FAS-associated factor 2	3	7.71052	18	1	1.00563	1.01729	0.990759	1.00089	0.994726	0.989277	0	0.101625	0.102961	0.0729432	0.0224488	0.11719	0.132329
FAH	Fumarylacetoacetase	3	7.0336	5	1	1.02432	1.01001	1.00542	1.03908	0.987296	1.03065	0	0.0618317	0.0801087	0.0380736	0.0728301	0.141092	0.099689
FAHD1	Acylpyruvase FAHD1, mitochondrial	3	7.03026	6	1	0.960356	0.976636	1.00651	1.02095	0.988269	0.957262	0	0.107883	0.111132	0.116298	0.159718	0.0585172	0.131862
FAHD2A	Fumarylacetoacetate hydrolase domain-containing protein 2A	3	7.20372	8	1	1.01221	1.02941	1.01293	1.07665	1.04103	0.937685	0	0.0645336	0.141917	0.169328	0.0648469	0.0484639	0.0857006
FAIM	Fas apoptotic inhibitory molecule 1	3	6.95708	5	1	0.955061	0.983138	1.04944	1.09284	0.993385	1.00125	0	0.0470953	0.106273	0.220474	0.352805	0.289197	0.349184
FAM105A	Inactive ubiquitin thioesterase FAM105A	3	7.05605	7	1	0.968168	1.03539	0.994785	0.977331	0.896211	0.925389	0	0.126195	0.107676	0.182638	0.0196802	0.0882381	0.0961937
FAM107B	Protein FAM107B	3	7.17433	6	1	0.857891	0.907027	0.952398	0.908541	1.0031	0.804986	0	0.412826	0.339752	0.272558	0.654856	1.47097	1.15289
FAM111B	Protein FAM111B	3	6.80888	11	1	1.01037	0.971746	0.888328	0.647074	0.532394	0.664874	0	0.269113	0.226614	0.264618	0.378926	0.566515	0.195279
FAM114A1	Protein NOXP20	3	7.00532	7	1	0.99309	1.01414	1.01968	0.981165	0.880704	0.87272	0	0.0043121	0.0825953	0.226288	0.12563	0.189166	0.163059
FAM114A2	Protein FAM114A2	3	6.94021	10	1	0.950251	0.990274	0.963506	0.979684	1.12204	1.11731	0	0.102125	0.0853955	0.0309295	0.188421	0.180396	0.0693088
FAM118B	Protein FAM118B	3	6.29866	5	1	1.05082	1.06411	1.01852	1.10236	1.03836	0.984632	0	0.0651722	0.17447	0.133477	0.0928957	0.0268554	0.190471
FAM120A	Constitutive coactivator of PPAR-gamma-like protein 1	3	7.60304	30	1	0.986586	1.00207	1.00463	0.779652	0.799814	1.00267	0	0.00611076	0.00965319	0.0199863	0.142868	0.0517918	0.0626057
FAM120B	Constitutive coactivator of peroxisome proliferator-activated receptor gamma	3	6.32846	4	1	0.917949	1.02465	1.00141	0.988072	0.851656	0.907058	0	0.298785	0.0960329	0.133302	0.262562	0.357675	0.155222
FAM120C	Constitutive coactivator of PPAR-gamma-like protein 2	3	6.32641	2	1	0.95842	0.955066	0.96951	0.965353	0.950064	1.05193	0	0.0830541	0.130907	0.180339	0.105035	0.124848	0.159693
FAM129A	Protein Niban	3	7.2989	16	1	1.00364	1.01064	1.01748	0.765442	0.790073	1.08696	0	0.0360197	0.0470377	0.0521709	0.179323	0.11623	0.657991
FAM129B	Niban-like protein 1	3	7.92268	24	1	1.12142	0.97906	1.03067	1.01097	1.09282	1.10276	0	0.295003	0.00519658	0.0650745	0.0569141	0.00217789	0.0401746
FAM133B	Protein FAM133B	3	6.941	3	1	0.961509	1.00531	1.03069	0.507358	0.67093	0.932372	0	0.129529	0.165526	0.0997372	0.473441	0.160108	0.0186652
FAM134C	Protein FAM134C	3	6.61417	2	1	1.02836	0.984565	1.05763	0.956749	0.903963	0.865935	0	0.14671	0.368678	0.177819	0.260556	0.313095	0.138713
FAM136A	Protein FAM136A	3	7.58136	10	1	0.975475	0.943274	0.93772	0.942733	0.872227	1.00275	0	0.291152	0.199769	0.0230332	0.0786394	0.886561	0.600404
FAM160B1	Protein FAM160B1	3	6.5738	7	1	1.03923	1.04167	1.05387	1.08837	1.09675	1.16097	0	0.11797	0.0913188	0.0544527	0.132379	0.0810923	0.166579
FAM162A	Protein FAM162A	3	7.08242	4	1	0.972672	0.948292	0.908346	1.01377	1.11077	0.899436	0	0.443125	0.195687	0.332518	0.199653	1.15513	0.793608
FAM173A	Protein FAM173A	3	6.17867	3	1	1.00261	0.980222	0.972577	0.86307	1.08265	1.11377	0	0.112519	0.183907	0.182611	0.383071	0.0604992	0.31259
FAM175B	BRISC complex subunit Abro1	3	7.08447	11	1	1.00253	0.990594	0.983421	1.02754	1.09888	1.00765	0	0.102235	0.0583215	0.0321946	0.0960335	0.186027	0.146608
FAM177A1	Protein FAM177A1	3	6.51168	3	1	0.990832	0.982394	0.921623	1.02736	0.949897	0.879266	0	0.549483	0.0414202	0.385861	0.225885	0.456191	0.261684
FAM188A	Protein FAM188A	3	6.41057	3	1	1.01863	1.0809	1.03146	1.18677	0.962042	1.05509	0	0.078325	0.196621	0.216558	0.0599104	0.223054	0.527728
FAM192A	Protein FAM192A	3	7.36779	11	1	0.960226	0.934769	0.972373	0.986828	1.03796	1.03206	0	0.0345938	0.0750314	0.12366	0.0391101	0.0639979	0.254389
FAM207A	Protein FAM207A	3	7.00233	6	1	1.0438	0.996931	0.984322	0.873306	1.24929	1.09627	0	0.381535	0.0422884	0.237198	0.446519	0.291459	0.589851
FAM208A	Protein TASOR	3	6.83941	17	1	1.0042	1.01711	1.03682	1.01561	0.969626	1.01742	0	0.0373462	0.0517528	0.0862118	0.0503412	0.162299	0.12635
FAM208B	Protein FAM208B	3	6.41048	6	1	0.957645	1.00956	1.02797	0.936878	1.04039	1.06608	0	0.132899	0.0465401	0.212478	0.283192	0.164805	0.0940663
FAM20B	Glycosaminoglycan xylosylkinase	3	6.90343	5	1	0.979178	0.971537	0.964576	0.97771	0.985001	0.96757	0	0.138314	0.0944904	0.108543	0.160371	0.00549319	0.408499
FAM210A	Protein FAM210A	3	6.81145	4	1	1.01739	1.02132	1.02025	1.09083	0.995265	0.90093	0	0.0713102	0.106112	0.136005	0.087878	0.0744875	0.357336
FAM21A	WASH complex subunit FAM21A	3	6.27928	15	1	1.02953	1.04918	1.11	0.622563	0.878892	1.123	0	0.897789	0.695115	0.127621	0.981473	0.0718295	0.252825
FAM32A	Protein FAM32A	3	6.49275	3	1	1.00685	1.05886	1.10069	0.741633	0.984953	0.999245	0	0.0661233	0.225437	0.22292	0.357244	0.277322	0.595127
FAM3A	Family with sequence similarity 3, member A	3	6.21399	2	1	1.0441	1.02284	1.01816	0.928052	1.05926	1.00161	0	0.0741579	0.157508	0.256281	0.17316	0.273398	0.0218824
FAM3C	Protein FAM3C	3	7.28895	5	1	0.978449	0.981572	1.00445	1.06738	0.973035	1.02342	0	0.0920656	0.0300395	0.0717561	0.0781643	0.0977194	0.157619
FAM46A	Family with sequence similarity 46, member A	3	6.32673	5	1	1.16506	1.22222	1.13894	0.530611	0.700767	0.861453	0	0.133738	0.110398	0.0338278	0.531467	0.168792	0.399642
FAM49B	Protein FAM49B	3	7.92287	12	1	0.997536	1.0052	0.984439	1.04809	0.973722	0.980519	0	0.0494556	0.0285222	0.0824238	0.0207463	0.0278601	0.015049
FAM50A	Protein FAM50A	3	7.62237	12	1	0.960894	0.977671	0.994799	0.962508	0.886697	0.915488	0	0.0194074	0.0218046	0.131331	0.0151866	0.00749069	0.15793
FAM53C	Protein FAM53C	3	5.63337	2	1	0.998249	1.07267	1.04778	1.13533	0.943014	0.788392	0	0.72246	0.597493	0.0190526	0.192042	0.878652	1.00713
FAM65A	Protein FAM65A	3	6.69546	12	1	1.00577	1.04151	0.997171	0.901449	0.965133	1.05178	0	0.0619783	0.116868	0.0432967	0.0887011	0.00280647	0.102162
FAM73A	Protein FAM73A	3	6.29888	2	1	0.963517	0.978321	0.986985	0.957844	1.15914	0.992843	0	0.114656	0.179699	0.438854	0.262273	0.504539	0.457112
FAM76B	Protein FAM76B	3	6.82434	6	1	0.958777	1.01314	0.968005	0.948002	0.916697	0.947777	0	0.113707	0.128003	0.0206322	0.198805	0.114907	0.106985
FAM83B	Protein FAM83B	3	6.8543	8	1	1.02117	1.03013	0.996671	1.12198	1.05189	0.982324	0	0.214784	0.127314	0.0498568	0.305022	0.0766998	0.0874877
FAM83D	Chromosome 20 open reading frame 129	3	6.95176	10	1	1.06252	1.20077	1.47745	1.19032	0.818272	0.961111	0	0.0854674	0.0197254	0.25284	0.151251	0.379334	0.310922
FAM83H	Protein FAM83H	3	6.79367	13	1	1.00964	1.0605	1.16193	1.27343	1.18172	1.11961	0	0.116774	0.0861443	0.0185878	0.138517	0.17273	0.124442
FAM91A1	Protein FAM91A1	3	6.91721	11	1	0.965804	0.975708	0.955797	0.978595	0.95356	0.923248	0	0.0940531	0.13815	0.0773142	0.0766928	0.00765071	0.0142156
FAM96A	MIP18 family protein FAM96A	3	6.96765	2	1	1.03082	1.02906	1.02532	1.06342	1.0393	1.06103	0	0.276448	0.184331	0.0744553	0.0918279	0.0696553	0.0528409
FAM96B	Mitotic spindle-associated MMXD complex subunit MIP18	3	6.82097	4	1	1.00222	0.961992	0.976586	1.01197	1.02689	1.12073	0	0.243498	0.29829	0.209075	0.328548	0.280491	0.328121
FAM98A	Protein FAM98A	3	7.42388	9	1	1.00644	1.0209	1.02383	1.02168	0.984855	0.984165	0	0.0555662	0.0901322	0.0593424	0.0655493	0.0389327	0.180432
FAM98B	Protein FAM98B	3	7.48303	9	1	1.01347	1.0166	0.997125	1.08801	1.03297	1.01629	0	0.0970269	0.102859	0.063424	0.167545	0.270363	0.310643
FANCA	Fanconi anemia group A protein	3	6.03011	4	1	1.00306	1.08481	1.14778	1.21025	0.943054	0.979085	0	0.0816039	0.161216	0.122646	0.614604	0.467764	0.139858
FANCD2	Fanconi anemia group D2 protein	3	7.32535	21	1	0.997891	1.05428	1.04985	1.03722	0.907579	0.870216	0	0.0784516	0.0977405	0.0634039	0.149285	0.0257102	0.0589411
FANCG	Fanconi anemia group G protein	3	6.24307	4	1	1.03087	1.04057	1.01903	0.971008	1.06651	0.904868	0	0.117953	0.137852	0.0196559	0.120992	0.708261	0.232454
FANCI	Fanconi anemia group I protein	3	7.49025	31	1	1.00201	1.05333	1.0599	0.950166	0.813055	0.822815	0	0.0252364	0.0933335	0.0442195	0.0422365	0.00844647	0.0182317
FANCL	E3 ubiquitin-protein ligase FANCL	3	6.08592	2	1	0.925184	0.988207	0.899307	0.937038	0.748026	0.818983	0	0.226623	0.422276	0.128138	0.0384984	0.629951	0.397313
FAR1	Fatty acyl-CoA reductase 1	3	6.75579	7	1	1.17958	0.926277	0.983407	0.850575	1.23009	1.50581	0	0.440927	0.142529	0.198618	0.770339	0.156637	0.306545
FARP1	FERM, RhoGEF and pleckstrin domain-containing protein 1	3	7.09896	13	1	1.01347	1.02533	1.02939	0.967909	0.914444	1.00312	0	0.147046	0.029441	0.0587958	0.142536	0.0973608	0.147219
FARP2	FERM, RhoGEF and pleckstrin domain-containing protein 2	3	6.28169	2	1	0.937001	0.913428	0.960181	0.964314	1.11197	1.05251	0	0.436924	0.448216	0.333433	0.516848	0.133772	0.553932
FARS2	Phenylalanine--tRNA ligase, mitochondrial	3	7.09044	9	1	0.955058	0.974119	0.966764	0.984392	1.01925	1.03955	0	0.0686792	0.0331409	0.13705	0.0465051	0.0165618	0.0442763
FARSA	Phenylalanine--tRNA ligase alpha subunit	3	7.80208	16	1	0.96984	1.00756	0.991105	1.07471	1.15932	1.12631	0	0.0740335	0.0676406	0.105534	0.0227478	0.0402225	0.0824014
FARSB	Phenylalanine--tRNA ligase beta subunit	3	7.94803	29	1	0.971389	0.976808	0.973889	1.04285	1.10867	1.08489	0	0.0432666	0.0468337	0.0430875	0.0555631	0.0166558	0.143118
FAS	Tumor necrosis factor receptor superfamily member 6	3	6.83918	6	1	0.98692	0.964469	1.00857	1.00567	0.845255	0.901795	0	0.0509653	0.161748	0.0340253	0.164836	0.116446	0.277692
FASN	Fatty acid synthase	3	8.53452	106	1	0.985277	0.989472	0.970599	1.08012	1.2677	1.26558	0	0.0846859	0.0516338	0.0471348	0.0231113	0.0142051	0.17894
FASTKD2	FAST kinase domain-containing protein 2	3	6.9816	10	1	0.98188	1.05437	1.02668	1.09071	1.22594	1.18078	0	0.039133	0.0823282	0.135448	0.0555453	0.0696523	0.221649
FASTKD3	FAST kinase domain-containing protein 3	3	5.9738	3	1	1.01756	1.22951	1.08772	1.36087	1.94857	1.26479	0	0.289844	0.576347	0.549868	1.09123	0.685532	1.43393
FASTKD5	FAST kinase domain-containing protein 5	3	7.01675	8	1	1.01667	1.00478	0.994339	1.06908	1.05532	0.944838	0	0.0705071	0.0939528	0.0415542	0.205285	0.092374	0.0865083
FAT1	Protocadherin Fat 1	3	6.16437	5	1	1.10254	1.12463	1.06821	1.22898	1.16744	1.20596	0	0.393691	0.334573	0.178412	0.116171	0.524885	0.45241
FAU	40S ribosomal protein S30	3	7.47332	2	1	1.11021	0.933339	1.00964	1.04682	1.47274	1.3377	0	0.25856	0.305582	0.324175	0.212953	0.551725	0.575996
FBL	rRNA 2'-O-methyltransferase fibrillarin	3	8.28127	16	1	0.972669	0.981761	1.01106	1.05229	1.17246	1.20216	0	0.0282855	0.115259	0.0853054	0.083368	0.0822214	0.0474421
FBLN1	Fibulin-1	3	6.59285	6	1	0.960448	1.01926	0.965297	1.72113	1.40581	1.00472	0	0.0788807	0.052068	0.0926792	0.167484	0.0555166	0.0812723
FBN1	Fibrillin-1	3	6.71528	16	1	1.03082	1.0445	1.10199	0.635391	0.591295	0.769595	0	0.107653	0.0728282	0.142387	0.253496	0.0389891	0.346228
FBRS	Probable fibrosin-1	3	6.09589	2	1	1.05017	0.989231	0.977307	0.978015	1.01217	0.962319	0	0.36944	0.334603	0.137873	0.178539	0.321338	0.382867
FBXL12	F-box/LRR-repeat protein 12	3	6.31886	3	1	1.08909	1.13928	1.06661	1.02441	0.997781	0.877907	0	0.073468	0.237249	0.164577	0.176428	0.173376	0.293985
FBXL15	F-box/LRR-repeat protein 15	3	6.06321	3	1	0.919748	1.03384	1.06186	1.16614	1.35054	1.08766	0	0.127228	0.256511	0.182783	0.262376	0.419915	0.103115
FBXL16	F-box/LRR-repeat protein 16	3	6.17684	2	1	1.00686	1.02998	0.981428	1.05601	0.763139	0.915504	0	0.0391208	0.247175	0.290412	0.121312	0.410523	0.149193
FBXL17	F-box and leucine-rich repeat protein 17	3	6.20593	3	1	0.955926	0.996621	0.970859	0.861747	0.834359	0.841791	0	0.0396604	0.18659	0.161357	0.0930679	0.0926351	0.014266
FBXL18	F-box/LRR-repeat protein 18	3	6.75143	8	1	1.00724	0.988997	0.987725	1.05348	0.994675	0.97621	0	0.2864	0.161064	0.208922	0.0572428	0.12109	0.149383
FBXL20	F-box and leucine-rich repeat protein 20	3	6.25389	4	1	1.00042	1.01876	1.01089	0.937314	0.939852	0.985654	0	0.171812	0.14241	0.288826	0.270222	0.143767	0.233549
FBXL6	F-box/LRR-repeat protein 6	3	6.26783	3	1	1.04666	1.09557	1.12643	0.897672	1.19655	1.38728	0	0.181012	0.258988	0.238535	0.300224	0.175606	0.340805
FBXO11	F-box only protein 11	3	6.49483	7	1	1.05474	0.980112	1.00914	0.975489	1.08349	0.988497	0	0.142136	0.083384	0.149412	0.177061	0.0280338	0.0329317
FBXO2	F-box only protein 2	3	6.99709	5	1	1.07263	0.980478	1.00925	1.01273	0.730173	0.806807	0	0.0673897	0.0742043	0.140185	0.113419	0.311896	0.321564
FBXO21	F-box only protein 21	3	6.33442	4	1	1.02947	1.0807	1.00282	0.946751	0.818699	0.978541	0	0.331994	0.281665	0.469392	0.317542	0.0778053	0.400611
FBXO22	F-box only protein 22	3	7.11423	6	1	0.988874	0.999038	0.967594	0.99441	0.967815	1.02848	0	0.215348	0.0501963	0.0826329	0.109868	0.169273	0.268228
FBXO28	F-box only protein 28	3	6.68484	8	1	1.04333	1.05584	1.03431	1.34596	1.4733	0.997281	0	0.0407015	0.0494471	0.167833	0.0567549	0.19313	0.31127
FBXO3	F-box only protein 3	3	6.07826	3	1	1.0303	0.976298	1.08135	0.940023	1.02157	1.09639	0	0.0368879	0.261778	0.10989	0.228485	0.539878	0.243385
FBXO30	F-box only protein 30	3	6.26491	2	1	0.986993	0.976285	1.03008	0.952825	1.16072	1.14115	0	0.240009	0.090225	0.215567	0.0943647	0.336241	0.165429
FBXO38	F-box only protein 38	3	6.62726	9	1	0.975458	1.03283	1.00844	0.99619	0.972123	0.999966	0	0.0962414	0.0436503	0.224174	0.223129	0.150625	0.0807905
FBXO4	F-box only protein 4	3	6.1688	2	1	0.947799	1.03023	1.00369	1.12058	1.1177	1.02237	0	0.327225	0.0688369	0.319277	0.130647	0.336331	0.197649
FBXO45	F-box/SPRY domain-containing protein 1	3	6.49826	5	1	1.03521	1.01715	1.00736	1.0024	1.09779	1.00948	0	0.138746	0.0951467	0.0440786	0.11091	0.181032	0.114477
FBXO7	F-box only protein 7	3	6.72355	6	1	0.972234	0.993116	0.972712	0.902025	0.968882	0.965129	0	0.127832	0.0233068	0.268511	0.0151271	0.0790745	0.0339148
FBXO9	F-box only protein 9	3	6.23688	3	1	1.01237	1.04146	1.03606	0.998468	0.979949	1.0716	0	0.13655	0.127455	0.049096	0.0610107	0.201828	0.193465
FBXW11	F-box/WD repeat-containing protein 11	3	6.39229	5	1	1.04623	1.05054	0.970012	1.06064	1.01657	1.01671	0	0.21159	0.172013	0.142621	0.134008	0.339611	0.0267
FCF1	Chromosome 14 open reading frame 111	3	6.81154	4	1	0.979041	0.885446	0.966838	0.776522	0.972182	1.27277	0	0.189032	0.197104	0.126092	0.195708	0.259978	0.279091
FCHO2	F-BAR domain only protein 2	3	7.0908	11	1	1.00362	0.990629	1.00153	1.01773	0.907344	0.974289	0	0.0113655	0.0918431	0.0039411	0.245173	0.0923794	0.0525944
FDFT1	Squalene synthase	3	6.97684	8	1	0.989135	1.02649	0.974502	1.05771	1.30565	1.04029	0	0.107223	0.18196	0.0698582	0.0265341	0.166755	0.246713
FDPS	Farnesyl pyrophosphate synthase	3	8.56169	13	1	0.953894	0.980856	0.970724	1.07169	1.05233	0.990233	0	0.038739	0.0588385	0.039773	0.0521964	0.0075461	0.134831
FDX1	Adrenodoxin, mitochondrial	3	7.36449	5	1	1.02073	1.06204	1.04638	0.924074	0.866986	1.0072	0	0.0756127	0.191236	0.133551	0.092863	0.116822	0.266938
FDXR	NADPH:adrenodoxin oxidoreductase, mitochondrial	3	7.06172	11	1	0.97533	0.943431	0.941417	0.98807	0.947294	0.93619	0	0.0365026	0.0266956	0.103893	0.10226	0.0249224	0.103598
FECH	Ferrochelatase, mitochondrial	3	6.81516	10	1	1.02989	1.04129	1.01925	1.06707	1.01748	1.04173	0	0.135916	0.107528	0.0643495	0.110695	0.0665967	0.148943
FEM1B	Protein fem-1 homolog B	3	6.40288	4	1	0.974988	0.992229	1.01762	0.94618	1.02411	0.963766	0	0.1175	0.0705519	0.0905735	0.0587713	0.191212	0.173975
FEN1	Flap endonuclease 1	3	8.51921	17	1	1.01077	1.01577	1.07475	0.878245	0.771646	0.799701	0	0.0808213	0.0748387	0.0478982	0.0397493	0.0349094	0.201938
FERMT1	Fermitin family homolog 1	3	6.64304	8	1	0.976645	0.966997	1.03198	1.06681	1.0239	1.0573	0	0.195177	0.193347	0.250927	0.288653	0.0165322	0.112461
FERMT2	Fermitin family homolog 2	3	7.74867	23	1	0.972597	1.0017	0.999763	1.03642	1.00769	1.04427	0	0.0303632	0.0725095	0.0710794	0.0310201	0.00162059	0.0288873
FGD4	FYVE, RhoGEF and PH domain-containing protein 4	3	6.73047	6	1	1.11165	1.05451	1.01792	0.993833	0.902556	0.924256	0	0.442601	0.102002	0.152903	0.293274	0.0407878	0.133781
FGD6	FYVE, RhoGEF and PH domain-containing protein 6	3	5.97483	2	1	1.13757	1.09653	1.10314	1.04164	1.03955	0.95852	0	0.149104	0.261462	0.232941	0.112906	0.420882	0.27072
FGF2	Fibroblast growth factor	3	6.67204	4	1	0.967342	0.980009	0.996795	0.962017	0.960697	1.01324	0	0.150153	0.241043	0.136291	0.155933	0.0718168	0.16048
FGFR1OP	FGFR1 oncogene partner	3	6.40372	5	1	0.960325	0.976655	0.994961	0.919558	0.935238	1.03863	0	0.151374	0.198509	0.487974	0.984901	0.258918	0.330577
FH	Fumarate hydratase, mitochondrial	3	8.52066	24	1	1.00164	0.990855	0.984814	1.05164	1.01364	1.00344	0	0.0525783	0.113013	0.0211864	0.055727	0.0152438	0.0542092
FHL1	Four and a half LIM domains protein 1	3	6.56956	4	1	1.01228	1.10542	1.0656	1.17526	0.960001	0.876402	0	0.332978	0.0545847	0.123689	0.0597403	0.030446	0.197991
FHL2	Four and a half LIM domains protein 2	3	7.95351	17	1	1.01742	1.09757	1.12957	1.1176	1.11517	1.17958	0	0.0802639	0.0142336	0.170141	0.113734	0.168813	0.36257
FHL3	Four and a half LIM domains protein 3	3	7.23665	7	1	0.97415	1.00122	0.982164	1.14042	1.13917	1.04783	0	0.109703	0.0253524	0.029453	0.0587905	0.055924	0.187848
FHOD1	FH1/FH2 domain-containing protein 1	3	6.99702	20	1	0.997783	1.00005	0.991304	0.881032	0.813	0.988959	0	0.0362314	0.0523811	0.0410682	0.145532	0.102573	0.159253
FIBP	Acidic fibroblast growth factor intracellular-binding protein	3	6.72854	7	1	0.972601	1.01488	1.0114	0.979194	0.910775	1.00756	0	0.0461447	0.117442	0.242748	0.197129	0.0369678	0.17083
FIGNL1	Fidgetin-like protein 1	3	6.28397	5	1	1.02862	0.96093	0.877312	0.893052	0.852155	0.609392	0	0.150725	0.0772984	0.366481	0.0435998	0.0719372	0.602593
FIS1	Mitochondrial fission 1 protein	3	7.1897	4	1	1.03126	0.959337	0.97648	0.943331	0.955994	0.947462	0	0.0984868	0.0898555	0.161994	0.118136	0.316724	0.254501
FKBP10	Peptidyl-prolyl cis-trans isomerase FKBP10	3	7.91711	21	1	0.990795	0.99559	1.00375	1.02144	0.887287	0.830222	0	0.0177005	0.0312029	0.0213695	0.0460696	0.0114145	0.226585
FKBP15	Peptidyl-prolyl cis-trans isomerase	3	7.29958	17	1	1.01366	1.0068	1.00998	1.00755	0.974713	0.967194	0	0.0348506	0.0128686	0.0430057	0.124265	0.0297051	0.161712
FKBP1A	Peptidyl-prolyl cis-trans isomerase FKBP1A	3	7.61096	4	1	0.977522	1.00892	1.00707	1.10312	0.997294	0.944878	0	0.0937845	0.151845	0.0469265	0.175335	0.152602	0.157249
FKBP2	Peptidyl-prolyl cis-trans isomerase FKBP2	3	7.25404	5	1	1.01196	0.973062	1.00525	1.08246	1.04454	0.983061	0	0.108918	0.111151	0.147784	0.0815851	0.312952	0.21302
FKBP3	Peptidyl-prolyl cis-trans isomerase FKBP3	3	8.06704	12	1	1.0313	0.998238	1.0208	0.978424	0.897017	0.8994	0	0.0510817	0.106318	0.0880098	0.0806768	0.116284	0.209691
FKBP4	Peptidyl-prolyl cis-trans isomerase FKBP4	3	8.59489	33	1	0.972166	0.94763	0.946621	1.02024	1.01704	0.994311	0	0.0467733	0.0553421	0.0645967	0.0636472	0.011029	0.062451
FKBP5	Peptidyl-prolyl cis-trans isomerase FKBP5	3	7.66022	19	1	1.01186	0.980332	1.00369	0.933589	0.878779	0.901294	0	0.11237	0.0498698	0.0511089	0.101716	0.0689248	0.0626151
FKBP7	Peptidyl-prolyl cis-trans isomerase FKBP7	3	6.58023	4	1	1.05861	1.02095	1.07954	0.987292	0.966473	0.937535	0	0.122048	0.111916	0.0890377	0.164678	0.364404	0.256649
FKBP8	Peptidyl-prolyl cis-trans isomerase FKBP8	3	7.63418	12	1	1.00571	0.992912	1.00034	0.888733	0.885055	1.01193	0	0.10162	0.0460461	0.0749223	0.0448603	0.105397	0.0524269
FKBP9	Peptidyl-prolyl cis-trans isomerase FKBP9	3	7.41543	10	1	0.97566	0.998746	0.996767	0.98741	0.835233	0.862834	0	0.0762093	0.177275	0.06984	0.0701795	0.0193029	0.193329
FKBPL	FK506-binding protein-like	3	6.36867	4	1	1.12039	1.03331	1.08235	1.03891	1.17421	1.04522	0	0.191889	0.0880417	0.0931741	0.348425	0.528058	0.506058
FKRP	Fukutin-related protein	3	6.14126	3	1	0.940675	1.05388	0.968034	1.05162	0.856883	0.791271	0	0.258771	0.336764	0.126768	0.190515	0.44927	0.123337
FLAD1	FAD synthase	3	7.1601	8	1	0.996783	1.00281	0.962	0.967983	0.961247	1.0176	0	0.0708146	0.0436277	0.111509	0.185759	0.145691	0.0336098
FLCN	Folliculin	3	5.96336	4	1	1.02435	1.03923	0.950087	1.0423	1.20598	1.02372	0	0.123833	0.101381	0.245531	0.209058	0.0368203	0.24096
FLII	Protein flightless-1 homolog	3	7.53807	32	1	0.99261	1.00525	0.971807	0.920736	0.925326	1.03112	0	0.104199	0.0196337	0.159102	0.0146223	0.120998	0.181566
FLNA	Filamin-A	3	8.68664	122	1	0.978714	0.990444	1.00798	1.01172	0.980394	1.03649	0	0.0483632	0.0307732	0.0256011	0.0784	0.0489325	0.221373
FLNB	Filamin-B	3	8.29426	106	1	0.990446	0.996226	1.0107	1.06532	1.04447	1.05944	0	0.0442998	0.0437311	0.0823414	0.0450225	0.0938633	0.146963
FLOT1	Flotillin-1	3	7.67465	22	1	0.982674	1.01946	1.05303	0.995553	0.931284	0.971261	0	0.0721473	0.0735105	0.0133052	0.209809	0.218096	0.123542
FLOT2	Flotillin-2	3	7.70536	27	1	1.00721	1.00501	1.02804	0.966469	0.822916	0.940252	0	0.0473136	0.149463	0.0921104	0.1009	0.118179	0.191297
FLVCR1	Feline leukemia virus subgroup C receptor-related protein 1	3	6.87769	4	1	1.90875	0.962059	1.18319	0.841334	0.925406	1.13804	0	0.882327	0.0463441	0.298883	0.149468	0.0974966	0.188586
FLYWCH1	FLYWCH-type zinc finger-containing protein 1	3	6.49007	2	1	1.04211	1.01135	1.039	1.02542	1.14542	1.31733	0	0.329496	0.320484	0.108747	0.553553	0.150044	0.165924
FLYWCH2	FLYWCH family member 2	3	6.96685	5	1	1.06697	1.04482	1.10241	0.982719	1.05083	1.11009	0	0.282961	0.230006	0.119694	0.227276	0.310717	0.0555397
FMNL1	Formin-like protein 1	3	6.33519	5	1	0.944542	0.936688	0.976587	0.973715	0.95217	1.03708	0	0.181329	0.108041	0.0416727	0.18106	0.0584745	0.0400385
FMNL2	Formin-like protein 2	3	6.34734	4	1	1.0326	1.03591	1.04537	0.678171	0.757577	1.12973	0	0.0709087	0.116811	0.0114222	0.083784	0.135099	0.117456
FMNL3	Formin-like protein 3	3	5.74977	2	1	1.05131	0.981419	1.04399	0.880517	0.851757	0.842645	0	0.141583	0.234475	0.30327	0.744396	0.260889	0.414486
FMR1	Fragile X mental retardation protein 1	3	7.58451	16	1	0.960549	0.964113	0.977411	0.94255	0.904246	0.973474	0	0.0303154	0.060422	0.0442706	0.0624717	0.151328	0.138961
FN3KRP	Ketosamine-3-kinase	3	7.42099	7	1	0.961533	0.98558	0.969955	0.957718	0.834443	0.882402	0	0.0423706	0.0271947	0.152775	0.0525744	0.246635	0.186282
FNBP1	Formin-binding protein 1	3	7.34066	9	1	1.01778	1.06539	1.09224	1.25129	0.909968	0.893397	0	0.00929886	0.0497649	0.113971	0.379105	0.0291766	0.0730347
FNBP1L	Formin-binding protein 1-like	3	7.2704	15	1	0.995207	0.969169	0.970567	0.963487	0.910828	0.951021	0	0.0119813	0.0842943	0.0910314	0.0375923	0.00792222	0.149909
FNBP4	Formin-binding protein 4	3	7.01438	11	1	1.03881	1.01686	1.05839	1.03498	1.11158	1.11327	0	0.0560923	0.100862	0.0696447	0.13892	0.0904793	0.150853
FNDC3A	Fibronectin type-III domain-containing protein 3A	3	7.15739	15	1	0.973544	1.04351	1.0568	1.07655	1.04562	1.0625	0	0.0719245	0.147462	0.147497	0.00780379	0.0084099	0.0360841
FNDC3B	Fibronectin type III domain-containing protein 3B	3	6.843	13	1	0.98339	1.005	1.02787	0.640102	0.823251	1.17885	0	0.0310307	0.046394	0.148152	0.177804	0.0220537	0.106477
FNTA	Protein farnesyltransferase/geranylgeranyltransferase type-1 subunit alpha	3	6.98219	9	1	0.955793	1.01922	0.982047	1.03449	0.997188	0.90983	0	0.194242	0.211675	0.16669	0.0527508	0.112995	0.352752
FOCAD	Focadhesin	3	6.95354	10	1	1.00309	0.987039	0.983148	1.0007	0.995919	1.00068	0	0.0900345	0.0779911	0.0343903	0.149057	0.113291	0.118814
FOLR1	Folate receptor alpha	3	7.91056	7	1	1.05712	1.02672	1.08732	1.04926	0.816904	0.725884	0	0.10024	0.231303	0.232551	0.188314	0.124697	0.286498
FOSL2	Fos-related antigen 2	3	6.77541	5	1	1.21307	1.17127	1.20944	1.16626	1.33495	1.13375	0	0.234834	0.0851816	0.280934	0.256217	0.0853195	0.189007
FOXK1	Forkhead box protein K1	3	7.28379	10	1	0.990367	0.986925	0.971189	0.977249	0.992793	0.991453	0	0.072367	0.0666221	0.0513897	0.101429	0.0594931	0.0511885
FOXK2	Forkhead box protein K2	3	6.14273	2	1	0.996767	1.05472	1.11535	1.14432	1.06823	1.19452	0	0.387454	0.129123	0.201977	0.316936	0.0132064	0.424371
FOXM1	Forkhead box protein M1	3	6.36401	3	1	1.13143	1.05375	1.20709	0.895682	0.672616	0.673128	0	0.251628	0.108087	0.18129	0.186505	0.574206	0.55431
FOXRED1	FAD-dependent oxidoreductase domain-containing protein 1	3	6.7576	8	1	1.00494	1.04165	1.03827	1.07278	1.06702	1.10431	0	0.0559296	0.0444135	0.270006	0.0565291	0.0565629	0.152662
FOXRED2	FAD-dependent oxidoreductase domain-containing protein 2	3	6.47106	5	1	0.946068	0.921542	0.99332	0.882525	0.740349	0.901435	0	0.134966	0.396816	0.22432	0.491016	0.282506	0.193872
FPGS	Folylpolyglutamate synthase, mitochondrial	3	6.69376	5	1	0.961304	0.988736	1.00734	1.03476	1.15897	1.12777	0	0.135111	0.0632018	0.0825613	0.0208964	0.097094	0.240145
FPGT	Fucose-1-phosphate guanylyltransferase	3	7.26078	3	1	1.08717	0.923634	0.900667	0.963252	0.954043	0.968775	0	0.310992	0.445235	0.323715	0.182587	0.0325671	0.475911
FRA10AC1	Protein FRA10AC1	3	6.2906	2	1	0.931084	1.05344	0.864711	1.04944	1.37657	1.3458	0	0.188085	0.0659307	0.199642	0.157078	0.0779424	0.302527
FRG1	Protein FRG1	3	6.90686	6	1	0.982152	0.980497	0.990117	1.10172	1.36202	1.26206	0	0.0439802	0.0461404	0.101906	0.0766545	0.120934	0.159342
FRYL	Protein furry homolog-like	3	6.7302	9	1	0.959235	0.976591	0.931581	0.9075	0.904477	0.982284	0	0.327477	0.289987	0.356937	0.051378	0.136022	0.128554
FSCN1	Fascin	3	8.77088	33	1	0.996373	0.99136	0.969239	1.03345	1.06666	1.06056	0	0.0501792	0.0628333	0.007812	0.0361344	0.115657	0.144523
FSTL3	Follistatin-related protein 3	3	6.63511	5	1	1.06204	1.04372	1.09052	1.79729	1.60431	1.31316	0	0.189178	0.216293	0.360731	0.470424	0.041466	0.365221
FTH1	Ferritin heavy chain	3	7.89762	7	1	0.955409	1.07956	1.09451	1.08512	1.3058	0.999081	0	0.263568	0.236434	0.185616	0.202248	0.82607	0.0759337
FTL	Ferritin light chain	3	6.94986	4	1	1.01303	1.00072	1.05931	0.950726	1.32341	1.10188	0	0.0661054	0.147459	0.0928309	0.215889	0.759775	0.160463
FTO	Alpha-ketoglutarate-dependent dioxygenase FTO	3	7.39117	17	1	0.986153	1.01984	1.01494	0.993676	0.972381	0.906926	0	0.0275775	0.0134968	0.124829	0.318568	0.161718	0.11427
FTSJ1	Putative tRNA (cytidine(32)/guanosine(34)-2'-O)-methyltransferase	3	6.96752	6	1	0.998171	1.04977	1.0464	1.19383	1.15072	1.03125	0	0.0259499	0.0734475	0.0385172	0.0634778	0.0318608	0.103162
FTSJ3	pre-rRNA processing protein FTSJ3	3	7.82725	27	1	0.985032	0.988125	0.996134	0.639252	0.782034	1.13656	0	0.0673634	0.0596315	0.12654	0.0564122	0.00865244	0.0772307
FUBP1	Far upstream element-binding protein 1	3	8.42245	31	1	0.990469	0.936954	0.95371	1.0101	1.01007	0.957921	0	0.0991424	0.0722362	0.0568946	0.143199	0.192818	0.178279
FUBP3	Far upstream element-binding protein 3	3	7.84585	25	1	1.02793	0.993248	1.00414	1.00636	1.03829	1.02709	0	0.0572458	0.0880928	0.020826	0.0188404	0.0266167	0.0654676
FUK	L-fucose kinase	3	6.28203	2	1	1.01557	1.03556	1.02806	1.08412	0.925729	0.965037	0	0.397995	0.388848	0.338703	0.233565	0.479811	0.397844
FUNDC2	FUN14 domain-containing protein 2	3	7.00631	6	1	0.90821	0.980785	0.931067	0.868918	0.94749	1.09926	0	0.0634333	0.0975741	0.0902076	0.0637192	0.0677274	0.0693494
FUS	RNA-binding protein FUS	3	8.38267	9	1	1.04325	0.991759	0.995319	0.975796	1.00136	0.991124	0	0.0516108	0.0809616	0.00838481	0.0123404	0.144587	0.124762
FXN	Frataxin, mitochondrial	3	6.92672	2	1	0.949823	0.942887	0.965864	0.972402	0.962619	0.860473	0	0.128595	0.107363	0.201954	0.340618	0.392048	0.36718
FXR1	Fragile X mental retardation syndrome-related protein 1	3	7.81089	20	1	0.951093	0.982838	0.987104	1.00377	1.08001	1.05335	0	0.108409	0.13003	0.118685	0.0549846	0.0651376	0.117486
FXR2	Fragile X mental retardation syndrome-related protein 2	3	7.55734	23	1	1.01563	0.998404	0.989476	0.94871	0.976258	0.995277	0	0.0290782	0.058683	0.043578	0.080667	0.0336428	0.0374735
FYCO1	FYVE and coiled-coil domain-containing protein 1	3	6.42758	8	1	1.03462	1.01668	1.05546	1.07118	0.973157	1.12851	0	0.10095	0.0356696	0.0908513	0.187414	0.412887	0.285549
FYN	Tyrosine-protein kinase Fyn	3	7.1012	6	1	1.11824	1.083	1.12915	1.06345	1.12496	1.18764	0	0.354187	0.128099	0.115484	0.0992516	0.0587597	0.243928
FYTTD1	UAP56-interacting factor	3	6.13522	2	1	1.14407	1.19877	1.22759	0.761555	0.918452	1.10347	0	0.463231	0.304657	0.149291	0.569692	0.133614	0.151327
FZD6	Frizzled-6	3	6.72331	2	1	0.929642	1.03059	1.01056	0.906579	0.979746	0.996629	0	0.193486	0.128473	0.102652	0.18309	0.173691	0.240565
G3BP1	Ras GTPase-activating protein-binding protein 1	3	8.28674	16	1	1.02966	1.00651	1.00996	0.987577	1.0177	1.02672	0	0.100042	0.135883	0.119647	0.0519868	0.0252523	0.0866449
G3BP2	Ras GTPase-activating protein-binding protein 2	3	8.02309	12	1	0.991768	1.02447	1.01122	0.921049	0.962661	1.03826	0	0.0506585	0.0606055	0.0547496	0.0272121	0.0301366	0.185173
G3V599	Uncharacterized protein	3	7.08854	12	1	1.0113	0.965906	0.998952	1.02401	1.122	1.12753	0	0.0200632	0.0666301	0.0602748	0.102152	0.0258799	0.177005
G6PD	Glucose-6-phosphate 1-dehydrogenase	3	8.29456	28	1	0.972983	0.995484	0.973078	1.05387	0.960837	1.02722	0	0.0530928	0.015156	0.0174595	0.095927	0.0495044	0.205703
GAA	Lysosomal alpha-glucosidase	3	6.44053	5	1	1.06376	1.01906	1.03147	0.956152	0.797991	0.800737	0	0.0320858	0.0875099	0.043835	0.120962	0.101498	0.230895
GAB1	GRB2-associated-binding protein 1	3	6.27319	2	1	0.983359	0.959553	0.942509	0.673851	0.681704	0.906481	0	0.26642	0.333626	0.127328	0.41985	0.475908	0.189296
GABARAPL2	Gamma-aminobutyric acid receptor-associated protein-like 2	3	7.24326	6	1	0.97668	0.988349	0.923518	1.25761	1.19428	0.887646	0	0.0987228	0.0884619	0.0586033	0.140047	0.108684	0.19414
GABPA	GA-binding protein alpha chain	3	7.06905	9	1	0.943636	1.04772	0.979623	1.04887	1.04264	1.07649	0	0.0590151	0.0727096	0.0892692	0.0166167	0.0137006	0.0428062
GADD45GIP1	Growth arrest and DNA damage-inducible proteins-interacting protein 1	3	7.04988	8	1	0.986598	0.963154	0.912616	1.01635	1.35968	0.994987	0	0.237052	0.188665	0.180166	0.249974	0.886123	0.88324
GAK	Cyclin-G-associated kinase	3	7.04427	16	1	0.996525	1.01627	1.00455	1.04137	1.04836	1.01696	0	0.105563	0.0211474	0.0393634	0.0945698	0.0790003	0.122136
GALE	UDP-glucose 4-epimerase	3	7.30004	9	1	1.10471	1.02386	1.04518	1.04749	0.960943	0.950728	0	0.169365	0.0811933	0.0211829	0.113334	0.014495	0.0939365
GALK1	Galactokinase	3	7.43162	10	1	1.0617	1.00618	1.0106	1.06315	1.06414	1.01747	0	0.0103671	0.0412047	0.109539	0.0723774	0.069602	0.114437
GALK2	N-acetylgalactosamine kinase	3	6.82497	6	1	0.949772	0.994277	0.963761	1.03759	1.06309	1.18854	0	0.192768	0.0855393	0.114541	0.12608	0.06281	0.217373
GALNS	N-acetylgalactosamine-6-sulfatase	3	6.48766	5	1	1.04034	1.02084	0.976409	0.875274	0.795797	0.814957	0	0.123267	0.165056	0.120536	0.283463	0.0923957	0.127612
GALNT1	Polypeptide N-acetylgalactosaminyltransferase 1	3	7.01647	8	1	0.982291	0.998495	0.976712	0.954857	0.881956	0.927505	0	0.0898715	0.054984	0.0243865	0.136343	0.167908	0.1549
GALNT10	Polypeptide N-acetylgalactosaminyltransferase 10	3	6.10652	3	1	0.942413	0.944943	0.946162	0.910644	0.862084	1.05167	0	0.0673534	0.0975555	0.108925	0.107209	0.348744	0.250303
GALNT2	Polypeptide N-acetylgalactosaminyltransferase 2	3	8.37396	30	1	1.019	1.01589	1.00987	0.977642	0.934223	0.99446	0	0.0843844	0.0381938	0.0409903	0.277991	0.280768	0.194283
GALNT6	Polypeptide N-acetylgalactosaminyltransferase 6	3	7.0883	8	1	0.965811	0.953686	0.982881	0.952108	0.936008	0.975307	0	0.0832203	0.0608502	0.166952	0.176958	0.177304	0.00938905
GALNT7	N-acetylgalactosaminyltransferase 7	3	7.39593	21	1	0.970835	0.987277	0.983224	1.01121	1.00732	1.05621	0	0.0519862	0.0542518	0.0196289	0.0310563	0.0990176	0.103513
GAMT	Guanidinoacetate N-methyltransferase	3	6.67411	2	1	1.0912	1.03349	1.17204	1.18009	1.20581	1.18484	0	0.0465432	0.110441	0.227158	0.196859	0.104693	0.0408062
GAN	Gigaxonin	3	6.14234	4	1	0.95883	0.926081	0.976613	1.06903	1.12291	0.999968	0	0.339319	0.31786	0.219538	0.10108	0.082024	0.120019
GANAB	Neutral alpha-glucosidase AB	3	8.36115	39	1	1.0239	0.984701	1.0004	1.01464	1.01043	1.03099	0	0.0182349	0.0833924	0.116843	0.0326419	0.0292365	0.221648
GAPVD1	GTPase-activating protein and VPS9 domain-containing protein 1	3	7.55647	37	1	0.995383	1.00904	1.00369	1.01032	1.04232	1.06277	0	0.0668696	0.00606678	0.0124734	0.12052	0.101704	0.189466
GAR1	H/ACA ribonucleoprotein complex subunit 1	3	7.49372	9	1	0.999142	0.931559	0.972373	1.03227	1.17855	1.01754	0	0.289553	0.121691	0.162499	0.328298	0.777138	0.528114
GARS	Glycine--tRNA ligase	3	8.31394	32	1	0.990314	0.996233	0.963678	1.13703	1.14002	1.18499	0	0.0397584	0.0324785	0.0575293	0.0318949	0.149654	0.537104
GART	Trifunctional purine biosynthetic protein adenosine-3	3	8.35915	44	1	1.01685	0.989992	0.998227	1.03857	1.09	1.08246	0	0.0409937	0.061501	0.0328452	0.0667152	0.00297532	0.105626
GATAD2A	Transcriptional repressor p66-alpha	3	7.36151	20	1	0.984728	1.00403	0.995931	1.03141	1.02596	1.04136	0	0.0553301	0.096836	0.0550996	0.0216856	0.0878797	0.151649
GATAD2B	Transcriptional repressor p66-beta	3	7.3277	16	1	1.02508	0.984615	1.04752	1.00522	0.987983	0.9833	0	0.0589519	0.118484	0.0750243	0.0815153	0.232343	0.274902
GATB	Glutamyl-tRNA(Gln) amidotransferase subunit B, mitochondrial	3	6.84054	6	1	0.94222	0.927555	0.936118	0.999846	1.04435	0.92153	0	0.188994	0.135216	0.198843	0.135924	0.044035	0.270145
GBA	Glucosylceramidase	3	7.33645	9	1	1.01567	1.00852	1.02641	0.912994	0.82878	0.883911	0	0.0579466	0.0449566	0.0172176	0.0286806	0.165848	0.0337221
GBAS	Protein NipSnap homolog 2	3	7.28647	6	1	0.986168	0.991215	0.978738	1.05985	1.0507	1.09125	0	0.0520778	0.00740887	0.0432738	0.0913386	0.129975	0.103578
GBE1	1,4-alpha-glucan-branching enzyme	3	7.64598	18	1	0.97	0.998772	0.991531	0.987043	0.918977	0.958012	0	0.115545	0.0221778	0.0355205	0.0722267	0.0434683	0.137954
GBF1	Golgi-specific brefeldin A-resistance guanine nucleotide exchange factor 1	3	7.45619	30	1	0.995992	1.01494	1.0229	0.673972	0.724298	0.960707	0	0.0416203	0.10874	0.105295	0.0395441	0.144164	0.106621
GCAT	2-amino-3-ketobutyrate coenzyme A ligase, mitochondrial	3	6.85981	7	1	1.00894	0.977745	0.965513	1.05676	1.20062	1.10284	0	0.0731819	0.0604627	0.136605	0.0655438	0.119591	0.280448
GCC1	GRIP and coiled-coil domain-containing protein 1	3	6.35591	7	1	1.03687	1.00038	0.998125	0.854837	0.780106	0.931369	0	0.036842	0.0903175	0.110723	0.0959742	0.102113	0.120872
GCC2	GRIP and coiled-coil domain-containing protein 2	3	7.05038	33	1	0.988804	1.00551	1.02364	0.897269	0.838271	0.921941	0	0.00881583	0.114487	0.08715	0.0221722	0.0823291	0.0351998
GCDH	Glutaryl-CoA dehydrogenase, mitochondrial	3	7.38155	12	1	0.984223	0.969366	0.985427	1.04743	1.08887	1.00011	0	0.107671	0.054843	0.066671	0.018207	0.0245288	0.163976
GCFC2	GC-rich sequence DNA-binding factor 2	3	6.44084	5	1	1.00354	0.98083	0.962173	1.00373	1.0931	1.0446	0	0.201951	0.0421487	0.0274234	0.0621738	0.25414	0.0867467
GCHFR	GTP cyclohydrolase 1 feedback regulatory protein	3	6.92512	2	1	1.15705	1.01313	1.12876	1.03397	0.936998	0.777406	0	0.183664	0.483515	0.383699	0.184217	0.198215	0.338159
GCLC	Glutamate--cysteine ligase catalytic subunit	3	7.29327	17	1	0.960186	0.987186	0.937688	1.04547	0.940907	0.972262	0	0.106993	0.0487137	0.0645782	0.0723914	0.0819196	0.266288
GCLM	Glutamate--cysteine ligase regulatory subunit	3	7.73988	10	1	1.00424	1.03386	0.963706	1.13914	0.98083	1.01703	0	0.0419027	0.01373	0.0466201	0.0834732	0.044489	0.137678
GCN1	eIF-2-alpha kinase activator GCN1	3	8.03209	103	1	0.994911	1.00925	0.997056	0.999498	1.01024	1.0311	0	0.0690966	0.0360603	0.0445069	0.0581665	0.102307	0.138359
GCSH	Glycine cleavage system H protein, mitochondrial	3	7.03618	3	1	0.997783	0.984856	0.96029	1.07436	1.01235	1.00412	0	0.0672568	0.125135	0.11057	0.109786	0.0878119	0.156061
GDA	Guanine deaminase	3	8.03992	21	1	0.968616	1.01772	0.962952	1.05949	0.933237	0.932469	0	0.00485053	0.0653334	0.0421886	0.0427135	0.148958	0.158426
GDAP1	Ganglioside-induced differentiation-associated protein 1	3	6.72944	6	1	0.958386	0.992963	1.01538	1.00545	0.928963	0.985449	0	0.140836	0.0100958	0.0331411	0.135078	0.253964	0.193303
GDAP2	Ganglioside-induced differentiation-associated protein 2	3	6.47847	6	1	1.00417	0.995946	1.01285	0.880858	0.830811	0.878444	0	0.0568468	0.109955	0.0923664	0.279267	0.267842	0.060784
GDE1	Glycerophosphodiester phosphodiesterase 1	3	6.92212	6	1	1.01064	1.01538	1.01365	1.06148	0.997098	0.902234	0	0.0822604	0.217301	0.029291	0.215487	0.0205573	0.13795
GDI1	Rab GDP dissociation inhibitor alpha	3	7.46313	11	1	0.971305	1.02516	0.991736	1.06058	0.970247	0.920489	0	0.128701	0.162859	0.020537	0.0513215	0.123295	0.182595
GDI2	Rab GDP dissociation inhibitor beta	3	8.43302	21	1	0.972986	0.99444	0.964731	1.04334	0.993898	0.976575	0	0.047896	0.0157927	0.0506045	0.0779329	0.0604402	0.0328567
GDPD3	Glycerophosphodiester phosphodiesterase domain-containing protein 3	3	6.82632	5	1	0.967053	0.979747	0.934558	1.00554	1.01708	1.02476	0	0.16133	0.060318	0.174033	0.0853338	0.0021607	0.133401
GDPGP1	GDP-D-glucose phosphorylase 1	3	6.37461	4	1	1.04277	1.02596	1.03053	1.11217	1.07841	0.998737	0	0.360057	0.121734	0.0713658	0.108903	0.00741505	0.0205804
GEMIN2	Gem-associated protein 2	3	6.31677	4	1	1.08667	1.18862	1.09373	1.06622	1.1888	1.03026	0	0.23651	0.178305	0.0671268	0.352014	0.287264	0.286425
GEMIN4	Gem-associated protein 4	3	7.53055	18	1	0.95261	1.0131	0.961462	1.11753	1.10688	1.02629	0	0.0644803	0.134909	0.0926506	0.0157046	0.215382	0.158956
GEMIN5	Gem-associated protein 5	3	7.68355	42	1	0.970585	0.976988	0.958338	1.08544	1.17111	1.12299	0	0.0496893	0.0632227	0.0390023	0.057317	0.144414	0.150999
GEMIN6	Gem-associated protein 6	3	6.90458	3	1	1.0274	0.996548	1.04311	1.17065	1.18327	1.1666	0	0.0894724	0.0301094	0.119799	0.28405	0.136614	0.222343
GEMIN8	Gem-associated protein 8	3	6.93285	4	1	0.973084	0.914016	0.915188	1.01641	1.14902	1.04865	0	0.109019	0.124377	0.213389	0.199619	0.251277	0.185991
GET4	Golgi to ER traffic protein 4 homolog	3	6.82858	6	1	0.914422	1.00374	0.938426	1.03235	1.1016	1.02854	0	0.133296	0.102929	0.0675043	0.18446	0.0466951	0.0977872
GFER	Sulfhydryl oxidase	3	6.53089	3	1	0.90854	0.916998	0.957109	0.978538	1.41093	0.963113	0	0.680816	0.5727	0.619398	0.725065	0.785569	0.845987
GFM1	Elongation factor G, mitochondrial	3	7.69038	28	1	0.989269	0.962693	0.944898	0.943958	1.1149	1.11529	0	0.04657	0.02434	0.101919	0.0373738	0.0238641	0.144634
GFM2	Ribosome-releasing factor 2, mitochondrial	3	6.82844	6	1	1.00184	1.0323	1.03835	1.01763	0.830797	0.980603	0	0.0729887	0.122096	0.0727867	0.0803736	0.346842	0.298324
GFPT1	Glutamine--fructose-6-phosphate aminotransferase [isomerizing] 1	3	8.04076	31	1	0.964769	1.00074	0.988703	1.04837	1.09714	1.16057	0	0.031358	0.0058547	0.0257704	0.0956801	0.157412	0.765831
GFPT2	Glutamine--fructose-6-phosphate aminotransferase [isomerizing] 2	3	6.88922	12	1	0.988439	1.06146	0.988635	1.02445	0.926695	1.01404	0	0.0397919	0.124981	0.118982	0.186393	0.0885973	0.265272
GGA1	ADP-ribosylation factor-binding protein GGA1	3	6.56431	4	1	0.960133	0.980241	0.974882	1.17008	1.23164	1.14943	0	0.159598	0.131863	0.120587	0.274858	0.0151798	0.105649
GGA2	ADP-ribosylation factor-binding protein GGA2	3	6.80714	5	1	1.01153	0.981905	0.941284	0.661927	0.680183	0.819572	0	0.14948	0.139953	0.277435	0.0511667	0.00050735	0.172854
GGA3	ADP-ribosylation factor-binding protein GGA3	3	6.4532	4	1	1.13341	1.06455	1.02268	1.12175	0.991814	0.973428	0	0.391221	0.0873331	0.241205	0.166015	0.0235586	0.113391
GGCT	Gamma-glutamylcyclotransferase	3	7.88782	11	1	0.980338	0.993756	0.975812	0.981238	0.929561	0.944063	0	0.0873583	0.0111241	0.0451143	0.0774928	0.0181912	0.094443
GGCX	Vitamin K-dependent gamma-carboxylase	3	6.84034	7	1	0.927248	0.991031	0.928894	0.758089	0.668056	0.852165	0	0.115924	0.174994	0.1207	0.148636	0.346938	0.378568
GGH	Gamma-glutamyl hydrolase	3	7.54267	8	1	0.977435	1.01132	1.01787	0.911819	0.70323	0.721474	0	0.112406	0.121951	0.073001	0.348686	0.141448	0.166978
GGNBP2	Gametogenetin-binding protein 2	3	6.43849	5	1	0.983801	1.0049	1.01993	0.536123	0.952864	1.06568	0	0.0928003	0.0790234	0.0703295	0.55176	0.141653	0.125758
GGPS1	Geranylgeranyl pyrophosphate synthase	3	6.65483	4	1	0.985661	1.05446	1.05427	1.00771	0.76458	0.734858	0	0.0299826	0.044225	0.0805591	0.0327359	0.0383901	0.151722
GHITM	Growth hormone-inducible transmembrane protein	3	7.3038	5	1	0.967923	0.982441	1.01527	0.846126	0.827847	1.0033	0	0.0935764	0.169437	0.089168	0.199524	0.258739	0.320782
GID8	Glucose-induced degradation protein 8 homolog	3	6.55336	4	1	1.01015	0.971713	0.930412	1.15543	1.17721	1.05424	0	0.378144	0.312259	0.15587	0.483493	0.837782	0.448663
GIGYF2	PERQ amino acid-rich with GYF domain-containing protein 2	3	7.40683	23	1	0.949383	0.962341	0.975989	0.994127	1.04509	1.04373	0	0.163969	0.0547471	0.13196	0.0643835	0.0526122	0.0986309
GINS1	DNA replication complex GINS protein PSF1	3	7.06097	6	1	1.04204	1.04444	1.04837	1.01974	0.914094	0.829053	0	0.0845914	0.0563267	0.0571891	0.0983576	0.119177	0.254669
GINS2	DNA replication complex GINS protein PSF2	3	7.23501	6	1	0.992656	0.972357	0.948131	0.992942	0.859679	0.753904	0	0.0202084	0.144521	0.115599	0.176765	0.132119	0.208329
GINS3	DNA replication complex GINS protein PSF3	3	6.86538	7	1	0.951324	0.99116	1.01137	1.0011	0.892281	0.840614	0	0.143559	0.0388196	0.104272	0.162516	0.0683349	0.101487
GINS4	DNA replication complex GINS protein SLD5	3	6.98463	5	1	0.980296	1.02773	1.04614	1.00307	0.807752	0.835791	0	0.162952	0.1511	0.193982	0.220572	0.198777	0.42172
GIPC1	PDZ domain-containing protein GIPC1	3	7.18386	6	1	0.987597	1.01397	0.978121	1.00559	0.964672	1.02954	0	0.162503	0.0842893	0.119671	0.12795	0.0548912	0.0933828
GIPC3	PDZ domain-containing protein GIPC3	3	6.39371	3	1	1.0598	1.07663	1.01588	1.20232	1.20004	1.11412	0	0.121874	0.131797	0.0258384	0.138221	0.152831	0.169283
GIT1	ARF GTPase-activating protein GIT1	3	7.01241	12	1	1.06506	1.05347	1.01437	1.07229	1.06209	1.05249	0	0.0688974	0.043771	0.213319	0.0984164	0.0309848	0.0956715
GIT2	ARF GTPase-activating protein GIT2	3	6.86789	9	1	1.0568	1.01603	1.0615	0.935969	0.930893	0.961172	0	0.133915	0.129535	0.100899	0.0694148	0.077818	0.0774085
GK|GK3P	Glycerol kinase	3	6.66856	7	1	0.971988	1.01381	0.981257	0.959256	0.935737	0.996703	0	0.121772	0.110923	0.0341984	0.0804283	0.124403	0.154371
GLA	Alpha-galactosidase A	3	7.16821	8	1	0.971383	1.04409	1.04241	0.89125	0.841297	0.81171	0	0.103592	0.0439648	0.115825	0.187114	0.254275	0.0685102
GLB1	Beta-galactosidase	3	7.23798	9	1	1.00252	1.03832	1.04546	0.964311	0.730271	0.822968	0	0.0205773	0.0813626	0.131725	0.241738	0.203461	0.177054
GLCCI1	Glucocorticoid-induced transcript 1 protein	3	6.30878	3	1	1.0732	1.11526	1.06683	1.06373	0.995019	1.01638	0	0.00877719	0.0899071	0.117602	0.0867608	0.357514	0.200043
GLCE	D-glucuronyl C5-epimerase	3	6.57898	3	1	1.1042	1.0065	1.0466	1.05386	1.0262	0.911425	0	0.232158	0.0455869	0.114627	0.0674058	0.158864	0.197972
GLE1	Nucleoporin GLE1	3	6.86295	7	1	0.958189	0.982627	0.983555	0.563032	0.656393	1.00102	0	0.0665089	0.0485253	0.0574673	0.141701	0.029917	0.105958
GLG1	Golgi apparatus protein 1	3	7.58855	35	1	0.983746	0.993777	1.0077	0.962558	0.834035	0.975314	0	0.0333696	0.022173	0.0828521	0.111032	0.043162	0.0615638
GLMN	Glomulin	3	7.26065	16	1	1.03062	1.03387	0.986578	0.983293	0.923373	0.89766	0	0.0871037	0.0748287	0.0486773	0.0689294	0.125274	0.146721
GLO1	Lactoylglutathione lyase	3	8.07793	9	1	1.00104	0.982571	0.982214	0.964293	0.881197	0.869011	0	0.119491	0.0960473	0.0690151	0.153041	0.282093	0.264424
GLOD4	Glyoxalase domain-containing protein 4	3	7.87181	15	1	1.02583	1.00818	1.01096	1.06947	1.0624	1.00976	0	0.0541468	0.0677469	0.105469	0.0738816	0.00590887	0.0611475
GLRX	Glutaredoxin-1	3	7.06882	3	1	1.14917	1.06753	1.18195	1.23098	1.08183	1.07374	0	0.154659	0.476543	0.319518	0.116316	0.038532	0.125524
GLRX3	Glutaredoxin-3	3	8.13854	13	1	0.99439	0.997039	0.977082	1.01694	1.02395	1.00512	0	0.0217331	0.0403364	0.0604273	0.0783258	0.104713	0.0398887
GLRX5	Glutaredoxin-related protein 5, mitochondrial	3	7.06588	3	1	0.939378	0.920758	0.968023	0.936434	0.831094	0.876505	0	0.293174	0.253919	0.277817	0.358867	0.155627	0.25447
GLS	Glutaminase kidney isoform, mitochondrial	3	7.70691	19	1	0.997795	0.994885	0.955853	1.0473	0.935654	0.869009	0	0.0291109	0.124216	0.0886587	0.226082	0.109346	0.0123708
GLTP	Glycolipid transfer protein	3	6.61976	4	1	0.955431	0.958575	0.960623	1.00188	0.911289	0.906817	0	0.141968	0.176551	0.224801	0.133299	0.0278627	0.12626
GLTSCR2	Glioma tumor suppressor candidate region gene 2 protein	3	6.89505	8	1	1.01392	1.02626	1.13483	0.615188	0.909113	1.51099	0	0.0540846	0.119305	0.16065	0.252031	0.0984064	0.220066
GLUD1	Glutamate dehydrogenase 1, mitochondrial	3	8.26493	25	1	1.00286	0.991004	0.99376	1.03391	0.95923	0.93657	0	0.0440977	0.0574471	0.0229789	0.0263657	0.133253	0.16525
GLYR1	Putative oxidoreductase GLYR1	3	7.42012	12	1	1.00741	0.97406	0.963649	0.930995	1.03242	1.06109	0	0.178967	0.142175	0.133572	0.189046	0.118554	0.164831
GMDS	GDP-mannose 4,6 dehydratase	3	7.4186	13	1	0.996768	1.01284	0.987745	1.02957	1.02603	0.989344	0	0.0732025	0.022579	0.0375193	0.0949589	0.0804918	0.198764
GMEB1	Glucocorticoid modulatory element-binding protein 1	3	6.38341	2	1	1.06201	0.971169	0.999389	1.14532	1.25145	1.10571	0	0.0868424	0.0983156	0.169134	0.267501	0.181103	0.0838792
GMFB	Glia maturation factor beta	3	7.27036	5	1	0.988012	0.980892	0.973014	1.03831	0.932309	0.858972	0	0.203795	0.039173	0.155013	0.396932	0.548235	0.473385
GMNN	Geminin	3	7.33256	6	1	0.997545	1.03787	1.03899	0.758058	0.433387	0.516694	0	0.0336698	0.0216285	0.093794	0.180278	0.10125	0.19158
GMPPA	Mannose-1-phosphate guanyltransferase alpha	3	7.1607	8	1	1.02858	0.978393	0.971388	1.02527	1.04003	1.04801	0	0.0547268	0.0795004	0.113291	0.0383555	0.193267	0.296261
GMPPB	Mannose-1-phosphate guanyltransferase beta	3	7.31347	6	1	0.974108	0.981016	0.967667	0.983078	1.08049	1.10841	0	0.187208	0.03813	0.076182	0.0600701	0.0419737	0.303356
GMPR2	GMP reductase	3	7.37065	9	1	1.0031	1.00863	1.01903	1.07467	0.964434	1.02741	0	0.104356	0.167591	0.15508	0.246616	0.132657	0.206612
GMPS	GMP synthase [glutamine-hydrolyzing]	3	8.15556	35	1	0.977788	0.991322	0.966145	1.02887	1.03158	0.983721	0	0.0222673	0.0256624	0.0701804	0.0236933	0.0546902	0.0501751
GNA11	Guanine nucleotide-binding protein subunit alpha-11	3	7.29705	9	1	1.01051	0.994495	0.993135	0.976086	0.932978	1.04493	0	0.0536437	0.0541251	0.00683663	0.0925719	0.127192	0.210441
GNA13	Guanine nucleotide-binding protein subunit alpha-13	3	7.02511	11	1	0.940833	0.994894	0.979783	0.937567	0.898283	1.0051	0	0.132478	0.0266371	0.150304	0.0912708	0.156726	0.259239
GNAI1	Guanine nucleotide-binding protein G(i) subunit alpha-1	3	7.40011	7	1	1.00578	1.03764	1.00317	1.00634	1.0249	0.998124	0	0.0979842	0.0442924	0.0235748	0.142831	0.103223	0.0307005
GNAI2	Guanine nucleotide-binding protein G(i) subunit alpha-2	3	6.99764	5	1	0.994947	0.936474	1.05169	0.997599	0.800514	0.92686	0	0.1549	0.143199	0.201108	0.12259	0.0895594	0.175132
GNAI3	Guanine nucleotide-binding protein G(k) subunit alpha	3	7.84618	7	1	0.952638	0.995539	0.936242	0.952926	0.958659	1.00567	0	0.0109347	0.0293313	0.114207	0.0200405	0.00691255	0.133355
GNAO1	Guanine nucleotide-binding protein G(o) subunit alpha	3	6.85435	6	1	0.988464	1.12172	1.05367	0.939894	0.73652	0.80808	0	0.183404	0.194451	0.125595	0.28614	0.0682171	0.202186
GNAQ	Guanine nucleotide-binding protein G(q) subunit alpha	3	6.7235	5	1	1.00369	1.03231	1.00165	0.928998	0.852002	0.983958	0	0.158164	0.080974	0.0790969	0.13772	0.0913816	0.0499669
GNAS	Guanine nucleotide-binding protein G(s) subunit alpha isoforms short	3	7.47894	10	1	0.998831	1.01321	0.992811	0.904056	0.997353	1.05783	0	0.0550962	0.0706519	0.0568734	0.0840484	0.110551	0.169078
GNB1	Guanine nucleotide-binding protein G(I)/G(S)/G(T) subunit beta-1	3	7.41337	7	1	0.959261	0.962907	1.01215	1.00814	0.965221	1.15165	0	0.0928091	0.238838	0.12855	0.195225	0.203594	0.193363
GNB1L	Guanine nucleotide-binding protein subunit beta-like protein 1	3	6.30731	4	1	1.00875	1.01509	1.02698	1.14696	1.33635	1.22392	0	0.101864	0.222961	0.301828	0.280913	0.245304	0.225871
GNB2	Guanine nucleotide-binding protein G(I)/G(S)/G(T) subunit beta-2	3	7.55337	4	1	0.969934	0.993609	0.995639	0.94015	0.982695	1.07502	0	0.126667	0.137806	0.134314	0.143719	0.130292	0.138865
GNB2L1	Guanine nucleotide-binding protein subunit beta-2-like 1	3	8.78788	20	1	0.941714	0.990842	0.947058	1.02947	1.0513	1.0863	0	0.127796	0.0863096	0.0844727	0.0496843	0.0677531	0.151683
GNB4	Guanine nucleotide-binding protein subunit beta-4	3	7.46411	5	1	1.22621	0.991343	1.06378	0.916335	0.960347	1.06234	0	0.490258	0.0901247	0.241009	0.114053	0.0381463	0.21526
GNE	Bifunctional UDP-N-acetylglucosamine 2-epimerase/N-acetylmannosamine kinase	3	7.49808	18	1	1.01738	1.0315	1.01167	1.08542	1.02809	0.99402	0	0.0192709	0.0743533	0.0523768	0.0508199	0.106854	0.207489
GNG12	Guanine nucleotide-binding protein G(I)/G(S)/G(O) subunit gamma-12	3	7.72943	4	1	0.973904	1.00701	1.02364	1.02672	1.12987	0.88152	0	0.336139	0.52155	0.403477	0.562483	1.24477	0.66019
GNG5	Guanine nucleotide-binding protein G(I)/G(S)/G(O) subunit gamma-5	3	6.92067	2	1	0.894656	0.904303	0.883436	0.651158	0.933994	0.94144	0	0.415552	0.731036	0.319713	0.80567	1.44527	0.813992
GNL1	Guanine nucleotide-binding protein-like 1	3	7.29683	16	1	1.00056	0.987885	1.00507	1.03806	0.960645	0.983001	0	0.0934316	0.0839227	0.0782141	0.109181	0.0904818	0.130138
GNL2	Nucleolar GTP-binding protein 2	3	7.44326	20	1	0.98325	1.03614	1.0769	0.819539	1.07192	1.34951	0	0.132671	0.0579686	0.0857136	0.0712947	0.0782568	0.0960487
GNL3	Guanine nucleotide-binding protein-like 3	3	7.7114	20	1	0.978516	1.02303	1.03453	0.929393	1.19185	1.50364	0	0.0171303	0.0879859	0.138023	0.0548772	0.0659779	0.177322
GNL3L	Guanine nucleotide-binding protein-like 3-like protein	3	7.05282	11	1	0.999175	1.01574	1.0014	1.3396	1.34263	1.1619	0	0.097786	0.074932	0.0331664	0.174808	0.146551	0.119925
GNPAT	Dihydroxyacetone phosphate acyltransferase	3	6.96529	13	1	0.94431	0.975372	0.967574	0.947041	0.864815	0.896625	0	0.0826952	0.0824747	0.12628	0.209933	0.19434	0.136602
GNPDA1	Glucosamine-6-phosphate isomerase 1	3	7.61815	8	1	0.961132	1.00061	0.943678	1.02464	0.926354	0.936749	0	0.0414545	0.0429135	0.0281962	0.0463013	0.114451	0.0364965
GNPDA2	Glucosamine-6-phosphate isomerase 2	3	6.80466	4	1	0.92793	0.978522	0.967705	0.962094	0.901994	0.798361	0	0.255512	0.165189	0.24227	0.236661	0.352868	0.296158
GNPNAT1	Glucosamine 6-phosphate N-acetyltransferase	3	7.1303	6	1	1.01424	1.00488	1.01098	1.22568	1.13251	1.06481	0	0.121458	0.1811	0.14787	0.167786	0.139052	0.031167
GNPTAB	N-acetylglucosamine-1-phosphotransferase subunits alpha/beta	3	6.30166	3	1	1.01379	0.990398	1.08636	1.02825	0.867704	0.964395	0	0.0451844	0.2109	0.25075	0.196301	0.00538774	0.371593
GNS	N-acetylglucosamine-6-sulfatase	3	7.58162	10	1	1.00439	0.992467	1.02273	0.918561	0.771482	0.791767	0	0.0421926	0.126741	0.0233243	0.0876281	0.0788521	0.128986
GOLGA1	Golgin subfamily A member 1	3	6.91602	10	1	1.06329	1.00423	1.0225	0.989103	0.949042	0.989438	0	0.184974	0.0642497	0.172472	0.113113	0.321958	0.503314
GOLGA2	Golgi autoantigen, golgin subfamily a, 2	3	7.3471	25	1	1.01812	0.972852	1.01312	0.84624	0.968172	1.04231	0	0.0796944	0.0921802	0.0708868	0.157229	0.0361375	0.0393632
GOLGA3	Golgin subfamily A member 3	3	7.25504	39	1	1.04828	1.02442	1.03738	1.05134	0.998172	1.05592	0	0.0830547	0.0726214	0.0328741	0.0905718	0.03315	0.0294584
GOLGA4	Golgin subfamily A member 4	3	7.39594	57	1	1.01082	1.02157	1.05795	0.898658	0.866629	1.01527	0	0.0819037	0.0785029	0.0367744	0.196276	0.105475	0.0825859
GOLGA5	Golgin subfamily A member 5	3	6.23665	4	1	1.03038	0.977868	0.943873	0.849145	0.930638	1.04681	0	0.119692	0.0881057	0.0454564	0.199873	0.362072	0.3737
GOLGA7	Golgin subfamily A member 7	3	6.74408	4	1	0.971458	1.0459	1.0814	0.982444	0.969828	1.10434	0	0.0729153	0.0342339	0.122093	0.0848967	0.0346893	0.185314
GOLGB1	Golgin subfamily B member 1	3	7.39531	117	1	1.00246	1.02856	1.04737	1.04192	0.914916	1.01354	0	0.0390111	0.0278314	0.0447901	0.0820352	0.140273	0.160093
GOLIM4	Golgi integral membrane protein 4	3	7.54208	12	1	0.97476	1.0142	1.002	1.00869	0.880449	0.938437	0	0.054969	0.140151	0.0619836	0.0900239	0.179674	0.274979
GOLM1	Golgi membrane protein 1	3	7.15689	19	1	0.992264	0.971178	0.953394	0.945378	0.964753	0.953939	0	0.100738	0.066912	0.0923086	0.0546466	0.0317091	0.199215
GOLPH3	Golgi phosphoprotein 3	3	7.48621	7	1	1.01288	1.01355	1.05335	1.01991	0.955588	1.00566	0	0.151318	0.0534862	0.0910837	0.0955714	0.166564	0.237268
GOLPH3L	Golgi phosphoprotein 3-like	3	6.84976	3	1	1.01374	1.00158	1.01323	1.00189	0.990633	1.03228	0	0.121625	0.0547682	0.0262336	0.301997	0.000314475	0.205612
GOLT1B	Vesicle transport protein GOT1B	3	7.12183	2	1	0.945316	0.930833	0.929855	0.993218	1.04619	0.961858	0	0.068235	0.144799	0.0216935	0.138507	0.00288491	0.121083
GOPC	Golgi-associated PDZ and coiled-coil motif-containing protein	3	7.09341	10	1	0.985141	1.005	1.01171	1.04431	0.9647	0.912495	0	0.042458	0.135061	0.108587	0.0607547	0.00384371	0.016753
GORAB	RAB6-interacting golgin	3	6.58511	5	1	0.987149	0.995952	1.06607	1.01014	1.12143	1.1049	0	0.143067	0.0522866	0.0521796	0.229791	0.0524383	0.203354
GORASP2	Golgi reassembly-stacking protein 2	3	7.59246	9	1	0.962448	0.984414	1.02822	0.735946	0.851728	1.01733	0	0.0539928	0.129699	0.0515434	0.290649	0.0585978	0.324022
GOSR1	Golgi SNAP receptor complex member 1	3	7.11763	8	1	0.979806	1.01845	1.01881	1.06801	1.01074	0.998646	0	0.107202	0.098511	0.0491628	0.0643211	0.0204667	0.0874375
GOT1	Aspartate aminotransferase, cytoplasmic	3	8.03483	18	1	1.00817	0.994781	1.01227	1.04897	1.07388	1.06294	0	0.107324	0.0949447	0.134262	0.0479191	0.135005	0.329546
GOT2	Aspartate aminotransferase, mitochondrial	3	8.53344	30	1	0.979997	0.968466	0.960152	1.0111	1.00888	0.961896	0	0.0603641	0.0560286	0.079254	0.00764818	0.0824696	0.135567
GPAA1	Glycosylphosphatidylinositol anchor attachment 1 protein	3	7.01256	4	1	1.06001	0.980042	1.04311	1.04801	1.07485	1.00177	0	0.0602659	0.182516	0.0492726	0.172571	0.0881365	0.0796328
GPAT4	Glycerol-3-phosphate acyltransferase 4	3	6.26353	2	1	1.00438	1.00622	1.01881	0.92628	1.02657	0.963256	0	0.18147	0.335381	0.295085	0.509988	0.182908	0.29872
GPATCH1	G patch domain-containing protein 1	3	6.215	3	1	0.8953	0.938927	1.01777	0.811282	0.850681	0.98289	0	0.118955	0.286356	0.211	0.283413	0.22465	0.222013
GPATCH11	G patch domain-containing protein 11	3	6.98784	6	1	1.00187	0.955632	0.950518	0.853155	0.755641	0.806256	0	0.0573101	0.0932409	0.0885079	0.0765256	0.165455	0.225838
GPATCH4	G patch domain-containing protein 4	3	7.36326	16	1	0.984225	0.966081	0.997243	0.916506	1.0763	1.29706	0	0.0598431	0.123602	0.0513426	0.158949	0.117291	0.0817821
GPATCH8	G patch domain-containing protein 8	3	6.85788	12	1	1.00334	1.00583	1.03693	0.973414	0.973882	1.07054	0	0.0602883	0.196	0.0766792	0.14839	0.030712	0.0545078
GPBP1	GC-rich promoter binding protein 1	3	5.97324	3	1	0.987481	0.994211	1.04051	0.561901	1.11133	0.93121	0	0.096046	0.349518	0.103567	1.39594	0.410514	0.336555
GPC1	Glypican-1	3	6.15711	3	1	0.897253	0.802173	0.862151	1.2422	0.995655	0.759592	0	0.193513	0.174345	0.327757	0.739708	0.161848	0.295752
GPCPD1	Glycerophosphocholine phosphodiesterase GPCPD1	3	6.36384	7	1	1.09551	1.19548	1.21414	1.27215	1.09378	1.25529	0	0.28512	0.227763	0.361836	0.495809	0.47746	0.507572
GPD1L	Glycerol-3-phosphate dehydrogenase 1-like protein	3	7.39064	13	1	0.999499	0.993807	0.99144	0.983412	0.986119	0.999669	0	0.0725417	0.00860852	0.0672629	0.0558173	0.186193	0.199117
GPD2	Glycerol-3-phosphate dehydrogenase, mitochondrial	3	7.71955	32	1	1.00604	0.994657	0.998234	0.962415	0.931904	0.938246	0	0.0784772	0.0194546	0.0346427	0.0502652	0.0591165	0.0749155
GPHN	Gephyrin	3	7.11215	14	1	0.964421	0.999001	0.944612	0.996447	1.00721	0.995799	0	0.0425618	0.0839704	0.0324765	0.0723848	0.0176722	0.0935313
GPKOW	G patch domain and KOW motifs-containing protein	3	7.34086	17	1	1.00399	0.976996	1.005	1.06429	1.14534	1.07317	0	0.00479453	0.107245	0.0503665	0.0516205	0.0245135	0.134495
GPN1	GPN-loop GTPase 1	3	6.77188	5	1	0.987998	1.01329	0.995578	1.02484	1.06189	1.00999	0	0.190443	0.119177	0.040825	0.143767	0.00321044	0.103814
GPN3	GPN-loop GTPase 3	3	6.46874	3	1	1.03736	0.951348	0.951367	0.997894	1.05795	0.965778	0	0.139622	0.320221	0.236925	0.188025	0.0486294	0.437764
GPNMB	Transmembrane glycoprotein NMB	3	6.02796	2	1	1.04233	1.09668	0.936558	1.07722	0.929648	0.850955	0	0.270077	0.433327	0.537932	0.801583	0.426631	0.0901899
GPR107	G protein-coupled receptor 107	3	6.54105	3	1	0.963934	1.02717	1.00413	1.0669	1.00793	0.924913	0	0.258849	0.267223	0.118621	0.143938	0.310614	0.450829
GPR108	Protein GPR108	3	6.89464	2	1	1.03071	0.975819	1.0211	1.04526	0.98388	1.04727	0	0.121978	0.142527	0.300369	0.183342	0.0364677	0.180929
GPR89A|GPR89B	Golgi pH regulator A	3	6.69885	3	1	0.981965	0.901041	0.913945	1.04146	1.12168	0.979488	0	0.249027	0.304725	0.125574	0.146647	0.159468	0.322162
GPRC5A	Retinoic acid-induced protein 3	3	7.89945	6	1	1.03893	1.16846	1.21614	1.30692	1.06089	1.04591	0	0.0529752	0.11817	0.0915572	0.173217	0.210867	0.235437
GPRC5C	G-protein-coupled receptor family C group 5 member C	3	6.46054	3	1	0.978607	0.926002	1.0399	1.19521	0.935704	1.03574	0	0.168746	0.303955	0.149823	0.0843535	0.02693	0.201638
GPRIN1	G protein-regulated inducer of neurite outgrowth 1	3	6.57105	9	1	1.06489	1.03013	1.02483	0.932304	0.800923	0.83055	0	0.190559	0.0921463	0.123238	0.0358716	0.0279253	0.180478
GPS1	COP9 signalosome complex subunit 1	3	7.82945	18	1	0.985372	1.00587	0.998117	1.01831	0.9826	0.964331	0	0.0169473	0.0485249	0.0661381	0.0582419	0.084296	0.109674
[truncated: 3,836 more rows]
