# Supplementary material for: Pervasive Protein Thermal Stability Variation during the Cell Cycle
Source: Cell. 2018 May 31;173(6):1495–1507.e18. doi: 10.1016/j.cell.2018.03.053 (PMC5998384; doi:10.1016/j.cell.2018.03.053)
Supplement: Table S4. TPP-TR Data for G1/S and Mitosis, Related to Figures 2, 4, and 6 [file mmc4.xlsx]

## Sheet: Table legend
Table S4. TPP-TR data for G1/S and mitosis, related to Figure 2g, 4b, 6, S6
gene_name	identified protein
cell.cycle	cell cycle stage
found.in.reps	number of replicates a protein was identified (3 rep)
max.qupm	maximum of quantified unique peptide matches
min.qupm	minimum of quantified unique peptide matches
Tm.median	median of melting temperature
Tm.range	range of determined melting temperatures
T_mean.fc	foldchange of each temperature vs 37 degrees (soluble fraction)
T_sem.fc	Standard error of mean of foldchange of each temperature vs 37 degrees (soluble fraction)

## Sheet: TableS4_TPP-TR
gene_name	cell.cycle	found.in.reps	max.qupm	min.qupm	Tm.median	Tm.range	protein half-lives from Boisvert et al	T37_mean.fc	T40.4_mean.fc	T44_mean.fc	T46.9_mean.fc	T49.8_mean.fc	T52.9_mean.fc	T55.5_mean.fc	T58.6_mean.fc	T62_mean.fc	T66.3_mean.fc	T37_sem.fc	T40.4_sem.fc	T44_sem.fc	T46.9_sem.fc	T49.8_sem.fc	T52.9_sem.fc	T55.5_sem.fc	T58.6_sem.fc	T62_sem.fc	T66.3_sem.fc
A0A087WZG4	G1_S	2	4	2	51.8746	3.36734	NA	0.999331	0.993885	0.939053	0.814999	0.625117	0.442976	0.299463	0.166926	0.108612	0.0454354	0	0.0850528	0.0216381	0.0629974	0.100514	0.14391	0.0838363	0.0529286	0.0108091	0.0158933
A0A087WZG4	M	3	8	4	51.1069	3.13767	NA	0.999331	1.02621	0.946935	0.84201	0.613796	0.419202	0.303127	0.239213	0.167141	0.163955	0	0.0173329	0.0305385	0.0316889	0.0431072	0.0730832	0.0560538	0.0597337	0.0491766	0.0554221
A0A0C4DFX4	G1_S	3	14	9	48.7907	0.649083	NA	0.999331	0.998337	0.935764	0.6997	0.370664	0.220142	0.135916	0.0935818	0.0695715	0.0504369	0	0.0160605	0.0247404	0.0274043	0.0112282	0.0110439	0.00641793	0.00598411	0.00247634	0.00042671
A0A0C4DFX4	M	3	10	9	50.3025	0.121812	NA	0.999331	1.03282	0.938386	0.83352	0.563805	0.261555	0.127715	0.0777861	0.0552386	0.0525716	0	0.0322387	0.0160012	0.0127508	0.0129025	0.00382137	0.00208144	0.006981	0.00039629	0.00124515
AAAS	G1_S	3	6	5	53.6438	0.663395	19.8223	0.999331	1.02261	1.00415	0.981641	0.845273	0.614737	0.293627	0.126601	0.0737369	0.0578547	0	0.0109648	0.0350807	0.0415833	0.0202891	0.0323676	0.00440822	0.0114996	0.010533	0.0176523
AAAS	M	3	6	5	50.9719	0.638866	19.8223	0.999331	0.993794	0.930828	0.8649	0.64166	0.290916	0.135709	0.0861985	0.0469016	0.0247189	0	0.0504856	0.00787996	0.0255881	0.0194294	0.0125172	0.00848062	0.00950838	0.00196666	0.00794268
AACS	G1_S	3	11	8	48.4681	0.857838	7.4118	0.999331	0.971901	0.791709	0.580552	0.424078	0.260269	0.172926	0.106497	0.0684703	0.0461554	0	0.0068292	0.00859487	0.00796993	0.0249221	0.01521	0.0149201	0.00915167	0.00418268	0.00585019
AACS	M	3	9	3	48.0467	2.10216	7.4118	0.999331	0.999776	0.804977	0.600187	0.387222	0.143729	0.0720471	0.0548685	0.0373307	0.025698	0	0.0102188	0.0289618	0.0606077	0.0456789	0.031568	0.0163515	0.0135802	0.00553684	0.00802798
AAK1	G1_S	3	16	14	50.8692	0.60111	NA	0.999331	0.98713	0.928231	0.857422	0.613033	0.317084	0.146555	0.0953699	0.0622203	0.0424302	0	0.0125026	0.0165835	0.00639618	0.0259985	0.0196308	0.00819238	0.00551711	0.00812039	0.00343417
AAK1	M	3	17	16	51.7662	0.399473	NA	0.999331	0.99966	0.979389	0.925669	0.747785	0.379683	0.16107	0.109226	0.0587718	0.0290696	0	0.00918972	0.00980334	0.0196103	0.0158555	0.0156575	0.0147293	0.00846711	0.0023114	0.0029687
AAMDC	G1_S	3	6	2	53.4467	3.2683	NA	0.999331	0.945428	0.953186	0.883908	0.738068	0.541557	0.380571	0.256475	0.166098	0.110405	0	0.0548747	0.00348871	0.034364	0.0347747	0.0489731	0.0673027	0.0497974	0.032559	0.0147478
AAMDC	M	2	6	3	52.539	0.531069	NA	0.999331	0.989	1.08984	0.984209	0.812971	0.442587	0.311179	0.210096	0.188743	0.146726	0	0.00693673	0.106774	0.046668	0.0233547	0.0542426	0.0174354	0.0122362	0.0178784	0.0091675
AAMP	G1_S	3	7	3	51.3368	2.00225	NA	0.999331	0.931991	0.866713	0.73931	0.605705	0.427404	0.298625	0.172715	0.0938537	0.0458215	0	0.0142784	0.0157765	0.025065	0.0379998	0.0462091	0.0327316	0.00984605	0.000762704	0.00545592
AAMP	M	3	8	3	51.6451	0.319654	NA	0.999331	0.982844	0.955372	0.844269	0.663331	0.376625	0.236547	0.152934	0.0710985	0.0341125	0	0.0328225	0.0303489	0.0214151	0.0278646	0.00987635	0.014121	0.0127076	0.00222116	0.00262657
AAR2	G1_S	3	7	4	50.163	1.16576	NA	0.999331	1.01577	0.943339	0.748054	0.518236	0.260395	0.126499	0.0808805	0.0528589	0.0356518	0	0.0294339	0.0410447	0.0180054	0.0314757	0.0315813	0.0219619	0.0134282	0.0111445	0.00934648
AAR2	M	3	7	5	50.3936	0.617187	NA	0.999331	0.991545	0.946878	0.840516	0.575884	0.207446	0.0772651	0.0531279	0.0325523	0.0233041	0	0.0118221	0.0146531	0.030559	0.0189921	0.0167566	0.00350564	0.0034235	0.00237518	0.00545392
AARS	G1_S	3	48	45	51.6243	0.618775	19.951	0.999331	0.978349	0.955711	0.923116	0.744054	0.347642	0.119031	0.0713432	0.0491056	0.0342898	0	0.00832674	0.00463577	0.00872458	0.0255755	0.0195371	0.0081112	0.0027363	0.00286006	0.0023141
AARS	M	3	44	37	52.1354	0.417138	19.951	0.999331	0.989917	0.971936	0.915906	0.803131	0.405301	0.0992078	0.043275	0.0287251	0.0203212	0	0.0219795	0.0221126	0.0244408	0.025338	0.0161852	0.0130455	0.0049334	0.00253301	0.00189225
AARS2	G1_S	3	12	9	49.859	0.988685	11.3004	0.999331	1.0016	1.00626	0.760752	0.482184	0.285399	0.180077	0.107199	0.0738961	0.0522779	0	0.0121637	0.0397794	0.0232149	0.0311856	0.0167414	0.0157969	0.0128495	0.00745755	0.00729515
AARS2	M	3	13	10	49.95	0.456574	11.3004	0.999331	1.04294	0.909832	0.792826	0.506785	0.248818	0.11747	0.0670697	0.0470139	0.0349102	0	0.0234828	0.00320416	0.0184759	0.0156561	0.0146392	0.006478	0.00949123	0.001241	0.00111673
AARSD1	G1_S	3	7	3	49.8211	1.67591	19.6126	0.999331	0.981385	0.961735	0.821876	0.515146	0.23685	0.145357	0.0978774	0.0788729	0.0427825	0	0.00783965	0.0152166	0.0175426	0.0716726	0.0296278	0.0179481	0.018856	0.0164601	0.00703853
AARSD1	M	3	7	3	49.8664	0.984488	19.6126	0.999331	0.943965	0.990589	0.850304	0.502859	0.161989	0.0792664	0.0532396	0.0349558	0.0236022	0	0.031678	0.0620985	0.0492822	0.0403394	0.0175658	0.0178214	0.0117233	0.00545863	0.00700035
AASDHPPT	G1_S	3	3	2	52.3055	5.02038	16.3516	0.999331	0.982048	0.907912	0.869682	0.684444	0.438243	0.181389	0.132519	0.0755764	0.055432	0	0.0982104	0.100996	0.140357	0.110153	0.0816284	0.0274789	0.0205425	0.00252354	0.0151462
AASDHPPT	M	3	3	3	52.3616	0.685066	16.3516	0.999331	0.965376	0.985084	0.950944	0.812943	0.462659	0.0777675	0.0313729	0.0192766	0.00533477	0	0.0455585	0.0398406	0.0134874	0.0329348	0.0156459	0.014054	0.00891617	0.00492054	0.00191757
ABCB10	G1_S	3	8	3	53.7667	0.709654	12.7916	0.999331	1.01567	0.998404	0.931643	0.858653	0.671558	0.29902	0.129221	0.0876933	0.0590808	0	0.0154834	0.0303744	0.0120195	0.0251263	0.0228626	0.0223824	0.0105555	0.00358765	0.00610164
ABCB10	M	3	10	7	54.0008	0.969063	12.7916	0.999331	0.991358	0.990161	0.937305	0.850934	0.66118	0.284463	0.100784	0.0524986	0.0425717	0	0.012974	0.0301407	0.0097717	0.0347722	0.0438654	0.00802136	0.00757375	0.00349749	0.00395305
ABCB6	G1_S	3	6	5	53.9724	1.9081	24.219	0.999331	0.979258	0.996524	0.927528	0.835433	0.568507	0.317711	0.214655	0.169123	0.101044	0	0.0146592	0.0145667	0.0266121	0.0314444	0.0630764	0.0403033	0.0270061	0.0141488	0.00673071
ABCB6	M	3	9	5	53.4019	0.103439	24.219	0.999331	0.98174	0.998375	0.939364	0.841149	0.576992	0.287489	0.156326	0.091222	0.0750567	0	0.0206998	0.00388669	0.0186839	0.00976649	0.0162913	0.00944779	0.00612886	0.00157192	0.00193464
ABCB7	G1_S	3	14	10	52.4518	1.94519	23.9109	0.999331	0.985082	0.989793	0.92407	0.795375	0.41102	0.194697	0.106075	0.063083	0.0385014	0	0.00853443	0.0263998	0.0691135	0.0654578	0.0494081	0.0213995	0.01003	0.00633449	0.00353234
ABCB7	M	3	13	9	51.5818	0.0912537	23.9109	0.999331	0.965269	0.958358	0.909692	0.747467	0.333222	0.13623	0.0717572	0.0419705	0.0321883	0	0.0147615	0.00898371	0.00891642	0.011077	0.001735	0.00272483	0.00127604	0.00180409	0.00649302
ABCB8	G1_S	1	5	5	51.0782	0	NA	0.999331	0.948838	0.855099	0.773754	0.688409	0.354838	0.174368	0.111144	0.0708036	0.0435452	NA	NA	NA	NA	NA	NA	NA	NA	NA	NA
ABCC1	G1_S	3	12	7	54.5134	1.39577	24.6511	0.999331	1.01489	0.985386	0.924776	0.867085	0.689934	0.408669	0.158787	0.0980167	0.0533502	0	0.00856765	0.0099725	0.0172076	0.0282157	0.0548194	0.0325385	0.00343051	0.0083506	0.00256781
ABCC1	M	3	16	8	53.6748	0.414194	24.6511	0.999331	1.00798	1.00526	0.932575	0.806999	0.618137	0.348822	0.142703	0.08946	0.0609028	0	0.0150122	0.0224027	0.0137459	0.0207366	0.0161982	0.0058696	0.0119039	0.00250536	0.00836073
ABCC2	G1_S	3	6	4	51.6276	1.16629	NA	0.999331	0.984643	1.01476	0.948155	0.782892	0.376033	0.192809	0.115373	0.0811944	0.0504466	0	0.0299827	0.0476811	0.0400843	0.046012	0.0359822	0.0291466	0.0116143	0.00479043	0.00215767
ABCC2	M	3	8	6	51.5906	0.285204	NA	0.999331	0.983388	0.977197	0.904134	0.725392	0.346543	0.155085	0.11452	0.102371	0.0735148	0	0.00523895	0.00529046	0.0215286	0.0129001	0.0149743	0.0145132	0.00610821	0.00522788	0.00546764
ABCC4	G1_S	3	12	10	57.5188	1.37999	23.0223	0.999331	0.998619	0.99796	0.949912	0.869511	0.727393	0.609674	0.461294	0.247607	0.0651525	0	0.0121005	0.00489132	0.00906948	0.00818354	0.0486824	0.0319925	0.0268423	0.00250701	0.00659949
ABCC4	M	3	23	15	55.7605	0.737559	23.0223	0.999331	0.965014	0.964133	0.913374	0.836284	0.684837	0.532787	0.400826	0.189466	0.0577978	0	0.0432945	0.0155711	0.0208548	0.00511957	0.013611	0.023439	0.0236084	0.00846752	0.00272013
ABCC5	G1_S	3	7	5	53.5954	0.219976	NA	0.999331	0.972747	0.98309	0.912497	0.808242	0.603669	0.326226	0.172521	0.132107	0.0865341	0	0.0316771	0.0168458	0.0287776	0.00838124	0.0075446	0.00378526	0.00949372	0.00889072	0.00643454
ABCC5	M	3	6	3	53.7741	0.407981	NA	0.999331	1.03166	1.00608	0.980405	0.860586	0.6524	0.299635	0.144556	0.0932004	0.0677251	0	0.0300296	0.0203858	0.0145849	0.012898	0.0271142	0.00711647	0.0106395	0.00958333	0.00626233
ABCD1	G1_S	3	15	6	49.9489	1.33245	20.5291	0.999331	0.991109	0.948062	0.79759	0.459783	0.247867	0.143577	0.104227	0.0789837	0.0583222	0	0.0149126	0.0104052	0.040922	0.0341875	0.0424386	0.0279628	0.0199923	0.0195017	0.0166187
ABCD1	M	3	8	6	49.7269	0.480786	20.5291	0.999331	0.976197	0.937718	0.847405	0.509684	0.157547	0.0729781	0.0439509	0.0281025	0.0267397	0	0.0153215	0.0112587	0.0138613	0.0179231	0.0178365	0.00840531	0.00387244	0.00429008	0.00536558
ABCD3	G1_S	3	21	18	52.5198	1.2455	24.0226	0.999331	0.983458	0.96047	0.897587	0.75931	0.538092	0.249431	0.0878165	0.0548682	0.0373571	0	0.019567	0.0379376	0.0350161	0.0212139	0.0385547	0.0239072	0.00386237	0.00476696	0.0037943
ABCD3	M	3	18	17	52.255	0.497724	24.0226	0.999331	0.986724	0.958255	0.895478	0.721553	0.486948	0.217096	0.0525156	0.0269254	0.0185599	0	0.0140186	0.00855585	0.00676828	0.0215643	0.00923042	0.0156096	0.00875314	0.00102636	0.00102637
ABCE1	G1_S	2	23	19	58.8849	0.499323	23.7642	0.999331	0.967547	0.958321	0.950342	0.875694	0.747678	0.665503	0.544766	0.46143	0.0817578	0	0.000313428	0.00031408	0.00688152	0.0020996	0.00898413	0.0183634	0.010349	0.0801477	0.00100606
ABCE1	M	3	28	23	58.1933	0.149331	23.7642	0.999331	0.955358	0.964616	0.915074	0.87079	0.738431	0.644139	0.531121	0.371223	0.0831198	0	0.0128602	0.00375251	0.00487224	0.00854837	0.0114573	0.00267001	0.0207931	0.00618891	0.00183257
ABCF1	G1_S	3	35	29	52.7361	0.599196	23.6797	0.999331	0.993245	0.983428	0.908119	0.791623	0.506545	0.188584	0.0879326	0.0573595	0.03897	0	0.00416437	0.0292703	0.0256304	0.0240345	0.00668744	0.0108506	0.0082014	0.00480883	0.00272574
ABCF1	M	3	26	25	52.3272	0.25521	23.6797	0.999331	0.978357	0.966427	0.931024	0.81107	0.457812	0.115489	0.058135	0.0343774	0.0268419	0	0.0177036	0.0150539	0.0304573	0.00666808	0.00714895	0.00829756	0.00480327	0.00278433	0.00457328
ABCF2	G1_S	3	14	12	51.7875	0.838414	19.1397	0.999331	1.0002	0.977862	0.912769	0.760847	0.3333	0.129675	0.079053	0.0544944	0.0331931	0	0.0338732	0.00729224	0.0278732	0.021817	0.0306242	0.0180881	0.0103095	0.00683698	0.00394656
ABCF2	M	3	18	15	51.1662	0.422132	19.1397	0.999331	0.948588	0.934971	0.91026	0.713459	0.289979	0.0899002	0.0583485	0.0445057	0.0346897	0	0.0154009	0.0128718	0.00710007	0.01076	0.0183756	0.00993021	0.00453533	0.00519807	0.00661286
ABCF3	G1_S	3	18	11	47.8542	1.52622	17.3708	0.999331	1.01751	0.858267	0.51756	0.308252	0.163061	0.106047	0.0718671	0.047105	0.0374477	0	0.0279703	0.0294442	0.0461843	0.0402265	0.0290775	0.022774	0.0140884	0.00670827	0.00804347
ABCF3	M	3	17	15	47.9264	0.591102	17.3708	0.999331	0.966384	0.809381	0.588898	0.36534	0.134637	0.0648765	0.0408175	0.0250236	0.0182363	0	0.0143096	0.00581467	0.0183777	0.0208578	0.00987829	0.00169152	0.0025792	0.00198564	0.00137229
ABCG2	G1_S	2	11	8	60.7481	0.994633	NA	0.999331	1.03784	0.975873	0.936399	0.909116	0.775066	0.705946	0.628146	0.577945	0.165774	0	0.0229655	0.0313497	0.0371504	0.0666763	0.0192312	0.0103218	0.0277276	0.037078	0.00136595
ABCG2	M	3	14	7	60.4836	1.91778	NA	0.999331	0.991705	0.983247	0.989805	0.903334	0.764698	0.66559	0.583779	0.477424	0.293314	0	0.0226893	0.0113638	0.0283782	0.00712981	0.0134552	0.0229388	0.0290356	0.0388431	0.00802396
ABHD10	G1_S	3	7	4	57.3776	5.52633	23.4738	0.999331	1.03975	1.05528	0.948955	0.813052	0.686111	0.60455	0.432038	0.32856	0.0586366	0	0.0644551	0.0710475	0.0903027	0.0770996	0.117219	0.109601	0.0567764	0.0246617	0.00730835
ABHD10	M	3	8	6	57.6353	1.02633	23.4738	0.999331	0.965153	0.98799	0.905647	0.818805	0.731093	0.627491	0.494583	0.330454	0.0373922	0	0.00824984	0.0370563	0.0499664	0.029108	0.0255832	0.0355165	0.00969443	0.0274682	0.00366444
ABHD12	G1_S	3	5	3	53.0183	0.419804	19.6692	0.999331	0.980827	0.983025	0.917979	0.785463	0.548336	0.278584	0.150044	0.100243	0.0627546	0	0.0363066	0.0104435	0.0212394	0.0238112	0.0130442	0.0124076	0.0126764	0.011918	0.00803493
ABHD12	M	3	4	2	54.8546	0.300993	19.6692	0.999331	1.02252	1.04071	0.963451	0.785115	0.671141	0.434863	0.294475	0.190295	0.117906	0	0.0446668	0.0494101	0.00577271	0.0434936	0.0143819	0.00595333	0.0146377	0.0142648	0.0190875
ABHD14B	G1_S	3	5	3	52.9118	0.619631	21.8274	0.999331	1.01874	1.02067	0.951364	0.81782	0.524466	0.238958	0.090185	0.0550864	0.0361683	0	0.029017	0.0278983	0.0221009	0.0174412	0.0312062	0.0161673	0.00636161	0.00807623	0.00545214
ABHD14B	M	3	5	5	52.6922	0.481042	21.8274	0.999331	0.997453	0.994216	0.926526	0.816011	0.489979	0.184154	0.0608324	0.0454513	0.0276244	0	0.0229355	0.0204242	0.0131324	0.0152422	0.0183829	0.00689532	0.00232408	0.00296395	0.00257663
ABHD16A	G1_S	3	6	3	50.9947	1.12098	NA	0.999331	1.02469	1.00791	0.92356	0.653293	0.333606	0.196802	0.115683	0.0759184	0.053173	0	0.0101968	0.0263848	0.0167491	0.0362229	0.0287917	0.0218101	0.00884238	0.00470816	0.00107833
ABHD16A	M	3	6	4	51.3437	0.521367	NA	0.999331	0.977534	0.986101	0.950882	0.715058	0.310624	0.144581	0.0855876	0.0526965	0.0349831	0	0.0103709	0.0547058	0.0134776	0.0282468	0.0143009	0.00895796	0.0065371	0.00720393	0.00601012
ABHD17B	G1_S	2	4	3	54.8686	2.43941	NA	0.999331	1.03426	1.04141	0.988485	0.83492	0.707564	0.474894	0.231439	0.104171	0.0679209	0	0.00512426	0.0119755	0.0603618	0.0984914	0.120008	0.107955	0.0058882	0.0351444	0.0356109
ABHD17B	M	3	3	2	54.2969	0.912031	NA	0.999331	1.07007	1.06377	1.09885	0.986344	0.641299	0.390034	0.214554	0.114459	0.0485935	0	0.0245316	0.0333136	0.0824889	0.0719521	0.0380155	0.0189074	0.0117273	0.026907	0.00526959
ABI1	G1_S	3	7	3	51.0854	2.15606	17.6616	0.999331	0.932637	0.891967	0.834764	0.653079	0.310589	0.155472	0.0969912	0.0700335	0.051913	0	0.100459	0.0603318	0.0738753	0.0471357	0.00689092	0.0177949	0.00854439	0.00504217	0.0104373
ABI1	M	3	7	2	51.4353	1.32548	17.6616	0.999331	1.02016	1.09752	0.984449	0.758899	0.297962	0.118446	0.0724137	0.045772	0.0413554	0	0.031439	0.0595934	0.0638575	0.0748824	0.0199113	0.00831313	0.00118854	0.00583549	0.00406339
ABI2	G1_S	3	2	2	52.3163	1.17938	NA	0.999331	0.946537	0.952951	0.90404	0.748394	0.413844	0.197494	0.135654	0.0919807	0.0720709	0	0.0622476	0.0217055	0.0586622	0.0346531	0.0506099	0.014773	0.010948	0.00597198	0.00274246
ABI2	M	1	3	3	52.5327	0	NA	0.999331	1.09342	1.10706	1.04353	0.864703	0.44335	0.214192	0.133797	0.113767	0.133106	NA	NA	NA	NA	NA	NA	NA	NA	NA	NA
ABL1	G1_S	1	2	2	48.4958	0	NA	0.999331	0.972442	0.948087	0.628098	0.389912	0.176767	0.10342	0.0637844	0.0782383	0.0292573	NA	NA	NA	NA	NA	NA	NA	NA	NA	NA
ABL1	M	1	2	2	50.3126	0	NA	0.999331	1.01302	1.04717	1.02388	0.52443	0.254025	0.105806	0.0719416	0.0488387	0.031006	NA	NA	NA	NA	NA	NA	NA	NA	NA	NA
ABL2	G1_S	1	3	3	49.1543	0	NA	0.999331	1.02504	0.944467	0.66235	0.450548	0.249474	0.162123	0.127127	0.0880731	0.0526859	NA	NA	NA	NA	NA	NA	NA	NA	NA	NA
ABL2	M	3	5	2	49.0736	0.748664	NA	0.999331	0.954526	0.874676	0.725123	0.458185	0.209801	0.117403	0.0765616	0.0501066	0.0406229	0	0.0109797	0.00832981	0.0202583	0.0223694	0.0210509	0.0115204	0.00859741	0.00314438	0.00615806
ABLIM1	G1_S	2	3	2	46.2393	0.0264592	14.6532	0.999331	0.94156	0.810973	0.387525	0.19933	0.0940983	0.063008	0.0469868	0.0345723	0.0309197	0	0.0773745	0.0456804	0.0218866	0.0257914	0.018418	0.00852318	0.0080367	0.0032272	0.00408485
ABLIM1	M	3	5	2	51.6538	3.54794	14.6532	0.999331	0.97881	0.921451	0.896867	0.655402	0.361085	0.242932	0.184216	0.135269	0.186233	0	0.0205152	0.0438425	0.106301	0.0855963	0.0733075	0.0548458	0.0415584	0.023171	0.0360488
ABR	G1_S	3	6	5	48.8383	1.21388	NA	0.999331	0.989632	0.875753	0.658458	0.466358	0.266204	0.127314	0.0818407	0.0597418	0.0374891	0	0.0570017	0.0252136	0.035746	0.0569519	0.0334998	0.00580284	0.00805798	0.00562309	0.006949
ABR	M	3	7	3	49.1359	0.739537	NA	0.999331	0.993011	0.906635	0.728957	0.457716	0.180021	0.0867662	0.0566563	0.0317621	0.0220179	0	0.041963	0.0137067	0.0191669	0.0337165	0.00779263	0.00865507	0.0094515	0.00453782	0.00556515
ABTB2	M	3	4	3	48.8185	1.81982	NA	0.999331	0.999866	0.834485	0.673229	0.438359	0.216211	0.114532	0.0721335	0.0555921	0.0365444	0	0.0623217	0.0227273	0.0409429	0.0511756	0.0120515	0.00749009	0.0079854	0.00136945	0.00163871
ACAA1	G1_S	3	11	7	55.1441	1.37925	24.4521	0.999331	0.996718	0.947418	0.933867	0.827847	0.634255	0.472945	0.292284	0.109867	0.0376828	0	0.0311452	0.0479581	0.0410969	0.0427094	0.0370502	0.0093997	0.00808091	0.00860627	0.00220777
ACAA1	M	3	13	10	55.3365	0.77402	24.4521	0.999331	0.976128	0.981368	0.953302	0.907633	0.687046	0.4937	0.292703	0.0735057	0.0181669	0	0.013719	0.00816536	0.012986	0.00600745	0.010112	0.0187769	0.025255	0.00329732	0.00403282
ACAA2	G1_S	3	22	18	59.2578	1.64081	24.5705	0.999331	0.972135	0.978249	0.95249	0.903464	0.765236	0.672961	0.549329	0.514704	0.168953	0	0.0116659	0.0100551	0.00611407	0.00543134	0.0384002	0.0295958	0.0258935	0.0230872	0.013164
ACAA2	M	1	18	18	59.2501	0	24.5705	0.999331	0.995421	0.965756	0.932345	0.902218	0.786003	0.650056	0.548344	0.462317	0.144716	NA	NA	NA	NA	NA	NA	NA	NA	NA	NA
ACACA	G1_S	3	33	22	49.1897	0.506994	21.9269	0.999331	0.994466	0.978059	0.750648	0.424592	0.225229	0.130761	0.0861289	0.0657728	0.0438421	0	0.0130031	0.0256438	0.0298434	0.0160129	0.00708181	0.00461816	0.00264544	0.00183567	0.0015536
ACACA	M	3	47	29	49.236	0.260911	21.9269	0.999331	0.963365	0.954769	0.774643	0.432064	0.166165	0.0796635	0.053873	0.0357375	0.0343086	0	0.0349235	0.021239	0.00735899	0.0133643	0.0036554	0.00601549	0.00568013	0.0010097	0.00592472
ACAD10	M	2	2	2	50.7184	0.227963	NA	0.999331	1.02885	0.95307	0.777571	0.636415	0.311329	0.142797	0.0883621	0.0662998	0.0613205	0	0.0569067	0.0602821	0.0188941	0.0163743	0.0415924	0.0215305	0.0105875	0.00253441	0.0022703
ACAD11	G1_S	2	3	3	53.8619	0.333396	31.4865	0.999331	1.02373	0.990793	0.921438	0.820217	0.61553	0.362838	0.157794	0.10967	0.0798295	0	0.00283297	0.013238	0.00635999	0.0143679	0.00350519	0.0207931	0.0133143	0.00209744	0.000430144
ACAD11	M	3	5	3	52.913	0.76262	31.4865	0.999331	0.967556	1.00351	0.942407	0.73172	0.557869	0.315694	0.0936739	0.050967	0.0436191	0	0.0279917	0.0357502	0.0137243	0.0382386	0.00236613	0.0357967	0.0153956	0.00526938	0.0103055
ACAD8	G1_S	3	4	2	54.9492	1.70254	20.112	0.999331	1.00643	1.00448	0.929369	0.829602	0.671106	0.45423	0.28217	0.195298	0.0845435	0	0.0129748	0.0313348	0.00142337	0.0291163	0.0406617	0.0389582	0.008881	0.00428689	0.0120497
ACAD8	M	3	9	2	55.1859	0.810744	20.112	0.999331	0.996503	0.975433	0.959311	0.881013	0.707037	0.475577	0.226435	0.135924	0.0419644	0	0.0216694	0.0145471	0.0182539	0.0124144	0.0277418	0.0230353	0.0103482	0.0104075	0.00361507
ACAD9	G1_S	3	12	11	54.5715	2.25109	25.6151	0.999331	0.995766	0.992446	0.92474	0.900251	0.647596	0.484375	0.274358	0.113929	0.0403994	0	0.0389417	0.0422362	0.0378275	0.0577412	0.0813277	0.0555989	0.0108091	0.00542308	0.0012651
ACAD9	M	3	19	19	54.6628	0.413138	25.6151	0.999331	0.948891	0.971192	0.925174	0.82669	0.602061	0.447445	0.306971	0.137941	0.0539017	0	0.0197298	0.0146278	0.0119742	0.00875551	0.00583704	0.0153243	0.0185836	0.00530882	0.00112941
ACADM	G1_S	3	21	19	54.7198	1.02295	23.1455	0.999331	0.992866	0.966926	0.957515	0.802719	0.698629	0.474738	0.176266	0.057129	0.0360822	0	0.0237231	0.0150673	0.00761281	0.0342809	0.0465597	0.0119321	0.00572971	0.00511867	0.00293909
ACADM	M	3	19	16	54.7406	0.715521	23.1455	0.999331	0.978496	0.960656	0.918192	0.846354	0.712663	0.475693	0.143505	0.0237401	0.015686	0	0.00872326	0.0226741	0.0166083	0.0143747	0.0142782	0.0265365	0.0102284	0.00157983	0.000625512
ACADS	G1_S	3	4	2	55.2939	1.40093	NA	0.999331	0.982527	1.03581	0.998597	0.864121	0.685964	0.426523	0.296786	0.184348	0.0960893	0	0.0534378	0.0146547	0.0534816	0.0621577	0.0494305	0.023056	0.0108772	0.0136735	0.00637172
ACADS	M	2	6	2	53.8738	0.693336	NA	0.999331	1.11631	0.992792	0.898444	0.788949	0.629917	0.33826	0.219449	0.125547	0.0460105	0	0.0684323	0.0456609	0.0126612	0.0148699	0.0518732	0.0290213	0.00263881	0.0203746	0.0153125
ACADSB	G1_S	3	10	5	53.0839	0.364095	NA	0.999331	0.993814	0.980554	0.916417	0.801245	0.550336	0.258474	0.151376	0.0947036	0.0464571	0	0.0188505	0.0131973	0.00545519	0.00415485	0.0148615	0.00704866	0.00210075	0.00451714	0.00046129
ACADSB	M	3	8	7	52.9682	0.30165	NA	0.999331	1.03569	1.00138	0.937298	0.80408	0.551842	0.232045	0.129437	0.0747599	0.0391725	0	0.0195501	0.00412975	0.00576292	0.0112998	0.0142525	0.000891027	0.00991594	0.00328038	0.0011211
ACADVL	G1_S	3	26	19	54.8933	2.21913	22.8273	0.999331	1.01886	1.00217	0.929622	0.880597	0.721018	0.52241	0.276543	0.112776	0.0437751	0	0.0319083	0.0374759	0.0272056	0.0516802	0.0696144	0.0603602	0.0234453	0.00910414	0.00314016
ACADVL	M	3	29	28	54.9511	0.829499	22.8273	0.999331	0.979468	0.967999	0.909379	0.832511	0.710391	0.457804	0.230437	0.081996	0.029228	0	0.0264064	0.00670888	0.0141218	0.0042507	0.0267982	0.0175831	0.0148133	0.00133981	0.00393828
ACAP2	G1_S	3	7	4	49.8343	0.286824	10.6603	0.999331	0.99233	0.936739	0.829385	0.491222	0.196105	0.104247	0.0682106	0.0485218	0.0288447	0	0.0363914	0.0147751	0.0116397	0.0100854	0.00536049	0.00370629	0.00566511	0.00224862	0.00105035
ACAT1	G1_S	3	19	16	54.5379	0.670729	25.5844	0.999331	0.963247	0.965889	0.925155	0.815644	0.65253	0.446427	0.150436	0.067407	0.0405606	0	0.010408	0.00829414	0.00458215	0.0164282	0.0233477	0.00687316	0.0110378	0.0110718	0.00548927
ACAT1	M	3	21	17	54.7576	0.680914	25.5844	0.999331	0.994168	0.969763	0.933087	0.872808	0.719048	0.489247	0.164079	0.0254295	0.0168023	0	0.00476422	0.00817007	0.0125029	0.0196082	0.0308204	0.0176216	0.0171208	0.00177686	0.00122399
ACAT2	G1_S	3	14	10	58.373	0.129354	20.9697	0.999331	0.99689	0.95977	0.941874	0.89459	0.747294	0.636181	0.518929	0.426016	0.0590165	0	0.0258382	0.0228215	0.0250387	0.0257425	0.0194095	0.0181188	0.0118571	0.0444403	0.00616469
ACAT2	M	3	13	10	58.2404	0.767476	20.9697	0.999331	1.06482	1.00333	0.958033	0.884333	0.732128	0.611688	0.522069	0.437566	0.0768541	0	0.0192075	0.0121352	0.0174042	0.0213376	0.0248261	0.00460954	0.0276703	0.0102775	0.00973866
ACBD3	G1_S	3	9	7	50.3638	0.636081	8.82645	0.999331	1.00089	0.982953	0.862241	0.563047	0.217484	0.118557	0.0735463	0.050893	0.0306458	0	0.00419957	0.0151656	0.0180943	0.0238887	0.0172321	0.0119122	0.00746629	0.00678379	0.00471972
ACBD3	M	3	15	11	50.2117	1.05109	8.82645	0.999331	1.04339	0.954047	0.841081	0.566842	0.199658	0.0926931	0.0580092	0.0407828	0.0273501	0	0.0261413	0.0214974	0.0432224	0.0293604	0.0176562	0.00485834	0.0065809	0.00233368	0.00201123
ACBD5	G1_S	3	5	3	47.3225	0.823034	17.4049	0.999331	0.977985	0.902765	0.554777	0.273975	0.125854	0.0723356	0.045412	0.0305279	0.0234351	0	0.0761477	0.0747128	0.0120414	0.0196926	0.0110852	0.0070811	0.00901255	0.00398765	0.00298985
ACBD5	M	3	9	5	49.3962	0.550255	17.4049	0.999331	0.986203	0.922199	0.804459	0.485041	0.169929	0.0779903	0.0502762	0.0346215	0.0279678	0	0.018747	0.00226547	0.0106176	0.0304231	0.0114436	0.00464107	0.00597043	0.00124493	0.00101987
ACBD6	G1_S	3	4	2	48.0157	0.930553	NA	0.999331	0.983604	0.838487	0.563921	0.372014	0.204849	0.128124	0.0882962	0.0658219	0.0613337	0	0.0221788	0.0331988	0.0201201	0.0364119	0.0414028	0.0239242	0.0156187	0.0152774	0.0260637
ACBD6	M	3	5	3	49.164	1.33452	NA	0.999331	1.06696	0.93853	0.773584	0.455438	0.180649	0.0974641	0.0647586	0.0448748	0.0373258	0	0.0458647	0.0438105	0.0399091	0.0475677	0.0249107	0.0168041	0.0131502	0.00709385	0.00304221
ACIN1	G1_S	3	20	12	49.567	2.68944	25.7241	0.999331	1.12141	1.05577	0.724642	0.500474	0.326036	0.191034	0.120465	0.097088	0.0962113	0	0.157655	0.168962	0.0517924	0.0617369	0.0511201	0.039015	0.0214333	0.0202357	0.0215067
ACIN1	M	3	28	20	50.7847	1.68896	25.7241	0.999331	0.942913	0.909169	0.864227	0.613238	0.28962	0.147856	0.0881348	0.0569487	0.0581366	0	0.0274229	0.0254311	0.0417803	0.0597421	0.0272054	0.0150613	0.0150537	0.00936022	0.00697858
ACLY	G1_S	3	45	44	52.2047	0.431215	24.6952	0.999331	0.994044	0.978239	0.941077	0.842074	0.410414	0.127998	0.0829194	0.0552551	0.0358273	0	0.0332691	0.0417318	0.039057	0.0468935	0.0104921	0.00122548	0.00299885	0.00325684	0.00242545
ACLY	M	3	48	46	52.6449	0.299579	24.6952	0.999331	0.992599	0.973666	0.918874	0.844398	0.514854	0.0839062	0.0504302	0.0369305	0.0237655	0	0.0177527	0.00942379	0.0152642	0.021132	0.00579617	0.0113677	0.0090748	0.00493673	0.00182371
ACO1	G1_S	3	30	19	53.973	0.552206	23.5108	0.999331	0.996813	0.968195	0.928115	0.864824	0.66916	0.293822	0.110063	0.0742898	0.0490689	0	0.0280455	0.028873	0.0293433	0.0379831	0.0202572	0.00526263	0.000158654	0.00335467	0.00546391
ACO1	M	3	26	18	53.1217	1.33781	23.5108	0.999331	1.01607	0.965858	0.898045	0.819594	0.601721	0.242292	0.0580871	0.0313053	0.0255771	0	0.024916	0.0284382	0.0460707	0.0415925	0.0374514	0.00851102	0.00681752	0.00286105	0.00146653
ACO2	G1_S	3	25	23	51.2771	0.213203	23.3903	0.999331	1.00595	0.996698	0.916004	0.701236	0.285833	0.156277	0.0896424	0.0580447	0.0416914	0	0.0175316	0.0257143	0.0197516	0.0111568	0.000149886	0.00983693	0.00437788	0.00519217	0.00546558
ACO2	M	3	33	25	51.3194	0.35889	23.3903	0.999331	0.979348	0.986412	0.924338	0.753786	0.261243	0.089852	0.0453799	0.0266809	0.0192007	0	0.0187652	0.0198933	0.0122603	0.0211579	0.00457611	0.00339346	0.00386315	0.000663097	0.000173767
ACOT13	G1_S	3	6	4	56.4405	2.51907	23.4453	0.999331	0.953773	0.965109	0.893732	0.763122	0.618037	0.534439	0.4424	0.376748	0.219574	0	0.035696	0.0348955	0.0210617	0.045032	0.0418383	0.0397998	0.012236	0.0352217	0.0236515
ACOT13	M	3	5	4	57.7091	2.4461	23.4453	0.999331	1.01786	0.996979	0.951455	0.894292	0.720237	0.60932	0.486469	0.366127	0.269415	0	0.0210814	0.00823183	0.0198508	0.020602	0.00589186	0.0218625	0.0419113	0.00106841	0.0108216
ACOT7	G1_S	3	14	8	58.9413	1.52959	24.3581	0.999331	1.03018	1.04049	0.978039	0.941097	0.763257	0.631052	0.520195	0.433681	0.102377	0	0.0160739	0.00768345	0.0189836	0.0133231	0.052386	0.0444827	0.0233967	0.00869181	0.00553754
ACOT7	M	3	12	9	59.23	1.36125	24.3581	0.999331	0.982329	0.968059	0.945537	0.923502	0.787966	0.648438	0.570801	0.427957	0.114328	0	0.0135729	0.017992	0.0246382	0.0207286	0.0242923	0.0125935	0.0437341	0.00756761	0.0228439
ACOT8	G1_S	2	3	2	51.9044	1.55019	24.4479	0.999331	1.23589	0.930421	0.907335	0.580007	0.449005	0.302549	0.174089	0.0627606	0.035649	0	0.125055	0.068783	0.019073	0.0656982	0.0611348	0.0502637	0.0273312	0.0034145	0.000774315
ACOT8	M	3	4	3	53.7686	0.689836	24.4479	0.999331	0.97605	0.994809	0.928164	0.770609	0.59032	0.41073	0.223062	0.0537152	0.0225261	0	0.0109363	0.0088129	0.0417418	0.0157591	0.0089029	0.0235631	0.0320404	0.00712858	0.005162
ACOT9	G1_S	3	14	11	52.8663	0.310958	NA	0.999331	0.9938	0.992764	0.878054	0.757463	0.604826	0.186398	0.108576	0.0701243	0.0475655	0	0.0115338	0.015601	0.0163815	0.00354548	0.0177674	0.00177888	0.00655211	0.00605819	0.000978293
ACOT9	M	3	19	12	53.6523	0.984827	NA	0.999331	1.00274	0.98327	0.918346	0.826349	0.694448	0.26747	0.0726509	0.0500757	0.03704	0	0.0196117	0.0104751	0.0123938	0.0272882	0.034478	0.0266685	0.00952193	0.00459524	0.00205633
ACOX1	G1_S	3	10	9	55.9443	1.33918	19.2354	0.999331	1.00249	1.01892	0.949925	0.804668	0.650791	0.527037	0.40789	0.33765	0.22375	0	0.00979165	0.00952994	0.00785503	0.0457084	0.0283005	0.00331403	0.00879512	0.0380371	0.00307254
ACOX1	M	3	13	9	58.3486	1.34621	19.2354	0.999331	0.95938	0.992974	0.947918	0.907755	0.759968	0.621578	0.487287	0.373402	0.336847	0	0.0237444	0.027048	0.0296862	0.0264384	0.0172303	0.0104036	0.00656316	0.0388178	0.029517
ACP1	G1_S	3	5	4	50.1945	0.369243	20.4603	0.999331	0.905854	0.97583	0.791682	0.559818	0.296577	0.156369	0.0904936	0.0684941	0.0363103	0	0.1016	0.0301638	0.0618242	0.0526403	0.00180725	0.00861698	0.00345776	0.00486419	0.0026725
ACP1	M	3	9	4	50.9958	1.23422	20.4603	0.999331	0.99007	1.1103	1.06871	0.685819	0.307147	0.123793	0.0592679	0.0359268	0.0207745	0	0.0174494	0.0854106	0.155462	0.0688012	0.0147178	0.00920815	0.00521353	0.00777298	0.00226851
ACP2	G1_S	3	3	2	56.1196	2.98091	NA	0.999331	1.02499	0.97905	0.925783	0.889082	0.697808	0.537151	0.416057	0.303927	0.215632	0	0.0448063	0.0663181	0.0490773	0.0854648	0.058522	0.042995	0.0317687	0.0412399	0.0130915
ACP2	M	3	7	4	57.1629	0.767935	NA	0.999331	1.05602	0.986668	0.976076	0.820781	0.693213	0.59678	0.463976	0.368342	0.342417	0	0.0111336	0.0181309	0.0200378	0.0308985	0.00641152	0.0194067	0.0031948	0.0192596	0.0152977
ACSF2	G1_S	3	9	8	49.3859	0.0644559	NA	0.999331	0.977207	0.962478	0.752077	0.438167	0.232682	0.162098	0.0961081	0.0701282	0.0473455	0	0.00846981	0.0155034	0.0117471	0.0114239	0.00486111	0.00949829	0.0036994	0.00398118	0.00451286
ACSF2	M	3	7	5	49.7755	0.611398	NA	0.999331	0.991505	0.953968	0.802078	0.513298	0.235638	0.110079	0.0596297	0.035285	0.0314575	0	0.0198697	0.0127461	0.00932891	0.0226451	0.0126473	0.0157977	0.00793723	0.00229315	0.00305741
ACSF3	G1_S	3	6	4	49.327	2.52805	22.2479	0.999331	0.991556	0.947883	0.718531	0.485204	0.287075	0.18738	0.116917	0.0822736	0.0500423	0	0.0291992	0.0283725	0.0390327	0.0586818	0.0543084	0.0411431	0.0257021	0.0093257	0.00731901
ACSF3	M	3	12	4	49.7391	0.76733	22.2479	0.999331	0.979931	0.943148	0.771064	0.507511	0.251787	0.125536	0.0827991	0.0633151	0.0377027	0	0.0234544	0.026209	0.0106694	0.0232706	0.0219653	0.0111294	0.0100581	0.00840713	0.00109402
ACSL1	G1_S	3	3	2	51.6185	1.39417	19.8464	0.999331	0.954005	0.938604	0.943686	0.794658	0.362241	0.186611	0.120731	0.0765736	0.0457775	0	0.0502756	0.0733737	0.0601705	0.0940019	0.0177954	0.0345479	0.0176991	0.0101481	0.00400787
ACSL1	M	3	6	3	52.1153	0.98367	19.8464	0.999331	0.966456	0.963954	0.936168	0.793861	0.427072	0.16179	0.0925338	0.0512328	0.034456	0	0.0411131	0.030103	0.00790125	0.0168866	0.0385249	0.0300709	0.00859858	0.00662892	0.00381863
ACSL3	G1_S	3	20	13	50.6508	0.461881	18.4754	0.999331	0.999779	0.963064	0.88253	0.673676	0.206547	0.104376	0.0585717	0.0365258	0.0232491	0	0.0285637	0.0178753	0.0126544	0.0226503	0.00843631	0.00482184	0.00446521	0.00292745	0.0022701
ACSL3	M	3	18	16	51.1633	1.17121	18.4754	0.999331	1.01555	0.960181	0.898244	0.712231	0.263463	0.102864	0.0655869	0.0435191	0.0373729	0	0.00832557	0.0403205	0.0365049	0.0449529	0.0232911	0.0144914	0.0136897	0.00915486	0.00452868
ACSL4	G1_S	3	13	9	48.8015	1.54179	12.0153	0.999331	1.00876	0.937735	0.702574	0.373562	0.183767	0.108139	0.0656098	0.0462214	0.0284827	0	0.0414221	0.0419033	0.0610381	0.0384571	0.0237252	0.0153507	0.0118127	0.00880768	0.0063599
ACSL4	M	3	16	13	48.6814	0.18356	12.0153	0.999331	0.980311	0.903797	0.716881	0.381455	0.136778	0.0668701	0.0444115	0.0272603	0.019522	0	0.0186162	0.0211942	0.00479451	0.0137024	0.00480274	0.00434852	0.00469238	0.00432046	0.00382394
ACSL5	G1_S	2	2	2	51.8113	1.43586	NA	0.999331	1.10405	1.10098	0.931381	0.690211	0.381429	0.251545	0.148075	0.116454	0.0608262	0	0.08516	0.000902782	0.0164516	0.069741	0.0735686	0.0396121	0.0261634	0.0548649	0.0300919
ACSL5	M	1	2	2	51.0572	0	NA	0.999331	1.10495	1.09588	1.02884	0.589957	0.347345	0.140847	0.0823	0.0594757	0.0744437	NA	NA	NA	NA	NA	NA	NA	NA	NA	NA
ACSS2	G1_S	2	4	3	51.7659	0.448849	24.4508	0.999331	1.04036	0.993129	0.947146	0.755405	0.359978	0.160528	0.0949671	0.082429	0.0400742	0	0.00667687	0.065608	0.0360637	0.0221989	0.0214527	0.0142181	0.00650227	0.000215976	0.00979307
ACSS2	M	3	6	2	51.5891	0.299087	24.4508	0.999331	1.01309	0.988231	0.922059	0.794184	0.305011	0.0751614	0.0530448	0.0397728	0.0513047	0	0.0380634	0.041815	0.0167721	0.018082	0.022681	0.0216431	0.0168587	0.0150328	0.0197984
ACTG1	G1_S	3	3	2	56.6577	2.2671	9.4394	0.999331	1.05493	1.04248	1.01663	0.937021	0.757216	0.545641	0.409445	0.39358	0.220837	0	0.0641987	0.0181617	0.0389366	0.0362754	0.0658722	0.0334372	0.0263271	0.00528077	0.0130253
ACTG1	M	3	3	2	55.0049	0.763989	9.4394	0.999331	1.09273	1.05805	1.02536	0.954572	0.703379	0.445586	0.360904	0.360165	0.302639	0	0.0137563	0.0287558	0.0522778	0.0623524	0.0425311	0.0268256	0.0283621	0.0642298	0.0492183
ACTL6A	G1_S	3	11	9	50.6476	1.49676	27.3035	0.999331	1.00824	0.921563	0.719711	0.571851	0.33186	0.163058	0.102625	0.068621	0.0351438	0	0.00782548	0.0147893	0.0333962	0.0234223	0.0421282	0.0243254	0.0117688	0.0124785	0.00385625
ACTL6A	M	3	13	11	50.6332	0.923903	27.3035	0.999331	0.97672	0.933313	0.815752	0.620261	0.302837	0.134137	0.0875086	0.0537963	0.0266416	0	0.0311909	0.0305458	0.0209514	0.0274659	0.0194308	0.0125096	0.0124386	0.00796514	0.00138985
ACTL8	G1_S	3	7	4	52.7929	0.934828	15.9363	0.999331	1.01832	0.982908	0.885263	0.716203	0.511763	0.282642	0.132967	0.108537	0.0545353	0	0.0320146	0.0313043	0.0149633	0.0326575	0.0120054	0.0185407	0.0159489	0.00946431	0.00725167
ACTL8	M	3	8	5	52.4492	1.00321	15.9363	0.999331	1.01492	0.97012	0.932554	0.72756	0.499675	0.261443	0.107628	0.043466	0.0243172	0	0.0238895	0.0141676	0.0102315	0.0296204	0.0177896	0.0262558	0.0272766	0.00690949	0.00576586
ACTN1	G1_S	3	28	25	58.2766	2.16691	24.7986	0.999331	1.02964	0.989635	0.996258	1.00098	0.846979	0.753726	0.481362	0.0804195	0.056206	0	0.0375164	0.0509971	0.048585	0.0537889	0.0644973	0.0560358	0.0510946	0.00785084	0.0031999
ACTN1	M	3	26	19	55.8942	1.11304	24.7986	0.999331	0.984309	0.953216	0.884842	0.789104	0.666218	0.581866	0.397866	0.0444254	0.0332955	0	0.0127209	0.0112461	0.0138643	0.0217876	0.03688	0.0185989	0.0276446	0.00454274	0.00221789
ACTN4	G1_S	3	44	41	58.3212	1.69657	22.3993	0.999331	1.06138	0.999289	1.01728	0.971497	0.839306	0.719341	0.53829	0.085057	0.0531107	0	0.0541353	0.0637087	0.0478957	0.0561612	0.0514694	0.0331908	0.043695	0.00767103	0.00779266
ACTN4	M	3	42	38	56.8825	2.07585	22.3993	0.999331	0.977291	0.923176	0.886359	0.812388	0.696269	0.608787	0.488479	0.062185	0.0312376	0	0.0126409	0.0168759	0.0203856	0.0305212	0.0373895	0.0368286	0.0450054	0.009241	0.00296173
ACTR10	G1_S	3	6	4	53.879	2.04101	NA	0.999331	1.00442	0.96159	0.959393	0.815845	0.534833	0.402981	0.27678	0.21658	0.0780662	0	0.0388636	0.0611745	0.0503783	0.0668238	0.0369155	0.0362017	0.0145494	0.03021	0.00795758
ACTR10	M	3	9	7	51.8902	1.19426	NA	0.999331	1.00569	0.894246	0.862846	0.662781	0.401885	0.299671	0.239796	0.184563	0.0741338	0	0.0262915	0.0194987	0.0142325	0.0222433	0.0150311	0.027142	0.0348472	0.0379489	0.00952448
ACTR1A	G1_S	3	8	6	53.5943	1.6676	21.0486	0.999331	1.01075	0.993787	0.957539	0.760294	0.507446	0.393405	0.256175	0.130624	0.0400029	0	0.0293887	0.0800045	0.0700478	0.0368795	0.0303359	0.031387	0.0117267	0.00757519	0.00492053
ACTR1A	M	3	8	7	52.3003	0.969226	21.0486	0.999331	1.03836	0.945267	0.912195	0.670172	0.43027	0.332793	0.230847	0.111719	0.0221305	0	0.00615046	0.00687625	0.00499334	0.0147409	0.0157661	0.0167038	0.0300621	0.0179385	0.00152762
ACTR1B	G1_S	3	5	3	53.9788	0.945229	19.7243	0.999331	1.01502	1.03346	0.972472	0.770527	0.54169	0.408633	0.272483	0.136942	0.0622777	0	0.0369593	0.039713	0.0624686	0.0216052	0.0209566	0.0142501	0.00430681	0.00359098	0.00167084
ACTR1B	M	3	5	3	53.0943	0.357509	19.7243	0.999331	1.07877	0.992418	0.920279	0.733116	0.467656	0.352973	0.244937	0.125191	0.0357069	0	0.0660361	0.0323845	0.0164589	0.0355294	0.00283133	0.00905622	0.0230619	0.0115059	0.00197624
ACTR2	G1_S	3	17	14	54.4918	0.295679	26.9843	0.999331	1.00713	0.966703	0.908982	0.757239	0.601243	0.444189	0.303253	0.178452	0.0508826	0	0.00949283	0.0111973	0.00351624	0.0192851	0.0143779	0.0104792	0.00212911	0.00225062	0.00116247
ACTR2	M	3	19	14	55.3867	1.42916	26.9843	0.999331	1.0497	0.990525	0.934252	0.837327	0.658027	0.48687	0.368478	0.209783	0.0441659	0	0.0249136	0.0173435	0.0152392	0.0286481	0.031409	0.0240082	0.0261007	0.0109409	0.00279985
ACTR3	G1_S	3	22	17	56.1968	0.249516	26.794	0.999331	1.00251	0.987479	0.961589	0.863446	0.713966	0.537186	0.363904	0.210262	0.055887	0	0.0173284	0.00965899	0.0046593	0.0122914	0.0101292	0.00371428	0.0103932	0.00494275	0.00252003
ACTR3	M	3	20	19	56.1686	1.35577	26.794	0.999331	1.00204	0.990298	0.948057	0.86161	0.709278	0.54438	0.403639	0.213999	0.0472185	0	0.0087985	0.00414124	0.014052	0.0149184	0.0374306	0.0222473	0.0273196	0.00951104	0.00367048
ACTR6	G1_S	1	2	2	48.9175	0	NA	0.999331	0.988714	0.889404	0.697209	0.384633	0.252296	0.128275	0.0619624	0.0500992	0.034587	NA	NA	NA	NA	NA	NA	NA	NA	NA	NA
ACTR8	G1_S	2	2	2	45.756	0.293978	NA	0.999331	0.884722	0.597332	0.401649	0.284993	0.195055	0.130878	0.0856266	0.062824	0.0337039	0	0.00157972	0.0249325	0.00308795	0.0074775	0.00163163	0.0161043	4.7046e-05	0.00127324	0.00249839
ACTR8	M	3	6	2	49.0099	1.58596	NA	0.999331	0.960909	0.802323	0.693794	0.465165	0.19834	0.114765	0.0845302	0.0524665	0.0325728	0	0.0255079	0.0399095	0.0288174	0.0375258	0.0209302	0.0246148	0.021425	0.0107827	0.00914574
ACYP1	G1_S	3	3	3	52.2925	1.51928	24.0773	0.999331	0.950898	0.951263	0.911928	0.735236	0.491813	0.227578	0.108397	0.0667	0.0418064	0	0.0438438	0.025642	0.0419486	0.0332776	0.0452297	0.0138955	0.00574147	0.00901401	0.0051946
ACYP1	M	3	3	3	52.7218	2.12313	24.0773	0.999331	1.0115	1.15467	1.04866	0.863005	0.528915	0.234619	0.0883393	0.0388886	0.037243	0	0.049501	0.0925661	0.103456	0.0884815	0.0855937	0.042533	0.0186674	0.00845032	0.00760628
ACYP2	G1_S	2	3	2	53.7059	1.02909	23.1649	0.999331	0.994566	1.02882	0.962025	0.885786	0.588636	0.34478	0.136441	0.0893115	0.0672219	0	0.0138582	0.071721	0.0803023	0.0656895	0.0401357	0.0451337	0.0465256	0.0575869	0.0434369
ACYP2	M	3	3	2	53.3533	1.15072	23.1649	0.999331	0.998975	1.08736	1.01484	0.837448	0.534632	0.261835	0.098088	0.0590319	0.0519897	0	0.0259937	0.00376995	0.068112	0.0436687	0.033642	0.024549	0.0080914	0.00648275	0.00629259
ADA	G1_S	3	8	7	57.8705	4.57794	NA	0.999331	0.947668	0.966855	0.89227	0.817723	0.664724	0.591553	0.512837	0.351209	0.132141	0	0.0807441	0.0609928	0.0632634	0.0824139	0.0840098	0.0690787	0.029469	0.0121394	0.00692983
ADA	M	3	13	9	59.2342	1.97463	NA	0.999331	1.05647	0.983551	0.959263	0.949732	0.780614	0.689652	0.519457	0.386261	0.186255	0	0.0155214	0.0180364	0.011559	0.0297812	0.034586	0.0329953	0.0362338	0.019632	0.0215549
ADAL	G1_S	3	4	3	57.1064	5.0145	NA	0.999331	1.05601	1.06704	0.968657	0.870764	0.706863	0.575236	0.463571	0.353488	0.156762	0	0.0189567	0.0615319	0.0155694	0.0478378	0.0452035	0.0672738	0.0818001	0.0545816	0.0269511
ADAL	M	3	6	4	57.2438	2.72156	NA	0.999331	1.0075	0.962575	0.943345	0.888947	0.713936	0.551912	0.438583	0.334798	0.238282	0	0.0518479	0.0323854	0.0391157	0.0440663	0.0421698	0.0512924	0.0232578	0.0402651	0.0299224
ADAM10	G1_S	3	11	4	53.3163	1.85551	NA	0.999331	0.980323	0.962929	0.869865	0.826406	0.524845	0.329363	0.197334	0.157573	0.109629	0	0.00266107	0.0339802	0.0355286	0.0305423	0.0536826	0.0347387	0.0204355	0.0236339	0.0125769
ADAM10	M	3	11	9	53.942	0.377469	NA	0.999331	0.98439	0.968928	0.909299	0.838746	0.588741	0.369984	0.232491	0.148522	0.137761	0	0.0215644	0.0212519	0.0107475	0.0247278	0.0218806	0.00726976	0.00347541	0.00729473	0.012843
ADAM15	G1_S	3	12	8	54.2291	0.563989	NA	0.999331	1.01266	0.9671	0.916629	0.784046	0.572757	0.403865	0.296741	0.221339	0.159295	0	0.0314593	0.0299101	0.012003	0.0207681	0.00696893	0.0114793	0.022673	0.0164674	0.0207846
ADAM15	M	3	7	4	55.4196	2.85595	NA	0.999331	0.969335	0.973045	0.951859	0.876019	0.700471	0.53335	0.392495	0.324572	0.286753	0	0.0231205	0.0139573	0.0242113	0.051013	0.0761956	0.0522128	0.0196398	0.0594659	0.0125087
ADAM17	G1_S	3	10	5	54.0696	1.87649	NA	0.999331	1.04105	0.967834	0.929056	0.811641	0.599468	0.435521	0.307289	0.235505	0.207331	0	0.0301532	0.00963787	0.0324233	0.0476893	0.0438119	0.0314579	0.0146405	0.0134532	0.0088094
ADAM17	M	3	5	4	52.9999	0.904246	NA	0.999331	1.04247	0.987859	0.885587	0.744836	0.536283	0.360043	0.269785	0.198538	0.223092	0	0.0207429	0.00829334	0.00753815	0.027742	0.0142915	0.0105323	0.0101629	0.00620675	0.00675356
ADAM9	G1_S	3	11	11	57.3092	0.953317	NA	0.999331	0.983162	0.978457	0.953167	0.880825	0.714502	0.576849	0.439704	0.352592	0.201902	0	0.0106808	0.0220118	0.0157868	0.00752598	0.0178632	0.0184815	0.00628889	0.0182811	0.00101254
ADAM9	M	3	17	12	56.8275	1.32222	NA	0.999331	1.01777	0.98368	0.924644	0.840207	0.680801	0.5577	0.45986	0.381253	0.304513	0	0.0484824	0.055037	0.0526857	0.0181714	0.0517426	0.0171157	0.0204136	0.0159559	0.0205079
ADAR	G1_S	3	27	24	47.9443	1.66122	19.8237	0.999331	1.11915	1.00874	0.679771	0.308063	0.178018	0.10815	0.072103	0.050099	0.0331776	0	0.101178	0.104324	0.0709164	0.0449644	0.0254744	0.0144594	0.00922514	0.00834397	0.00445801
ADAR	M	3	37	34	48.9619	0.369793	19.8237	0.999331	0.962889	0.894418	0.733411	0.40149	0.140904	0.0692264	0.0464892	0.0326387	0.0248078	0	0.0148644	0.0113904	0.0135773	0.0168783	0.00536801	0.00424688	0.00578781	0.00375978	0.00208154
ADARB1	M	2	6	2	49.9698	0.175701	NA	0.999331	0.989141	0.940496	0.850579	0.519476	0.217864	0.0972392	0.0722869	0.047083	0.05531	0	0.00870679	0.0108911	0.00185595	0.0104795	0.0133956	0.00066638	0.005945	0.00599292	0.00197339
ADCK3	G1_S	3	3	2	51.1414	1.42469	NA	0.999331	1.03966	0.985482	0.902212	0.652008	0.374737	0.17981	0.128156	0.0811542	0.0557127	0	0.0811035	0.0464551	0.0350561	0.0353744	0.037169	0.0238799	0.0174409	0.00820878	0.00958401
ADCK3	M	3	4	3	49.9947	1.15429	NA	0.999331	0.96637	0.902656	0.804099	0.562463	0.264616	0.102916	0.0529776	0.0395767	0.03708	0	0.0272499	0.034958	0.0300834	0.0340414	0.0137561	0.010907	0.00772141	0.0095581	0.00448031
ADCK4	G1_S	1	4	4	50.7112	0	NA	0.999331	0.982975	0.92122	0.792318	0.568868	0.341836	0.21811	0.130378	0.0880966	0.0530296	NA	NA	NA	NA	NA	NA	NA	NA	NA	NA
ADCK4	M	3	3	2	49.8309	0.790083	NA	0.999331	1.0081	0.907956	0.764041	0.507067	0.255754	0.110375	0.065908	0.0411536	0.0434116	0	0.0231891	0.0271825	0.0159268	0.0419848	0.0175578	0.00823531	0.0102577	0.00511908	0.0143436
ADCY9	G1_S	3	6	3	52.2658	0.869821	NA	0.999331	0.99682	0.969641	0.944377	0.789918	0.449913	0.206191	0.13747	0.1065	0.0691444	0	0.00708225	0.0126579	0.00805966	0.0341308	0.0310915	0.017972	0.0127555	0.0103053	0.00816983
ADCY9	M	3	7	4	52.0287	0.97518	NA	0.999331	0.99246	0.940233	0.9021	0.759273	0.436586	0.143866	0.104742	0.08423	0.0599242	0	0.0281729	0.0243841	0.0201645	0.0414254	0.0181249	0.00977372	0.00736237	0.00498238	0.00402447
ADD1	G1_S	3	11	7	55.1534	1.68619	12.868	0.999331	1.06336	1.07233	1.03877	0.878605	0.666923	0.514563	0.369859	0.290712	0.257119	0	0.0436303	0.00338594	0.0102887	0.0385948	0.0280572	0.0260088	0.0232714	0.0367303	0.0169839
ADD1	M	3	9	3	55.1318	1.22601	12.868	0.999331	0.957289	0.944367	0.891521	0.800636	0.594879	0.48318	0.406066	0.314192	0.354368	0	0.0285445	0.0261341	0.0294601	0.0216378	0.0244671	0.00591145	0.0222377	0.0157893	0.0317829
ADD3	G1_S	3	8	5	55.8541	1.69932	NA	0.999331	1.05469	1.06151	1.00834	0.984672	0.732608	0.566871	0.40578	0.327432	0.272065	0	0.0221541	0.0159582	0.0365846	0.00576399	0.0350816	0.0329484	0.0336564	0.0432535	0.0317298
ADD3	M	3	7	7	55.5057	0.409846	NA	0.999331	1.01893	1.0031	0.977398	0.8889	0.676465	0.510172	0.367882	0.303415	0.289053	0	0.0453417	0.0400523	0.0430528	0.0241466	0.0195096	0.00824247	0.0132634	0.0190202	0.0271049
ADGRG2	G1_S	3	5	3	56.476	1.78137	NA	0.999331	1.02628	0.990729	0.917826	0.841256	0.660337	0.530377	0.407812	0.374164	0.305018	0	0.0139096	0.0256716	0.0138579	0.0100741	0.0220133	0.0297516	0.0218421	0.0219015	0.038516
ADGRG2	M	3	6	4	54.1951	2.32817	NA	0.999331	1.00766	1.04911	0.891892	0.772306	0.588933	0.441431	0.373701	0.297207	0.298494	0	0.00946997	0.0249285	0.0251463	0.0303649	0.0414338	0.0273295	0.0342625	0.042226	0.0545025
ADH5	G1_S	3	16	13	56.7913	1.72656	21.5143	0.999331	1.05015	1.00883	0.97281	0.89569	0.771347	0.676419	0.463302	0.192097	0.0558838	0	0.0483004	0.0307344	0.0503347	0.0404282	0.0703465	0.0472358	0.0137987	0.0142221	0.00458043
ADH5	M	3	18	16	56.7361	0.90102	21.5143	0.999331	0.994721	0.990446	0.952097	0.911826	0.778624	0.616402	0.40973	0.164997	0.03607	0	0.0316867	0.0194825	0.0181109	0.0228363	0.0346711	0.01888	0.0217298	0.00234212	0.00204227
ADI1	G1_S	2	5	3	51.1161	0.963994	17.2828	0.999331	1.07688	0.997528	0.955424	0.62913	0.323783	0.159508	0.096223	0.0642297	0.0327185	0	0.122097	0.0117293	0.110894	0.0232187	0.0498137	0.0164816	0.00107347	0.00319641	0.00134473
ADI1	M	3	5	3	51.0993	0.832344	17.2828	0.999331	0.964485	1.04911	1.007	0.697761	0.314014	0.130944	0.0744674	0.0493532	0.0326626	0	0.0209536	0.0266685	0.0722265	0.0422563	0.0194106	0.00480183	0.00533455	0.00535075	0.00196737
ADIPOR1	G1_S	2	2	2	55.6088	0.63962	NA	0.999331	0.979154	0.960483	0.968473	0.905135	0.702698	0.485367	0.316614	0.231019	0.126091	0	0.00597312	0.0177957	0.0118758	0.0188028	0.0392597	0.0223665	0.049504	0.0729916	0.018481
ADK	G1_S	3	14	13	56.3145	2.5703	24.9725	0.999331	1.07576	1.08758	0.946256	1.0009	0.831701	0.763993	0.472199	0.107898	0.0442707	0	0.0783041	0.0761035	0.0394383	0.107715	0.190214	0.142002	0.0525201	0.0062068	0.00242039
ADK	M	3	15	13	56.8774	0.617068	24.9725	0.999331	0.995268	0.991613	0.934675	0.924046	0.77742	0.627072	0.393827	0.138101	0.0175333	0	0.0348519	0.0108908	0.00603693	0.0183754	0.0388023	0.0245962	0.0300659	0.00558561	0.00347155
ADNP	G1_S	3	8	5	46.6741	1.62014	16.1531	0.999331	1.03681	0.83618	0.460785	0.284068	0.183648	0.109755	0.072637	0.051918	0.0354591	0	0.0890454	0.0903018	0.0335528	0.0341866	0.0218144	0.0217591	0.0152866	0.0123253	0.00743349
ADNP	M	3	13	9	49.2124	0.205503	16.1531	0.999331	0.968818	0.891443	0.74614	0.455209	0.178129	0.0929437	0.0606941	0.0450977	0.0433845	0	0.00230992	0.00869339	0.00275572	0.00945883	0.0110133	0.0124654	0.00345185	0.00131582	0.00666991
ADO	G1_S	2	4	3	54.0902	0.0614028	NA	0.999331	1.18517	1.0522	1.00622	0.795204	0.581352	0.397897	0.248784	0.150992	0.0660103	0	0.0592753	0.102442	0.021723	0.0176578	0.00704229	0.0122689	0.0114105	0.0243808	0.00645625
ADO	M	3	5	3	53.7336	0.605637	NA	0.999331	0.999627	1.02635	0.961306	0.853623	0.567763	0.373385	0.241024	0.157849	0.0998942	0	0.0122659	0.00671493	0.0197683	0.0344284	0.015075	0.0153869	0.00552868	0.000931993	0.00757014
ADPGK	G1_S	3	4	3	55.3075	2.28959	21.8506	0.999331	1.02317	0.94824	0.897413	0.863926	0.694726	0.510697	0.359723	0.241238	0.139926	0	0.0132533	0.0257323	0.0347594	0.00548378	0.0285213	0.0286448	0.0508412	0.046907	0.0371969
ADPGK	M	3	5	5	55.4126	1.33112	21.8506	0.999331	0.966063	0.954424	0.923494	0.794595	0.659907	0.492919	0.312583	0.188911	0.128538	0	0.00851512	0.0151524	0.0162072	0.0177248	0.0156925	0.0230381	0.0269021	0.0151458	0.0101162
ADPRHL2	G1_S	3	5	3	53.2954	0.649473	12.1993	0.999331	1.06964	1.05686	0.944182	0.819725	0.526765	0.278439	0.168197	0.114043	0.0814266	0	0.0247809	0.011288	0.0197127	0.0247056	0.0252453	0.0143222	0.00263255	0.00662689	0.00730547
ADPRHL2	M	3	8	8	52.4799	0.321876	12.1993	0.999331	0.997419	1.0178	0.941625	0.829647	0.471882	0.164373	0.0775281	0.0463598	0.0340778	0	0.0228366	0.0437436	0.0363104	0.023257	0.00203992	0.00461845	0.00645876	0.00751291	0.00967801
ADRBK1	G1_S	3	3	3	51.5894	1.24389	NA	0.999331	1.02531	0.968139	0.910469	0.698148	0.385243	0.190874	0.114022	0.0786182	0.0485686	0	0.0209823	0.0250235	0.0374824	0.0397066	0.0347347	0.0311737	0.0147704	0.00948899	0.00609432
ADRBK1	M	3	5	2	51.4387	0.355794	NA	0.999331	1.08656	1.00953	0.890905	0.71029	0.343973	0.145286	0.079992	0.0517749	0.036968	0	0.0514048	0.0421164	0.0148354	0.0184699	0.0194327	0.0328418	0.0121738	0.00612334	0.0116178
ADRM1	G1_S	3	7	5	51.2655	0.618313	16.5882	0.999331	0.921146	0.967501	0.877179	0.667643	0.362027	0.117352	0.0525376	0.0348186	0.0257781	0	0.0376235	0.0547493	0.0222924	0.0270594	0.0058381	0.00543926	0.00366674	0.00509147	0.00229318
ADRM1	M	3	8	5	51.1232	1.38728	16.5882	0.999331	1.03263	1.09018	1.03114	0.712062	0.352155	0.108081	0.0506439	0.035397	0.0296206	0	0.0104224	0.0662422	0.100999	0.0666034	0.0361339	0.0242681	0.0109022	0.00765402	0.00478535
ADSL	G1_S	3	15	14	57.1722	1.4888	25.182	0.999331	0.978783	0.943686	0.935929	0.869755	0.73545	0.603689	0.466779	0.385195	0.0587837	0	0.00971448	0.00983903	0.0255556	0.0185404	0.0487214	0.0277108	0.0180905	0.0135875	0.00569385
ADSL	M	3	17	14	57.797	3.45659	25.182	0.999331	0.991902	0.923722	0.879394	0.824919	0.693594	0.59633	0.494481	0.359054	0.0323654	0	0.00585921	0.0259496	0.0343822	0.0442485	0.0480308	0.0497523	0.0575987	0.0214355	0.00930572
ADSS	G1_S	3	18	12	57.4874	2.43685	20.5215	0.999331	1.00666	0.998706	0.980569	0.970612	0.807992	0.680444	0.481639	0.212473	0.0516591	0	0.0251165	0.0260761	0.0401218	0.0555954	0.0566561	0.0607951	0.0309064	0.0353832	0.00402955
ADSS	M	3	16	13	56.5091	1.17997	20.5215	0.999331	0.988537	0.969782	0.93582	0.915408	0.768535	0.614573	0.401842	0.126494	0.0231439	0	0.02084	0.0121267	0.0185606	0.0398005	0.0488825	0.0283966	0.0224004	0.00668306	0.000955145
ADSSL1	G1_S	2	3	2	55.2647	2.17346	NA	0.999331	0.91142	0.823912	0.83312	0.769162	0.607637	0.547282	0.421502	0.214521	0.0419254	0	0.0023653	0.0409036	0.00244233	0.0557852	0.0314161	0.0545948	0.0676781	0.069563	0.00586844
ADSSL1	M	3	3	2	55.4388	2.09165	NA	0.999331	0.961882	0.876203	0.96093	0.862885	0.703323	0.536181	0.376238	0.107916	0.0129908	0	0.0417946	0.0419615	0.0318392	0.0762646	0.0564653	0.0191731	0.0183654	0.020885	0.00474827
AFAP1	G1_S	3	5	3	50.5031	1.15661	12.1704	0.999331	0.973872	0.848766	0.820028	0.557392	0.293487	0.152201	0.0981994	0.0639773	0.0556925	0	0.0421144	0.0329973	0.0380525	0.0301119	0.0174383	0.0123329	0.0153091	0.012468	0.0184079
AFAP1	M	3	9	5	49.6677	0.306906	12.1704	0.999331	0.964939	0.903999	0.818497	0.491624	0.182219	0.0861715	0.0557861	0.0369299	0.0210681	0	0.0335124	0.0235718	0.0277002	0.00153023	0.00748647	0.0130728	0.00624274	0.00413354	0.00190642
AFF1	G1_S	1	3	3	49.5547	0	NA	0.999331	1.00496	0.814387	0.674456	0.516991	0.299786	0.176485	0.0929002	0.0761325	0.0594519	NA	NA	NA	NA	NA	NA	NA	NA	NA	NA
AFF1	M	2	6	2	51.8361	0.16481	NA	0.999331	1.05132	0.962513	0.922735	0.719642	0.408427	0.156487	0.0755078	0.055335	0.0392039	0	0.000474117	0.000961796	0.0134981	0.00202953	0.0124328	0.00258827	0.0106288	0.0139921	0.00705931
AFF4	G1_S	3	6	4	48.5752	0.604695	NA	0.999331	0.961701	0.845616	0.630224	0.401442	0.219197	0.118551	0.0689714	0.0507595	0.0416475	0	0.0302518	0.0460417	0.025982	0.0161483	0.0127649	0.0140271	0.0114067	0.0140252	0.0153375
AFF4	M	3	7	6	51.0201	1.20119	NA	0.999331	1.05333	0.994944	0.894265	0.702455	0.324833	0.129002	0.0660291	0.0421054	0.0359947	0	0.0385428	0.0411688	0.042015	0.0504655	0.0279291	0.00570215	0.00558428	0.00288596	0.00122881
AFG3L2	G1_S	3	30	22	51.7574	1.01723	25.6265	0.999331	0.994137	0.95728	0.902641	0.754552	0.42483	0.189914	0.0845624	0.0557561	0.0347535	0	0.0296092	0.0312375	0.0306978	0.0332126	0.0322114	0.0137915	0.00186852	0.00106433	0.000805373
AFG3L2	M	3	32	22	51.8963	0.632055	25.6265	0.999331	0.984104	0.958464	0.880999	0.708469	0.4255	0.187725	0.0744601	0.0427538	0.0350771	0	0.0182398	0.00694346	0.0141776	0.0214726	0.0134833	0.0118211	0.00995412	0.00321691	0.00126647
AFTPH	G1_S	3	5	3	51.9835	1.89365	NA	0.999331	0.97255	0.949686	0.864132	0.683651	0.413075	0.252666	0.129687	0.078807	0.0497803	0	0.0279722	0.023645	0.0465764	0.0417247	0.0479892	0.026573	0.0105244	0.00471573	0.00332852
AFTPH	M	3	3	2	51.9311	0.765988	NA	0.999331	1.00891	0.949291	0.894846	0.715955	0.399096	0.244624	0.129812	0.0543546	0.0558078	0	0.0287515	0.0326651	0.0189241	0.0125239	0.025074	0.00942684	0.00999104	0.00704984	0.00906414
AGAP3	G1_S	1	2	2	49.3112	0	NA	0.999331	0.994824	0.875845	0.679315	0.46963	0.259607	0.155884	0.0781646	0.061284	0.0308694	NA	NA	NA	NA	NA	NA	NA	NA	NA	NA
AGAP3	M	3	3	2	49.8871	1.09667	NA	0.999331	1.00317	0.951271	0.812986	0.519242	0.260281	0.15162	0.0906804	0.0642349	0.0566365	0	0.0234217	0.0112758	0.0173255	0.0414324	0.0205669	0.0163205	0.00989073	0.00898106	0.00851082
AGFG1	G1_S	3	5	5	50.935	1.14241	18.2585	0.999331	0.939584	0.902462	0.899961	0.675371	0.358798	0.138243	0.0887397	0.065021	0.0430345	0	0.0152838	0.027986	0.0768916	0.00662518	0.0556448	0.0136753	0.00694739	0.00701775	0.00678076
AGFG1	M	3	6	3	52.1212	1.24802	18.2585	0.999331	1.04626	1.0782	1.0593	0.861449	0.455249	0.123649	0.0451168	0.0279261	0.0214795	0	0.0435188	0.0312435	0.0827869	0.0802396	0.0589232	0.00765027	0.0071884	0.00319048	0.00952368
AGFG2	G1_S	3	5	3	46.6409	1.2189	NA	0.999331	0.950533	0.822035	0.455963	0.259822	0.157354	0.0966968	0.0656077	0.0485191	0.0373115	0	0.0356872	0.015583	0.0431129	0.0253583	0.023151	0.0124995	0.0128605	0.00755815	0.00971777
AGFG2	M	2	2	2	47.9216	0.465696	NA	0.999331	1.20538	0.885163	0.622364	0.297082	0.133661	0.0772976	0.0690906	0.0480891	0.017345	0	0.148164	0.0178348	0.0216525	0.0445016	0.00965742	0.000908414	0.00239179	0.00677947	0.00233725
AGK	G1_S	3	6	4	53.6273	2.12072	25.8576	0.999331	1.03974	1.05451	0.963542	0.947528	0.720099	0.399159	0.141922	0.0839207	0.0530026	0	0.0603516	0.0814813	0.0662889	0.105703	0.135339	0.0691593	0.0131671	0.0161113	0.0185439
AGK	M	3	8	5	53.6002	0.43831	25.8576	0.999331	1.01143	1.00704	0.932527	0.785934	0.639291	0.325822	0.112185	0.0654693	0.0593551	0	0.0219137	0.0407901	0.0180723	0.0248577	0.013345	0.015476	0.00976017	0.00268715	0.00192663
AGL	G1_S	3	37	28	51.1239	0.473581	20.3621	0.999331	0.97385	0.960707	0.919214	0.694975	0.239226	0.131887	0.0850194	0.0586196	0.035609	0	0.0177852	0.0143178	0.0181314	0.0292624	0.00602578	0.0069945	0.00460245	0.00308158	0.00134658
AGL	M	3	31	24	50.5676	0.160466	20.3621	0.999331	0.982872	0.973996	0.903295	0.636936	0.17536	0.0797005	0.0530826	0.0363531	0.0273639	0	0.0175918	0.0113118	0.00353548	0.00840322	0.00376838	0.00557305	0.00636648	0.00230337	0.00193097
AGO2	G1_S	3	6	4	51.5286	0.340822	NA	0.999331	1.02393	0.96542	0.832678	0.617566	0.414524	0.282528	0.219581	0.19456	0.0981113	0	0.0245643	0.0172379	0.011147	0.0157265	0.00347644	0.00742689	0.0154047	0.0282126	0.012863
AGO2	M	3	14	9	52.6354	0.580853	NA	0.999331	1.02278	0.941756	0.897797	0.737174	0.48977	0.312424	0.205709	0.138978	0.0888476	0	0.0608752	0.00656117	0.0163132	0.00481095	0.0190715	0.016958	0.0105623	0.00801221	0.00896748
AGPAT1	G1_S	3	3	2	53.3143	1.50242	18.7145	0.999331	1.01125	1.13998	0.964588	0.832358	0.498516	0.245372	0.163171	0.0938383	0.0413832	0	0.00693654	0.059467	0.0566314	0.0711113	0.0409728	0.0330017	0.0395807	0.0352412	0.00513891
AGPAT1	M	2	4	2	52.6768	0.584325	18.7145	0.999331	1.05773	0.971161	0.943825	0.846994	0.47679	0.197674	0.113703	0.0607018	0.0350619	0	0.0875957	0.0192427	0.0884988	0.0150712	0.0459951	0.00613987	0.00923245	0.000281771	0.00211083
AGPAT2	M	3	3	2	52.1575	0.951099	NA	0.999331	0.952011	0.966887	0.921721	0.725182	0.445852	0.119113	0.0733271	0.0413466	0.0314919	0	0.0100543	0.0247876	0.0281599	0.0292615	0.0232707	0.024294	0.0126055	0.0151792	0.0113785
AGPAT3	G1_S	1	2	2	52.2086	0	NA	0.999331	1.04762	1.03349	0.963391	0.775321	0.43297	0.168962	0.0999878	0.0729736	0.051292	NA	NA	NA	NA	NA	NA	NA	NA	NA	NA
AGPAT3	M	3	5	3	52.3622	0.371955	NA	0.999331	0.930129	0.930139	0.925104	0.790498	0.47148	0.122475	0.0747932	0.0462048	0.029824	0	0.00695907	0.0163934	0.0209236	0.0272927	0.00631007	0.00348528	0.00953014	0.00387691	0.00143174
AGPAT5	G1_S	3	5	2	52.0763	1.04855	NA	0.999331	1.03522	0.931345	0.895939	0.723337	0.460817	0.182155	0.0990258	0.0646124	0.0430311	0	0.0276586	0.0132242	0.00980535	0.0252251	0.0273303	0.0342733	0.0247828	0.00961319	0.00476018
AGPAT5	M	3	4	3	52.5697	1.26157	NA	0.999331	0.97364	0.904216	0.882949	0.729605	0.480523	0.196041	0.0971008	0.0798217	0.0417351	0	0.0167209	0.0376695	0.0211699	0.0414093	0.0247583	0.0275586	0.0161449	0.0282809	0.0111326
AGPS	G1_S	3	18	12	52.804	0.640816	23.4472	0.999331	1.0132	0.973963	0.964704	0.820041	0.505472	0.2537	0.12279	0.0660842	0.0383633	0	0.0326669	0.0256601	0.0332887	0.0275681	0.0150848	0.015237	0.00518269	0.00284882	0.00111991
AGPS	M	3	24	17	52.931	0.905823	23.4472	0.999331	0.973156	0.96152	0.926211	0.816123	0.523586	0.218593	0.084963	0.042089	0.0320483	0	0.00992589	0.00973366	0.00628596	0.0177873	0.0278696	0.0337768	0.0100014	0.00137823	0.00351979
AGR2	G1_S	2	6	5	53.8235	1.1056	NA	0.999331	0.948718	0.854897	0.978305	0.768331	0.688563	0.309966	0.165792	0.0944168	0.0753713	0	0.0522942	0.0743684	0.0156675	0.106224	0.160282	0.0211541	0.00300559	0.00061011	0.00699617
AGR2	M	2	3	2	53.4148	0.245411	NA	0.999331	1.09399	1.08336	0.99972	0.989724	0.554235	0.322099	0.217662	0.174221	0.148273	0	0.0474088	0.0393652	0.0327921	0.0822073	0.0147357	0.0185612	0.0127736	0.0381935	0.0387417
AGRN	G1_S	3	9	5	53.6786	1.78258	NA	0.999331	1.13654	1.01497	0.981623	0.826882	0.572916	0.336067	0.212581	0.16489	0.127818	0	0.0838932	0.0045995	0.0359562	0.0364041	0.0475679	0.0367792	0.02464	0.019871	0.0127498
AGRN	M	3	10	8	54.1695	0.712381	NA	0.999331	1.01306	0.984438	0.911141	0.80036	0.591692	0.386756	0.30747	0.218484	0.217704	0	0.0171115	0.0116236	0.0178612	0.00752326	0.00745228	0.0178532	0.00645215	0.0137886	0.0178656
AGTPBP1	G1_S	2	3	2	50.2183	0.699817	NA	0.999331	0.985914	0.88199	0.828097	0.540228	0.269476	0.1797	0.105385	0.0828021	0.0441411	0	0.00391426	0.0480124	0.0377981	0.0165407	0.012419	0.0455773	0.0132751	0.0101481	0.00538517
AGTPBP1	M	1	2	2	50.2631	0	NA	0.999331	1.00728	1.04336	0.892638	0.588464	0.160468	0.0709192	0.0840141	0.0196266	0.0174245	NA	NA	NA	NA	NA	NA	NA	NA	NA	NA
AHCTF1	G1_S	3	19	3	50.729	3.98708	16.8515	0.999331	1.02312	0.951217	0.814535	0.668424	0.413334	0.17614	0.107945	0.0614506	0.044821	0	0.0609595	0.0619558	0.087115	0.106298	0.10066	0.034739	0.0231324	0.00452079	0.00713868
AHCTF1	M	3	31	24	50.4521	0.4743	16.8515	0.999331	0.972383	0.938507	0.848551	0.589815	0.288166	0.108291	0.0552797	0.0361411	0.0276031	0	0.0249375	0.0250289	0.029893	0.0183339	0.00188214	0.00617471	0.00690497	0.00396371	0.00290065
AHCY	G1_S	3	23	20	58.8621	2.79057	24.8382	0.999331	1.01124	1.00649	0.966578	0.888183	0.752205	0.664768	0.549702	0.487659	0.167366	0	0.0218517	0.0214561	0.0402899	0.0335941	0.0508392	0.0503002	0.0200642	0.027168	0.0329988
AHCY	M	3	24	18	59.3094	0.816448	24.8382	0.999331	0.992553	0.996823	0.928825	0.883612	0.75247	0.642905	0.547496	0.427404	0.18717	0	0.0136772	0.0101083	0.00811766	0.0145908	0.0189361	0.0132858	0.0320972	0.000509335	0.0117171
AHCYL1	G1_S	3	11	9	56.4429	0.466941	13.8446	0.999331	1.00863	1.00815	0.974574	0.883833	0.813923	0.565208	0.340653	0.225792	0.0856797	0	0.0318375	0.0128205	0.0169848	0.0174003	0.0481763	0.0282408	0.0119337	0.0134609	0.00530138
AHCYL1	M	3	10	8	54.5911	0.885794	13.8446	0.999331	1.00066	1.00643	0.933461	0.870356	0.693554	0.403332	0.168391	0.0913977	0.0438481	0	0.0151125	0.0261454	0.0165842	0.0215757	0.0363664	0.0184716	0.00685842	0.00266195	0.00801175
AHCYL2	G1_S	2	3	2	60.1244	2.08172	24.3994	0.999331	0.96823	0.978809	0.928895	0.87483	0.818872	0.650006	0.543421	0.530456	0.21062	0	0.0213015	0.0161045	0.00053333	0.0310712	0.0462895	0.0617501	0.077323	0.0286463	0.0290009
AHCYL2	M	3	4	2	57.5209	1.81258	24.3994	0.999331	0.979463	0.97356	0.891611	0.861364	0.702198	0.58646	0.426266	0.328342	0.15399	0	0.0321062	0.0638152	0.0192397	0.052829	0.0311169	0.0325646	0.00865111	0.0253588	0.0125934
AHNAK	G1_S	3	246	231	52.9739	2.06806	18.5359	0.999331	0.96044	0.908201	0.859054	0.699332	0.501707	0.333254	0.266207	0.311947	0.337989	0	0.0173447	0.0252393	0.038753	0.040466	0.0445679	0.0234028	0.015359	0.0411683	0.011503
AHNAK	M	3	226	211	54.0222	1.22724	18.5359	0.999331	0.969838	0.951561	0.892049	0.747767	0.561403	0.463306	0.396889	0.358801	0.462724	0	0.0171188	0.0146011	0.00711123	0.0214375	0.0138584	0.00825882	0.0202237	0.0156137	0.0143538
AHNAK2	G1_S	3	42	41	52.9783	0.129716	6.48716	0.999331	0.987582	0.958517	0.927963	0.783477	0.542411	0.262862	0.151652	0.119133	0.109582	0	0.00758699	0.0060713	0.00627061	0.00936669	0.0118439	0.0084807	0.00143125	0.00631952	0.00201844
AHNAK2	M	3	35	19	53.5448	0.416097	6.48716	0.999331	0.997437	0.992288	0.933846	0.806282	0.601915	0.337007	0.179089	0.0990291	0.110601	0	0.00647884	0.0220649	0.0122987	0.00421079	0.00773576	0.0191276	0.00839009	0.00216006	0.00932872
AHSA1	G1_S	3	16	9	50.96	0.42462	21.0009	0.999331	0.9924	0.960199	0.915447	0.667768	0.25073	0.114102	0.0713466	0.0483184	0.0326546	0	0.0123112	0.00529193	0.0155052	0.0146985	0.0149412	0.00871123	0.00484182	0.0032553	0.0015424
AHSA1	M	3	17	14	50.9018	0.330622	21.0009	0.999331	0.975286	0.963537	0.891776	0.709396	0.224609	0.0719441	0.0464643	0.0312903	0.0191558	0	0.029905	0.0194418	0.0230316	0.0181899	0.00514788	0.00725176	0.00574031	0.00245551	0.00171824
AIDA	G1_S	3	5	2	50.874	1.76966	NA	0.999331	0.964075	0.91713	0.761899	0.528608	0.32359	0.201632	0.119445	0.0733349	0.0501968	0	0.0205046	0.0166789	0.0417474	0.0497876	0.0386879	0.0403958	0.0160454	0.00976614	0.00546269
AIDA	M	3	7	5	50.5256	0.746351	NA	0.999331	0.999214	0.94141	0.865915	0.591603	0.269656	0.108926	0.0643584	0.0425804	0.0265369	0	0.039797	0.0301955	0.0250237	0.022066	0.0147527	0.0106344	0.00780236	0.00199467	0.00194232
AIFM1	G1_S	3	25	19	57.2074	1.36184	24.8228	0.999331	0.997511	0.982412	0.9476	0.867773	0.746338	0.643594	0.487356	0.274521	0.0559947	0	0.0126759	0.0131392	0.0218137	0.0338476	0.0390786	0.0353871	0.00453183	0.00627854	0.00368156
AIFM1	M	3	22	20	56.6021	1.48268	24.8228	0.999331	0.99124	0.960957	0.903293	0.809331	0.700275	0.592077	0.462045	0.249001	0.0271925	0	0.0202011	0.0222969	0.0287839	0.0104507	0.0242081	0.0158614	0.0300585	0.0151589	0.00197108
AIFM2	G1_S	3	8	3	55.3089	2.30774	NA	0.999331	1.03907	1.11385	0.994326	0.931459	0.681076	0.461485	0.23102	0.128962	0.0830237	0	0.0445937	0.049911	0.0405165	0.0359458	0.106876	0.0472705	0.0138986	0.00488589	0.0137654
AIFM2	M	3	7	6	53.6826	0.773856	NA	0.999331	0.969462	0.983449	0.911596	0.795697	0.578918	0.356407	0.133111	0.0591938	0.0320723	0	0.0430142	0.0276287	0.0185668	0.0161514	0.0238057	0.0159935	0.0131968	0.00909719	0.00547712
AIM1	G1_S	2	5	2	50.9548	1.40801	NA	0.999331	1.12434	1.07279	0.859404	0.589666	0.353186	0.237295	0.149981	0.135958	0.0740812	0	0.0429102	0.0150683	0.0645744	0.086099	0.0274514	0.00778352	0.00944343	0.00887303	0.00243535
AIM1	M	1	2	2	48.6324	0	NA	0.999331	0.97931	0.775349	0.723333	0.386565	0.208665	0.0818621	0.0526461	0.0453955	0.0434646	NA	NA	NA	NA	NA	NA	NA	NA	NA	NA
AIMP1	G1_S	3	14	12	48.3263	1.75016	NA	0.999331	0.890557	0.806056	0.636042	0.364038	0.165425	0.0890113	0.0600931	0.0424671	0.0303549	0	0.053091	0.0365821	0.0465675	0.0319042	0.0151645	0.00519259	0.00307315	0.00201672	0.00248603
AIMP1	M	3	14	11	49.0951	0.648051	NA	0.999331	0.973653	0.907991	0.747044	0.414441	0.133216	0.0613818	0.0391101	0.0253805	0.0184739	0	0.0205477	0.00661717	0.0243759	0.0212615	0.00461593	0.00856317	0.00623335	0.00182104	0.00218142
AIMP2	G1_S	3	7	5	48.8773	3.51354	22.0907	0.999331	0.85667	0.825347	0.64677	0.387764	0.18654	0.110402	0.0669399	0.0395401	0.0289329	0	0.0991972	0.0781978	0.0799219	0.0452271	0.012466	0.00834146	0.00387227	0.00285781	0.00287722
AIMP2	M	3	11	7	49.5649	0.699314	22.0907	0.999331	0.983543	0.952623	0.813996	0.4709	0.163486	0.0823512	0.0550935	0.0342201	0.0276421	0	0.0204161	0.0354091	0.0453007	0.0141078	0.000827822	0.00483569	0.00286223	0.000273952	0.00141888
AIP	G1_S	3	6	3	49.3312	3.06389	20.4833	0.999331	0.883662	0.874169	0.733355	0.394906	0.215374	0.108179	0.0722612	0.0487538	0.027986	0	0.0574562	0.0632854	0.10274	0.043394	0.0386088	0.0162602	0.00997294	0.00974833	0.00566578
AIP	M	3	10	4	50.2726	0.429861	20.4833	0.999331	0.986982	0.997768	0.884818	0.547885	0.212882	0.104269	0.0625663	0.0485445	0.0434995	0	0.0387429	0.0303824	0.0398162	0.0163102	0.00285335	0.0111563	0.00950616	0.0088095	0.0039903
AJUBA	M	3	5	3	49.5476	1.29125	NA	0.999331	1.01525	0.89257	0.722231	0.471587	0.220163	0.102625	0.064816	0.0547569	0.0388019	0	0.0232135	0.00318898	0.032371	0.0385659	0.0298373	0.0186944	0.00978276	0.0123204	0.0107943
AK1	G1_S	3	9	6	50.4117	1.8598	25.6235	0.999331	0.921907	0.898754	0.827407	0.537064	0.24123	0.135896	0.0793089	0.0534029	0.0327133	0	0.0670076	0.0650148	0.0691419	0.0353719	0.0108778	0.00716717	0.00287106	0.00448662	0.0016012
AK1	M	3	6	5	51.0327	1.2235	25.6235	0.999331	1.05	0.998666	0.972697	0.670131	0.234997	0.0779686	0.0459987	0.0247776	0.0258771	0	0.107209	0.0436375	0.0814119	0.0301047	0.0434611	0.0132929	0.0076729	0.00329599	0.00500287
AK2	G1_S	3	15	13	55.1429	9.57171	26.8547	0.999331	0.827837	0.864359	0.849499	0.759696	0.617016	0.453874	0.3029	0.122059	0.0371525	0	0.141999	0.126695	0.151494	0.132274	0.156818	0.102783	0.0147325	0.00574909	0.00412865
AK2	M	3	16	11	55.2761	3.64681	26.8547	0.999331	0.991852	1.09979	1.10488	0.961831	0.730946	0.58636	0.385469	0.234959	0.0502511	0	0.0637183	0.0647526	0.125763	0.118166	0.118164	0.0989479	0.0659665	0.0308376	0.00608624
AK3	G1_S	3	9	6	54.3476	4.42587	22.6101	0.999331	0.874572	0.904328	0.859343	0.732804	0.58337	0.368712	0.167877	0.0775421	0.0497761	0	0.0836007	0.0733927	0.0786285	0.0825855	0.0877842	0.0424612	0.00855992	0.00431123	0.0103739
AK3	M	3	9	8	54.1569	3.01787	22.6101	0.999331	0.970976	0.968859	0.986819	0.84618	0.656894	0.435072	0.158069	0.0544319	0.0394766	0	0.0502401	0.0905846	0.0733618	0.0872717	0.0929057	0.0419844	0.0234384	0.00938328	0.00686774
AK4	M	2	3	2	51.2971	1.80093	NA	0.999331	0.892486	0.967859	0.89491	0.677055	0.370143	0.180627	0.0896733	0.0532142	0.0291966	0	0.133085	0.117732	0.0908173	0.0965027	0.0379602	0.0140764	0.00738252	0.00176547	0.00248961
AK6	G1_S	1	2	2	46.8992	0	NA	0.999331	0.938171	0.814565	0.465736	0.282255	0.151552	0.101328	0.0673063	0.0903083	0.0560022	NA	NA	NA	NA	NA	NA	NA	NA	NA	NA
AK6	M	3	3	2	49.8356	0.988503	NA	0.999331	1.0906	1.15966	0.904469	0.497214	0.167677	0.0955414	0.0718191	0.0606031	0.0417265	0	0.0150312	0.0592705	0.105282	0.0497727	0.0238642	0.0173755	0.0115979	0.0154252	0.0100002
AKAP1	G1_S	3	12	5	50.2514	0.890339	21.0294	0.999331	0.995021	0.957219	0.824438	0.555108	0.298592	0.173168	0.11171	0.0752971	0.0490124	0	0.01639	0.0112052	0.0259457	0.0212753	0.0192611	0.0161138	0.0106593	0.00413673	0.00269881
AKAP1	M	3	12	8	50.5961	0.312974	21.0294	0.999331	1.02209	0.963489	0.865575	0.584494	0.272783	0.166978	0.114583	0.0879079	0.101497	0	0.0238414	0.0149808	0.00705317	0.00450993	0.027891	0.0174179	0.0146988	0.0169493	0.0171534
AKAP10	M	2	3	2	49.8031	0.142463	NA	0.999331	1.02593	0.865401	0.773224	0.502843	0.267287	0.150074	0.0891294	0.0684427	0.0572094	0	0.0509406	0.0300093	0.0257009	0.00410178	0.0102884	0.0485596	0.0297443	0.0197769	0.0288344
AKAP13	G1_S	3	16	11	50.5601	0.895923	7.1176	0.999331	1.0349	0.947783	0.792579	0.54968	0.304821	0.164129	0.104077	0.0698771	0.0459507	0	0.0276913	0.0193706	0.00237904	0.0318337	0.0296114	0.0155182	0.0123187	0.00752206	0.00596779
AKAP13	M	3	16	16	49.5823	1.1003	7.1176	0.999331	1.01656	0.889622	0.79555	0.525959	0.216215	0.101591	0.0629391	0.0407195	0.0319911	0	0.01864	0.0275492	0.0407596	0.0252152	0.0204078	0.0111825	0.00290647	0.00430922	0.00268493
AKAP17A	G1_S	2	2	2	46.9977	0.227992	NA	0.999331	1.05804	0.878291	0.437151	0.290308	0.173083	0.113161	0.0745871	0.0534282	0.03065	0	0.0212887	0.0264737	0.0189113	0.00873203	0.00762704	0.00789524	0.00867465	0.00127461	0.00127299
AKAP17A	M	3	4	2	49.2414	1.42008	NA	0.999331	0.983322	0.871238	0.747502	0.4415	0.169292	0.0802409	0.0674832	0.046621	0.0323156	0	0.0419978	0.0174825	0.0340109	0.0508605	0.0201149	0.0125404	0.0195325	0.0176544	0.00921071
AKAP2	G1_S	2	5	4	51.0772	0.574807	NA	0.999331	0.923566	0.929145	0.821791	0.633917	0.409334	0.296212	0.273002	0.297596	0.491068	0	0.0645921	0.0605617	0.0548413	0.0246756	0.0161843	0.00754638	0.0126072	0.00172112	0.00694828
AKAP2	M	1	2	2	52.6276	0	NA	0.999331	1.08393	1.05648	0.965256	0.718489	0.535254	0.379265	0.330766	0.425377	0.515896	NA	NA	NA	NA	NA	NA	NA	NA	NA	NA
AKAP8	G1_S	3	7	5	48.9942	2.38983	21.5638	0.999331	1.01528	0.882062	0.646172	0.438538	0.27553	0.16415	0.106289	0.0779457	0.0574923	0	0.0623375	0.0695739	0.0530559	0.0495361	0.0351852	0.0237005	0.0181959	0.0147041	0.00924049
AKAP8	M	3	8	7	49.8075	0.535588	21.5638	0.999331	0.96816	0.946637	0.802313	0.5318	0.233549	0.119152	0.0651297	0.0583462	0.0325548	0	0.0201186	0.0225429	0.0298236	0.0197818	0.0129906	0.0116209	0.0169303	0.0124035	0.00451758
AKAP8L	G1_S	3	6	5	47.1191	0.394971	19.3677	0.999331	0.982653	0.789151	0.495761	0.280063	0.17724	0.0948684	0.060715	0.0414283	0.0283443	0	0.0101982	0.017186	0.0211621	0.00756166	0.0166865	0.00666237	0.00474573	0.00104132	0.000350616
AKAP8L	M	3	6	4	48.823	0.937471	19.3677	0.999331	0.925752	0.854767	0.74369	0.403662	0.137972	0.0558763	0.0382388	0.0220809	0.0147458	0	0.0155251	0.0135352	0.0293526	0.0306795	0.0116101	0.00776135	0.00451806	0.00391148	0.00409521
AKAP9	G1_S	3	19	9	49.3175	0.427969	NA	0.999331	1.00017	0.937588	0.683811	0.457632	0.273059	0.176375	0.107435	0.0741397	0.0488313	0	0.0276425	0.0166396	0.00271648	0.0256584	0.0127194	0.0121255	0.00539802	0.00827309	0.00407218
AKAP9	M	3	13	6	49.6182	0.726401	NA	0.999331	0.965069	0.895878	0.767804	0.488974	0.227529	0.112494	0.0730936	0.0519467	0.0455414	0	0.023772	0.018241	0.0158827	0.0226251	0.0118403	0.00574448	0.00440945	0.00440276	0.00516608
AKR1A1	G1_S	3	13	11	52.1415	5.18552	23.5554	0.999331	0.864871	0.868942	0.832852	0.689783	0.374381	0.125268	0.082917	0.0501861	0.0340297	0	0.123531	0.108868	0.125031	0.0881545	0.0559624	0.0171166	0.0118635	0.00701657	0.00638685
AKR1A1	M	3	17	15	52.6661	0.837075	23.5554	0.999331	0.988786	1.04766	1.02485	0.88918	0.478012	0.0828657	0.0473522	0.0320217	0.0271012	0	0.0331263	0.0362494	0.0591036	0.0460892	0.0347488	0.00928828	0.00551888	0.00226633	0.00115941
AKR1B1	G1_S	3	17	12	54.0636	3.3266	22.5442	0.999331	0.928251	0.959026	0.912757	0.812173	0.656315	0.392757	0.0962418	0.0575488	0.0329881	0	0.108288	0.0741508	0.0739195	0.0765383	0.0717398	0.0461104	0.0108553	0.0056365	0.00411191
AKR1B1	M	3	19	17	54.7836	0.194217	22.5442	0.999331	1.01361	0.990047	0.972616	0.913242	0.757572	0.414875	0.0627385	0.0253997	0.0190292	0	0.043706	0.0376725	0.0207007	0.0107019	0.0177566	0.0107877	0.00782533	0.00380517	0.00288134
AKR7A2	G1_S	3	8	6	53.1471	1.02429	24.6131	0.999331	0.973038	0.953872	0.925964	0.789424	0.577423	0.183663	0.0901962	0.0564868	0.0392093	0	0.0090423	0.0105254	0.0119329	0.0451549	0.0292544	0.0153708	0.00484541	0.00309676	0.00263891
AKR7A2	M	3	9	7	53.0644	0.377309	24.6131	0.999331	0.955193	0.941417	0.905123	0.831806	0.595671	0.145819	0.0672924	0.0454559	0.0350402	0	0.0493065	0.0443958	0.0321321	0.0209015	0.00817443	0.0173892	0.0180023	0.0089702	0.00667562
AKT1	G1_S	2	4	2	50.597	0.015686	NA	0.999331	1.06205	1.03595	0.838745	0.555811	0.314148	0.17446	0.110413	0.068987	0.0460354	0	0.0217426	0.0074722	0.00513094	0.0159631	0.01797	0.00556291	0.0135819	0.000611892	0.00443686
AKT1	M	3	4	2	49.9044	0.739951	NA	0.999331	0.995001	0.923028	0.802274	0.524914	0.178544	0.0865847	0.0564456	0.0331483	0.028471	0	0.0253765	0.0139213	0.0121317	0.0366439	0.0145783	0.0104158	0.00826778	0.00841299	0.00694008
AKT1S1	G1_S	3	3	2	52.6442	1.63821	NA	0.999331	0.915521	0.885656	0.848546	0.733431	0.515726	0.319677	0.227192	0.179709	0.155917	0	0.0469228	0.0429892	0.0453154	0.03131	0.0270154	0.0255314	0.00907429	0.0158028	0.00964869
AKT1S1	M	3	4	3	53.6225	1.64751	NA	0.999331	1.03284	1.0427	1.06686	0.917978	0.558502	0.323883	0.195072	0.209461	0.226618	0	0.0516555	0.107751	0.105541	0.120382	0.0629853	0.0391573	0.0267978	0.0378861	0.0351017
AKT2	G1_S	3	4	2	50.4801	0.523307	NA	0.999331	1.06907	0.987542	0.871816	0.581248	0.261631	0.130061	0.0766762	0.0559762	0.040906	0	0.0212255	0.0288484	0.0182675	0.0143412	0.0127388	0.00987457	0.00715205	0.00611162	0.00048032
AKT2	M	3	6	3	50.188	0.291336	NA	0.999331	0.959668	0.942923	0.828504	0.565531	0.211346	0.0698911	0.0496164	0.0353896	0.0252109	0	0.0309758	0.0125415	0.00860086	0.0114433	0.00626915	0.00234534	0.000735315	0.00238803	0.00209474
ALAD	G1_S	3	4	4	57.0445	1.10119	18.7777	0.999331	1.02518	0.978162	0.932063	0.839303	0.673353	0.562213	0.446176	0.375077	0.302764	0	0.0338085	0.0117841	0.0218204	0.0237213	0.0182893	0.00961482	0.0065616	0.00893685	0.0347886
ALAD	M	3	6	4	55.2438	3.24373	18.7777	0.999331	0.996906	0.956004	0.940411	0.77268	0.57517	0.444511	0.412524	0.244251	0.243861	0	0.0172293	0.0528717	0.0377075	0.0542866	0.0326632	0.0343599	0.0855557	0.0342855	0.00697865
ALDH16A1	G1_S	3	10	7	58.0186	1.33615	37.1199	0.999331	1.02251	0.995439	0.942069	0.870197	0.741803	0.616643	0.483748	0.415775	0.145135	0	0.0225778	0.00545965	0.00806884	0.00788149	0.0224027	0.00986345	0.0100775	0.0498466	0.00669332
ALDH16A1	M	3	12	7	56.3365	1.43524	37.1199	0.999331	1.00466	0.919093	0.890582	0.788911	0.629084	0.544418	0.463769	0.347042	0.110268	0	0.0268816	0.0295865	0.0331984	0.0228277	0.0109448	0.0160641	0.0212052	0.0226396	0.0070361
ALDH18A1	G1_S	3	24	24	52.4885	0.588153	25.5024	0.999331	0.98912	0.975648	0.984644	0.834657	0.429712	0.183593	0.104723	0.0735478	0.0466302	0	0.0136458	0.0272148	0.0149563	0.0253941	0.018193	0.008499	0.0042185	0.00353221	0.00201891
ALDH18A1	M	3	26	19	52.1471	0.374614	25.5024	0.999331	0.985297	0.984915	0.95416	0.838619	0.377785	0.115319	0.0596397	0.0356525	0.0274065	0	0.0204391	0.00565804	0.026038	0.0157126	0.0123231	0.00399038	0.00296802	0.00215285	0.00246257
ALDH1A3	G1_S	3	11	5	55.4296	1.24821	NA	0.999331	0.997258	0.944223	0.885473	0.766914	0.602598	0.495283	0.402277	0.340222	0.0577572	0	0.0121276	0.011746	0.0206386	0.0268193	0.0263885	0.0314112	0.0183353	0.0143102	0.00601903
ALDH1A3	M	3	10	7	57.4952	1.67531	NA	0.999331	1.03377	1.00052	0.918322	0.857852	0.700377	0.558335	0.482475	0.351383	0.0489669	0	0.00697836	0.0053219	0.022582	0.0168935	0.0371847	0.013365	0.035393	0.0124894	0.0103102
ALDH1B1	G1_S	3	10	5	52.6461	0.467903	31.3917	0.999331	0.980501	0.954468	0.897409	0.77989	0.519881	0.187158	0.103818	0.065831	0.0414376	0	0.011577	0.0253574	0.0135659	0.013347	0.0170234	0.00913613	0.00795986	0.00315256	0.00574752
ALDH1B1	M	3	10	6	52.7907	1.4047	31.3917	0.999331	1.00614	0.992671	0.915991	0.796954	0.497523	0.109362	0.0574534	0.033864	0.0234071	0	0.0244156	0.0365646	0.0432098	0.047553	0.0403191	0.00976204	0.00591258	0.00334614	0.000882647
ALDH1L2	G1_S	3	10	8	51.567	0.518856	13.8317	0.999331	1.03264	0.989432	0.902239	0.690745	0.369477	0.199109	0.127995	0.0832984	0.0530033	0	0.0146812	0.0204129	0.0160023	0.0239504	0.00815473	0.0080545	0.00754033	0.00952743	0.00649671
ALDH1L2	M	3	16	9	51.1887	0.451779	13.8317	0.999331	0.974373	0.959816	0.867896	0.664452	0.303551	0.121219	0.0699727	0.0379829	0.0232188	0	0.00857154	0.00603483	0.0063388	0.0203765	0.0155404	0.0132561	0.0127903	0.00591746	0.00260181
ALDH3A2	G1_S	3	11	7	50.9888	1.6326	8.89205	0.999331	1.00445	0.965332	0.890659	0.700069	0.354013	0.141908	0.0805941	0.0476768	0.0298284	0	0.0470201	0.0572501	0.0393327	0.0610736	0.0407554	0.0215296	0.00861632	0.00364688	0.00207143
ALDH3A2	M	3	15	12	50.6656	0.767425	8.89205	0.999331	0.969258	0.93987	0.858646	0.640253	0.288779	0.102435	0.0540153	0.032628	0.0189152	0	0.0159199	0.00580185	0.00851997	0.0264842	0.0228229	0.0149603	0.00897837	0.00291778	0.00220194
ALDH3B1	G1_S	3	3	2	52.1968	2.91797	NA	0.999331	0.971149	0.881426	0.818653	0.646741	0.487778	0.334993	0.190294	0.0959065	0.0512036	0	0.0231496	0.0215697	0.0396071	0.0531187	0.045699	0.0435406	0.0312953	0.00611682	0.000845055
ALDH3B1	M	3	3	2	51.7951	0.35771	NA	0.999331	0.940682	0.941058	0.772343	0.634008	0.447745	0.296639	0.167467	0.106686	0.0865272	0	0.00680195	0.0300633	0.0183769	0.0233087	0.0067391	0.0045345	0.00383167	0.00938569	0.0146382
ALDH4A1	G1_S	3	4	3	51.8309	0.496627	12.816	0.999331	1.01537	1.0172	0.936773	0.747482	0.34787	0.186036	0.111758	0.0718703	0.0462562	0	0.0176931	0.056702	0.0141936	0.0278619	0.0133084	0.00487666	0.00520135	0.00189869	0.00165867
ALDH4A1	M	3	9	7	50.7303	0.997569	12.816	0.999331	0.980575	0.912594	0.832253	0.664774	0.264954	0.0907354	0.047133	0.0283452	0.0204819	0	0.0318533	0.035113	0.0338764	0.0278587	0.0166943	0.00591765	0.00336602	0.00286377	0.00142915
ALDH5A1	G1_S	3	8	7	56.149	1.83125	25.1228	0.999331	1.01687	0.999239	0.933714	0.878861	0.718488	0.558916	0.350913	0.0989316	0.0557461	0	0.0282703	0.0347292	0.0406218	0.0723708	0.0382458	0.0316143	0.0101714	0.0015819	0.00319133
ALDH5A1	M	3	10	6	54.7734	4.94471	25.1228	0.999331	0.988967	0.877214	0.814739	0.774635	0.598427	0.461541	0.298361	0.0467548	0.0200468	0	0.0175364	0.0936899	0.082479	0.100959	0.0736821	0.0517241	0.043842	0.00390755	0.000975747
ALDH6A1	G1_S	2	4	2	49.3214	0.141643	23.0647	0.999331	1.05021	0.928392	0.712155	0.44748	0.236107	0.145798	0.0744637	0.0500735	0.0310486	0	0.0489813	0.0272692	0.0220912	0.0142915	0.0249906	0.0170787	0.00928121	0.00817608	0.00418573
ALDH6A1	M	3	7	6	49.9469	0.390195	23.0647	0.999331	1.07516	0.920508	0.805844	0.505516	0.244743	0.121114	0.0648326	0.039161	0.0297037	0	0.03404	0.00550546	0.0163501	0.0180643	0.0159593	0.0101479	0.00671283	0.00406975	0.00688013
ALDH7A1	G1_S	3	19	16	54.3414	1.08885	23.9773	0.999331	0.996262	0.966859	0.947494	0.892295	0.72488	0.384736	0.114986	0.0602246	0.0372932	0	0.0235781	0.0314248	0.0211293	0.0474686	0.0424247	0.0290116	0.0030602	0.00113369	0.00117457
ALDH7A1	M	3	19	14	54.0249	0.67536	23.9773	0.999331	0.994016	0.973842	0.917717	0.867287	0.68703	0.301576	0.0559481	0.027357	0.015097	0	0.0096405	0.0103964	0.0215385	0.018161	0.0294475	0.0164521	0.00710125	0.00262899	0.001081
ALDH9A1	G1_S	3	23	19	57.1096	1.04421	24.0222	0.999331	1.00664	1.00182	0.962054	0.899134	0.752697	0.644568	0.435973	0.213353	0.0656724	0	0.0104769	0.00875356	0.0223685	0.0137747	0.026392	0.0274418	0.0111657	0.0054269	0.0047922
ALDH9A1	M	3	22	21	57.3069	0.84871	24.0222	0.999331	0.99079	0.980998	0.936364	0.901746	0.788046	0.637959	0.438071	0.218624	0.0501818	0	0.00767901	0.00765979	0.0142761	0.0186428	0.0229447	0.0138076	0.024636	0.00594631	0.00190445
ALDOA	G1_S	3	30	28	58.1626	2.18604	NA	0.999331	0.996401	0.928699	0.935977	0.794635	0.705709	0.599554	0.525728	0.40527	0.0727815	0	0.0470449	0.0417312	0.0381581	0.0483697	0.0640606	0.0353645	0.00377409	0.0119939	0.000976915
ALDOA	M	3	28	27	58.4566	1.49287	NA	0.999331	1.15521	0.966536	0.97606	0.888631	0.758862	0.663578	0.533904	0.388763	0.0744231	0	0.0268583	0.00798369	0.0134962	0.0215109	0.0275943	0.0291134	0.0324652	0.00830939	0.00651473
ALDOC	G1_S	3	14	12	56.9303	2.03122	20.4992	0.999331	1.0482	1.01925	0.978448	0.865007	0.701683	0.599941	0.467841	0.260792	0.0594229	0	0.0166899	0.00988454	0.0184072	0.00627671	0.0295453	0.0446406	0.0333915	0.0297176	0.0039145
ALDOC	M	3	13	10	56.9895	1.82076	20.4992	0.999331	0.991597	0.987019	0.928528	0.854814	0.717643	0.592744	0.44983	0.208257	0.0391838	0	0.017493	0.0315615	0.0252749	0.0249324	0.0335574	0.034824	0.0357515	0.00354394	0.00848243
ALG1	G1_S	3	5	3	52.3786	1.73522	4.72865	0.999331	1.00901	0.958699	0.910612	0.759399	0.52527	0.241227	0.110756	0.0733616	0.0503553	0	0.050779	0.0508105	0.027544	0.0555792	0.045717	0.0257701	0.0126784	0.0109272	0.0051948
ALG1	M	3	7	6	52.5612	0.337434	4.72865	0.999331	0.966671	0.964462	0.895864	0.760995	0.503195	0.232347	0.0986355	0.0537837	0.0481384	0	0.0202489	0.00887418	0.00541709	0.0115704	0.00683998	0.00796467	0.012189	0.00313077	0.0015097
ALG11	M	1	2	2	52.3756	0	NA	0.999331	1.05043	1.01127	0.96094	0.916793	0.393512	0.0828314	0.0418871	0.0431832	0.0401997	NA	NA	NA	NA	NA	NA	NA	NA	NA	NA
ALG13	G1_S	3	5	4	53.3792	0.958719	15.5368	0.999331	1.01953	0.902258	0.874535	0.749458	0.530602	0.337704	0.199437	0.0972318	0.065494	0	0.0586092	0.027594	0.0212401	0.0348787	0.020231	0.00198194	0.00426539	0.0170804	0.0166081
ALG13	M	2	2	2	52.2213	0.641961	15.5368	0.999331	0.988354	0.956973	0.894757	0.704154	0.431323	0.277756	0.13124	0.0544235	0.0373162	0	0.0154789	0.00613467	0.025348	0.0342721	0.0370937	0.00733137	0.00808521	0.00445548	0.00369804
ALG2	G1_S	3	5	2	50.9874	1.33251	19.1397	0.999331	0.960076	0.925365	0.902889	0.667615	0.333479	0.12482	0.0695773	0.0452866	0.0257003	0	0.0210841	0.0255521	0.0197014	0.0560763	0.0278376	0.0198592	0.0107713	0.0031802	0.00251107
ALG2	M	3	4	2	51.2585	0.833358	19.1397	0.999331	1.07305	0.946883	0.904264	0.670722	0.304068	0.10432	0.0493078	0.0370043	0.0236594	0	0.0402957	0.0244308	0.0529487	0.0278673	0.0227479	0.00736245	0.00577638	0.00683273	0.00929433
ALG5	G1_S	3	3	2	53.0296	1.06646	11.2025	0.999331	0.987948	0.959266	0.941887	0.850681	0.605905	0.231188	0.0979718	0.0589211	0.0351147	0	0.0462946	0.027872	0.0261564	0.0630369	0.0307045	0.033216	0.0116657	0.00982364	0.0028553
ALG5	M	3	7	6	53.7532	1.08327	11.2025	0.999331	0.971959	0.988804	0.941437	0.865667	0.642537	0.202517	0.0692721	0.0445079	0.0337227	0	0.0490799	0.0219078	0.0301329	0.0351854	0.0525386	0.00687482	0.00206139	0.000270751	0.00416658
ALG6	G1_S	2	2	2	54.2304	0.80078	NA	0.999331	1.06827	1.03444	0.936245	0.80608	0.695585	0.374162	0.137145	0.0847478	0.0599986	0	0.0334342	0.0479499	0.0168929	0.0216109	0.0423756	0.0325956	0.00660733	0.00424062	0.0131565
ALG6	M	3	4	2	54.3137	0.889033	NA	0.999331	0.966443	0.933541	0.919625	0.876025	0.695459	0.307048	0.121533	0.0527749	0.044104	0	0.0532965	0.0315177	0.0123335	0.0656287	0.0287633	0.0288571	0.00719013	0.00351889	0.0118067
ALKBH5	G1_S	3	7	4	51.0455	0.565891	9.4078	0.999331	1.00389	0.939506	0.800881	0.571472	0.400135	0.292054	0.232551	0.220024	0.183465	0	0.00835714	0.0156845	0.0174353	0.00710443	0.016737	0.00967773	0.013142	0.00922027	0.00827752
ALKBH5	M	3	6	3	51.3824	0.856696	9.4078	0.999331	0.961501	0.916845	0.824305	0.662825	0.376709	0.255953	0.204286	0.152884	0.170982	0	0.00889602	0.0210097	0.0241745	0.0264616	0.0160425	0.0151249	0.026255	0.0126094	0.017756
ALPP	G1_S	3	13	4	NA	NA	24.2794	0.999331	1.01013	1.00218	1.00158	0.91781	0.769581	0.701878	0.670557	0.671597	0.542842	0	0.0444265	0.058213	0.0433111	0.0733491	0.0498438	0.0470138	0.0935961	0.0435544	0.0396656
ALPP	M	3	14	12	NA	NA	24.2794	0.999331	0.982499	1.00576	1.0142	0.895236	0.736278	0.660054	0.620152	0.547506	0.544486	0	0.0143968	0.0161285	0.0237183	0.0215636	0.0209768	0.0422972	0.0261013	0.0394664	0.0264783
ALYREF	G1_S	3	10	5	53.0201	9.45005	NA	0.999331	0.872755	0.872974	0.749217	0.623038	0.44878	0.255672	0.182295	0.14573	0.0918522	0	0.21005	0.199258	0.180665	0.126372	0.121675	0.0560817	0.0237064	0.0300595	0.0124364
ALYREF	M	3	8	7	53.1936	1.8325	NA	0.999331	0.948057	0.992685	1.02938	0.775478	0.48936	0.292049	0.161704	0.0998726	0.0798163	0	0.0815022	0.0579703	0.0724732	0.0667372	0.0603792	0.0089821	0.00987242	0.0174524	0.00755201
AMACR	G1_S	3	8	5	52.072	0.843902	12.8863	0.999331	1.01283	0.946357	0.908452	0.710206	0.410191	0.25352	0.164196	0.119299	0.0967527	0	0.0331134	0.0345885	0.0245866	0.0213586	0.0235127	0.0379779	0.0432305	0.0420787	0.0390268
AMACR	M	3	5	4	52.5381	1.30298	12.8863	0.999331	1.01899	1.00335	0.923817	0.781997	0.45759	0.203329	0.108114	0.0696389	0.0566146	0	0.0202138	0.0250972	0.0247608	0.0347194	0.0362777	0.0275301	0.0168227	0.0118313	0.016038
AMDHD2	G1_S	3	8	6	55.0618	2.07841	NA	0.999331	1.01755	0.958806	0.92634	0.842467	0.644093	0.472909	0.276402	0.116257	0.0627367	0	0.032921	0.0140103	0.0106943	0.00930753	0.0486898	0.0418358	0.0324069	0.0281627	0.0201075
AMDHD2	M	3	6	5	54.3369	0.741973	NA	0.999331	1.0218	0.969855	0.901055	0.82105	0.644632	0.439867	0.237313	0.0721633	0.0339123	0	0.0339203	0.0230322	0.0420621	0.0343888	0.0252336	0.00876016	0.0106283	0.00420351	0.00995579
AMFR	G1_S	1	2	2	51.2853	0	NA	0.999331	1.15394	1.01334	0.937693	0.664987	0.31761	0.183565	0.101379	0.0646888	0.0382623	NA	NA	NA	NA	NA	NA	NA	NA	NA	NA
AMFR	M	1	2	2	51.3399	0	NA	0.999331	0.958416	0.953087	0.908958	0.715182	0.301752	0.149385	0.0689738	0.0462492	0.0396261	NA	NA	NA	NA	NA	NA	NA	NA	NA	NA
AMPD2	G1_S	3	19	14	56.2041	0.894136	10.8738	0.999331	1.00954	0.984865	0.965781	0.909588	0.772275	0.588893	0.302857	0.1027	0.0548158	0	0.00724126	0.0153851	0.0101798	0.0184815	0.0378754	0.024183	0.00347239	0.00665711	0.00395791
AMPD2	M	3	22	19	55.0191	0.84896	10.8738	0.999331	0.986265	0.956512	0.89616	0.807121	0.699307	0.508592	0.241889	0.0511766	0.0263664	0	0.011785	0.0146101	0.0124608	0.0177515	0.0172518	0.0210738	0.0136203	0.00723923	0.00286338
ANAPC1	G1_S	3	8	7	51.4446	2.21385	10.8326	0.999331	0.982313	0.93005	0.81976	0.645909	0.38399	0.181091	0.104925	0.0641934	0.0390441	0	0.0183627	0.038205	0.0325993	0.0481209	0.0456381	0.0396564	0.0262136	0.0122333	0.0066695
ANAPC1	M	3	14	9	50.3069	0.413446	10.8326	0.999331	0.973291	0.91033	0.807183	0.575919	0.258842	0.072317	0.0467072	0.0339163	0.0288285	0	0.0192642	0.0010533	0.000791934	0.0157823	0.0152686	0.00745929	0.00550412	0.0014722	0.00249645
ANAPC10	G1_S	1	2	2	50.4413	0	NA	0.999331	0.968524	0.895177	0.765827	0.521026	0.387729	0.18452	0.101991	0.0800503	0.0635088	NA	NA	NA	NA	NA	NA	NA	NA	NA	NA
ANAPC10	M	2	3	2	52.3155	0.105096	NA	0.999331	0.965663	0.926851	0.898567	0.772683	0.464106	0.208244	0.111021	0.0873233	0.0966063	0	0.0335736	0.0184947	0.049923	0.00228262	0.00499139	0.00133276	0.0216085	0.0106925	0.0316335
ANAPC2	G1_S	3	5	3	51.7788	0.864275	16.2161	0.999331	1.01665	0.963592	0.864137	0.688687	0.413638	0.2339	0.133945	0.0848748	0.0518887	0	0.0179082	0.0100261	0.0187725	0.0106651	0.0229885	0.0286281	0.00919313	0.0113519	0.00479783
ANAPC2	M	3	5	2	51.0958	1.50832	16.2161	0.999331	1.03107	0.95548	0.873948	0.631852	0.332934	0.121468	0.0678056	0.0454267	0.0344078	0	0.00658528	0.0420688	0.0338384	0.0423792	0.0350908	0.0224377	0.0218846	0.0124307	0.00724456
ANAPC4	G1_S	3	6	3	51.9573	0.587281	12.1176	0.999331	0.983001	0.961568	0.88088	0.762263	0.420287	0.179575	0.0936141	0.0651746	0.0312214	0	0.0302691	0.0409692	0.0553002	0.0276663	0.00113342	0.0102259	0.0110034	0.00784492	0.00588476
ANAPC4	M	2	4	4	51.3616	0.183379	12.1176	0.999331	1.01974	0.981431	0.847104	0.687466	0.373262	0.129555	0.0880232	0.0608244	0.0579794	0	0.0700257	0.0353819	0.0162005	0.0119729	0.0126754	0.0226616	0.0146233	0.00580386	0.00436575
ANAPC5	G1_S	3	3	2	51.111	2.14869	10.0154	0.999331	0.994832	0.87953	0.75215	0.638165	0.344039	0.163087	0.102893	0.102411	0.0466397	0	0.0776059	0.0907688	0.0468624	0.0409817	0.0157153	0.0159959	0.0173409	0.0248139	0.0118233
ANAPC5	M	2	5	4	50.9056	0.110655	10.0154	0.999331	0.954955	0.889571	0.825788	0.65428	0.331086	0.105947	0.0605955	0.0444826	0.0251731	0	0.0359741	0.0153843	9.1197e-05	0.00951245	0.00483513	0.00780193	0.0123397	0.00211258	0.00441324
ANAPC7	G1_S	3	16	10	50.6716	0.794745	17.0102	0.999331	1.00327	0.924343	0.790431	0.605376	0.358503	0.18765	0.0938284	0.0669152	0.0410554	0	0.027537	0.0305756	0.0256413	0.0161351	0.0124287	0.0112627	0.00447703	0.00393986	0.00298843
ANAPC7	M	3	16	11	51.8547	0.79511	17.0102	0.999331	0.983924	0.931139	0.835069	0.688843	0.420085	0.173106	0.0760068	0.0492219	0.0297643	0	0.0031856	0.012175	0.0152588	0.017496	0.029558	0.0123484	0.0104324	0.00584031	0.000885435
ANKFY1	G1_S	3	16	8	48.759	0.224655	19.6773	0.999331	0.98676	0.951329	0.657996	0.395222	0.205868	0.121742	0.079771	0.065059	0.0342116	0	0.0182239	0.0229107	0.0126121	0.00441947	0.00888897	0.00590052	0.00142414	0.00442784	0.00173528
ANKFY1	M	3	11	7	49.3487	0.768617	19.6773	0.999331	0.9543	0.951202	0.756813	0.450523	0.172714	0.0902246	0.0611392	0.042139	0.0293311	0	0.0188627	0.016368	0.0270785	0.022321	0.0118978	0.00803394	0.00882531	0.00702134	0.00240727
ANKH	G1_S	3	2	2	54.8562	NA	13.6521	0.999331	0.980631	0.957023	0.855331	0.942873	0.641259	0.53181	0.43873	0.434395	0.329381	0	0.0137044	0.0537017	0.0494418	0.061237	0.0658354	0.0499031	0.0676481	0.0700424	0.0752295
ANKH	M	1	2	2	58.1566	0	13.6521	0.999331	1.02094	0.921722	0.943273	0.864427	0.684084	0.537627	0.514713	0.436144	0.472633	NA	NA	NA	NA	NA	NA	NA	NA	NA	NA
ANKHD1	G1_S	3	15	8	47.938	0.576163	NA	0.999331	0.960877	0.768482	0.561474	0.368451	0.22842	0.128158	0.0828674	0.0578317	0.0369728	0	0.00279497	0.00983258	0.0152819	0.00995235	0.0112018	0.00322081	0.0033834	0.00285377	0.00276712
ANKHD1	M	3	10	6	49.4257	0.294515	NA	0.999331	1.01344	0.910584	0.745296	0.470596	0.213107	0.112636	0.0705667	0.0493088	0.0367808	0	0.0187993	0.00670054	0.0148213	0.0205534	0.00691577	0.00491526	0.00610601	0.00697222	0.00575203
ANKLE2	G1_S	3	13	5	47.4701	1.10083	NA	0.999331	0.959273	0.735629	0.560609	0.371935	0.221113	0.120967	0.0773844	0.0511183	0.0358568	0	0.00273378	0.0180032	0.0277619	0.0292006	0.00947473	0.00812374	0.00518039	0.00140026	0.00202019
ANKLE2	M	2	11	7	48.1435	2.79646	NA	0.999331	0.977529	0.746644	0.618738	0.426371	0.178828	0.0990984	0.0635917	0.0371664	0.0306392	0	0.0212821	0.102693	0.130044	0.0903124	0.0329904	0.0143647	0.0130448	0.00431334	0.00402421
ANKMY2	G1_S	3	7	6	50.1261	0.282405	NA	0.999331	0.971324	0.930197	0.84422	0.551605	0.195528	0.0980391	0.0578179	0.0375983	0.0258201	0	0.0261594	0.0249603	0.0186999	0.0203866	0.0106291	0.0118058	0.00735442	0.00668983	0.00299228
ANKRD17	G1_S	3	14	12	49.7966	0.574532	11.2575	0.999331	0.969679	0.916737	0.756054	0.490958	0.262748	0.138385	0.0862179	0.0579022	0.0387789	0	0.00573935	0.0147538	0.00623508	0.022649	0.0134023	0.014204	0.00851093	0.00647729	0.00542958
ANKRD17	M	3	18	15	49.8735	0.333365	11.2575	0.999331	1.00126	0.934527	0.835631	0.501966	0.206552	0.0890387	0.0544826	0.0393938	0.0278776	0	0.00845791	0.0273925	0.0164321	0.0203844	0.0223547	0.0103401	0.0118107	0.0069365	0.00559073
ANKRD28	G1_S	3	8	5	51.2396	0.226666	NA	0.999331	0.980271	0.949181	0.854099	0.655934	0.362494	0.132615	0.083575	0.0568191	0.0362256	0	0.0289042	0.0486425	0.0207869	0.012379	0.0090848	0.00614226	0.00696205	0.00422734	0.00329337
ANKRD28	M	3	10	9	50.7917	0.753032	NA	0.999331	0.983478	0.937461	0.854014	0.64403	0.315493	0.120198	0.0784499	0.0482408	0.039706	0	0.0368186	0.0390715	0.0242112	0.0275925	0.0151957	0.00687497	0.00921387	0.00469986	0.00675432
ANKRD44	G1_S	1	3	3	51.6778	0	NA	0.999331	0.994877	0.986358	0.879017	0.680569	0.413245	0.176765	0.122835	0.076705	0.0522989	NA	NA	NA	NA	NA	NA	NA	NA	NA	NA
ANKRD44	M	2	3	2	52.1584	0.614565	NA	0.999331	1.06297	1.05408	0.961531	0.740835	0.440175	0.156136	0.0992541	0.0626568	0.031402	0	0.0748733	0.0933992	0.0299591	0.0341251	0.0641449	0.0348039	0.0283739	0.00642172	0.0126673
ANKRD52	G1_S	3	5	2	51.4561	1.78207	NA	0.999331	1.02084	0.997441	0.871887	0.612878	0.382436	0.234099	0.155753	0.107272	0.0464731	0	0.0360653	0.0496111	0.0716215	0.0479784	0.044942	0.0289258	0.0248293	0.0216913	0.00845618
ANKRD52	M	3	5	3	49.6839	0.515032	NA	0.999331	1.03943	0.98686	0.794894	0.484569	0.219272	0.109292	0.0691006	0.0493748	0.026923	0	0.00897314	0.00943444	0.0242334	0.0230392	0.0162578	0.0119736	0.01032	0.00530607	0.00468649
ANKRD54	G1_S	2	2	2	50.96	0.109891	NA	0.999331	1.01411	0.972268	0.84632	0.608802	0.352629	0.168324	0.101696	0.0812242	0.0683246	0	0.0174944	0.0259311	0.00410541	0.00662359	0.00819848	0.00786946	0.0124701	0.00944077	0.0164531
ANKS1A	G1_S	1	3	3	49.8535	0	NA	0.999331	1.14332	0.798275	0.635445	0.520566	0.358256	0.220345	0.126293	0.0695699	0.0493972	NA	NA	NA	NA	NA	NA	NA	NA	NA	NA
ANKS1A	M	3	8	4	50.1119	0.677987	NA	0.999331	1.01199	0.887147	0.756824	0.537259	0.282158	0.162804	0.126272	0.0845401	0.0634873	0	0.0236639	0.034839	0.017111	0.0137891	0.0255912	0.0275026	0.0135807	0.0114333	0.00988551
ANKZF1	G1_S	3	6	4	49.652	0.722584	19.2499	0.999331	1.00774	0.943922	0.77115	0.470064	0.25829	0.161098	0.0950888	0.0631961	0.0439839	0	0.0151646	0.0256395	0.00890895	0.0244422	0.0164209	0.0123263	0.00528078	0.00549036	0.00357276
ANKZF1	M	3	9	5	50.128	0.895782	19.2499	0.999331	1.01798	0.93592	0.832531	0.544929	0.261878	0.142091	0.0958855	0.0589995	0.0446367	0	0.00803838	0.0159979	0.0276138	0.0230402	0.0250625	0.0130935	0.014573	0.00785063	0.00422788
ANLN	G1_S	3	30	21	47.0382	0.334609	4.99294	0.999331	0.943872	0.849883	0.509964	0.230343	0.140392	0.0851774	0.0561465	0.0408768	0.0324662	0	0.0183564	0.0164942	0.00921086	0.00532699	0.00315213	0.000610642	0.000281038	0.000359094	0.00166621
ANLN	M	3	41	35	49.5651	0.755283	4.99294	0.999331	0.994405	0.940132	0.78854	0.454943	0.190178	0.104866	0.0605582	0.0377048	0.029282	0	0.00480683	0.0182892	0.0260527	0.0235936	0.0128994	0.00753575	0.00413281	0.0018667	0.000725159
ANO10	G1_S	3	5	3	53.2158	0.672735	NA	0.999331	1.01808	1.02702	0.978794	0.863373	0.61684	0.226035	0.14579	0.085309	0.0497862	0	0.0302069	0.0520278	0.0497329	0.0479739	0.0285014	0.020155	0.00902028	0.00635517	0.00406351
ANO10	M	3	7	3	51.891	0.91751	NA	0.999331	1.01466	0.953211	0.88434	0.743887	0.451795	0.124023	0.0733913	0.0440969	0.0296478	0	0.00797517	0.013652	0.0137383	0.0268776	0.0352044	0.00174467	0.00283982	0.00485896	0.00296582
ANO6	G1_S	3	6	6	54.5872	0.956628	20.1005	0.999331	0.988792	0.975969	0.933254	0.815578	0.679248	0.500502	0.146617	0.0738161	0.0427836	0	0.00987131	0.000575092	0.0321342	0.0162511	0.0314261	0.0177715	0.00725002	0.00677687	0.00276514
ANO6	M	3	5	4	54.3007	0.113195	20.1005	0.999331	0.995942	0.997845	0.929902	0.803516	0.619052	0.458993	0.195891	0.0875332	0.0439196	0	0.0471301	0.0151022	0.0253901	0.0449938	0.0190984	0.0131254	0.0297926	0.0116613	0.0115845
ANP32A	G1_S	2	14	10	52.292	7.04452	25.078	0.999331	0.97286	0.879846	1.06968	0.90984	0.709521	0.416409	0.230168	0.164036	0.144383	0	0.251666	0.256224	0.444667	0.368256	0.32728	0.152857	0.0716641	0.0266123	0.0224103
ANP32A	M	2	9	8	53.1623	0.0197592	25.078	0.999331	1.05408	1.17915	1.13962	1.03225	0.553874	0.318052	0.150398	0.174262	0.209561	0	0.0139773	0.164513	0.12584	0.154838	0.0187024	0.0410153	0.017201	0.0219508	0.064327
ANP32B	G1_S	1	7	7	48.516	0	26.2134	0.999331	0.750755	0.67117	0.639679	0.536712	0.345137	0.175098	0.0900875	0.101252	0.0641991	NA	NA	NA	NA	NA	NA	NA	NA	NA	NA
ANP32B	M	3	6	6	53.3482	1.89131	26.2134	0.999331	1.09908	1.15901	1.23813	1.10672	0.664683	0.260736	0.0900487	0.0749446	0.0784764	0	0.0150658	0.0849073	0.173494	0.131201	0.109325	0.057612	0.0222301	0.0109445	0.0124394
ANP32E	G1_S	3	5	3	46.5423	3.16391	22.06	0.999331	0.972531	0.678302	0.366575	0.252502	0.166381	0.12136	0.0849177	0.0637783	0.0500123	0	0.139801	0.119021	0.0457613	0.0483641	0.0232558	0.0195411	0.0148849	0.0127975	0.00528612
ANP32E	M	2	5	4	50.1236	0.339328	22.06	0.999331	1.12487	1.2159	0.988853	0.568585	0.194019	0.0876973	0.0592112	0.0463761	0.0548732	0	0.0490613	0.223315	0.15638	0.0351036	0.000281438	0.00208493	0.00466567	0.00123005	0.00824656
ANTXR1	G1_S	3	8	4	54.9972	0.739136	5.26873	0.999331	0.953894	0.980113	0.896713	0.785185	0.613357	0.476781	0.335647	0.262196	0.227151	0	0.0112183	0.0144341	0.00166549	0.0291406	0.00559663	0.0157625	0.00716635	0.0075021	0.0110795
ANTXR1	M	3	8	5	54.9936	1.92426	5.26873	0.999331	1.02537	1.02579	0.952827	0.827712	0.650094	0.459182	0.373177	0.267222	0.270825	0	0.0131293	0.0251828	0.0361847	0.0424164	0.0552417	0.0213697	0.0387646	0.0206983	0.0452301
ANXA1	G1_S	3	23	21	49.1316	0.602343	25.8496	0.999331	0.900398	0.93245	0.844634	0.343508	0.151802	0.0878724	0.0568423	0.0383642	0.0250145	0	0.0361149	0.0338164	0.0360252	0.0222789	0.00421813	0.00378619	0.000497807	0.000425096	0.00244081
ANXA1	M	3	24	23	49.6013	1.41752	25.8496	0.999331	0.994947	0.979049	0.932626	0.37881	0.103124	0.0481819	0.0304794	0.0184765	0.0113196	0	0.0966373	0.0830116	0.0954285	0.0469877	0.0104521	0.00693537	0.0054816	0.00326618	0.00236689
ANXA11	G1_S	3	15	13	49.6839	0.963798	20.2045	0.999331	0.963631	0.932743	0.778007	0.447124	0.209143	0.132104	0.089659	0.0596662	0.0389761	0	0.0179659	0.0251036	0.0357902	0.0311221	0.00630062	0.00526601	0.00301099	0.00136892	0.00158134
ANXA11	M	3	18	14	49.9005	0.746807	20.2045	0.999331	1.00537	0.989567	0.87566	0.511116	0.167664	0.0928063	0.0684321	0.0429955	0.0303323	0	0.0589808	0.0382383	0.050271	0.0230964	0.00789444	0.00452969	0.00315848	0.00257549	0.00235254
ANXA2	G1_S	3	34	30	52.9944	0.65058	24.4014	0.999331	1.04492	0.995923	0.962922	0.842392	0.572178	0.169682	0.086858	0.0560911	0.034254	0	0.0423486	0.0175382	0.041104	0.0272343	0.0234309	0.00204436	0.00431158	0.00261036	0.00137891
ANXA2	M	3	31	29	52.4355	0.701681	24.4014	0.999331	1.04427	0.917374	0.903261	0.787725	0.533251	0.134927	0.0655105	0.0446389	0.0365743	0	0.0184523	0.0370703	0.0249836	0.0300689	0.0177075	0.00573252	0.00772644	0.00359605	0.00223249
ANXA3	G1_S	3	20	17	52.323	0.524176	NA	0.999331	0.992605	0.988548	0.953493	0.802183	0.43924	0.12598	0.0725808	0.0462452	0.0297004	0	0.00977907	0.0173971	0.0272818	0.0267301	0.0187467	0.0116209	0.00374366	0.00193014	0.00177653
ANXA3	M	3	21	18	52.1658	0.774156	NA	0.999331	1.00555	0.960966	0.931875	0.798489	0.419673	0.0681893	0.0422101	0.0326214	0.0217842	0	0.0232512	0.0447317	0.0312071	0.0298327	0.0181795	0.00550605	0.0053263	0.00417848	0.00286473
ANXA4	G1_S	3	21	14	50.0837	0.292937	24.2143	0.999331	1.02429	1.0453	0.964629	0.536743	0.200509	0.121178	0.0818913	0.0546461	0.0379585	0	0.0269666	0.0134615	0.0204158	0.00663506	0.0233342	0.020312	0.013799	0.0096695	0.00764536
ANXA4	M	3	16	13	50.171	0.736214	24.2143	0.999331	1.0188	0.966294	0.908465	0.563022	0.174132	0.086089	0.0589669	0.0386948	0.0335392	0	0.0266622	0.0457528	0.0447298	0.0229212	0.016382	0.0143252	0.0130256	0.00582305	0.00847254
ANXA5	G1_S	3	24	21	49.3867	0.456142	26.8881	0.999331	1.01389	0.978019	0.895147	0.44602	0.16999	0.0926672	0.0582339	0.0397565	0.0261204	0	0.0286235	0.0283725	0.0730854	0.016969	0.00642005	0.00531244	0.00131215	0.00077372	0.00131451
ANXA5	M	3	23	21	49.4322	0.931466	26.8881	0.999331	1.03794	0.931843	0.846829	0.465481	0.137745	0.064066	0.0437241	0.0282286	0.0208977	0	0.011692	0.0383017	0.0390731	0.0337839	0.00947855	0.00680949	0.00627588	0.00338804	0.00256005
ANXA6	G1_S	3	42	38	50.0084	0.374415	16.8069	0.999331	0.998299	0.978084	0.872719	0.532314	0.188005	0.0922626	0.0577722	0.0391237	0.024588	0	0.0284585	0.0245313	0.0156641	0.0189075	0.00802455	0.00549404	0.00226157	0.0012687	0.00013319
ANXA6	M	3	40	31	50.0249	0.367066	16.8069	0.999331	0.96735	0.909633	0.843718	0.556581	0.154036	0.0600258	0.0405968	0.0254433	0.019646	0	0.0114785	0.0222626	0.00802286	0.0141389	0.00490866	0.00374076	0.00399525	0.00150681	0.00138908
ANXA7	G1_S	3	16	15	50.7141	0.764517	22.9789	0.999331	0.961807	0.94192	0.876255	0.601238	0.235349	0.119252	0.0782363	0.0510272	0.0393486	0	0.00447587	0.0135121	0.0177409	0.0434561	0.00939288	0.00837614	0.00515622	0.00215823	0.00112658
ANXA7	M	3	16	11	51.2517	0.724585	22.9789	0.999331	1.00585	1.01922	1.00083	0.743274	0.223087	0.0764303	0.0521624	0.0354319	0.0423275	0	0.0480315	0.0605661	0.0824214	0.0448334	0.00857827	0.00744456	0.00651524	0.00333247	0.00861962
AP1AR	M	3	2	2	59.6186	NA	NA	0.999331	0.940779	0.973442	0.823157	0.782468	0.707164	0.538894	0.468399	0.437455	0.554473	0	0.0148757	0.00703527	0.012953	0.0247797	0.0222959	0.0156275	0.0221519	0.0217387	0.0534193
AP1B1	G1_S	3	9	7	51.6716	0.707706	22.2299	0.999331	0.960107	0.938788	0.869757	0.608654	0.379346	0.270416	0.145205	0.071112	0.0368352	0	0.0158936	0.01378	0.0229187	0.0119833	0.0178767	0.0104371	0.00315763	0.00756813	0.00677726
AP1B1	M	3	12	9	51.0757	0.0511606	22.2299	0.999331	0.988449	0.965254	0.84925	0.610092	0.326242	0.225328	0.107423	0.0431274	0.0360111	0	0.0368332	0.025367	0.0122674	0.00567277	0.00095234	0.00446292	0.00602841	0.00497765	0.00568648
AP1G1	G1_S	3	15	13	50.2774	1.19275	21.2767	0.999331	1.02334	1.04128	0.848653	0.502686	0.234031	0.122896	0.0722941	0.0467886	0.0311206	0	0.0517231	0.0832237	0.0773913	0.0309779	0.0280679	0.016829	0.00951235	0.00572507	0.0048891
AP1G1	M	3	14	12	50.056	0.456056	21.2767	0.999331	0.951184	0.946916	0.851829	0.557101	0.227784	0.0969056	0.060345	0.0324781	0.0228812	0	0.0264902	0.0255739	0.0233841	0.019608	0.00878165	0.007334	0.00568986	0.00183924	0.00204205
AP1M1	G1_S	3	10	7	50.8167	0.608783	23.7497	0.999331	1.03293	1.01559	0.89156	0.56724	0.32837	0.238413	0.11943	0.0635894	0.0314025	0	0.0334406	0.0451003	0.0372877	0.00876974	0.0131427	0.0148434	0.00685846	0.00505752	0.00283458
AP1M1	M	3	15	11	50.5938	0.754619	23.7497	0.999331	0.966425	0.952704	0.836485	0.565471	0.273887	0.194883	0.0890986	0.04133	0.0293042	0	0.036954	0.00772459	0.00516953	0.0252912	0.0196072	0.0092325	0.0079456	0.00238003	0.00331636
AP1S1	G1_S	1	2	2	52.965	0	22.6664	0.999331	1.18796	0.95668	0.892028	0.702619	0.528749	0.335736	0.216543	0.152746	0.110408	NA	NA	NA	NA	NA	NA	NA	NA	NA	NA
AP1S2	M	1	2	2	49.7401	0	NA	0.999331	0.990638	0.867636	0.78001	0.514073	0.23119	0.140798	0.0860171	0.0749767	0.0555428	NA	NA	NA	NA	NA	NA	NA	NA	NA	NA
AP2A1	G1_S	3	22	20	52.0254	0.550618	22.9371	0.999331	1.02553	1.00273	0.9101	0.719343	0.426819	0.189834	0.110136	0.0638836	0.0385977	0	0.0351428	0.040221	0.0185827	0.0195126	0.0106866	0.00423734	0.00167598	0.000807307	0.00244753
AP2A1	M	3	26	24	51.9288	0.438097	22.9371	0.999331	0.984713	0.948078	0.885332	0.72234	0.419697	0.148545	0.0819248	0.0435921	0.0267768	0	0.014925	0.00766945	0.00660149	0.0176689	0.0101944	0.00737637	0.00641095	0.00021626	0.000383527
AP2A2	G1_S	3	8	5	52.1934	0.969121	27.4426	0.999331	1.00571	1.00433	0.902004	0.767012	0.415209	0.173439	0.106282	0.100454	0.0485689	0	0.0257066	0.0455779	0.0131287	0.0395594	0.029494	0.0243981	0.0119367	0.011487	0.0027654
AP2A2	M	3	15	8	51.7318	0.114194	27.4426	0.999331	0.958403	0.960852	0.903203	0.739763	0.385537	0.141827	0.0936164	0.0578861	0.0400861	0	0.0360325	0.0149289	0.00294688	0.0139767	0.0111431	0.0184045	0.0104869	0.00418036	0.00273626
AP2B1	G1_S	3	10	8	51.6211	0.747541	22.8366	0.999331	0.986295	0.984601	0.910315	0.696773	0.381066	0.13988	0.0727663	0.047249	0.0298567	0	0.0241706	0.0269537	0.0264491	0.0210032	0.017529	0.00943665	0.00260906	0.000792711	0.00158709
AP2B1	M	3	11	10	51.9945	1.10599	22.8366	0.999331	0.983833	0.939592	0.880851	0.764162	0.427935	0.122408	0.0646765	0.0438034	0.0331697	0	0.0281284	0.0194391	0.0390506	0.0272187	0.0287282	0.0100359	0.00759397	0.0041789	0.00487501
AP2M1	G1_S	3	15	12	52.3349	0.821091	18.9077	0.999331	1.00539	1.01342	0.895526	0.758686	0.453518	0.211558	0.115676	0.0678615	0.0378008	0	0.0300268	0.039204	0.02952	0.0287374	0.0195082	0.00729671	0.00456372	0.00567349	0.00202456
AP2M1	M	3	17	13	51.6438	0.22503	18.9077	0.999331	0.99095	0.949482	0.880166	0.712121	0.409032	0.138337	0.0827035	0.0430651	0.0263169	0	0.0212423	0.00780023	0.00864429	0.0013667	0.0126745	0.00536593	0.00665179	0.00255507	0.00309881
AP2S1	G1_S	2	4	2	51.8259	1.55258	26.0217	0.999331	1.06128	1.05669	0.917622	0.662951	0.415217	0.214625	0.124153	0.0839378	0.0468392	0	0.0334092	0.0343742	0.0144778	0.0688178	0.0719116	0.055495	0.0381176	0.0239907	0.00550433
AP2S1	M	3	3	2	52.7903	0.561693	26.0217	0.999331	1.04174	1.04918	0.943343	0.816934	0.491781	0.224448	0.14961	0.113038	0.0824388	0	0.0301813	0.0432799	0.0395172	0.0353406	0.00518232	0.00989458	0.00918315	0.015832	0.024982
AP3B1	G1_S	3	22	16	50.5706	1.10228	20.7192	0.999331	1.00042	0.964831	0.836078	0.637399	0.230646	0.128424	0.0851749	0.0561692	0.0351231	0	0.0204038	0.010553	0.0181211	0.0430461	0.0242362	0.0138726	0.00778401	0.0056355	0.000641822
AP3B1	M	3	27	23	49.9524	0.457986	20.7192	0.999331	0.981992	0.929972	0.842213	0.545083	0.16613	0.0772244	0.0503585	0.0313395	0.0231366	0	0.025011	0.00121204	0.0135629	0.018578	0.00547302	0.00514053	0.00498041	0.00249177	0.00260142
AP3D1	G1_S	3	15	13	50.8064	0.714959	20.418	0.999331	0.991313	0.976066	0.863697	0.663188	0.264916	0.137578	0.0886245	0.058654	0.0396277	0	0.036455	0.0179155	0.0161208	0.021825	0.0207148	0.0154915	0.0100652	0.00476533	0.00377659
AP3D1	M	3	17	13	50.589	0.371289	20.418	0.999331	0.928332	0.945641	0.863112	0.642866	0.185378	0.0851252	0.0593885	0.0402487	0.032841	0	0.0149112	0.00351849	0.00452609	0.0237523	0.00707548	0.0114168	0.0115456	0.00475694	0.00434591
AP3M1	G1_S	3	6	5	50.8198	0.77298	12.9261	0.999331	1.01621	0.991262	0.868449	0.647672	0.299995	0.160121	0.0936431	0.0614316	0.0357989	0	0.0452681	0.0308888	0.025793	0.0361784	0.00499972	0.010213	0.00527877	0.00720499	0.00337643
AP3M1	M	3	11	7	50.1259	0.0415286	12.9261	0.999331	0.993451	0.959667	0.86531	0.572126	0.153269	0.0669466	0.0457317	0.0309671	0.0230536	0	0.0236732	0.015047	0.0110179	0.00636883	0.00722081	0.00684426	0.0076926	0.0027126	0.00281567
AP3S1	G1_S	3	3	2	50.764	0.891883	NA	0.999331	0.971583	0.940469	0.877987	0.64003	0.239628	0.0967882	0.0582423	0.0354295	0.0209789	0	0.0186501	0.0103466	0.00353175	0.031799	0.0323326	0.0133998	0.00672967	0.00691406	0.00558768
AP3S1	M	3	3	2	51.1775	1.13453	NA	0.999331	1.01031	1.03552	1.00472	0.692805	0.310176	0.164917	0.111855	0.0657298	0.0482325	0	0.00804677	0.0299749	0.0222856	0.0278196	0.0454084	0.0230376	0.0276213	0.00378855	0.00331908
AP4B1	G1_S	1	2	2	49.2871	0	NA	0.999331	0.91894	0.801915	0.661152	0.495121	0.319063	0.168056	0.133795	0.158861	0.0821802	NA	NA	NA	NA	NA	NA	NA	NA	NA	NA
AP4B1	M	1	2	2	49.7084	0	NA	0.999331	1.11357	0.875713	0.777856	0.460647	0.275464	0.145641	0.0606332	0.0224989	0.0409554	NA	NA	NA	NA	NA	NA	NA	NA	NA	NA
AP4M1	G1_S	1	2	2	49.2124	0	NA	0.999331	1.01376	0.876579	0.678803	0.442106	0.268734	0.195708	0.0935767	0.0828089	0.060103	NA	NA	NA	NA	NA	NA	NA	NA	NA	NA
APAF1	G1_S	1	4	4	51.2254	0	21.9708	0.999331	1.11905	0.964533	0.884211	0.658385	0.341188	0.149437	0.0919309	0.0548134	0.0388482	NA	NA	NA	NA	NA	NA	NA	NA	NA	NA
APAF1	M	3	8	5	49.7483	0.787903	21.9708	0.999331	1.00011	0.960322	0.866199	0.523492	0.197819	0.106374	0.0731904	0.0537632	0.0438241	0	0.0536419	0.0346212	0.0233315	0.0342966	0.0159244	0.010449	0.0148902	0.00708615	0.00575016
APC	G1_S	3	11	7	51.4653	2.12258	NA	0.999331	0.965527	0.914187	0.810855	0.590223	0.372341	0.231078	0.140688	0.096546	0.0838593	0	0.0223869	0.0471269	0.0486693	0.0598733	0.0415047	0.0124912	0.00712319	0.00999011	0.00586056
APC	M	3	7	5	52.6645	2.62635	NA	0.999331	1.03629	1.00298	0.947491	0.76025	0.489206	0.379134	0.213669	0.0752618	0.0960619	0	0.0362623	0.0264616	0.0741552	0.0460387	0.0481622	0.0688088	0.0264709	0.0107582	0.0037179
APEH	G1_S	3	20	19	58.4872	1.10861	23.3471	0.999331	0.996238	0.978063	0.937671	0.854997	0.705566	0.605795	0.489272	0.423823	0.177861	0	0.00671327	0.00530206	0.00837167	0.0182107	0.0240306	0.018582	0.0156512	0.0107794	0.0123302
APEH	M	3	22	19	59.366	1.83288	23.3471	0.999331	0.994009	0.975031	0.923234	0.863069	0.744315	0.642062	0.543984	0.485369	0.275518	0	0.0234114	0.0150315	0.0287117	0.027235	0.0366808	0.0186508	0.0281483	0.022057	0.0161745
APEX1	G1_S	3	11	10	49.9131	2.16832	28.5312	0.999331	0.931235	0.943435	0.841628	0.476756	0.167291	0.0844198	0.052434	0.0329896	0.0228091	0	0.0674381	0.0573959	0.075659	0.070677	0.0174332	0.00947598	0.00877242	0.00389915	0.00259398
APEX1	M	3	15	10	50.8553	0.427453	28.5312	0.999331	0.975744	0.99284	0.943754	0.670975	0.20923	0.0829058	0.0510008	0.0292031	0.0211746	0	0.0419231	0.0406668	0.0383408	0.0204685	0.00274713	0.00510649	0.00343525	0.000485077	0.00120315
APH1A	M	1	2	2	NA	NA	15.4248	0.999331	1.3233	1.03857	1.01952	0.93699	0.817145	0.70065	0.583908	0.522364	0.508829	NA	NA	NA	NA	NA	NA	NA	NA	NA	NA
API5	G1_S	3	26	20	53.7008	0.566649	10.0704	0.999331	1.02283	0.982336	0.960949	0.872177	0.653907	0.203379	0.0952848	0.0618984	0.0466358	0	0.0375125	0.0239746	0.0330811	0.0478353	0.0272107	0.0146184	0.0124257	0.00691899	0.00831612
API5	M	3	21	17	52.8066	1.43761	10.0704	0.999331	0.978036	0.902189	0.879836	0.777059	0.575857	0.152815	0.0478565	0.0321406	0.022952	0	0.0180413	0.0375748	0.0317818	0.0408312	0.0358046	0.0169453	0.00715909	0.00168642	0.000396941
APIP	G1_S	3	10	9	59.2923	NA	18.3552	0.999331	0.91986	1.08725	0.904514	0.904974	0.707359	0.54834	0.5097	0.590243	0.450677	0	0.0615124	0.10421	0.0412001	0.057385	0.0569535	0.0513918	0.0285385	0.0285944	0.0490426
APIP	M	3	9	6	57.5973	2.62741	18.3552	0.999331	1.00731	1.03462	0.96993	0.910144	0.729706	0.60993	0.468723	0.405104	0.444451	0	0.0331422	0.0154612	0.0113116	0.0228584	0.0116763	0.0113819	0.0325892	0.0164424	0.0191449
APLP2	G1_S	3	5	4	54.9852	0.156146	10.7994	0.999331	1.02028	1.01818	0.963766	0.941226	0.655095	0.453203	0.292094	0.185427	0.138031	0	0.0420401	0.0391253	0.031184	0.0788305	0.0128203	0.00486054	0.015274	0.0267776	0.00525031
APLP2	M	3	8	4	54.7803	0.448027	10.7994	0.999331	1.0143	0.98825	0.92499	0.864505	0.696223	0.433905	0.248228	0.189469	0.185229	0	0.02635	0.0272371	0.0165089	0.0358224	0.0302711	0.0169332	0.0236012	0.0026227	0.0116707
APMAP	G1_S	3	14	13	56.2328	0.521475	NA	0.999331	1.01112	0.973732	0.934152	0.80937	0.696112	0.564216	0.389754	0.202789	0.083606	0	0.00963148	0.0139481	0.00887246	0.02097	0.0182035	0.0140248	0.0115437	0.0127918	0.000388527
APMAP	M	3	15	13	57.1556	0.845826	NA	0.999331	1.01659	0.989704	0.925433	0.835831	0.697659	0.586912	0.463511	0.263157	0.12423	0	0.0136271	0.0115151	0.0117149	0.0143836	0.0210506	0.00851169	0.0256406	0.00694154	0.00468686
APOA1BP	G1_S	2	9	7	56.4173	0.668532	24.8033	0.999331	0.995338	0.991274	0.970072	0.838763	0.712878	0.546926	0.395635	0.283032	0.201586	0	0.0360154	0.0399543	0.012643	0.0368686	0.0125104	0.00963232	0.00541519	0.0156718	0.0539401
APOA1BP	M	1	11	11	55.3315	0	24.8033	0.999331	1.06519	1.11253	1.02637	0.9294	0.705748	0.514709	0.305789	0.387285	0.269012	NA	NA	NA	NA	NA	NA	NA	NA	NA	NA
APOB	G1_S	3	10	5	57.6193	4.25671	NA	0.999331	0.977825	0.973498	0.899468	0.805385	0.668247	0.605611	0.510627	0.437015	0.34678	0	0.0425669	0.0476047	0.0277938	0.0179509	0.0277957	0.0141239	0.030992	0.0488367	0.0363497
APOB	M	3	7	2	55.4845	1.11766	NA	0.999331	0.99766	0.950243	0.907756	0.81613	0.616647	0.492028	0.378912	0.339679	0.33683	0	0.00752244	0.0234256	0.0154707	0.0223547	0.0213978	0.0220444	0.0104807	0.0287193	0.0358412
APOL2	G1_S	3	8	5	50.0197	1.41678	5.88965	0.999331	0.955621	0.915408	0.742655	0.5168	0.31813	0.189743	0.122437	0.0864593	0.0582096	0	0.00453115	0.0105309	0.00835747	0.0294979	0.0472762	0.0200748	0.0187639	0.0164741	0.0130584
APOL2	M	3	11	9	50.7981	0.548871	5.88965	0.999331	0.99431	0.947903	0.841781	0.591231	0.3115	0.158004	0.10848	0.069705	0.0567365	0	0.0189663	0.0181435	0.016856	0.0122929	0.0164249	0.00634691	0.00952157	0.00442802	0.00424829
APOO	G1_S	3	4	3	54.7538	2.08345	28.1211	0.999331	0.959866	1.00493	0.959111	0.887136	0.687318	0.506382	0.393715	0.328172	0.277246	0	0.0162992	0.0353249	0.00625662	0.0505512	0.0349622	0.0410007	0.0372573	0.109807	0.0573261
APOO	M	3	4	2	56.0014	4.23417	28.1211	0.999331	1.06979	1.20307	1.20271	0.995586	0.750279	0.583535	0.400778	0.354726	0.344818	0	0.0293663	0.0777609	0.0985968	0.0646267	0.0703405	0.104525	0.0841835	0.0348228	0.0842097
APOOL	G1_S	2	6	4	53.931	0.793358	28.5397	0.999331	0.917435	0.900654	0.830032	0.732061	0.557956	0.400472	0.324815	0.318036	0.238301	0	0.0327015	0.00871586	0.0187333	0.0484743	0.0187521	0.00521565	0.0243422	0.0423798	0.0507012
APOOL	M	2	3	3	57.3328	1.98629	28.5397	0.999331	0.90922	0.92584	0.936134	0.816512	0.674237	0.562799	0.442865	0.381802	0.396299	0	0.0331042	0.0489478	0.0246767	0.00208756	0.0370621	0.0490978	0.0295132	0.0347741	0.0264676
APP	G1_S	3	8	3	54.0191	2.39122	NA	0.999331	1.04817	1.00784	0.938637	0.860961	0.604086	0.409471	0.243744	0.149117	0.120597	0	0.0207917	0.0248055	0.0405799	0.0340628	0.0647392	0.0567945	0.0150963	0.0154016	0.00206484
APP	M	3	9	6	55.1871	0.728031	NA	0.999331	1.01735	1.0012	0.928063	0.837169	0.672098	0.493939	0.360765	0.26274	0.265606	0	0.0446091	0.0280478	0.0210148	0.0209837	0.0460825	0.00259183	0.0140222	0.00248838	0.00709613
APPL1	G1_S	3	9	7	50.6202	0.575469	10.7925	0.999331	0.98579	0.955551	0.899935	0.561208	0.290402	0.163492	0.108757	0.0697183	0.0418116	0	0.010171	0.00628389	0.0263827	0.0242621	0.0101567	0.00974696	0.00477856	0.00257248	0.00317729
APPL1	M	3	11	5	50.3956	0.136708	10.7925	0.999331	1.06585	0.961151	0.910822	0.575361	0.233372	0.101886	0.0632985	0.0399076	0.0384418	0	0.0429412	0.0316615	0.0182894	0.0047476	0.00527758	0.00339487	0.0087376	0.00169782	0.0029679
APPL2	G1_S	2	3	2	49.0936	0.464503	NA	0.999331	1.00836	0.907611	0.677102	0.432346	0.265155	0.168331	0.114179	0.0833263	0.0645791	0	0.0986353	0.0684372	0.0325342	0.0186262	0.0177428	0.0227241	0.0182739	0.00860492	0.00324108
APPL2	M	3	3	2	49.52	0.359724	NA	0.999331	1.02269	0.992502	0.775239	0.435068	0.220979	0.102093	0.0637076	0.0528369	0.0283208	0	0.0902473	0.0295093	0.0197391	0.00828833	0.0175129	0.0101158	0.0143626	0.0129948	0.0148085
APRT	G1_S	3	12	10	57.0852	2.54754	24.03	0.999331	1.00305	0.960219	0.93181	0.899174	0.740062	0.612502	0.419233	0.192349	0.0609005	0	0.0383485	0.0438784	0.0605745	0.0508112	0.050729	0.0510405	0.0356652	0.0128633	0.0166478
APRT	M	3	9	9	55.7637	0.870475	24.03	0.999331	0.965237	0.975194	0.92055	0.875072	0.701658	0.539188	0.299436	0.143396	0.0323291	0	0.0163516	0.0239158	0.0176473	0.0353626	0.00576649	0.0093411	0.0341915	0.00811569	0.00445915
APTX	G1_S	3	3	2	48.4607	9.1058	9.66055	0.999331	1.12108	0.977584	0.795175	0.587125	0.413484	0.297467	0.213987	0.14734	0.0841297	0	0.0538048	0.0686885	0.190443	0.23114	0.181872	0.153547	0.121599	0.0805121	0.0415338
APTX	M	3	4	2	50.6906	1.6886	9.66055	0.999331	0.937348	0.963527	0.84558	0.589526	0.279611	0.157921	0.109671	0.06619	0.0624386	0	0.0375417	0.051025	0.0197657	0.0416173	0.0457747	0.0498253	0.0340161	0.016786	0.0283534
AQR	G1_S	3	12	10	48.0498	0.655869	18.6212	0.999331	0.990345	0.789332	0.527547	0.378998	0.261137	0.163549	0.0995373	0.0598683	0.0346096	0	0.0146867	0.0073153	0.0119861	0.0128868	0.0167032	0.0162501	0.00898662	0.00341961	0.000905759
AQR	M	3	18	14	50.0357	1.46816	18.6212	0.999331	0.964493	0.868838	0.765293	0.548693	0.303934	0.161669	0.0960337	0.0506073	0.0324727	0	0.0131665	0.0050821	0.0239476	0.0321484	0.0419777	0.0215377	0.00834563	0.00272459	0.0036014
ARAF	G1_S	3	6	4	49.0924	0.300176	10.0008	0.999331	0.984977	0.887119	0.678578	0.438829	0.247757	0.151486	0.0821349	0.0444992	0.0425302	0	0.0492767	0.0442298	0.00651096	0.00950531	0.0321192	0.0231986	0.0115266	0.00518775	0.0114626
ARAF	M	3	7	5	49.6508	0.816353	10.0008	0.999331	0.984957	0.893028	0.778866	0.487125	0.223269	0.115527	0.0733933	0.0533935	0.0438897	0	0.0117457	0.0260604	0.02334	0.0260908	0.0188194	0.0113551	0.0108222	0.00877028	0.00545243
ARAP1	G1_S	3	8	3	48.6917	1.2382	10.8485	0.999331	1.00439	0.894343	0.605884	0.395706	0.211511	0.120507	0.0734671	0.0512496	0.0331984	0	0.023449	0.0201165	0.0317812	0.0332729	0.0167266	0.0159945	0.00708315	0.00865356	0.00220754
ARAP1	M	3	7	3	49.0521	1.65372	10.8485	0.999331	1.03096	1.01173	0.733936	0.44421	0.187023	0.107968	0.0760787	0.054854	0.0378278	0	0.0333143	0.110732	0.055277	0.0354314	0.0425339	0.0295403	0.0206227	0.0180055	0.0129617
ARCN1	G1_S	3	30	26	51.7098	0.716302	21.1406	0.999331	0.975076	0.958158	0.914213	0.745154	0.418085	0.138672	0.0658619	0.0456978	0.0286224	0	0.0129376	0.00459326	0.00982792	0.032602	0.0227801	0.00688789	0.00140091	0.0016581	0.000448637
ARCN1	M	3	27	21	51.818	0.405602	21.1406	0.999331	1.00808	0.974312	0.899368	0.759465	0.39415	0.0961491	0.0404685	0.0260621	0.0177758	0	0.00911837	0.0180977	0.0120479	0.0108059	0.0158607	0.00484537	0.00279574	0.000752231	0.000447516
ARF1	G1_S	2	8	8	59.6346	1.17475	18.7509	0.999331	1.12651	1.10895	1.01531	1.12087	0.912114	0.873322	0.611017	0.371192	0.145823	0	0.1127	0.0782003	0.0275994	0.189926	0.24186	0.14995	0.0390011	0.00408761	0.0182977
ARF1	M	2	7	7	57.8016	0.910296	18.7509	0.999331	1.00647	0.982799	0.926538	0.940556	0.80103	0.64118	0.43332	0.358462	0.167175	0	0.0177272	0.0372624	0.0250307	0.0759982	0.0716741	0.0494767	0.00432192	0.0335169	0.0146226
ARF4	G1_S	2	5	2	51.6347	1.5564	19.1489	0.999331	0.998621	0.997832	0.889223	0.796267	0.380189	0.191748	0.108092	0.0751336	0.0378784	0	0.108152	0.182872	0.101656	0.17882	0.0101077	0.00859175	0.00832347	0.0189397	0.00366475
ARF4	M	3	5	5	52.4422	0.7881	19.1489	0.999331	0.945559	0.977693	0.903525	0.81288	0.483243	0.137603	0.0474003	0.0307392	0.0240271	0	0.0498826	0.0860796	0.0460107	0.0342027	0.0117933	0.00291293	0.00868306	0.00308904	0.00437347
ARF5	G1_S	3	4	4	55.3747	1.71496	20.1732	0.999331	1.02	1.00469	0.97719	0.897254	0.707945	0.542653	0.269939	0.0794187	0.0378291	0	0.0451149	0.0355521	0.0600109	0.0593531	0.0681872	0.0323282	0.00520242	0.00682287	0.00734596
ARF5	M	3	4	3	55.8875	1.14169	20.1732	0.999331	1.22859	0.974083	1.00425	0.927819	0.776823	0.503554	0.267792	0.0809305	0.0747637	0	0.0492077	0.0451461	0.0255775	0.055628	0.0445548	0.0276185	0.0352082	0.0155772	0.0118591
ARFGAP1	G1_S	3	10	6	48.4566	1.48611	14.2145	0.999331	0.925052	0.875724	0.651082	0.307476	0.147715	0.0873005	0.0532459	0.0344746	0.0259391	0	0.0440658	0.0425482	0.0406405	0.0387242	0.0222551	0.0163849	0.00882534	0.00701318	0.00430403
ARFGAP1	M	3	6	3	48.9329	0.0533933	14.2145	0.999331	0.964548	0.943235	0.714325	0.415421	0.159164	0.0827457	0.0538178	0.037697	0.0373257	0	0.0184874	0.0133488	0.006906	0.0118263	0.00569845	0.00342354	0.00327943	0.00372127	0.00139661
ARFGAP2	G1_S	3	9	4	49.5957	1.01228	NA	0.999331	0.948707	0.925791	0.78368	0.462032	0.212166	0.131685	0.0867711	0.0565377	0.0320789	0	0.0308707	0.0427992	0.0381282	0.0267109	0.0122325	0.00988189	0.0052985	0.00684558	0.00184915
ARFGAP2	M	3	11	6	49.4053	0.801743	NA	0.999331	1.02852	0.93903	0.807349	0.445382	0.149852	0.0700517	0.0492476	0.0352564	0.0320027	0	0.0206962	0.0163837	0.0151818	0.0349668	0.0131876	0.0085644	0.004817	0.00242687	0.0054025
ARFGAP3	G1_S	3	12	7	51.2911	0.215271	NA	0.999331	0.975479	0.941718	0.873805	0.664461	0.353532	0.144042	0.0863139	0.0570201	0.0303842	0	0.0181181	0.0248087	0.0193393	0.00308895	0.0122968	0.00802271	0.00323826	0.00196258	0.00240591
ARFGAP3	M	3	15	11	51.3665	0.465855	NA	0.999331	1.04389	0.948182	0.912257	0.702751	0.356639	0.117971	0.067224	0.0407341	0.0299672	0	0.0161466	0.0038725	0.0167019	0.00522987	0.0200239	0.0148043	0.00271755	0.00367517	0.00137148
ARFGEF1	G1_S	3	8	3	50.7693	1.28608	18.6254	0.999331	1.02156	1.00478	0.89811	0.666261	0.301795	0.15232	0.0981888	0.0652511	0.0472364	0	0.027606	0.0457053	0.0168614	0.0381543	0.044074	0.0316835	0.0206754	0.0177075	0.0105669
ARFGEF1	M	3	11	6	50.1153	0.956582	18.6254	0.999331	1.00231	0.965231	0.873946	0.57396	0.232659	0.0951877	0.0634103	0.0369054	0.0290512	0	0.0223343	0.0319358	0.00640118	0.0437773	0.0250356	0.0133997	0.0141296	0.00368564	0.00163873
ARFGEF2	G1_S	3	8	6	50.6979	0.0285594	10.3847	0.999331	1.0359	0.98589	0.923645	0.604191	0.267566	0.146864	0.0946648	0.0716615	0.0483385	0	0.048055	0.0215257	0.0197362	0.00763754	0.00341751	0.00754645	0.00663505	0.00759522	0.00344721
ARFGEF2	M	3	14	9	50.4956	0.435129	10.3847	0.999331	1.05148	0.968998	0.894407	0.591532	0.245932	0.122948	0.0819688	0.0511648	0.0407731	0	0.0267111	0.00758827	0.00954955	0.0169464	0.0142219	0.0141809	0.00910928	0.00370117	0.00542285
ARFIP1	G1_S	3	5	4	51.1794	2.28147	19.066	0.999331	0.932372	0.971714	0.864833	0.625805	0.297039	0.147428	0.100996	0.0826866	0.0441083	0	0.0779591	0.0764213	0.076412	0.069127	0.0179957	0.0113784	0.0086885	0.0146527	0.00419315
ARFIP1	M	3	7	6	50.8815	0.852048	19.066	0.999331	0.980839	1.03703	0.953142	0.640349	0.307649	0.139121	0.0758017	0.0463143	0.0292501	0	0.0277963	0.0283252	0.0730804	0.00527962	0.063741	0.0287315	0.00635589	0.00275202	0.0014611
ARFIP2	G1_S	3	7	6	51.0759	2.71115	NA	0.999331	0.905374	0.944655	0.848986	0.643608	0.338678	0.167593	0.107034	0.0750481	0.0500445	0	0.0765325	0.0748464	0.0779359	0.0789343	0.0219323	0.0235418	0.0156827	0.00421685	0.002293
ARFIP2	M	3	7	3	50.8975	1.36927	NA	0.999331	0.963748	1.0353	0.984592	0.599566	0.260665	0.100041	0.0647064	0.0436161	0.0370845	0	0.0425567	0.0511781	0.0962669	0.0585042	0.0180852	0.00919753	0.00691818	0.00845778	0.0054062
ARFRP1	M	2	2	2	52.7844	0.734177	22.9764	0.999331	0.980777	1.03043	0.926607	0.836722	0.508409	0.184556	0.077122	0.0313515	0.0185077	0	0.0157351	0.00260938	0.0018783	0.0460616	0.0453442	0.0191067	0.00455345	0.0182493	0.00577251
ARGLU1	G1_S	3	8	3	50.9777	6.69084	NA	0.999331	0.923433	0.825813	0.684913	0.539777	0.435787	0.365537	0.275528	0.221282	0.274054	0	0.0593632	0.0830883	0.0709041	0.0673181	0.0656737	0.0723405	0.0783669	0.0373162	0.0296788
ARGLU1	M	3	6	5	50.3632	0.68801	NA	0.999331	0.921585	0.855879	0.761615	0.539571	0.321553	0.251439	0.169129	0.0984805	0.149164	0	0.0249391	0.0207093	0.0199964	0.0313784	0.00976326	0.019005	0.0209994	0.00382651	0.0177186
ARHGAP1	G1_S	3	11	11	51.3693	0.931968	20.3915	0.999331	0.9939	1.0127	0.93121	0.67654	0.292352	0.118996	0.0721746	0.0517419	0.03344	0	0.0109508	0.0220962	0.0176575	0.053771	0.01609	0.0105047	0.00649968	0.00568609	0.00196263
ARHGAP1	M	3	12	9	51.3744	0.460609	20.3915	0.999331	0.96603	0.976447	0.915277	0.744617	0.296362	0.10308	0.064162	0.0401566	0.0294037	0	0.0173961	0.0215418	0.00905667	0.0155592	0.0164844	0.00694458	0.00764178	0.00475144	0.00164305
ARHGAP10	G1_S	1	2	2	51.7205	0	NA	0.999331	0.999498	0.989333	0.901695	0.697274	0.393611	0.204464	0.152922	0.117064	0.0706558	NA	NA	NA	NA	NA	NA	NA	NA	NA	NA
ARHGAP12	G1_S	2	4	4	50.7262	0.0186261	NA	0.999331	1.05026	1.0018	0.888329	0.587956	0.303665	0.149954	0.0996077	0.0759742	0.0494079	0	0.0692082	0.0338267	0.0366051	0.0251695	0.015286	0.0132747	0.00644833	0.0065299	0.000622674
ARHGAP12	M	3	7	4	50.1127	1.00321	NA	0.999331	0.985341	0.931478	0.856285	0.586542	0.206148	0.0929111	0.0695496	0.0434254	0.0278997	0	0.0118305	0.0151059	0.00720319	0.0403637	0.032042	0.0266318	0.0242046	0.00544998	0.0108728
ARHGAP17	G1_S	3	6	3	48.2445	1.53668	19.202	0.999331	0.951765	0.939143	0.682602	0.364399	0.166653	0.107288	0.073098	0.0558401	0.0441875	0	0.0205447	0.00916062	0.0344718	0.0601228	0.0402344	0.0378131	0.0311355	0.0309057	0.0298136
ARHGAP17	M	3	8	6	49.0574	0.811773	19.202	0.999331	0.97226	0.89799	0.765827	0.417063	0.169119	0.0906449	0.061405	0.04367	0.0371394	0	0.040417	0.0376131	0.0322917	0.0150398	0.00545578	0.00396676	0.00167971	0.00520963	0.0107828
ARHGAP18	G1_S	3	8	3	49.9839	1.27485	NA	0.999331	1.05547	1.02176	0.930612	0.51304	0.267878	0.153022	0.111045	0.084332	0.0591666	0	0.0469493	0.0276782	0.0354521	0.0426559	0.0354789	0.0295999	0.0192076	0.0172209	0.0152827
ARHGAP18	M	3	9	5	49.9513	0.422149	NA	0.999331	1.01787	0.957963	0.886044	0.494396	0.179145	0.0829369	0.0548409	0.0311034	0.0233725	0	0.0163356	0.00554829	0.0102173	0.0178055	0.0222193	0.00408233	0.00746951	0.00482757	0.00658408
ARHGAP21	G1_S	3	3	3	47.5999	1.88673	NA	0.999331	0.89553	0.823052	0.605501	0.395149	0.204192	0.11311	0.069633	0.0509533	0.036731	0	0.0214169	0.0469435	0.0423656	0.0549545	0.00954703	0.0160267	0.0120082	0.0117343	0.00814227
ARHGAP21	M	3	16	3	50.1848	1.41567	NA	0.999331	0.988906	0.933084	0.79862	0.508535	0.22704	0.10826	0.0695502	0.0399801	0.0300333	0	0.02012	0.0244266	0.0324058	0.0372277	0.0481974	0.0141007	0.00421903	0.00385983	0.00714461
ARHGAP26	M	1	3	3	51.9763	0	NA	0.999331	1.13275	1.12187	0.926847	0.675754	0.448802	0.201008	0.136388	0.10349	0.0510839	NA	NA	NA	NA	NA	NA	NA	NA	NA	NA
ARHGAP29	G1_S	3	4	3	50.4609	1.23377	NA	0.999331	0.967837	0.939198	0.807932	0.530601	0.311172	0.159537	0.101182	0.0732984	0.0374603	0	0.0311628	0.00449722	0.0145268	0.0347038	0.0424722	0.0105805	0.00801323	0.0121033	0.00831399
ARHGAP29	M	3	3	3	51.0521	0.775252	NA	0.999331	1.13851	0.98858	0.956609	0.631874	0.30014	0.120222	0.0832732	0.0565894	0.0337696	0	0.0800897	0.050623	0.0584243	0.0281014	0.0274619	0.0197166	0.011469	0.00882474	0.00337531
ARHGAP35	G1_S	3	8	6	48.6012	0.914656	NA	0.999331	1.04288	0.870837	0.61941	0.38634	0.216092	0.128939	0.0850018	0.0524183	0.0384552	0	0.0777583	0.0141592	0.0295982	0.016105	0.0262258	0.0176575	0.00921727	0.00294739	0.00540699
ARHGAP35	M	3	13	10	49.4405	0.560357	NA	0.999331	1.00001	0.921353	0.73676	0.465411	0.19234	0.0911126	0.064982	0.0423875	0.033646	0	0.0268579	0.0167119	0.0185142	0.01728	0.0108613	0.00678549	0.00813434	0.00434698	0.00525591
ARHGAP4	G1_S	2	2	2	52.5245	0.513541	NA	0.999331	1.05384	1.07	0.859412	0.710258	0.453958	0.324321	0.251613	0.180555	0.102693	0	0.0133447	0.024566	0.0159003	0.00259106	0.0195712	0.0402022	0.00402465	0.00779059	0.0240106
ARHGAP4	M	2	5	3	50.2641	0.388733	NA	0.999331	1.00948	0.943871	0.787261	0.534821	0.305647	0.161789	0.121095	0.0917235	0.0392263	0	0.00341916	0.0211174	0.00182204	0.0679894	0.0266231	0.0154573	0.0444251	0.0536993	0.0101537
ARHGAP5	G1_S	3	5	3	49.5377	1.75259	NA	0.999331	1.00195	0.977506	0.824011	0.491247	0.282646	0.162405	0.111404	0.0993524	0.0467287	0	0.045736	0.0352837	0.0300068	0.048511	0.0499492	0.0241255	0.0100889	0.0166872	0.00781722
ARHGAP5	M	2	7	4	49.3514	1.03002	NA	0.999331	1.0077	0.923562	0.788043	0.437146	0.185949	0.101802	0.0730076	0.0413398	0.0365351	0	0.0353252	0.00916173	0.0315064	0.0610904	0.0398271	0.0289165	0.0204467	0.000780558	0.00942624
ARHGDIA	G1_S	3	11	9	51.5441	0.894919	28.9931	0.999331	1.00593	0.974453	0.920645	0.708741	0.393792	0.148332	0.0836718	0.0502734	0.0344038	0	0.0477779	0.0199918	0.0235012	0.0215738	0.0286937	0.0177311	0.0109929	0.00581249	0.00390988
ARHGDIA	M	3	13	11	51.6985	0.154974	28.9931	0.999331	0.974644	0.992689	0.918113	0.767674	0.360918	0.0892796	0.0498828	0.0354739	0.0309031	0	0.0202907	0.0125183	0.00795036	0.00941423	0.00623071	0.00643971	0.00528887	0.00277501	0.00300403
ARHGEF1	G1_S	3	11	6	49.2027	1.24734	21.9366	0.999331	0.97751	0.944121	0.703493	0.437765	0.231873	0.146882	0.0924926	0.0624757	0.039509	0	0.00944336	0.0150031	0.0275225	0.0368669	0.0157426	0.00957853	0.00469359	0.00223408	0.000349404
ARHGEF1	M	3	22	14	49.1369	1.12158	21.9366	0.999331	0.96267	0.913827	0.746773	0.472488	0.215611	0.109976	0.0701809	0.0435103	0.0292229	0	0.0177783	0.0215095	0.0278555	0.0397957	0.0135871	0.00995549	0.00872372	0.000695491	0.00376563
ARHGEF10	G1_S	1	2	2	49.3112	0	20.2016	0.999331	0.991189	0.918688	0.663517	0.464405	0.275974	0.117492	0.0701209	0.0471942	0.0210927	NA	NA	NA	NA	NA	NA	NA	NA	NA	NA
ARHGEF10	M	3	6	3	49.7883	1.16381	20.2016	0.999331	1.0292	0.915369	0.75975	0.478724	0.241446	0.105867	0.0714968	0.0498931	0.0263996	0	0.0368156	0.0208191	0.0276195	0.0329135	0.0316655	0.0121878	0.0193391	0.0106816	0.00872733
ARHGEF12	G1_S	3	5	3	50.7337	1.27865	NA	0.999331	1.02189	1.03221	0.754082	0.564505	0.305021	0.194514	0.127975	0.101274	0.0674945	0	0.0181242	0.0205477	0.0423915	0.0267933	0.0296181	0.022456	0.0150172	0.0140855	0.0107133
ARHGEF12	M	3	9	3	50.389	0.62452	NA	0.999331	1.04412	0.971483	0.803642	0.555021	0.268156	0.128018	0.0790546	0.0644736	0.054167	0	0.0239991	0.0156573	0.0200064	0.0198884	0.0132988	0.0133326	0.00331253	0.00439859	0.00446675
ARHGEF16	G1_S	3	10	5	49.3606	0.732854	NA	0.999331	1.01271	0.942136	0.705728	0.424839	0.221063	0.133884	0.0834174	0.0638555	0.0365249	0	0.0368834	0.0186573	0.0102808	0.0239638	0.0272605	0.0247249	0.016697	0.0122962	0.0077608
ARHGEF16	M	2	8	5	49.5283	0.14559	NA	0.999331	0.984852	0.917131	0.783075	0.479258	0.193602	0.104046	0.0707511	0.0444003	0.0320135	0	0.00637784	0.0114898	0.0303719	0.00307278	0.011577	0.00482811	0.0067894	0.00597364	0.00059519
ARHGEF18	G1_S	2	4	2	51.8746	3.36734	NA	0.999331	0.993885	0.939053	0.814999	0.625117	0.442976	0.299463	0.166926	0.108612	0.0454354	0	0.0850528	0.0216381	0.0629974	0.100514	0.14391	0.0838363	0.0529286	0.0108091	0.0158933
ARHGEF18	M	3	8	4	51.1069	3.13767	NA	0.999331	1.02621	0.946935	0.84201	0.613796	0.419202	0.303127	0.239213	0.167141	0.163955	0	0.0173329	0.0305385	0.0316889	0.0431072	0.0730832	0.0560538	0.0597337	0.0491766	0.0554221
ARHGEF2	G1_S	3	19	14	48.3602	0.667622	12.7955	0.999331	1.02696	0.928488	0.609766	0.378286	0.197141	0.114433	0.0721391	0.0507705	0.0334401	0	0.0141062	0.00890241	0.0180147	0.0193458	0.00925458	0.00680845	0.0063522	0.00577474	0.00469053
ARHGEF2	M	3	16	14	48.383	0.323424	12.7955	0.999331	0.960135	0.823683	0.636034	0.404656	0.167414	0.0885615	0.0624609	0.0465154	0.0372822	0	0.00841461	0.0226981	0.0108949	0.00735601	0.00523743	0.00341113	0.00377426	0.00194906	0.00492478
ARHGEF5	G1_S	3	7	3	50.65	1.84453	NA	0.999331	0.962001	0.975319	0.834425	0.56381	0.368201	0.264648	0.193652	0.124835	0.0657091	0	0.031889	0.0162157	0.0301066	0.0199659	0.0433071	0.0534198	0.0454972	0.0257873	0.0114947
ARHGEF5	M	3	5	4	51.383	0.370766	NA	0.999331	1.03397	0.940755	0.91623	0.671593	0.347531	0.240601	0.17775	0.147935	0.173152	0	0.0249582	0.0366836	0.0429437	0.0250765	0.0155959	0.0113909	0.00802574	0.0239082	0.0133047
ARHGEF7	G1_S	3	9	7	48.4825	1.00282	21.9729	0.999331	0.970207	0.906061	0.648148	0.349368	0.194899	0.116875	0.0815405	0.0533837	0.0314839	0	0.0254857	0.024673	0.0192844	0.0304738	0.022287	0.0116783	0.0106528	0.00267022	0.00126425
ARHGEF7	M	3	7	6	49.638	0.723492	21.9729	0.999331	0.971111	0.914691	0.783571	0.472483	0.176348	0.0971486	0.0734639	0.0482909	0.0292129	0	0.00472198	0.0259617	0.0166239	0.0256265	0.0223302	0.0199164	0.0177498	0.0118605	0.00613641
ARID1A	G1_S	3	2	2	50.0458	4.10173	9.0374	0.999331	0.997873	0.958917	0.717137	0.416392	0.290105	0.18526	0.109657	0.0732672	0.0547616	0	0.02123	0.0363747	0.105322	0.104726	0.0714777	0.0509412	0.0297999	0.0164679	0.0156762
ARID1A	M	3	9	7	49.4273	0.347949	9.0374	0.999331	1.00233	0.916915	0.812837	0.479584	0.158644	0.0624467	0.0454464	0.0285264	0.0178532	0	0.0112313	0.00686022	0.0107878	0.0187336	0.0035287	0.00504187	0.00869263	0.00394614	0.00367931
ARID1B	G1_S	1	2	2	48.849	0	18.4045	0.999331	0.977665	0.989246	0.686702	0.375057	0.210635	0.172139	0.0823371	0.0375942	0.0304385	NA	NA	NA	NA	NA	NA	NA	NA	NA	NA
ARID1B	M	2	5	4	50.1824	0.388446	18.4045	0.999331	1.02346	0.943762	0.828206	0.562252	0.233825	0.103058	0.0712774	0.0481319	0.0421347	0	0.00104745	0.031583	0.00165254	0.0344084	0.017336	0.00525167	0.000316359	0.000601429	0.00329939
ARID2	G1_S	2	5	2	47.7914	1.13658	16.6818	0.999331	1.09413	0.879396	0.515145	0.359322	0.257439	0.179071	0.140108	0.0975353	0.0610597	0	0.0758622	0.0356469	0.036553	0.0516669	0.0154227	0.00447034	0.000476771	0.00532501	0.00154403
ARID2	M	3	10	7	49.8188	1.10051	16.6818	0.999331	0.970571	0.907792	0.782468	0.520769	0.218922	0.107647	0.0808716	0.0560866	0.050452	0	0.0244524	0.00750263	0.0324976	0.0321814	0.013324	0.00430611	0.00372071	0.00486953	0.012242
ARID4B	G1_S	3	7	3	48.414	1.29342	NA	0.999331	0.98428	0.894502	0.620138	0.343914	0.211727	0.130255	0.0845776	0.0632828	0.0380739	0	0.0303845	0.0283578	0.048393	0.0160342	0.0180639	0.00803976	0.00275747	0.00480408	0.00215618
ARID4B	M	3	9	7	49.5763	0.424095	NA	0.999331	0.985904	0.942104	0.790417	0.471207	0.191744	0.0905104	0.061794	0.0463315	0.0359582	0	0.0114867	0.0428181	0.0198182	0.0199136	0.0109683	0.00640879	0.00887971	0.00297087	0.00335609
ARIH1	G1_S	3	8	5	55.8137	2.2172	10.0995	0.999331	1.03881	0.967225	0.948815	0.899906	0.787534	0.592071	0.254075	0.103656	0.0525295	0	0.0694916	0.0483916	0.0540584	0.0739484	0.0679458	0.0663955	0.00931749	0.0119649	0.00921365
ARIH1	M	3	13	11	54.9515	0.206297	10.0995	0.999331	1.00133	0.962686	0.914063	0.871737	0.687434	0.495953	0.198692	0.0767188	0.0506612	0	0.0146743	0.0163375	0.0172809	0.00861899	0.0233587	0.00419901	0.024752	0.0178844	0.0189429
ARIH2	G1_S	2	6	6	51.8152	0.325841	21.5936	0.999331	0.995591	0.95554	0.892941	0.741273	0.385782	0.16449	0.0876309	0.0434437	0.0348384	0	0.0124478	0.0016111	0.00351466	0.0114357	0.015224	0.0238757	0.0130069	0.00451901	0.000610107
ARIH2	M	3	9	5	52.2742	0.629127	21.5936	0.999331	1.00668	0.987315	0.938893	0.82748	0.399285	0.103443	0.0651918	0.0342099	0.0306413	0	0.0283702	0.0271429	0.02549	0.0333249	0.0185307	0.0103868	0.0107384	0.00697893	0.00622472
ARL1	G1_S	1	2	2	50.2977	0	21.0514	0.999331	0.885934	0.818654	0.75781	0.589191	0.31554	0.190577	0.118019	0.0868261	0.0446698	NA	NA	NA	NA	NA	NA	NA	NA	NA	NA
ARL1	M	3	4	3	50.9373	0.560589	21.0514	0.999331	0.92829	0.993409	0.887597	0.686357	0.290335	0.0884482	0.0538757	0.0341202	0.0207788	0	0.00785664	0.0236734	0.0306661	0.026979	0.0173616	0.00433363	0.00106063	0.00417592	0.00388536
ARL15	M	3	4	2	53.1728	0.631215	NA	0.999331	1.04217	1.06296	0.993007	0.832487	0.502634	0.263978	0.153126	0.0942787	0.0573708	0	0.0188647	0.0313372	0.0349547	0.0356544	0.0207258	0.0110098	0.0125059	0.00314704	0.00365792
ARL2	G1_S	3	4	3	53.7148	0.615553	19.2399	0.999331	1.01414	0.97488	0.967253	0.842691	0.63543	0.280652	0.136777	0.0746369	0.0541498	0	0.053549	0.016682	0.0150272	0.0373907	0.00964808	0.0423108	0.0221689	0.0131455	0.00758511
ARL2	M	3	5	3	53.1484	0.928962	19.2399	0.999331	0.945311	0.948892	0.93299	0.829401	0.578853	0.249279	0.0906119	0.0425637	0.0347993	0	0.00971358	0.0245244	0.0368394	0.037566	0.0218032	0.0117707	0.00805646	0.00714507	0.00388742
ARL2BP	G1_S	2	4	2	50.8673	1.45875	10.6758	0.999331	1.06256	1.07598	0.901519	0.593736	0.318017	0.198317	0.138933	0.106676	0.0899046	0	0.00422012	0.0143351	0.034277	0.0767266	0.0729864	0.0425797	0.0496872	0.043881	0.042319
ARL2BP	M	1	3	3	53.0348	0	10.6758	0.999331	1.26758	1.04278	1.05473	0.894212	0.510009	0.235768	0.145638	0.0862446	0.0757189	NA	NA	NA	NA	NA	NA	NA	NA	NA	NA
ARL3	G1_S	3	6	3	53.2343	4.602	19.9218	0.999331	0.883357	0.890996	0.856675	0.719059	0.541209	0.328763	0.178431	0.0977421	0.0730134	0	0.0720592	0.0527658	0.0676234	0.0774425	0.092963	0.0628435	0.0126639	0.00436554	0.0035184
ARL3	M	3	6	4	54.6306	0.504149	19.9218	0.999331	1.01177	1.03618	1.01735	0.931721	0.677074	0.432839	0.200433	0.0953254	0.0667814	0	0.00957698	0.0052853	0.0277826	0.0414387	0.0293686	0.015816	0.00835512	0.00752249	0.00992095
ARL6	M	1	3	3	50.2893	0	NA	0.999331	1.04944	1.06212	0.860003	0.571419	0.228393	0.0984461	0.0816474	0.0647441	0.0568147	NA	NA	NA	NA	NA	NA	NA	NA	NA	NA
ARL6IP4	G1_S	3	5	3	52.553	2.6888	11.1727	0.999331	0.96019	0.872989	0.798919	0.652457	0.513883	0.385591	0.27267	0.25527	0.240416	0	0.0526931	0.0508798	0.0507421	0.0285766	0.0468979	0.0253294	0.0177468	0.0350054	0.0225432
ARL6IP4	M	3	4	2	51.9895	0.638146	11.1727	0.999331	1.00889	0.894133	0.835757	0.693049	0.428798	0.305067	0.230786	0.191917	0.230273	0	0.0399554	0.0323622	0.0375831	0.0120675	0.0187855	0.0193778	0.0155582	0.0294519	0.0317879
ARL6IP5	G1_S	3	5	4	56.3879	0.915309	20.3482	0.999331	1.01587	0.973734	0.943869	0.884567	0.689528	0.549199	0.386264	0.280085	0.16204	0	0.0289276	0.0312686	0.0258537	0.0489132	0.033442	0.0232175	0.013093	0.00376993	0.0126735
ARL6IP5	M	3	5	4	57.4783	1.08485	20.3482	0.999331	0.981588	0.974572	0.926921	0.827269	0.743541	0.628845	0.452387	0.324635	0.236881	0	0.0305237	0.0335566	0.0233509	0.0166142	0.0192695	0.0281758	0.0117432	0.0155195	0.014124
ARL8A	G1_S	3	3	2	54.3477	2.76587	20.9111	0.999331	0.937885	0.935474	0.929604	0.785398	0.655574	0.442209	0.353492	0.350261	0.27641	0	0.0461233	0.0218834	0.0383413	0.0419508	0.0788581	0.0345777	0.0271107	0.0284784	0.0126768
ARL8A	M	3	3	2	54.3952	1.50363	20.9111	0.999331	1.03126	0.949953	0.904443	0.797004	0.624708	0.438633	0.334822	0.321084	0.261605	0	0.0289776	0.0115151	0.0326286	0.0209127	0.0127375	0.0226173	0.0217146	0.0281273	0.0338486
ARL8B	G1_S	3	4	4	55.2357	0.996192	22.9964	0.999331	0.987123	0.927499	0.928377	0.798904	0.644636	0.460336	0.38329	0.400241	0.377934	0	0.0158813	0.0211571	0.0169646	0.0300908	0.00145534	0.0111846	0.0197345	0.0414175	0.0323848
ARL8B	M	3	4	3	56.0258	2.72436	22.9964	0.999331	0.995964	0.947291	0.91778	0.776222	0.600686	0.457707	0.467496	0.384037	0.405718	0	0.0325041	0.0193894	0.038059	0.0325705	0.0329903	0.026414	0.0930193	0.00613422	0.0247747
ARMC1	G1_S	2	6	4	50.5733	1.18595	20.5878	0.999331	0.925745	0.962391	0.895867	0.566552	0.293139	0.170977	0.120182	0.0812061	0.0611405	0	0.113873	0.0671561	0.0432375	0.0831975	0.0255282	0.018741	0.0145182	0.0196054	0.00380781
ARMC1	M	3	4	3	50.7613	1.73851	20.5878	0.999331	0.956315	1.0258	0.959948	0.614751	0.247596	0.120823	0.0667965	0.0448109	0.0246936	0	0.0690755	0.0779118	0.10899	0.0597546	0.0322487	0.0180209	0.00778121	0.00823491	0.00489238
ARMC10	G1_S	2	2	2	50.781	0.522903	11.4101	0.999331	0.99149	0.99346	0.887428	0.550055	0.331672	0.229559	0.161568	0.0987391	0.0571424	0	0.0933011	0.0763098	0.0290235	0.0266159	0.0302299	0.0100043	0.00124996	0.0123401	0.020451
ARMC10	M	2	4	2	49.6769	0.75088	11.4101	0.999331	1.09006	0.874864	0.765021	0.467016	0.270513	0.154155	0.0965273	0.0608594	0.0537035	0	0.0493379	0.0213952	0.00795821	0.0201625	0.0579267	0.0443195	0.0342773	0.0195735	0.0278059
ARMC6	G1_S	3	7	6	46.8092	1.83463	21.43	0.999331	1.01961	0.762538	0.509075	0.316647	0.171833	0.0997819	0.0621853	0.045763	0.029399	0	0.0776339	0.0604511	0.0359671	0.030634	0.0269846	0.0162401	0.00648207	0.00330095	0.0021844
ARMC6	M	3	11	10	46.9986	1.22593	21.43	0.999331	0.941536	0.72187	0.562122	0.333767	0.119676	0.0573912	0.040785	0.0290935	0.0283778	0	0.0167422	0.024551	0.0325252	0.028276	0.0105448	0.00736545	0.00664012	0.00194464	0.00122916
ARMC8	G1_S	3	4	3	51.1447	1.93922	NA	0.999331	0.993731	0.971645	0.905033	0.650565	0.371973	0.205897	0.135364	0.0869273	0.0631405	0	0.0322294	0.0464013	0.0456036	0.0610817	0.0371136	0.030572	0.0234389	0.0113437	0.00595423
ARMC8	M	3	11	6	51.0042	0.980062	NA	0.999331	0.981095	0.915263	0.847902	0.625396	0.340628	0.188057	0.0956088	0.0626435	0.0504977	0	0.0129307	0.0236887	0.0203815	0.0319732	0.0168209	0.00883638	0.00738951	0.00578213	0.0012834
ARMT1	G1_S	3	2	2	49.6233	1.70487	NA	0.999331	1.0545	1.0582	0.969428	0.435924	0.177822	0.109245	0.067224	0.0420305	0.031907	0	0.0779993	0.118501	0.144072	0.0692359	0.0436537	0.0282459	0.0168799	0.00642641	0.0072245
ARMT1	M	3	5	3	49.0451	1.4684	NA	0.999331	1.0203	0.882239	0.806654	0.410007	0.126163	0.0530091	0.0326184	0.0179685	0.00963865	0	0.00674946	0.0226366	0.0624548	0.0401531	0.0296817	0.0188665	0.0152389	0.00777846	0.00273545
ARNT	G1_S	2	2	2	51.9222	2.69696	NA	0.999331	1.02607	1.06695	0.840427	0.727222	0.42929	0.239815	0.15458	0.103133	0.0581668	0	0.019161	0.105871	0.0354495	0.172783	0.1033	0.0275739	0.0180746	0.00552789	0.0100491
ARNT	M	2	2	2	51.6716	0.708437	NA	0.999331	1.03124	0.993934	0.877754	0.763884	0.351445	0.15377	0.0998275	0.0607109	0.0502362	0	0.0576297	0.000787879	0.0292132	0.0627636	0.0200971	0.00982242	0.0200426	0.0272156	0.0112009
ARPC1A	G1_S	2	4	2	57.203	0.895471	NA	0.999331	0.992704	0.993193	0.922818	0.830671	0.597353	0.584079	0.493699	0.394015	0.0961398	0	0.0361497	0.000759849	0.0156307	0.00255256	0.0660679	0.0260414	0.00718115	0.00265476	0.00585332
ARPC1A	M	3	8	4	57.7784	1.73883	NA	0.999331	0.987924	1.02886	0.970226	0.883635	0.735243	0.601749	0.504232	0.389497	0.135859	0	0.0269561	0.015535	0.0370449	0.0512591	0.0304931	0.0104458	0.0328248	0.0359693	0.0253715
ARPC1B	G1_S	3	8	5	55.0542	1.17926	20.2452	0.999331	1.00573	1.04153	0.959797	0.789203	0.63658	0.490853	0.356347	0.201696	0.0585345	0	0.00716305	0.0186074	0.0189777	0.0103316	0.0284904	0.0235503	0.008786	0.0198076	0.00840001
ARPC1B	M	3	10	9	55.0582	1.13429	20.2452	0.999331	1.00367	0.997313	0.90751	0.833082	0.616532	0.477271	0.366075	0.17412	0.0244407	0	0.0136923	0.0212486	0.00881143	0.038977	0.0332852	0.0110478	0.0123513	0.00327011	0.00812901
ARPC2	G1_S	3	20	18	56.242	2.15808	25.5996	0.999331	1.0167	1.03336	0.945353	0.89494	0.735339	0.612381	0.424362	0.230485	0.0538139	0	0.0449373	0.0440661	0.0370838	0.061815	0.0709453	0.0645281	0.0129773	0.0106592	0.000149288
ARPC2	M	3	18	13	56.3512	1.13947	25.5996	0.999331	0.96677	0.996065	0.933082	0.890904	0.722655	0.5754	0.405799	0.223426	0.0397854	0	0.0414272	0.0112965	0.0107579	0.0187176	0.0367375	0.018244	0.024002	0.0126709	0.000530533
ARPC3	G1_S	2	5	4	52.5671	1.32942	19.2591	0.999331	0.909201	0.893338	0.836966	0.710067	0.502033	0.347735	0.173021	0.0628102	0.0249141	0	0.029067	0.0464815	0.103442	0.00668812	0.0297775	0.0366422	0.0119748	0.0137612	0.0111473
ARPC3	M	2	4	4	52.8434	0.202409	19.2591	0.999331	1.00545	1.21676	1.09878	0.810033	0.456105	0.297928	0.167631	0.0826952	0.0437457	0	0.0391821	0.0987365	0.0979852	0.0188258	0.0141137	0.0366974	0.0314916	0.00881062	0.00276262
ARPC4	G1_S	3	8	7	54.7166	3.04633	25.3422	0.999331	0.985224	0.956666	0.930216	0.784594	0.635347	0.47498	0.299563	0.158486	0.0586691	0	0.0399479	0.03477	0.0444937	0.0847796	0.0656918	0.0452869	0.0168754	0.00164975	0.00393194
ARPC4	M	3	8	7	55.114	2.58478	25.3422	0.999331	1.00375	1.0042	0.96163	0.82122	0.658522	0.491536	0.336312	0.162103	0.0287409	0	0.0506115	0.0607225	0.063882	0.0671929	0.0650904	0.0291798	0.0176471	0.0170453	0.00551959
ARPC5	G1_S	3	5	3	52.871	2.81728	13.0136	0.999331	0.898127	0.859538	0.807183	0.650076	0.488214	0.347596	0.26073	0.17946	0.0622321	0	0.0851277	0.0431457	0.0562646	0.0335796	0.0489944	0.0418699	0.0090765	0.0527907	0.00581502
ARPC5	M	2	5	4	53.0682	0.0162456	13.0136	0.999331	1.03775	1.12697	1.07852	0.86657	0.493348	0.323059	0.214008	0.194703	0.0741939	0	0.0709939	0.0927529	0.038223	0.0688932	0.0269354	0.0299601	0.0291144	0.00824718	0.0100341
ARPC5L	G1_S	3	4	2	52.3333	3.07711	12.0175	0.999331	0.918484	0.893805	0.880159	0.776401	0.523647	0.358948	0.258093	0.160188	0.0492471	0	0.0615348	0.0673665	0.101929	0.0739556	0.0711148	0.0493421	0.0165242	0.0219498	0.00356717
ARPC5L	M	2	3	3	53.292	0.513833	12.0175	0.999331	0.977361	0.989289	1.00859	0.821167	0.508414	0.335332	0.203878	0.168238	0.0637632	0	0.0863569	0.0281515	0.015534	0.0132161	0.0595328	0.00923346	0.00339659	0.00808354	0.00187907
ARRDC1	G1_S	1	2	2	53.2065	0	NA	0.999331	1.19662	1.1685	1.14924	0.805565	0.536024	0.303561	0.213688	0.149034	0.112181	NA	NA	NA	NA	NA	NA	NA	NA	NA	NA
ARRDC1	M	3	4	2	52.105	0.499516	NA	0.999331	1.07902	1.0548	0.998331	0.797375	0.388998	0.152039	0.0907593	0.0638049	0.0505413	0	0.0295069	0.0401246	0.0223678	0.035496	0.00303524	0.0202094	0.00785239	0.00646478	0.00704026
ARSA	G1_S	3	5	2	55.6151	3.90468	NA	0.999331	0.982806	0.944325	0.938814	0.825298	0.613583	0.454226	0.373474	0.29764	0.222675	0	0.0954323	0.0856974	0.104615	0.0839877	0.0712873	0.068294	0.0216619	0.022282	0.0127586
ARSA	M	3	3	2	55.6321	0.356166	NA	0.999331	1.08115	1.10614	1.06994	0.942974	0.746357	0.526718	0.356107	0.305835	0.347543	0	0.0561556	0.0076591	0.0131103	0.0162928	0.0174539	0.00758156	0.00401413	0.0170833	0.0920983
ARSB	G1_S	3	2	2	56.3458	1.79754	NA	0.999331	1.14188	1.03534	1.00723	0.850454	0.655429	0.52245	0.434281	0.326166	0.237925	0	0.11929	0.0558446	0.0503891	0.0187555	0.0503674	0.0240687	0.0276239	0.027184	0.0491446
ARSB	M	3	2	2	57.3447	2.25143	NA	0.999331	0.981053	0.952731	0.978005	0.922613	0.714169	0.628255	0.469678	0.368573	0.38101	0	0.0555918	0.0741388	0.0739365	0.0155041	0.0669313	0.0550979	0.019944	0.0439964	0.0623732
ARV1	M	1	2	2	49.1629	0	NA	0.999331	0.718746	0.644872	0.661816	0.602023	0.371693	0.299782	0.156529	0.0726497	0.00894382	NA	NA	NA	NA	NA	NA	NA	NA	NA	NA
ASAH1	G1_S	3	5	4	55.8242	1.2464	21.1473	0.999331	0.99835	0.99047	0.95037	0.827454	0.663271	0.532873	0.419292	0.35052	0.304715	0	0.020187	0.0173159	0.0177907	0.0154708	0.0147342	0.0125474	0.0126815	0.0239723	0.0162323
ASAH1	M	3	3	2	55.9189	0.539917	21.1473	0.999331	0.894546	1.04361	1.05361	0.90436	0.692568	0.549934	0.389917	0.366889	0.337026	0	0.0208866	0.02412	0.060932	0.0358132	0.0213004	0.0187053	0.0090427	0.0120345	0.0326351
ASAP1	G1_S	3	3	2	50.5053	2.38029	NA	0.999331	0.990805	0.934409	0.845056	0.633075	0.357253	0.22023	0.122893	0.089468	0.0649689	0	0.00336935	0.0200135	0.0414845	0.0461993	0.0747465	0.0505696	0.0419271	0.0297975	0.0237904
ASAP1	M	1	2	2	51.0924	0	NA	0.999331	0.981543	0.992049	0.97886	0.626049	0.308372	0.177629	0.0954535	0.060719	0.0492255	NA	NA	NA	NA	NA	NA	NA	NA	NA	NA
ASAP2	G1_S	2	3	2	50.6765	0.728741	NA	0.999331	0.943197	0.904075	0.81098	0.614238	0.318206	0.1381	0.0872123	0.0649311	0.0397879	0	0.000563219	0.0100208	0.0212167	0.0553408	0.00355155	0.00657112	0.00234981	0.000383045	0.002765
ASAP2	M	1	2	2	51.4255	0	NA	0.999331	0.970846	0.924753	0.857239	0.674882	0.388455	0.159424	0.11171	0.0582064	0.0615815	NA	NA	NA	NA	NA	NA	NA	NA	NA	NA
ASB9	G1_S	3	6	4	54.9605	3.23661	27.3161	0.999331	0.963627	0.943994	0.891587	0.759054	0.631262	0.448846	0.255953	0.0900901	0.0503695	0	0.0617496	0.0610708	0.0589407	0.0512532	0.0766306	0.0474338	0.00847111	0.00794855	0.0065706
ASB9	M	3	3	2	54.1651	1.60664	27.3161	0.999331	1.11881	1.01757	1.06101	0.80213	0.598959	0.347731	0.190364	0.0915946	0.0407929	0	0.0480906	0.0496057	0.0252148	0.0183102	0.0533527	0.0500321	0.0231135	0.0188131	0.00713661
ASCC1	G1_S	1	4	4	50.2701	0	11.5718	0.999331	0.968613	0.914076	0.804939	0.592272	0.240692	0.12916	0.0816835	0.0742328	0.0498063	NA	NA	NA	NA	NA	NA	NA	NA	NA	NA
ASCC1	M	2	8	6	50.657	0.239265	11.5718	0.999331	0.924493	0.970049	0.873353	0.667754	0.188221	0.0891332	0.0564594	0.0401514	0.035563	0	0.0452286	0.00263397	0.0148179	0.0108531	0.0170044	0.0214685	0.0135651	0.00455815	0.00427328
ASCC2	G1_S	3	3	3	52.1324	3.30153	17.5051	0.999331	0.972459	0.93203	0.80484	0.618025	0.395268	0.220859	0.121032	0.072125	0.0462728	0	0.0158223	0.0098461	0.0710063	0.0979377	0.0760778	0.0388188	0.0185029	0.00569775	0.00406055
ASCC2	M	3	4	3	49.4525	0.967837	17.5051	0.999331	0.935466	0.870094	0.768711	0.442174	0.165753	0.0657712	0.0413122	0.0219491	0.0151166	0	0.0530183	0.0154723	0.0292554	0.0326623	0.0509575	0.00985531	0.00401081	0.00505738	0.00588524
ASCC3	G1_S	3	12	5	49.6252	0.498571	8.5051	0.999331	1.01785	0.936203	0.716182	0.459672	0.277771	0.174256	0.113512	0.0918346	0.0738201	0	0.0243035	0.0265154	0.0186739	0.0134967	0.0118757	0.0121517	0.0120534	0.013647	0.0210096
ASCC3	M	3	19	13	49.4972	0.655556	8.5051	0.999331	0.941767	0.915831	0.77085	0.494524	0.206358	0.107844	0.0642563	0.0490094	0.0386841	0	0.0150971	0.0217141	0.0253824	0.0185852	0.00775117	0.0049221	0.0110289	0.00330439	0.00249815
ASH2L	G1_S	2	9	9	49.372	0.465943	20.383	0.999331	1.00004	0.928229	0.749578	0.460733	0.200111	0.0980386	0.0594081	0.0357888	0.0211765	0	0.0660212	0.0496713	0.0186724	0.0300994	0.0312235	0.0199901	0.013683	0.00941749	0.00718806
ASH2L	M	3	9	7	50.6581	0.386141	20.383	0.999331	0.987266	0.917312	0.879532	0.620605	0.262544	0.12161	0.0827128	0.051964	0.0306506	0	0.028441	0.0216859	0.0273304	0.00948627	0.0134231	0.0101796	0.00608726	0.00486712	0.0041885
ASL	G1_S	3	4	2	51.4406	0.627833	NA	0.999331	0.952252	0.906818	0.823733	0.630367	0.394099	0.282154	0.178142	0.0953463	0.0627415	0	0.0230858	0.0159314	0.00728451	0.00702092	0.017061	0.0207162	0.0128072	0.00882265	0.00711361
ASL	M	3	3	3	52.1438	4.37658	NA	0.999331	1.02873	0.94434	0.941068	0.75208	0.445089	0.287503	0.161053	0.0701943	0.0440539	0	0.0238104	0.0290992	0.0294611	0.0991241	0.128442	0.0862317	0.0450419	0.0314802	0.025126
ASMTL	G1_S	3	9	5	51.5921	0.505849	22.5464	0.999331	1.02839	1.00027	0.943372	0.68845	0.353016	0.19884	0.129098	0.0828563	0.0485641	0	0.0205263	0.0175683	0.0173859	0.0263965	0.00755704	0.00660027	0.00537967	0.000876517	0.00307405
ASMTL	M	3	8	6	50.7572	0.55418	22.5464	0.999331	0.974427	0.957559	0.881962	0.639088	0.248092	0.114456	0.0718699	0.0516585	0.0374308	0	0.0130111	0.0144528	0.00913732	0.0226159	0.0206864	0.00397592	0.00149271	0.00615958	0.00514571
ASNA1	G1_S	1	11	11	53.3607	0	21.3676	0.999331	0.962273	0.92415	0.885399	0.753249	0.556867	0.352443	0.191503	0.0897083	0.038181	NA	NA	NA	NA	NA	NA	NA	NA	NA	NA
ASNA1	M	3	9	7	54.6349	0.54556	21.3676	0.999331	0.970716	0.99785	0.911546	0.832821	0.659011	0.419447	0.221269	0.0975507	0.0326737	0	0.0224807	0.00290037	0.0135887	0.0168595	0.0192452	0.0138132	0.02684	0.00962476	0.0057432
ASNS	G1_S	3	18	16	52.7929	0.371582	22.9681	0.999331	1.00584	0.985617	0.931046	0.806906	0.523608	0.189571	0.0872603	0.0549104	0.0301303	0	0.0370396	0.0265677	0.0166862	0.0111603	0.0174147	0.0196971	0.0117877	0.0108766	0.00488514
ASNS	M	3	23	16	53.0818	0.667671	22.9681	0.999331	0.991797	0.964264	0.90396	0.817515	0.552528	0.190395	0.0451771	0.0266727	0.0189559	0	0.0233109	0.0206293	0.0216459	0.0245131	0.0209097	0.0260243	0.00603011	0.00242942	0.000333764
ASPH	G1_S	3	21	17	54.1775	0.699785	20.7169	0.999331	0.9831	0.959153	0.935809	0.861862	0.600018	0.387272	0.233788	0.18634	0.131061	0	0.0246658	0.0213148	0.0207768	0.028389	0.019373	0.0142314	0.0102132	0.0214488	0.0101688
ASPH	M	3	24	21	53.5262	0.641335	20.7169	0.999331	0.976261	0.976163	0.895377	0.75928	0.566667	0.393506	0.266803	0.184182	0.176047	0	0.012302	0.0087669	0.00667157	0.00576459	0.0158197	0.0151359	0.0167957	0.00664335	0.00179413
ASPSCR1	G1_S	2	4	2	52.1839	3.69171	NA	0.999331	0.926919	0.926327	0.882751	0.748633	0.466129	0.263598	0.161059	0.115468	0.0768558	0	0.128134	0.119963	0.109007	0.127359	0.12798	0.11758	0.0724378	0.0679459	0.0391836
ASS1	G1_S	3	26	24	54.2593	0.417636	26.2154	0.999331	1.02976	1.0066	0.961744	0.881934	0.661758	0.327231	0.217236	0.156764	0.0470541	0	0.0312274	0.00541984	0.0189335	0.0109447	0.0153105	0.0114061	0.00429888	0.00218696	0.00209528
ASS1	M	3	22	19	54.0998	0.423006	26.2154	0.999331	1.04756	0.976234	0.947653	0.875255	0.652667	0.303599	0.195338	0.141273	0.0385776	0	0.015259	0.0133509	0.015314	0.0228563	0.0203623	0.00941302	0.00977618	0.000541078	0.00047032
ASUN	G1_S	3	15	8	50.2785	0.495393	NA	0.999331	0.96673	0.898264	0.81008	0.590039	0.268484	0.160937	0.103111	0.0688094	0.0477731	0	0.00641769	0.0111754	0.0119838	0.0225619	0.0113331	0.0126036	0.00639456	0.0055256	0.0071729
ASUN	M	3	17	9	50.8731	0.613393	NA	0.999331	1.00471	0.973833	0.903388	0.64612	0.237102	0.10467	0.0703517	0.0472678	0.0323538	0	0.00903658	0.0253428	0.0227431	0.0291622	0.00773464	0.0048957	0.0076858	0.00621193	0.00301997
ATAD1	G1_S	3	7	6	50.5311	0.464216	25.3519	0.999331	0.997259	0.952309	0.882324	0.568258	0.282799	0.149849	0.0925583	0.0596443	0.0410388	0	0.0213657	0.00585485	0.0100413	0.0213838	0.0118509	0.0131544	0.0102078	0.00641895	0.00328796
ATAD1	M	3	10	9	49.7063	0.709934	25.3519	0.999331	0.967739	0.917319	0.833007	0.52038	0.178478	0.0748467	0.0450835	0.0202564	0.0122486	0	0.0226392	0.00385408	0.0235358	0.030677	0.00869192	0.00909783	0.00593198	0.00286834	0.00240812
ATAD3A	G1_S	3	20	6	50.5327	0.999323	32.6322	0.999331	0.995178	0.95329	0.865627	0.529081	0.271002	0.16258	0.0881629	0.0510988	0.029646	0	0.0333114	0.0373809	0.0232848	0.0387351	0.0214045	0.019879	0.014474	0.00826487	0.0064822
ATAD3A	M	3	7	6	50.992	0.15025	32.6322	0.999331	0.989459	0.959992	0.865322	0.620878	0.330486	0.175989	0.102256	0.0805288	0.0722509	0	0.0175082	0.0131513	0.016403	0.0129912	0.00314693	0.00545252	0.00653286	0.00721379	0.00780541
ATE1	G1_S	2	4	3	51.0504	0.633701	NA	0.999331	1.06616	1.09972	0.919827	0.631275	0.323234	0.157743	0.101823	0.0727479	0.0453662	0	0.0798911	0.106332	0.0782841	0.0314882	0.0166972	0.000509377	0.00205991	0.00859696	0.00339692
ATE1	M	3	5	3	50.7817	0.72953	NA	0.999331	0.976228	1.05451	0.958834	0.647489	0.239707	0.0814793	0.0554769	0.0297008	0.0159053	0	0.0262515	0.063737	0.00758179	0.028783	0.0248926	0.0159807	0.0105038	0.0068965	0.00432642
ATF7IP	G1_S	3	5	2	49.0363	1.60969	NA	0.999331	0.959854	0.858857	0.622895	0.412442	0.231841	0.157585	0.0963232	0.0858265	0.0519225	0	0.0359027	0.0456392	0.0263708	0.0428801	0.03587	0.0140167	0.0121758	0.0138979	0.0104463
ATF7IP	M	3	5	2	49.8113	1.57201	NA	0.999331	1.01938	0.972377	0.881473	0.512024	0.201902	0.102799	0.0551919	0.0380856	0.035265	0	0.00880358	0.016601	0.0405642	0.0536129	0.0409962	0.0379425	0.0206969	0.0123591	0.00518332
ATG13	G1_S	2	3	3	51.6867	1.88298	NA	0.999331	0.988122	0.906762	0.806554	0.623028	0.41863	0.333563	0.259968	0.2211	0.172977	0	0.0422049	0.00731586	0.0336751	0.063055	0.0432752	0.0323982	0.00433236	0.0110135	0.00206054
ATG13	M	2	2	2	52.1554	0.563044	NA	0.999331	0.9728	0.950299	0.886827	0.683842	0.452077	0.321008	0.268261	0.186678	0.239099	0	0.0267797	0.0452372	0.0237063	0.0291799	0.0148868	0.00222567	0.0439753	0.0307995	0.0138048
ATG16L1	G1_S	3	11	7	54.2326	0.70457	NA	0.999331	0.980362	0.982839	0.953195	0.851334	0.694586	0.379968	0.149744	0.104188	0.059899	0	0.0105279	0.0242257	0.034326	0.0106725	0.0412363	0.00826933	0.00652925	0.00756938	0.00573004
ATG16L1	M	3	7	5	54.2477	1.07539	NA	0.999331	1.0839	1.01343	0.94209	0.874389	0.714009	0.366856	0.142861	0.0970794	0.0742406	0	0.0188982	0.0202664	0.00206746	0.0232211	0.0443966	0.0308077	0.0130154	0.00348381	0.00724973
ATG2B	M	1	2	2	53.3821	0	NA	0.999331	1.01677	0.915986	0.908949	0.77374	0.555194	0.34904	0.164531	0.0560573	0.0493387	NA	NA	NA	NA	NA	NA	NA	NA	NA	NA
ATG3	G1_S	3	11	8	54.253	0.258445	20.8134	0.999331	1.00927	0.987384	0.965853	0.823775	0.62641	0.404621	0.209857	0.0910312	0.0466261	0	0.00449612	0.00268224	0.0143888	0.0106935	0.012318	0.0044862	0.00640759	0.00443331	0.00434056
ATG3	M	3	9	7	54.0643	0.555078	20.8134	0.999331	1.00239	0.972932	0.923176	0.837101	0.609788	0.379459	0.187102	0.0742176	0.0309174	0	0.0188735	0.0141923	0.0130577	0.0163182	0.0132629	0.0124693	0.00134753	0.00205405	0.0010855
ATG4C	G1_S	2	2	2	50.6244	0.330808	NA	0.999331	0.985362	0.954352	0.844302	0.591299	0.290696	0.190552	0.115254	0.097448	0.0798243	0	0.0102652	0.0379499	0.000439511	0.0138699	0.0150647	0.022333	0.0103749	0.0199905	0.00397453
ATG4C	M	3	4	3	50.3134	0.125605	NA	0.999331	0.992312	0.99288	0.869189	0.568999	0.221999	0.106828	0.0732643	0.0467669	0.0245671	0	0.0173544	0.00675494	0.0162557	0.00358826	0.00659545	0.0064547	0.0100888	0.00137166	0.00755688
ATG5	G1_S	3	3	2	54.1549	1.74013	NA	0.999331	0.995189	1.02195	0.952859	0.800574	0.617288	0.334492	0.15426	0.109217	0.0630414	0	0.059592	0.0558472	0.0440738	0.0593375	0.0422544	0.0272973	0.0394227	0.0269473	0.00982433
ATG5	M	3	6	4	53.5796	0.679674	NA	0.999331	1.00772	0.993276	0.988298	0.849663	0.595001	0.319569	0.0872	0.0602462	0.0437071	0	0.0321431	0.0334232	0.000711379	0.00777591	0.0342082	0.0119116	0.0241828	0.0124067	0.0125298
ATG7	G1_S	3	12	10	51.2708	0.542656	20.3981	0.999331	0.977441	0.976098	0.918609	0.738212	0.311259	0.127534	0.0797198	0.0532893	0.0353573	0	0.0179398	0.01447	0.0272064	0.0215654	0.0168867	0.00655991	0.00064697	0.00373935	0.00204308
ATG7	M	3	14	12	51.4878	0.10823	20.3981	0.999331	0.996261	1.01522	0.942981	0.792565	0.267396	0.081716	0.0520256	0.0355049	0.0294646	0	0.0110368	0.0114249	0.00885325	0.00812529	0.0016762	0.00759778	0.00558791	0.00557974	0.00812678
ATG9A	G1_S	3	9	5	52.029	0.242139	13.583	0.999331	1.00805	1.07321	0.953076	0.77548	0.401102	0.176982	0.0991952	0.0714675	0.0504729	0	0.00888064	0.078238	0.00516056	0.00225656	0.0148666	0.0121021	0.0127656	0.0128258	0.0112973
ATG9A	M	3	9	4	51.8171	0.636097	13.583	0.999331	0.976227	0.97535	0.89573	0.703031	0.41231	0.173163	0.07984	0.0501396	0.0465665	0	0.0366701	0.0329524	0.00701769	0.030938	0.00672966	0.00714621	0.00802892	0.00537585	0.00797824
ATIC	G1_S	3	33	30	54.393	0.255361	24.4571	0.999331	1.01178	0.985247	0.951241	0.862048	0.66067	0.407717	0.154826	0.0702733	0.0440736	0	0.00882487	0.00253292	0.0136836	0.0119511	0.00971654	0.00803982	0.00868578	0.00265721	0.00259754
ATIC	M	3	31	24	54.4346	0.603686	24.4571	0.999331	1.02302	0.963013	0.915863	0.835223	0.666632	0.414694	0.150815	0.0346417	0.0231025	0	0.0108931	0.0235656	0.0268182	0.0178798	0.0173013	0.0148095	0.0167926	0.00468941	0.00183076
ATL2	G1_S	3	8	4	51.8317	1.71063	17.7776	0.999331	1.00713	0.951782	0.928108	0.838789	0.396386	0.122744	0.0772003	0.0510483	0.0343592	0	0.0833266	0.053358	0.0479756	0.11951	0.0467435	0.00922025	0.00585854	0.00584089	0.00512298
ATL2	M	3	11	8	51.8196	0.576972	17.7776	0.999331	1.002	0.960436	0.920369	0.769206	0.371658	0.0935769	0.0625347	0.0395075	0.0327414	0	0.0138168	0.0289972	0.0143284	0.0221566	0.0155749	0.0025165	0.00263298	0.000596329	0.00760467
ATL3	G1_S	3	14	10	52.2256	1.27709	19.5913	0.999331	1.03715	0.980647	0.925162	0.856959	0.422043	0.148775	0.0848671	0.0522136	0.0365801	0	0.0395394	0.0363966	0.0360981	0.067956	0.0428795	0.00201206	0.00422597	0.00133245	0.000793244
ATL3	M	3	18	18	51.6769	0.417916	19.5913	0.999331	0.96781	0.960725	0.893929	0.760925	0.328807	0.074512	0.0442137	0.0278791	0.018617	0	0.0269814	0.0169807	0.00858428	0.0194362	0.0118367	0.00952778	0.00979497	0.0040653	0.00119882
ATM	G1_S	3	8	5	51.7244	0.754298	22.2844	0.999331	1.00732	0.958776	0.912427	0.737903	0.372083	0.164465	0.102375	0.0692386	0.0421089	0	0.00566823	0.00553192	0.00152952	0.0260757	0.0244755	0.0110857	0.00539531	0.0106412	0.00373154
ATM	M	3	14	8	51.2604	1.00447	22.2844	0.999331	1.03224	0.96187	0.899616	0.687838	0.303607	0.108008	0.0671314	0.0479536	0.0301704	0	0.0549393	0.0314748	0.0380923	0.0312969	0.0229523	0.0136167	0.00846182	0.00639517	0.00513295
ATN1	G1_S	3	3	2	53.8998	3.5343	NA	0.999331	0.964039	0.919523	0.87526	0.70686	0.604034	0.483711	0.38667	0.3801	0.340774	0	0.0627286	0.0653011	0.0570967	0.0661545	0.0790459	0.033731	0.0119562	0.0333177	0.0410332
ATN1	M	3	3	2	57.0111	NA	NA	0.999331	0.987671	1.09902	1.0108	0.938151	0.720676	0.566331	0.456899	0.454812	0.505625	0	0.0558541	0.0794468	0.031712	0.0227572	0.0228179	0.00405529	0.0365626	0.0272487	0.0474002
ATOX1	G1_S	3	4	3	54.8325	2.70675	NA	0.999331	0.946566	0.933577	0.912269	0.783505	0.649143	0.489637	0.38831	0.263165	0.339131	0	0.0536317	0.0330554	0.0662405	0.0116538	0.0550462	0.0754843	0.0372876	0.0390008	0.0796695
ATOX1	M	2	3	3	52.7627	0.00165188	NA	0.999331	0.973633	1.16537	1.09359	0.920218	0.484514	0.363136	0.234885	0.30782	0.276854	0	0.0741546	0.163084	0.0680113	0.127791	0.0360421	0.0737248	0.0697266	0.00526389	0.0573287
ATP11A	G1_S	1	3	3	53.7557	0	NA	0.999331	0.9865	1.00176	0.817855	0.803975	0.507847	0.438456	0.239979	0.0997366	0.06668	NA	NA	NA	NA	NA	NA	NA	NA	NA	NA
ATP11A	M	2	10	3	53.7839	2.74132	NA	0.999331	1.05183	0.958977	0.861588	0.776407	0.625119	0.405172	0.211835	0.102565	0.0584706	0	0.0613261	0.0629444	0.106534	0.103561	0.102452	0.0486717	0.0364786	0.0171389	0.00800101
ATP11B	G1_S	1	3	3	57.4025	0	NA	0.999331	1.09144	1.04721	0.895636	0.95188	0.787689	0.644013	0.444582	0.195009	0.0916685	NA	NA	NA	NA	NA	NA	NA	NA	NA	NA
ATP11B	M	1	3	3	55.4612	0	NA	0.999331	1.14125	0.951428	0.937509	0.872313	0.701791	0.484677	0.320049	0.116415	0.0432458	NA	NA	NA	NA	NA	NA	NA	NA	NA	NA
ATP11C	G1_S	3	15	11	55.2463	0.632909	NA	0.999331	1.00558	0.975908	0.915175	0.837158	0.708693	0.532856	0.223692	0.0997046	0.0624261	0	0.024591	0.0272527	0.02834	0.00742888	0.0223991	0.00947408	0.00450677	0.00489115	0.0019735
ATP11C	M	3	13	10	54.9846	0.708792	NA	0.999331	0.985872	0.965376	0.901449	0.831502	0.704302	0.490902	0.178803	0.0596825	0.0397265	0	0.0231656	0.0222532	0.0073977	0.0315415	0.0285012	0.01263	0.019768	0.000392806	0.00399643
ATP13A1	G1_S	3	18	14	53.1301	1.08074	4.16379	0.999331	1.03409	1.01537	0.943183	0.818278	0.551289	0.232595	0.136358	0.0920366	0.0633536	0	0.0285128	0.0225112	0.0339233	0.0162543	0.0437851	0.0174765	0.0104248	0.0117546	0.00738055
ATP13A1	M	3	16	14	52.8693	0.101018	4.16379	0.999331	0.979345	0.985145	0.920232	0.808595	0.552672	0.175234	0.0813213	0.053409	0.037871	0	0.0263473	0.01537	0.0123244	0.00503053	0.000338441	0.00981889	0.0052881	0.00308379	0.00323611
ATP13A3	G1_S	3	4	3	54.3402	1.04074	NA	0.999331	1.01696	1.02707	0.966329	0.912124	0.700414	0.370866	0.168568	0.107194	0.047749	0	0.0368349	0.0355631	0.0585596	0.0309656	0.0473177	0.026805	0.0225542	0.0247394	0.00765575
ATP13A3	M	3	4	3	53.9369	0.406927	NA	0.999331	0.994732	1.03016	0.931856	0.877682	0.649197	0.336711	0.106889	0.0619592	0.0532444	0	0.0245442	0.0354113	0.0278869	0.00567189	0.0248762	0.0215493	0.0171553	0.0204351	0.0252675
ATP1A1	G1_S	3	39	37	57.1055	0.447202	11.0468	0.999331	0.983392	0.981874	0.935829	0.898576	0.788098	0.664823	0.445925	0.12242	0.0657521	0	0.0146774	0.00484612	0.00581385	0.0135054	0.0210206	0.0188685	0.00743428	0.00220442	0.00430142
ATP1A1	M	3	45	39	56.9187	0.909085	11.0468	0.999331	1.00487	0.984637	0.93966	0.855006	0.761176	0.657995	0.463416	0.140254	0.0592932	0	0.0176548	0.0225201	0.0221019	0.0205855	0.0293808	0.0165626	0.0221884	0.00882585	0.00213868
ATP1B1	G1_S	3	10	7	56.8273	1.09515	NA	0.999331	0.986034	0.969411	0.941275	0.847532	0.696938	0.606336	0.410269	0.181742	0.212779	0	0.0360567	0.0477583	0.050653	0.0235963	0.0190379	0.0214124	0.0198942	0.0112423	0.0167623
ATP1B1	M	3	9	7	56.6577	1.32639	NA	0.999331	0.96991	0.99497	0.939845	0.800512	0.681229	0.622235	0.425494	0.179277	0.236706	0	0.0331059	0.0272942	0.0149248	0.0154765	0.0177992	0.0145163	0.0272433	0.00580767	0.0269497
ATP1B3	G1_S	3	13	9	55.5184	2.60847	10.6552	0.999331	0.901774	0.886929	0.889444	0.752087	0.608552	0.502166	0.362635	0.183394	0.176143	0	0.0572381	0.0213948	0.0400459	0.0611202	0.0405566	0.0339452	0.00617373	0.00802767	0.0102088
ATP1B3	M	3	13	11	56.0512	2.41483	10.6552	0.999331	0.974766	0.984555	0.992028	0.804646	0.680791	0.61203	0.413046	0.213715	0.251629	0	0.0330825	0.0401706	0.0521789	0.0583795	0.051099	0.054633	0.030111	0.0271	0.0134185
ATP2A2	G1_S	3	30	27	51.75	1.25356	17.579	0.999331	0.999253	0.994072	0.942734	0.771853	0.354937	0.140209	0.0832111	0.0508219	0.0322967	0	0.0369341	0.0428957	0.0565598	0.0487671	0.0335461	0.00763268	0.00534724	0.00520741	0.00147545
ATP2A2	M	3	29	29	51.7873	0.149806	17.579	0.999331	0.971611	0.981439	0.912797	0.77558	0.365929	0.0909061	0.0578027	0.0361028	0.0291012	0	0.0184111	0.00410917	0.00243423	0.00589856	0.00737925	0.00502677	0.00290935	0.00289363	0.00252279
ATP2B1	G1_S	3	17	14	54.0705	1.37288	24.3154	0.999331	1.00408	1.00888	0.961389	0.85726	0.645247	0.288173	0.112306	0.0731902	0.0424113	0	0.0291776	0.0333226	0.0711828	0.0314447	0.0649382	0.019656	0.00566945	0.00429253	0.00382434
ATP2B1	M	3	19	17	53.4226	0.484029	24.3154	0.999331	1.00746	0.991744	0.935864	0.828383	0.616048	0.274331	0.117584	0.0916866	0.0607744	0	0.020587	0.0103104	0.00870871	0.0025233	0.0130973	0.0296168	0.011163	0.00445036	0.00533845
ATP2B2	G1_S	1	2	2	54.1876	0	24.6275	0.999331	0.955224	0.883665	0.945449	0.839716	0.726942	0.313072	0.114036	0.0624677	0.0330248	NA	NA	NA	NA	NA	NA	NA	NA	NA	NA
ATP2B2	M	1	2	2	53.6463	0	24.6275	0.999331	0.990374	0.927464	0.920775	0.830497	0.618053	0.314158	0.121879	0.0852936	0.0668361	NA	NA	NA	NA	NA	NA	NA	NA	NA	NA
ATP2B3	G1_S	2	2	2	54.2455	0.169555	11.4544	0.999331	1.0399	1.046	1.10498	0.861784	0.735146	0.307464	0.0954681	0.0528153	0.0261747	0	0.0644221	0.110408	0.120164	0.0284887	0.0540401	0.0281036	0.00219731	0.00298166	0.00192189
ATP2B4	G1_S	3	12	7	54.6909	0.893596	16.9005	0.999331	1.00609	1.03406	0.953562	0.893732	0.711284	0.431089	0.149002	0.101399	0.0514747	0	0.0219768	0.0248039	0.0232873	0.028781	0.0396069	0.0181233	0.00406689	0.0023637	0.00217793
ATP2B4	M	3	12	7	54.8921	0.847247	16.9005	0.999331	0.986409	1.0188	0.968526	0.899031	0.733672	0.456444	0.154103	0.1008	0.0569982	0	0.0434367	0.0485746	0.0568975	0.0428732	0.0428289	0.0250685	0.0167235	0.0172324	0.00575405
ATP2C1	G1_S	3	21	16	54.1374	1.10306	16.0669	0.999331	1.00198	0.999145	0.938003	0.845517	0.672616	0.393467	0.134118	0.0795623	0.0510821	0	0.00886675	0.0107238	0.0290952	0.0361209	0.0382599	0.0209783	0.00126016	0.00487052	0.00469809
ATP2C1	M	3	18	13	54.2189	0.184175	16.0669	0.999331	0.96457	0.99209	0.91139	0.835089	0.660806	0.411097	0.136829	0.0561668	0.0417986	0	0.0161097	0.0187219	0.0132696	0.0147383	0.0129288	0.005933	0.0139438	0.00671228	0.00471866
ATP5A1	G1_S	3	43	38	59.8798	1.74502	26.7783	0.999331	1.03534	0.988293	0.972551	0.91168	0.808373	0.684911	0.554726	0.505378	0.095437	0	0.0232973	0.0157322	0.0175633	0.0294919	0.035995	0.0388448	0.00985708	0.062812	0.00913575
ATP5A1	M	3	37	36	58.8592	1.91735	26.7783	0.999331	1.03122	0.951642	0.910513	0.805443	0.716439	0.642608	0.540485	0.454955	0.108982	0	0.00311078	0.0166122	0.0109901	0.0154707	0.0254145	0.0182877	0.0305212	0.029441	0.00947924
ATP5B	G1_S	3	31	28	57.8849	1.87767	28.7598	0.999331	0.985227	0.93335	0.903199	0.830701	0.737431	0.581048	0.470177	0.378975	0.0919608	0	0.0067491	0.0215991	0.0314246	0.028186	0.0557287	0.0195463	0.0229482	0.0239022	0.00460007
ATP5B	M	3	23	20	58.7218	1.77584	28.7598	0.999331	1.02699	0.985972	0.932475	0.83423	0.726621	0.625544	0.532079	0.432369	0.118835	0	0.0182262	0.0224717	0.0200319	0.0220038	0.0283338	0.0154654	0.0301745	0.0178876	0.00870654
ATP5C1	G1_S	3	14	12	57.967	1.75945	23.405	0.999331	1.00409	0.995893	0.932517	0.829272	0.702253	0.624	0.521163	0.427804	0.0660416	0	0.0238104	0.0411785	0.0422236	0.0362007	0.0387649	0.0395526	0.0103776	0.019389	0.00683875
ATP5C1	M	3	13	9	56.4917	0.303281	23.405	0.999331	0.968178	0.932579	0.902224	0.771267	0.639627	0.549112	0.470723	0.337718	0.0497657	0	0.0170776	0.0257479	0.0236805	0.0195254	0.00830192	0.006442	0.0190242	0.0146808	0.00761844
ATP5D	G1_S	3	3	3	55.6931	1.92167	26.1981	0.999331	0.971978	0.993542	0.914364	0.78636	0.605823	0.499444	0.414951	0.291844	0.141183	0	0.0136691	0.0279056	0.0311989	0.0349172	0.0282735	0.039888	0.0247441	0.0156197	0.00835641
ATP5D	M	2	3	2	54.467	1.04798	26.1981	0.999331	1.08731	1.16992	1.02603	0.83634	0.582809	0.446225	0.330801	0.328135	0.151095	0	0.0100904	0.0348087	0.0381983	0.00161134	0.0104619	0.0643312	0.0636559	0.0155371	0.0227421
ATP5E	G1_S	3	4	2	53.1739	2.96472	NA	0.999331	0.919509	0.994936	0.879423	0.790216	0.535899	0.394436	0.283863	0.193642	0.0873245	0	0.0687634	0.0844406	0.0778466	0.0851722	0.0547833	0.0327086	0.0276586	0.0464755	0.0223418
ATP5E	M	2	3	3	51.7669	0.730425	NA	0.999331	0.964469	1.14263	1.04963	0.777182	0.365401	0.330211	0.250293	0.204111	0.0694154	0	0.0203883	0.126485	0.0849779	0.027069	0.0499063	0.0813895	0.102803	0.00290482	0.00655925
ATP5F1	G1_S	3	7	4	52.7812	8.34184	27.7469	0.999331	0.848384	0.890382	0.792723	0.621351	0.460364	0.326861	0.213158	0.122851	0.0401906	0	0.143082	0.135471	0.135751	0.148552	0.114753	0.0458091	0.00595045	0.00649686	0.00576862
ATP5F1	M	2	9	8	53.8276	2.14593	27.7469	0.999331	0.926954	0.998425	0.941024	0.666157	0.525511	0.461881	0.278856	0.179115	0.0313672	0	0.0869765	0.0161144	0.0653506	0.0913473	0.120536	0.0233933	0.0177305	0.0195425	0.00180748
ATP5H	G1_S	2	11	9	54.8577	1.65361	27.5662	0.999331	0.943491	0.884044	0.892682	0.785098	0.628776	0.492898	0.314098	0.148536	0.0524073	0	0.0532361	0.0539084	0.0486879	0.0559019	0.0594472	0.0800526	0.0306914	0.0219983	0.00376029
ATP5H	M	1	11	11	52.8663	0	27.5662	0.999331	1.03297	1.13225	1.00632	0.799867	0.484287	0.291075	0.152742	0.195224	0.0368403	NA	NA	NA	NA	NA	NA	NA	NA	NA	NA
ATP5J2	G1_S	1	6	6	52.9512	0	15.0789	0.999331	1.14197	0.982055	0.827244	0.656769	0.493988	0.381027	0.283299	0.158743	0.0927454	NA	NA	NA	NA	NA	NA	NA	NA	NA	NA
ATP5L	G1_S	3	4	3	55.0225	0.982415	25.6063	0.999331	1.02212	1.00003	0.940154	0.810392	0.59903	0.449577	0.345851	0.264883	0.0750935	0	0.069954	0.0134358	0.0200912	0.042606	0.0409451	0.0209857	0.0127173	0.0635129	0.0096907
ATP5L	M	2	5	4	52.8211	1.42784	25.6063	0.999331	0.950354	0.999397	0.985696	0.687863	0.467889	0.367731	0.228908	0.201786	0.0451191	0	0.117449	0.0428789	0.0042857	0.0346951	0.0911968	0.00884375	0.0577111	0.00283446	0.00990799
ATP5O	G1_S	3	13	3	53.3546	7.65145	25.8224	0.999331	0.830958	0.839354	0.81908	0.716735	0.571358	0.406314	0.315973	0.217163	0.0433596	0	0.0778605	0.0713531	0.118696	0.11798	0.137574	0.0727365	0.0262406	0.0155535	0.00585631
ATP5O	M	2	11	3	53.1748	2.45502	25.8224	0.999331	0.860803	0.845204	0.854639	0.655366	0.535322	0.455093	0.282949	0.188754	0.0195878	0	0.120025	0.05615	0.0528321	0.0939861	0.0986225	0.00350524	0.0314173	0.0222527	0.000329533
ATP5SL	G1_S	1	2	2	52.8524	0	5.88758	0.999331	1.10678	1.05688	0.897777	0.775375	0.503112	0.292706	0.173754	0.133784	0.0944234	NA	NA	NA	NA	NA	NA	NA	NA	NA	NA
ATP5SL	M	1	3	3	52.0179	0	5.88758	0.999331	0.970214	0.955206	0.905757	0.665803	0.426874	0.261681	0.131638	0.0563305	0.0382783	NA	NA	NA	NA	NA	NA	NA	NA	NA	NA
ATP6AP1	G1_S	3	5	4	53.3356	1.64863	0.99577	0.999331	0.974175	0.944925	0.931774	0.821534	0.588416	0.331767	0.174219	0.116242	0.0809675	0	0.0215265	0.0279538	0.0294679	0.0512107	0.0385977	0.0375543	0.0316695	0.0291887	0.0173998
ATP6AP1	M	3	7	4	54.2466	1.28611	0.99577	0.999331	1.0478	1.0061	0.937272	0.875407	0.611118	0.369233	0.204069	0.177199	0.173858	0	0.0400312	0.0473828	0.0419447	0.0530842	0.0479192	0.0288684	0.0307733	0.0211966	0.0336247
ATP6AP2	G1_S	3	11	7	53.2703	1.44958	NA	0.999331	1.00124	0.899258	0.89648	0.736509	0.550862	0.290233	0.158156	0.109059	0.0780443	0	0.0233197	0.0116534	0.0257816	0.0379228	0.0468174	0.025379	0.0188463	0.0124643	0.00732182
ATP6AP2	M	3	7	4	54.0968	0.5142	NA	0.999331	1.0314	1.06762	1.01573	0.821865	0.612657	0.410316	0.284786	0.187027	0.168586	0	0.028878	0.0452687	0.0676294	0.0292037	0.0107912	0.0167893	0.0159323	0.00758439	0.0145814
ATP6V0A1	G1_S	3	16	14	59.5031	0.57975	NA	0.999331	0.996707	0.997504	0.953285	0.876569	0.729955	0.652845	0.532758	0.504102	0.233782	0	0.00588733	0.0369867	0.0455532	0.0220597	0.0436587	0.0409763	0.0178758	0.0393418	0.00517475
ATP6V0A1	M	3	14	9	59.1297	1.38825	NA	0.999331	0.978846	0.945409	0.910409	0.821241	0.706567	0.610024	0.520101	0.416998	0.270581	0	0.035205	0.0176022	0.015756	0.0139634	0.00627685	0.00531769	0.0211127	0.0343045	0.0254578
ATP6V0A2	G1_S	3	9	6	55.7851	0.504375	NA	0.999331	1.03788	1.01267	0.909709	0.858626	0.638985	0.498189	0.374546	0.284345	0.0833534	0	0.0175566	0.0224859	0.0172588	0.0306694	0.0416648	0.00765297	0.00710584	0.0400873	0.00729999
ATP6V0A2	M	3	3	2	56.463	2.12671	NA	0.999331	0.98702	1.00217	0.979084	0.862289	0.698057	0.564484	0.423113	0.278299	0.088075	0	0.0474984	0.0312194	0.0452344	0.020132	0.0263159	0.0612266	0.0283553	0.0287717	0.0175617
ATP6V0A4	G1_S	3	3	2	56.0103	1.52931	NA	0.999331	1.01793	0.993638	0.940656	0.830986	0.631946	0.523165	0.401102	0.259294	0.0940612	0	0.0246114	0.0232006	0.00942343	0.0388835	0.0204923	0.00886385	0.0271276	0.0208771	0.0169494
ATP6V0A4	M	3	4	3	57.0029	1.26182	NA	0.999331	1.01691	1.01819	0.952443	0.900798	0.745523	0.619177	0.466321	0.235412	0.0426644	0	0.0149271	0.0354351	0.0320854	0.0232609	0.0177925	0.0207467	0.0539247	0.0273855	0.00501175
ATP6V0C	G1_S	1	2	2	55.2655	0	21.409	0.999331	0.985647	0.963533	0.836959	0.772067	0.538902	0.471324	0.440353	0.438201	0.237703	NA	NA	NA	NA	NA	NA	NA	NA	NA	NA
ATP6V0D1	G1_S	3	9	7	54.9616	1.17535	24.3109	0.999331	0.968229	0.952001	0.893879	0.719061	0.576316	0.48192	0.347227	0.222667	0.0747365	0	0.0200856	0.00772899	0.00600124	0.0387146	0.0142954	0.0223124	0.0284576	0.0171034	0.00806133
ATP6V0D1	M	3	9	7	56.0134	1.95446	24.3109	0.999331	0.960564	1.0279	0.952686	0.797906	0.648437	0.565574	0.388841	0.253447	0.0967512	0	0.0428531	0.0607076	0.0701636	0.0593659	0.0491919	0.0173598	0.0232162	0.0114922	0.00414022
ATP6V1A	G1_S	3	24	20	50.9271	0.351466	22.2582	0.999331	0.99008	0.950677	0.743673	0.579961	0.365832	0.263869	0.182619	0.1062	0.0484539	0	0.0150599	0.0116999	0.00451465	0.00770369	0.0135332	0.00942776	0.00238847	0.00149305	0.00172651
ATP6V1A	M	3	27	23	50.5847	0.479203	22.2582	0.999331	0.992244	0.927604	0.792775	0.561917	0.295179	0.18894	0.136017	0.0783287	0.0318329	0	0.0271999	0.0141386	0.0141762	0.0119326	0.0128469	0.00667413	0.0105467	0.00298946	0.00266115
ATP6V1B2	G1_S	3	24	19	54.4398	0.883542	22.2747	0.999331	1.00392	0.976981	0.924144	0.824181	0.60559	0.398279	0.277668	0.169448	0.0661634	0	0.0181619	0.0144528	0.0174945	0.0146893	0.0313337	0.0108903	0.00809103	0.00341695	0.0048147
ATP6V1B2	M	3	22	19	54.1673	0.781089	22.2747	0.999331	1.00561	0.989191	0.951122	0.864822	0.577422	0.36142	0.257306	0.140459	0.046786	0	0.00860147	0.019183	0.0245107	0.0205396	0.0211911	0.0133991	0.0148576	0.00226192	0.00186763
ATP6V1C1	G1_S	3	10	5	49.5715	2.67764	14.556	0.999331	0.992482	0.923989	0.796571	0.572881	0.300523	0.170582	0.0889529	0.06034	0.0371383	0	0.0318574	0.0406342	0.072773	0.0854136	0.0558992	0.0272992	0.00861098	0.00623517	0.00248717
ATP6V1C1	M	3	17	16	49.7663	0.923063	14.556	0.999331	0.958088	0.908289	0.801524	0.472141	0.190938	0.0921437	0.0474023	0.0279373	0.0218364	0	0.0323208	0.0246024	0.0311697	0.0266625	0.012362	0.00407647	0.00389206	0.00184532	0.00386693
ATP6V1D	G1_S	3	7	4	54.6644	1.22393	9.61486	0.999331	1.0036	1.1828	0.926589	0.853028	0.571819	0.435068	0.285973	0.323971	0.1122	0	0.0930709	0.130184	0.0257934	0.0712239	0.0424775	0.0156936	0.00776044	0.0172584	0.00271485
ATP6V1D	M	3	7	4	55.0469	2.69671	9.61486	0.999331	0.94336	0.965682	0.917984	0.797368	0.591718	0.4592	0.322683	0.166322	0.101222	0	0.0547735	0.0664789	0.0723912	0.0775769	0.0637716	0.0198342	0.0103981	0.0144925	0.0065289
ATP6V1E1	G1_S	3	9	7	51.62	5.07007	2.64794	0.999331	0.874707	0.869858	0.790688	0.614433	0.404846	0.203505	0.106225	0.0625452	0.0414335	0	0.0905774	0.0674922	0.0860812	0.1032	0.0763516	0.0310738	0.00499802	0.00364058	0.00469535
ATP6V1E1	M	3	12	8	52.2525	2.27172	2.64794	0.999331	0.962939	1.03809	0.954465	0.704049	0.435062	0.233857	0.108517	0.0660954	0.046992	0	0.0606666	0.0726737	0.0855553	0.0676832	0.0518828	0.0200386	0.0108072	0.00804919	0.00754143
ATP6V1F	G1_S	1	4	4	54.7679	0	11.6037	0.999331	1.03073	1.02389	0.963727	0.792731	0.602541	0.469067	0.319314	0.176387	0.131657	NA	NA	NA	NA	NA	NA	NA	NA	NA	NA
ATP6V1F	M	3	4	2	53.7512	2.11355	11.6037	0.999331	0.969348	1.11002	1.07332	0.915669	0.602849	0.387328	0.253078	0.170493	0.129165	0	0.0218939	0.028066	0.0730586	0.051703	0.077864	0.0380182	0.0275931	0.00794568	0.0173914
ATP6V1G1	G1_S	2	3	2	53.4471	1.17599	7.93563	0.999331	0.945837	0.952238	0.91727	0.780372	0.590933	0.350265	0.176518	0.0777506	0.0769743	0	0.110291	0.171545	0.0565751	0.0111672	0.120628	0.0434539	0.000371304	0.00276944	0.0153366
ATP6V1G1	M	1	2	2	51.5865	0	7.93563	0.999331	0.961235	1.06422	0.881616	0.75143	0.333639	0.171096	0.0861351	0.0954467	0.0627109	NA	NA	NA	NA	NA	NA	NA	NA	NA	NA
ATP6V1H	G1_S	3	6	3	51.921	0.658797	11.7182	0.999331	0.98535	0.962548	0.873933	0.661359	0.468842	0.240806	0.114014	0.0747431	0.0488577	0	0.0149481	0.0327271	0.0126316	0.00960071	0.015369	0.0248775	0.00606289	0.00215706	0.00850584
ATP6V1H	M	3	7	6	50.6476	1.20642	11.7182	0.999331	0.988391	0.92763	0.844121	0.600562	0.361273	0.15654	0.0700694	0.0411476	0.0307062	0	0.0121312	0.0281449	0.0242711	0.0421334	0.0169022	0.0166121	0.0143272	0.00942061	0.00383003
ATP7A	G1_S	3	9	4	51.6802	1.11375	NA	0.999331	0.992948	0.976891	0.897991	0.688618	0.366817	0.199189	0.120776	0.0874713	0.0537274	0	0.0234137	0.0311259	0.0112019	0.0331442	0.0315196	0.012539	0.0114273	0.0123427	0.00854088
ATP7A	M	3	12	5	51.1406	0.287057	NA	0.999331	1.02653	0.999216	0.895612	0.656459	0.322796	0.157197	0.10338	0.0674962	0.0462785	0	0.0338718	0.0170311	0.00959667	0.00904031	0.00674781	0.00923339	0.0088571	0.00367469	0.00428784
ATP9A	G1_S	3	6	2	57.3835	2.02822	NA	0.999331	1.00476	1.06554	0.951111	0.931487	0.709702	0.554296	0.43553	0.386626	0.247932	0	0.0433388	0.0910232	0.0222051	0.107746	0.0134369	0.0214824	0.0214931	0.057711	0.0237395
ATP9A	M	1	4	4	58.3641	0	NA	0.999331	0.972232	0.954826	0.857741	0.824027	0.703097	0.572997	0.47685	0.410203	0.417573	NA	NA	NA	NA	NA	NA	NA	NA	NA	NA
ATPAF1	G1_S	3	8	6	51.4324	0.559799	20.0489	0.999331	0.952603	0.939784	0.886419	0.636903	0.391889	0.177928	0.0776026	0.0423926	0.0273716	0	0.0402844	0.0299411	0.0275923	0.0111621	0.00982838	0.010599	0.00761752	0.00315175	0.00343781
ATPAF1	M	3	9	5	51.4713	0.238725	20.0489	0.999331	1.02004	0.953264	0.879344	0.675507	0.383309	0.168318	0.094267	0.0552815	0.0426976	0	0.0273758	0.0304138	0.00395712	0.00486256	0.0122302	0.0235401	0.0220375	0.0174789	0.0177289
ATPAF2	G1_S	3	3	2	56.8125	4.93707	35.2475	0.999331	1.03146	1.12387	1.0012	0.856538	0.697281	0.586008	0.415046	0.211843	0.0477859	0	0.0602863	0.0646521	0.100823	0.0359047	0.126022	0.092204	0.0624195	0.0298954	0.0124942
ATPAF2	M	2	3	2	56.0026	0.334823	35.2475	0.999331	0.941236	1.02811	0.952932	0.891902	0.736606	0.529841	0.343069	0.14555	0.0399267	0	0.00218456	0.0680371	0.0296524	0.010949	0.0276634	0.0152195	0.023921	0.0200262	0.00356081
ATPIF1	G1_S	1	2	2	56.7552	0	19.7197	0.999331	0.975369	0.9818	0.996804	0.904657	0.704245	0.656064	0.411338	0.143457	0.237438	NA	NA	NA	NA	NA	NA	NA	NA	NA	NA
ATPIF1	M	1	5	5	56.903	0	19.7197	0.999331	1.20135	1.279	1.35227	1.15117	0.953408	0.733818	0.281925	0.151063	0.134154	NA	NA	NA	NA	NA	NA	NA	NA	NA	NA
ATR	G1_S	3	14	8	50.688	0.72775	20.7362	0.999331	1.02837	0.983823	0.850856	0.560718	0.290745	0.180711	0.124506	0.0858558	0.0569318	0	0.0251275	0.0467098	0.0370301	0.0309618	0.00639961	0.0192975	0.0183979	0.0131306	0.0103156
ATR	M	3	22	11	50.5215	0.661967	20.7362	0.999331	0.983114	0.963518	0.873775	0.604381	0.239117	0.117737	0.0717461	0.0435477	0.0341803	0	0.0247106	0.00833527	0.0205199	0.0205765	0.016679	0.00938941	0.00611568	0.00440316	0.00200074
ATRAID	G1_S	2	2	2	53.8885	0.744413	NA	0.999331	0.880804	0.889936	0.90493	0.706836	0.557737	0.439233	0.349374	0.314182	0.286448	0	0.0175873	0.0594158	0.0950473	0.00371945	0.0122582	0.0202953	0.0119117	0.0771847	0.0557301
ATRAID	M	1	2	2	54.825	0	NA	0.999331	1.00485	0.927687	0.953925	0.834183	0.684717	0.442345	0.304371	0.294573	0.300323	NA	NA	NA	NA	NA	NA	NA	NA	NA	NA
ATRIP	G1_S	2	3	2	50.9202	2.23798	10.6592	0.999331	0.934107	0.937347	0.819144	0.599594	0.345309	0.205307	0.0764404	0.054715	0.0317859	0	0.00242603	0.0199702	0.0265718	0.109775	0.0975921	0.0536545	0.0181917	0.015529	0.00632227
ATRIP	M	3	5	3	51.5212	1.1329	10.6592	0.999331	1.01759	0.950314	0.857647	0.658815	0.361643	0.191594	0.0958759	0.0625728	0.0485074	0	0.0562784	0.0200878	0.0201473	0.0194168	0.0360795	0.04056	0.0132439	0.00593614	0.00987198
ATRX	G1_S	2	4	2	49.2314	0.660677	12.5891	0.999331	1.039	0.9356	0.650363	0.44597	0.304637	0.208655	0.120409	0.0927218	0.0714937	0	0.132125	0.116258	0.0404967	0.00815148	0.0265663	0.0310842	0.00530822	0.0312933	0.0295534
ATRX	M	3	14	9	51.3785	0.238313	12.5891	0.999331	0.984573	1.0116	1.04277	0.703365	0.309364	0.165897	0.10502	0.0779751	0.071339	0	0.0341181	0.0231633	0.0115265	0.0146863	0.00942285	0.00550224	0.00908542	0.0083671	0.00854085
ATXN10	G1_S	3	15	11	51.8691	1.64427	9.58343	0.999331	0.973662	0.988376	0.91916	0.789719	0.399463	0.151916	0.100923	0.061798	0.04015	0	0.0311818	0.0623391	0.0849014	0.0933287	0.0236761	0.00825124	0.00663998	0.00764607	0.00505126
ATXN10	M	3	18	17	51.0774	1.11477	9.58343	0.999331	0.968215	0.924733	0.854702	0.681512	0.357956	0.0944676	0.0575495	0.0378214	0.0279684	0	0.0163909	0.0221949	0.0419635	0.0329375	0.0223936	0.00262788	0.00419217	0.00218832	0.00302807
ATXN2	G1_S	3	11	7	52.4825	0.522797	NA	0.999331	0.960387	0.973675	0.887871	0.819891	0.440645	0.217385	0.119649	0.0713385	0.0444116	0	0.0516654	0.031766	0.0477196	0.00489752	0.0158117	0.00999006	0.0186273	0.0123528	0.00595551
ATXN2	M	3	12	9	51.8998	0.416142	NA	0.999331	0.978677	0.994365	0.93476	0.718424	0.396717	0.152679	0.0572826	0.0381155	0.030674	0	0.0188159	0.0259273	0.0407658	0.00702092	0.00917677	0.00498583	0.00488293	0.00353238	0.00179861
ATXN2L	G1_S	3	18	13	52.3301	2.61469	18.039	0.999331	0.922049	0.909858	0.860111	0.717317	0.473995	0.241343	0.112823	0.0623748	0.0549533	0	0.0831938	0.054356	0.074483	0.0445311	0.041319	0.0238361	0.0150204	0.00362986	0.00553996
ATXN2L	M	3	23	17	53.1586	0.440938	18.039	0.999331	0.992779	1.03304	1.01231	0.807991	0.543182	0.311619	0.0916196	0.0490481	0.0437853	0	0.0162631	0.00245393	0.0359379	0.020167	0.0146857	0.0098412	0.00166311	0.00361128	0.00200334
AUH	G1_S	2	8	3	51.6154	0.266837	11.0091	0.999331	0.996243	0.971853	0.923223	0.731588	0.335997	0.170715	0.101316	0.0774458	0.0344892	0	0.0374705	0.000997792	0.00202544	0.048979	0.051691	0.0436993	0.0143986	0.0148781	0.00805165
AUH	M	3	6	3	51.6419	0.131735	11.0091	0.999331	0.926086	0.893707	0.902574	0.771193	0.335126	0.12403	0.0748056	0.0436393	0.0420532	0	0.0319697	0.0366162	0.0108529	0.0109199	0.00445578	0.0133976	0.0173721	0.00866323	0.00993939
AUP1	G1_S	3	8	5	50.8993	0.629284	19.5483	0.999331	0.999316	0.987763	0.940104	0.617669	0.284246	0.159706	0.104282	0.0783171	0.0413695	0	0.0365195	0.0556795	0.0384559	0.022374	0.0216588	0.0138289	0.0106456	0.0108903	0.00596909
AUP1	M	3	10	9	50.6107	0.8853	19.5483	0.999331	0.99034	0.958381	0.90599	0.616376	0.231558	0.103468	0.070221	0.038164	0.0289069	0	0.0227669	0.00371248	0.0247429	0.0355469	0.0207361	0.0202668	0.0152034	0.00967473	0.0047825
AURKA	G1_S	3	6	2	50.0466	2.07826	19.3941	0.999331	1.01337	0.949338	0.855583	0.571371	0.327885	0.160283	0.109926	0.0831999	0.0655562	0	0.0215873	0.0375316	0.0412517	0.0602432	0.061507	0.0413116	0.0228221	0.0159297	0.0128446
AURKA	M	3	13	7	50.8225	0.829738	19.3941	0.999331	0.973429	0.897003	0.839106	0.600401	0.315615	0.124886	0.0670642	0.0468193	0.0345749	0	0.0215588	0.0289443	0.0311667	0.0236581	0.00872243	0.00538373	0.00620431	0.00364188	0.00771719
AVEN	G1_S	1	2	2	52.9408	0	NA	0.999331	0.984042	0.926049	1.0349	0.890064	0.497328	0.281106	0.229227	0.220319	0.137987	NA	NA	NA	NA	NA	NA	NA	NA	NA	NA
AVEN	M	3	3	3	52.5693	1.66914	NA	0.999331	1.00202	1.03505	1.03707	0.789386	0.424571	0.193698	0.150535	0.139369	0.145936	0	0.0282291	0.0583607	0.0710833	0.0688545	0.0528784	0.0148722	0.00659615	0.0067671	0.0052468
AVL9	G1_S	3	6	4	54.3001	0.7069	NA	0.999331	1.29426	0.988894	1.0441	0.837694	0.685078	0.403199	0.166637	0.0815901	0.0637096	0	0.142575	0.029348	0.0248887	0.0233839	0.0202186	0.024964	0.00267381	0.00753932	0.013665
AVL9	M	3	6	4	54.1358	1.31975	NA	0.999331	1.01895	0.971186	0.922066	0.806872	0.611975	0.351489	0.129914	0.0437138	0.0282672	0	0.0210132	0.0249868	0.0104911	0.0280838	0.0515089	0.0235398	0.0045234	0.00414762	0.00152145
B2M	G1_S	3	5	4	55.3571	1.88306	4.86451	0.999331	0.951137	1.02776	0.903716	0.851335	0.633708	0.451638	0.321773	0.232451	0.169634	0	0.0673132	0.0514942	0.0536353	0.0358562	0.0590398	0.0358095	0.014304	0.033664	0.0300236
B2M	M	3	5	4	54.8012	4.517	4.86451	0.999331	1.14171	1.27387	1.27123	0.986159	0.640061	0.538578	0.42459	0.287463	0.228211	0	0.00965833	0.112668	0.052709	0.0507617	0.105729	0.0626651	0.075842	0.0720374	0.0137412
B4DLN1	G1_S	1	8	8	56.4248	0	NA	0.999331	0.996881	0.967523	0.880227	0.814035	0.592429	0.514434	0.429762	0.499464	0.24316	NA	NA	NA	NA	NA	NA	NA	NA	NA	NA
B4DLN1	M	1	6	6	56.4248	0	NA	0.999331	1.04173	1.03835	1.00924	0.798193	0.647301	0.556056	0.46746	0.414193	0.387934	NA	NA	NA	NA	NA	NA	NA	NA	NA	NA
B4GALT1	G1_S	3	6	4	53.0885	1.02381	NA	0.999331	1.00092	1.00671	0.932343	0.806272	0.575283	0.323985	0.156371	0.0873541	0.0595678	0	0.014105	0.0297811	0.0499241	0.0533216	0.0328931	0.0150354	0.00651848	0.00524725	0.00699556
B4GALT1	M	3	5	4	53.9997	0.311983	NA	0.999331	1.05718	1.08069	1.00239	0.839802	0.596833	0.372132	0.226574	0.124211	0.0919836	0	0.0461562	0.0325028	0.020959	0.00812469	0.000589652	0.0184683	0.0123241	0.0124024	0.00824219
B4GAT1	G1_S	3	4	3	53.7493	0.282631	NA	0.999331	1.01691	0.988906	0.935349	0.819922	0.605898	0.361414	0.158898	0.104668	0.0726929	0	0.0245339	0.0305665	0.0213659	0.00152468	0.00993339	0.00606633	0.00290195	0.00229041	0.00771244
B4GAT1	M	1	2	2	54.1438	0	NA	0.999331	1.06224	0.851262	0.914058	0.801868	0.69533	0.352513	0.164228	0.0926909	0.0624996	NA	NA	NA	NA	NA	NA	NA	NA	NA	NA
BABAM1	G1_S	3	6	2	54.6621	1.36076	NA	0.999331	0.980176	1.02092	0.887584	0.750408	0.565306	0.452344	0.355716	0.241565	0.0776815	0	0.0403708	0.0561871	0.0164216	0.0153592	0.0126288	0.0289094	0.0234374	0.0282802	0.00294398
BABAM1	M	3	8	5	56.1438	0.480448	NA	0.999331	1.01678	0.999491	0.943575	0.804753	0.674618	0.531046	0.419815	0.279469	0.0938993	0	0.0276772	0.0349554	0.0408718	0.0213486	0.0121438	0.00462607	0.019064	0.00324664	0.00413935
BACH1	G1_S	1	2	2	53.5673	0	NA	0.999331	1.04133	1.02827	0.956024	0.732913	0.567973	0.366344	0.247891	0.171244	0.116613	NA	NA	NA	NA	NA	NA	NA	NA	NA	NA
BACH1	M	2	3	2	53.1467	0.298015	NA	0.999331	1.06445	0.934698	0.981673	0.749603	0.538441	0.347978	0.216976	0.18452	0.193214	0	0.0755874	0.0627063	0.000305297	0.0025378	0.0293683	0.00588756	0.0128478	0.00339524	0.00676406
BAG1	G1_S	3	9	5	54.3139	0.268153	18.7893	0.999331	1.0048	1.00077	0.932303	0.829584	0.642407	0.392959	0.21736	0.145132	0.105761	0	0.0216991	0.0222758	0.0176801	0.014323	0.0135056	0.00381453	0.00799343	0.00730166	0.0105143
BAG1	M	3	9	7	53.682	0.240399	18.7893	0.999331	0.971868	1.00079	0.936991	0.792005	0.589555	0.352177	0.174064	0.0998732	0.106794	0	0.0213462	0.016657	0.020643	0.0186148	0.0111959	0.00493466	0.0081973	0.00458016	0.00761895
BAG2	G1_S	3	11	9	50.8819	2.88615	23.6428	0.999331	0.864434	0.906194	0.775639	0.554631	0.329438	0.198494	0.0925021	0.0615195	0.0337652	0	0.0747235	0.0359976	0.046478	0.0741685	0.0385076	0.0195468	0.0111499	0.00687887	0.00335006
BAG2	M	3	14	11	50.906	1.46139	23.6428	0.999331	0.925179	0.97081	0.906828	0.573852	0.32477	0.174368	0.0539047	0.0365353	0.0264321	0	0.0287933	0.0308514	0.0713016	0.0446152	0.0231069	0.00807052	0.00150478	0.00268085	0.00186947
BAG3	G1_S	2	11	10	53.6333	0.9082	15.4267	0.999331	0.989941	0.953739	0.931211	0.731549	0.552401	0.411545	0.266249	0.243349	0.352292	0	0.0787214	0.0901763	0.0983283	0.0498314	0.0287895	0.0376211	0.0423941	0.0876529	0.0994034
BAG3	M	1	11	11	53.1191	0	15.4267	0.999331	1.14327	1.34086	1.06181	0.856248	0.549742	0.348446	0.246718	0.421557	0.653903	NA	NA	NA	NA	NA	NA	NA	NA	NA	NA
BAG5	G1_S	3	8	4	49.6339	0.612228	18.311	0.999331	0.933891	0.924955	0.760313	0.472739	0.255547	0.132263	0.063633	0.043094	0.0240761	0	0.0159358	0.0357772	0.0129432	0.0242762	0.0443456	0.0193134	0.0064077	0.00242361	0.0037976
BAG5	M	3	8	5	50.391	0.79575	18.311	0.999331	0.960717	0.870989	0.810967	0.569546	0.328887	0.147364	0.0757245	0.0577684	0.0580594	0	0.00956527	0.0167487	0.0446354	0.0209753	0.013226	0.01821	0.0158204	0.0185177	0.0164313
BAG6	G1_S	3	16	10	50.9917	1.02675	NA	0.999331	1.00322	0.91699	0.856341	0.606842	0.344396	0.171039	0.105498	0.0735133	0.0463515	0	0.0392713	0.0409016	0.0330438	0.0266269	0.0141388	0.00893291	0.00439346	0.00862348	0.00194016
BAG6	M	3	21	20	51.0948	0.332443	NA	0.999331	0.995852	0.932189	0.892358	0.670324	0.326499	0.131368	0.0769565	0.0523129	0.0461145	0	0.0148083	0.0091471	0.0048548	0.0153571	0.00665616	0.00914731	0.00885696	0.00408131	0.00455115
BAIAP2	G1_S	3	11	8	50.5546	5.59146	NA	0.999331	0.828351	0.811725	0.705764	0.482901	0.284162	0.160442	0.108171	0.075711	0.0543271	0	0.130193	0.10145	0.110823	0.079942	0.055303	0.0312795	0.0134299	0.00770245	0.00676098
BAIAP2	M	3	15	12	51.2197	1.7021	NA	0.999331	0.985659	0.986596	0.894941	0.60065	0.286026	0.13802	0.0694335	0.0477129	0.024338	0	0.0659527	0.0781045	0.0580481	0.0514191	0.0356952	0.017273	0.00980479	0.010364	0.00297169
BAIAP2L1	G1_S	3	25	12	52.7397	1.3428	10.9442	0.999331	0.989036	0.972599	0.902212	0.704569	0.514639	0.320353	0.176747	0.0913059	0.0418439	0	0.0131897	0.0135475	0.025563	0.0410239	0.0284775	0.0120625	0.00947484	0.00999123	0.00430858
BAIAP2L1	M	3	17	16	54.0637	1.03663	10.9442	0.999331	0.97635	0.925233	0.904575	0.798909	0.588976	0.40232	0.222535	0.0927943	0.0377849	0	0.0416444	0.0394825	0.0228431	0.0250544	0.0120266	0.0140749	0.0169742	0.0099181	0.0062897
BAK1	M	3	2	2	55.6798	4.81191	22.4496	0.999331	1.01879	0.961003	0.897592	0.675407	0.613712	0.496388	0.37993	0.289812	0.274295	0	0.0564663	0.0693175	0.0310531	0.026066	0.0650056	0.0535829	0.0647217	0.0211157	0.0209798
BANF1	M	1	4	4	52.2235	0	25.4991	0.999331	0.967056	0.882091	1.00848	0.803009	0.413968	0.151605	0.0472325	0.0391558	0.0377392	NA	NA	NA	NA	NA	NA	NA	NA	NA	NA
BASP1	G1_S	1	9	9	48.1974	0	20.6419	0.999331	0.705699	0.63351	0.529155	0.503435	0.410475	0.534398	0.443098	0.316876	0.439752	NA	NA	NA	NA	NA	NA	NA	NA	NA	NA
BAT3	G1_S	3	16	10	50.9917	1.02675	11.653	0.999331	1.00322	0.91699	0.856341	0.606842	0.344396	0.171039	0.105498	0.0735133	0.0463515	0	0.0392713	0.0409016	0.0330438	0.0266269	0.0141388	0.00893291	0.00439346	0.00862348	0.00194016
BAT3	M	3	21	20	51.0948	0.332443	11.653	0.999331	0.995852	0.932189	0.892358	0.670324	0.326499	0.131368	0.0769565	0.0523129	0.0461145	0	0.0148083	0.0091471	0.0048548	0.0153571	0.00665616	0.00914731	0.00885696	0.00408131	0.00455115
BAX	G1_S	3	4	3	54.9545	1.77919	27.813	0.999331	1.0094	0.994943	0.927082	0.802869	0.633184	0.488075	0.345427	0.252489	0.183554	0	0.015511	0.0267925	0.0140562	0.0258082	0.0337631	0.0309225	0.0169648	0.00787985	0.00475503
BAX	M	3	4	2	54.6963	2.66871	27.813	0.999331	1.02484	1.01454	0.936768	0.818614	0.579125	0.442013	0.350366	0.263962	0.190667	0	0.032395	0.0490624	0.0101428	0.0265415	0.0415177	0.048898	0.0531723	0.0302705	0.0410154
BAZ1A	G1_S	3	9	4	45.9406	2.33529	13.3362	0.999331	1.01803	0.617844	0.37163	0.264451	0.198322	0.134772	0.0989628	0.073545	0.0459567	0	0.0726085	0.0676837	0.045181	0.0243952	0.00856718	0.0034292	0.00241217	0.00359024	0.00349341
BAZ1A	M	3	11	9	48.9636	0.331847	13.3362	0.999331	1.00322	0.853223	0.706984	0.44242	0.17535	0.0878549	0.0560387	0.040045	0.0322482	0	0.0254531	0.015267	0.0128081	0.00904823	0.00432163	0.00817401	0.00765554	0.00389754	0.00184033
BAZ1B	G1_S	3	8	4	50.713	4.1556	17.1467	0.999331	0.943568	0.931816	0.758146	0.602275	0.414443	0.244554	0.150581	0.107697	0.0605768	0	0.0729091	0.0768052	0.0650754	0.090444	0.0663038	0.0370657	0.0248566	0.018022	0.00843174
BAZ1B	M	3	14	10	50.9977	0.0985701	17.1467	0.999331	0.940832	1.01137	0.992153	0.639838	0.29445	0.149491	0.109965	0.0694607	0.0651151	0	0.0145567	0.0345281	0.0584058	0.00724569	0.0201084	0.00976084	0.00822016	0.00660631	0.0080341
BAZ2A	G1_S	1	2	2	48.3486	0	NA	0.999331	1.39553	0.837458	0.638899	0.365363	0.183582	0.104307	0.0622603	0.0526046	0.0287827	NA	NA	NA	NA	NA	NA	NA	NA	NA	NA
BAZ2A	M	3	5	2	49.6061	1.22153	NA	0.999331	1.0022	0.913875	0.789296	0.530893	0.245175	0.123736	0.0767298	0.0490796	0.0401983	0	0.0322581	0.0228268	0.0335401	0.0463705	0.0368968	0.0176316	0.00843926	0.00558882	0.00508299
BBX	G1_S	2	4	2	47.4277	0.215109	NA	0.999331	0.939405	0.787286	0.502057	0.341644	0.23502	0.175254	0.107827	0.0853042	0.0759384	0	0.000308946	0.0338637	0.0100524	0.0188718	0.0131882	0.00239495	0.00893322	0.00458022	0.00361948
BBX	M	3	4	2	50.0237	0.701053	NA	0.999331	0.984663	0.900261	0.792408	0.544785	0.243961	0.115987	0.0659523	0.0403371	0.0411429	0	0.0375163	0.0139199	0.0115039	0.0300632	0.0118705	0.00558634	0.00676056	0.00349435	0.00706541
BCAP29	G1_S	2	2	2	55.2613	2.17316	NA	0.999331	0.904327	1.02859	0.9518	0.892507	0.592807	0.487315	0.3742	0.307517	0.221131	0	0.0736421	0.0771258	0.0106483	0.00381032	0.0419758	0.0543595	0.049747	0.031544	0.0560553
BCAP29	M	1	2	2	52.5699	0	NA	0.999331	1.00624	0.916328	0.785182	0.586358	0.475353	0.432311	0.379404	0.242595	0.239749	NA	NA	NA	NA	NA	NA	NA	NA	NA	NA
BCAP31	G1_S	3	16	11	55.4698	3.61962	17.5492	0.999331	0.88925	0.925618	0.89162	0.805813	0.656549	0.544223	0.399669	0.346634	0.28104	0	0.0917535	0.0870828	0.0555923	0.065636	0.0812213	0.0452663	0.0215621	0.0311187	0.00718663
BCAP31	M	3	13	7	55.49	7.97222	17.5492	0.999331	0.999946	0.872952	0.816289	0.628084	0.55995	0.560863	0.463855	0.335292	0.33388	0	0.0264075	0.0258058	0.0576216	0.0664944	0.0832804	0.0702296	0.0692946	0.0198611	0.0264911
BCAR1	G1_S	3	9	6	49.0507	1.78495	NA	0.999331	0.957689	0.852538	0.626514	0.453265	0.269011	0.164981	0.102884	0.0830617	0.0517752	0	0.0111867	0.0462145	0.0420122	0.0268934	0.0192242	0.0166444	0.0112434	0.00695508	0.00206225
BCAR1	M	3	10	9	49.3817	0.9613	NA	0.999331	1.00621	0.914422	0.742644	0.469608	0.210997	0.112649	0.0710997	0.0537132	0.0441389	0	0.00391312	0.015016	0.0164706	0.0309128	0.0240703	0.0177149	0.0104609	0.010801	0.00663302
BCAR3	G1_S	2	3	2	46.3014	0.760608	NA	0.999331	0.922635	0.714633	0.431794	0.252677	0.133943	0.0792992	0.0506623	0.0448489	0.0350457	0	0.00288939	0.0403	0.0208652	0.0320251	0.0152468	0.000155752	0.00358644	0.00564211	0.0054887
BCAR3	M	3	6	5	50.1299	1.22619	NA	0.999331	1.10439	0.945085	0.772541	0.508416	0.263182	0.132972	0.0843727	0.0696272	0.0507991	0	0.0389787	0.0506297	0.0282954	0.0407779	0.0157204	0.0104107	0.00897845	0.00767553	0.00775907
BCAS2	G1_S	3	3	2	50.4248	6.62985	18.8976	0.999331	0.88907	0.843281	0.725655	0.507173	0.291915	0.169579	0.0958237	0.0509409	0.0334427	0	0.15328	0.0978459	0.142265	0.114394	0.0632443	0.0347785	0.0141223	0.013721	0.00668518
BCAS2	M	3	5	2	50.2711	0.575877	18.8976	0.999331	0.937628	0.991048	0.955718	0.541895	0.200904	0.0918544	0.0520684	0.0346231	0.0310911	0	0.0390878	0.0265005	0.0464367	0.0292063	0.0129779	0.0144042	0.00792116	0.00705368	0.00444644
BCAS3	G1_S	1	3	3	52.9036	0	NA	0.999331	1.08083	1.02857	0.963907	0.880182	0.480859	0.25341	0.144468	0.0909004	0.0794364	NA	NA	NA	NA	NA	NA	NA	NA	NA	NA
BCAS3	M	1	5	5	52.2464	0	NA	0.999331	0.998455	1.00671	0.883553	0.794582	0.446678	0.157529	0.0981765	0.0596293	0.0521523	NA	NA	NA	NA	NA	NA	NA	NA	NA	NA
BCAT2	G1_S	3	3	2	55.4064	4.75429	24.8419	0.999331	1.00951	1.02608	0.968321	0.851606	0.712009	0.55531	0.391637	0.220544	0.0953703	0	0.0163368	0.0115928	0.041693	0.063966	0.100437	0.0842127	0.0795833	0.0524294	0.00932404
BCAT2	M	3	10	6	55.1183	0.792577	24.8419	0.999331	1.00245	0.999507	0.953325	0.868669	0.66172	0.488097	0.317421	0.190938	0.0995228	0	0.0283471	0.0250165	0.00630282	0.032868	0.0210073	0.0169884	0.0398516	0.00684466	0.00955738
BCCIP	G1_S	3	9	5	50.7694	0.822251	22.4882	0.999331	0.936603	0.915085	0.835967	0.630631	0.280528	0.113051	0.0687179	0.0439244	0.0284135	0	0.0389442	0.0335877	0.0561428	0.0387341	0.0209226	0.00752166	0.0066688	0.00379944	0.00246055
BCCIP	M	3	11	8	51.0994	0.526655	22.4882	0.999331	1.0131	1.03429	0.977395	0.714495	0.272204	0.099162	0.0614654	0.0415431	0.0325576	0	0.0292571	0.0282231	0.0393787	0.025413	0.0147435	0.0106461	0.00867462	0.00664715	0.00225732
BCKDHA	G1_S	3	8	6	52.249	0.350476	NA	0.999331	0.98655	0.964894	0.898098	0.726878	0.489614	0.209116	0.115765	0.0708423	0.0462281	0	0.00478564	0.0160279	0.00972904	0.0142833	0.00689561	0.00667137	0.00603441	0.00520313	0.00272722
BCKDHA	M	3	9	6	52.1619	0.57514	NA	0.999331	1.01413	0.953963	0.887051	0.730072	0.44741	0.151922	0.0747868	0.0482225	0.048834	0	0.0168846	0.0126538	0.0167793	0.00473105	0.0283976	0.0137819	0.0105873	0.0017218	0.00527671
BCKDHB	G1_S	3	7	5	52.5579	0.422737	NA	0.999331	0.983859	0.941492	0.908228	0.772226	0.501171	0.212944	0.104707	0.0581858	0.0378313	0	0.021179	0.0303329	0.0202333	0.0098511	0.00929257	0.00669113	0.0119813	0.0101088	0.00879334
BCKDHB	M	3	7	6	52.0061	0.479051	NA	0.999331	0.983576	0.95758	0.887139	0.734954	0.436149	0.134767	0.0561568	0.0326061	0.0248151	0	0.01997	0.0178585	0.00601803	0.0178713	0.013945	0.00980847	0.00805058	0.00395261	0.0025355
BCKDK	G1_S	1	2	2	52.342	0	13.9987	0.999331	0.927507	0.885556	0.803485	0.66812	0.487106	0.352338	0.203198	0.0539997	0.0396522	NA	NA	NA	NA	NA	NA	NA	NA	NA	NA
BCKDK	M	1	2	2	53.3534	0	13.9987	0.999331	0.921549	0.879839	0.828206	0.740249	0.565152	0.41184	0.231529	0.0188719	0.0177903	NA	NA	NA	NA	NA	NA	NA	NA	NA	NA
BCL10	G1_S	3	5	2	49.8069	3.36737	6.39438	0.999331	0.876174	0.882099	0.756586	0.436124	0.224891	0.123701	0.086968	0.0721124	0.0528586	0	0.132069	0.0800686	0.0996593	0.0374486	0.0148988	0.0162013	0.00863254	0.00549295	0.00436557
BCL10	M	3	6	3	50.5268	0.44538	6.39438	0.999331	1.02993	1.14469	0.984254	0.563639	0.236718	0.114575	0.0753609	0.0534672	0.0541358	0	0.00829731	0.0326063	0.0632277	0.016973	0.0208051	0.0116352	0.00569333	0.00720697	0.0027218
BCL2L13	G1_S	3	8	6	53.9089	0.410018	NA	0.999331	0.970663	1.00884	0.965737	0.880868	0.64339	0.323124	0.146664	0.0926751	0.0747142	0	0.00712786	0.0442532	0.03458	0.0259007	0.0286776	0.00871641	0.011685	0.00988454	0.00965016
BCL2L13	M	3	7	7	54.0757	0.836698	NA	0.999331	1.07929	1.05541	1.01832	0.916859	0.649375	0.31126	0.134158	0.098999	0.0888166	0	0.0278955	0.0341358	0.0315038	0.0199324	0.0428572	0.0280015	0.0374056	0.0323147	0.0247915
BCL9L	G1_S	3	6	3	55.6882	4.55425	NA	0.999331	0.974906	0.9461	0.912722	0.776025	0.576032	0.450619	0.32165	0.293684	0.311964	0	0.0505524	0.0476546	0.0925274	0.0637099	0.0836049	0.0773623	0.0553054	0.0288656	0.037187
BCL9L	M	2	3	2	54.4035	0.756152	NA	0.999331	1.03968	1.15608	1.12608	0.970324	0.632797	0.439522	0.348815	0.25047	0.266312	0	0.034362	0.0215364	0.119387	0.0886343	0.0362438	0.0393056	0.0193193	0.00176095	0.0148766
BCLAF1	G1_S	3	13	8	50.9566	1.85207	25.6092	0.999331	1.04361	0.938503	0.72414	0.589477	0.461515	0.29911	0.179376	0.0992633	0.0843911	0	0.0727726	0.0786631	0.0531044	0.0280728	0.0269912	0.0209381	0.0157394	0.0146639	0.012968
BCLAF1	M	3	13	10	51.5793	2.08618	25.6092	0.999331	0.915515	0.861208	0.822519	0.621248	0.358126	0.21747	0.134716	0.0850192	0.0671134	0	0.01885	0.0366981	0.0610721	0.0417578	0.0316575	0.0290772	0.0265406	0.0100564	0.0087177
BCOR	G1_S	3	4	4	47.5577	1.95532	NA	0.999331	0.977258	0.750581	0.484875	0.309904	0.206144	0.130318	0.0844761	0.0487395	0.0350422	0	0.0339924	0.0501426	0.041799	0.0435185	0.0264576	0.0180385	0.00951812	0.0110955	0.00594082
BCOR	M	3	7	5	50.0612	1.73462	NA	0.999331	1.04988	0.957535	0.819239	0.57803	0.268921	0.145638	0.0895808	0.0541373	0.0425429	0	0.0634533	0.0384487	0.064409	0.0541331	0.0279141	0.0267232	0.0188088	0.00678304	0.00509028
BCR	G1_S	1	3	3	49.0414	0	NA	0.999331	0.890331	0.775476	0.619171	0.513043	0.302906	0.171275	0.116323	0.069513	0.0415488	NA	NA	NA	NA	NA	NA	NA	NA	NA	NA
BCR	M	2	6	4	49.232	0.127022	NA	0.999331	0.983703	0.904259	0.716236	0.477128	0.182407	0.0901419	0.0608353	0.0384519	0.0305106	0	0.0143453	0.010304	0.00733448	0.00584074	0.0195271	0.0105421	0.00597544	0.00413884	0.0113685
BCS1L	G1_S	3	6	4	55.3518	2.15965	41.9457	0.999331	1.01971	1.03871	0.976152	0.835779	0.678833	0.497033	0.157577	0.0540816	0.0326456	0	0.0211498	0.0242548	0.0338218	0.0366226	0.0805133	0.0510564	0.0103257	0.00672343	0.00242525
BCS1L	M	3	8	6	54.8004	0.778881	41.9457	0.999331	0.962703	0.979176	0.949183	0.85902	0.696318	0.454681	0.133308	0.0504897	0.0377018	0	0.0180158	0.0195003	0.0256299	0.0124959	0.0273031	0.028618	0.00694204	0.000977801	0.00336876
BDH2	G1_S	3	4	2	51.3867	0.380977	16.452	0.999331	0.997492	1.03514	0.943182	0.703019	0.313573	0.146323	0.0980758	0.0649464	0.0377775	0	0.0134456	0.0167909	0.046251	0.017644	0.0264173	0.00973592	0.00717787	0.0063003	0.00563459
BDH2	M	3	7	6	51.3333	0.819523	16.452	0.999331	1.0221	0.938794	0.899092	0.711819	0.336858	0.133	0.0865201	0.0379609	0.0319952	0	0.0374838	0.0144993	0.00963177	0.0272123	0.0220227	0.0198279	0.0144065	0.00383271	0.00427722
BECN1	G1_S	3	5	2	51.2208	1.17816	NA	0.999331	0.958329	0.927914	0.862197	0.668012	0.396818	0.140393	0.085166	0.0588357	0.0406107	0	0.00278118	0.0284866	0.0394128	0.0336079	0.0260181	0.00205429	0.0051674	0.00608961	0.00629172
BECN1	M	2	4	2	52.107	0.27247	NA	0.999331	1.10406	0.977882	0.92953	0.755835	0.444007	0.145014	0.0907433	0.0630294	0.0551364	0	0.122759	0.0307173	0.0444049	0.0238722	0.0138862	0.0123039	0.0124516	0.00851453	0.0047652
BEND3	M	1	2	2	48.0977	0	21.073	0.999331	0.836347	0.727101	0.684944	0.418754	0.17009	0.0585728	0.0647651	0.0169981	0.0232646	NA	NA	NA	NA	NA	NA	NA	NA	NA	NA
BET1	G1_S	2	2	2	54.6729	0.590521	NA	0.999331	0.981255	1.04925	0.910542	0.913352	0.579741	0.468823	0.323775	0.240164	0.203904	0	0.00206616	0.00101441	0.0862142	0.0278232	0.0749534	0.0208237	0.0344084	0.0126432	0.0197816
BET1	M	1	3	3	54.9079	0	NA	0.999331	0.966464	1.11521	1.12731	0.847606	0.61129	0.517057	0.387868	0.361224	0.294246	NA	NA	NA	NA	NA	NA	NA	NA	NA	NA
BICD2	G1_S	3	11	4	49.7179	1.22387	NA	0.999331	0.949445	0.914612	0.830959	0.41776	0.23975	0.136468	0.0860152	0.0626958	0.038445	0	0.0393788	0.0415588	0.0332648	0.0405131	0.0142864	0.0114079	0.00885815	0.00517308	0.00233145
BICD2	M	3	16	14	49.083	1.24007	NA	0.999331	0.975618	0.9247	0.73449	0.458925	0.196953	0.0951909	0.0668379	0.0484484	0.0339609	0	0.0313412	0.0453192	0.0356435	0.0357075	0.0183949	0.00982116	0.0106416	0.00276186	0.00457388
BID	G1_S	2	3	2	52.8126	0.835932	20.7791	0.999331	0.982849	0.964975	0.89442	0.693578	0.510494	0.334283	0.218636	0.144115	0.117513	0	0.0588199	0.0343594	0.023258	0.0506802	0.012034	0.0230865	0.0229975	0.0204315	0.0106258
BID	M	1	2	2	55.4699	0	20.7791	0.999331	1.09327	1.05291	1.17371	1.04823	0.862528	0.502068	0.399062	0.422424	0.399918	NA	NA	NA	NA	NA	NA	NA	NA	NA	NA
BIN1	G1_S	3	14	10	51.8889	3.88762	20.716	0.999331	0.897897	0.90245	0.857193	0.680721	0.369378	0.195425	0.136211	0.105837	0.0880127	0	0.0912933	0.0862681	0.103424	0.0852786	0.0494368	0.022223	0.0171782	0.0207509	0.0112476
BIN1	M	3	9	8	51.639	0.456648	20.716	0.999331	0.991026	0.971861	0.937294	0.750601	0.346511	0.147676	0.0967484	0.0664767	0.0750473	0	0.0602928	0.0478772	0.0271485	0.0168778	0.0118896	0.0054025	0.00609827	0.00988864	0.00491377
BIRC2	G1_S	3	4	3	49.971	0.876367	NA	0.999331	1.06104	0.950537	0.833113	0.533961	0.247419	0.148061	0.088121	0.0589003	0.0380361	0	0.0135527	0.0549506	0.0945076	0.0151636	0.00428828	0.0104137	0.00498432	0.0024015	0.00155368
BIRC2	M	3	6	2	50.2502	0.447972	NA	0.999331	0.981508	0.941864	0.868476	0.58827	0.226879	0.0983445	0.0544745	0.0428412	0.0304524	0	0.0148081	0.0202001	0.020016	0.01418	0.0137846	0.0114045	0.00174583	0.0126359	0.00514274
BIRC6	G1_S	3	22	17	51.6245	0.124805	7.62725	0.999331	0.98683	0.952621	0.929082	0.747394	0.341555	0.175343	0.114306	0.0844807	0.056125	0	0.0168359	0.0203362	0.018778	0.0131021	0.00418316	0.0143224	0.00907776	0.00794429	0.00681506
BIRC6	M	3	28	22	51.178	0.118332	7.62725	0.999331	1.00711	0.974847	0.902001	0.709029	0.272036	0.107359	0.0738862	0.0492929	0.0310517	0	0.0114324	0.00395155	0.0111514	0.00808541	0.00370754	0.00669702	0.00854088	0.00446137	0.00138386
BLMH	G1_S	3	13	10	58.1105	3.89244	22.9039	0.999331	1.03636	1.02225	0.925448	0.930536	0.736854	0.657944	0.543345	0.438913	0.209585	0	0.0549725	0.0527609	0.0278748	0.0743954	0.107126	0.0854485	0.0476703	0.0446618	0.00745662
BLMH	M	3	19	15	59.0007	2.83151	22.9039	0.999331	0.992146	1.00003	0.934057	0.847721	0.720458	0.632968	0.507272	0.458726	0.300739	0	0.0105267	0.00727019	0.00988941	0.0101634	0.0121695	0.0221964	0.0439742	0.013855	0.00720703
BLOC1S3	G1_S	2	2	2	52.5862	1.08102	NA	0.999331	0.939635	0.907666	0.823221	0.680229	0.521915	0.317468	0.209427	0.142548	0.125935	0	0.053039	0.0303016	0.0288137	0.0575303	0.0101794	0.0440779	0.00837131	0.0180485	0.0072934
BLOC1S3	M	1	2	2	54.9308	0	NA	0.999331	1.12363	0.935458	1.09532	0.91118	0.722563	0.443818	0.263394	0.178944	0.186694	NA	NA	NA	NA	NA	NA	NA	NA	NA	NA
BLVRA	G1_S	3	11	9	54.949	1.50841	23.6297	0.999331	1.01961	1.00545	0.990607	0.844156	0.766497	0.509881	0.174454	0.0581606	0.0346494	0	0.0452438	0.050003	0.0504739	0.0325781	0.0347862	0.0568056	0.0196655	0.00211746	0.00100972
BLVRA	M	3	10	9	54.9601	1.48351	23.6297	0.999331	0.9789	0.990039	0.916742	0.877825	0.706057	0.488069	0.169446	0.0372291	0.0268235	0	0.0124377	0.00740606	0.00792121	0.0345994	0.041844	0.0378315	0.0193276	0.00633878	0.00541774
BLVRB	G1_S	3	9	5	50.4172	0.299709	NA	0.999331	1.0084	0.983724	0.906335	0.597974	0.226659	0.120177	0.0802019	0.054378	0.0359364	0	0.0328604	0.0239839	0.0227433	0.0119267	0.00931225	0.00407501	0.000448238	0.00339833	0.00165069
BLVRB	M	3	9	6	50.7304	0.664748	NA	0.999331	0.983988	0.973837	0.899051	0.663413	0.215133	0.0867391	0.0557942	0.0389137	0.0308697	0	0.00687449	0.00662434	0.0117246	0.0256081	0.0234528	0.0123443	0.0106421	0.00694145	0.00788703
BMP2K	G1_S	3	3	2	50.5097	1.28131	NA	0.999331	0.986035	1.04683	0.852918	0.561405	0.307426	0.190639	0.118446	0.070676	0.0360641	0	0.0382169	0.029354	0.026073	0.0412611	0.0310469	0.0157632	0.0101074	0.00714785	0.00552513
BMP2K	M	2	4	3	51.0662	0.493171	NA	0.999331	0.989881	0.937793	0.885727	0.659607	0.310712	0.135508	0.0901533	0.0581587	0.0380374	0	0.00780671	0.0196807	0.0179804	0.0257761	0.0212688	0.00726931	0.0119323	0.0155827	0.014439
BNIP1	G1_S	2	3	2	52.282	0.826405	NA	0.999331	0.946006	0.9495	0.892535	0.706195	0.4643	0.262229	0.140835	0.0844211	0.0487159	0	0.0200394	0.0524563	0.0770041	0.0135375	0.0251189	0.0182668	0.000762717	0.0125879	0.0130318
BNIP1	M	3	6	4	51.6645	1.96453	NA	0.999331	0.954501	0.936004	0.873235	0.664998	0.493282	0.23517	0.114262	0.0546409	0.0299598	0	0.0332798	0.0415276	0.0451453	0.0633493	0.0419585	0.0239749	0.0187906	0.0120738	0.00820401
BOD1L1	G1_S	3	36	32	56.0389	1.06414	NA	0.999331	0.941175	0.907575	0.834609	0.779014	0.619204	0.487772	0.395862	0.395583	0.336866	0	0.0310444	0.0362229	0.0398136	0.016762	0.0155147	0.00494192	0.0215845	0.0476499	0.0191852
BOD1L1	M	3	46	38	55.9607	NA	NA	0.999331	1.01393	0.985834	0.92478	0.806497	0.63593	0.537347	0.447779	0.399613	0.509598	0	0.0128726	0.0110785	0.0185842	0.011997	0.00942548	0.00993345	0.0214864	0.0431239	0.0446924
BOLA2	G1_S	2	3	2	50.8705	0.61384	NA	0.999331	0.933594	0.923076	0.772979	0.623556	0.344038	0.201931	0.125482	0.0810961	0.0519228	0	0.0345185	0.0126205	0.0529489	0.00509816	0.0193309	0.0210057	0.0086785	0.00414177	0.000806672
BOLA2	M	3	3	2	51.9463	1.37496	NA	0.999331	0.974264	1.10658	1.03422	0.870742	0.407731	0.187343	0.106449	0.0643217	0.0492498	0	0.0297583	0.022643	0.0878511	0.0851846	0.0541899	0.0340027	0.0130792	0.010797	0.00738999
BOP1	G1_S	3	6	3	48.2187	0.488398	25.4351	0.999331	0.970009	0.819276	0.569926	0.41823	0.251998	0.152838	0.0928996	0.0662555	0.0455857	0	0.014104	0.0354309	0.0222673	0.00709873	0.00915887	0.00925213	0.00318447	0.00729338	0.00379326
BOP1	M	3	14	8	50.0229	0.336568	25.4351	0.999331	0.981692	0.933059	0.819566	0.553967	0.21152	0.109182	0.0715737	0.043234	0.0317398	0	0.00186713	0.0100589	0.0106745	0.0180971	0.00845583	0.00845723	0.00849509	0.00406155	0.0033183
BORCS5	M	3	3	2	55.3107	2.38232	NA	0.999331	1.02852	1.14806	1.23575	0.970539	0.749449	0.528771	0.244458	0.10749	0.0362339	0	0.0206017	0.0131337	0.134408	0.0552977	0.104597	0.0901603	0.0302435	0.0131717	0.0102664
BPGM	G1_S	1	2	2	53.1366	0	NA	0.999331	0.9917	1.07527	0.982708	0.756014	0.533378	0.31275	0.186672	0.132147	0.079868	NA	NA	NA	NA	NA	NA	NA	NA	NA	NA
BPGM	M	1	4	4	55.0883	0	NA	0.999331	0.919384	0.996881	0.947419	0.957756	0.572468	0.478605	0.3175	0.169522	0.0666374	NA	NA	NA	NA	NA	NA	NA	NA	NA	NA
BPHL	G1_S	3	3	2	52.6529	0.615813	25.7069	0.999331	1.00614	1.02313	0.993339	0.801704	0.488451	0.172287	0.0877736	0.0646289	0.0374772	0	0.0222661	0.0394818	0.0552846	0.032726	0.0277306	0.0368245	0.0331074	0.0266274	0.00869202
BPHL	M	3	3	2	52.4482	0.250161	25.7069	0.999331	1.01136	0.945087	0.917048	0.784823	0.479267	0.179902	0.110736	0.0710148	0.0685264	0	0.0170074	0.0143297	0.00423006	0.00652632	0.0234231	0.011024	0.00981756	0.00461689	0.00433233
BPNT1	G1_S	3	14	13	57.4589	0.62945	24.3955	0.999331	1.00057	0.979469	0.942055	0.8452	0.709304	0.620807	0.490311	0.353857	0.0740134	0	0.0254379	0.0115406	0.0239125	0.0207941	0.0152854	0.0190023	0.00408449	0.0211114	0.0095473
BPNT1	M	3	16	10	57.9476	0.37877	24.3955	0.999331	0.991386	0.971518	0.924944	0.899402	0.750137	0.618652	0.502035	0.367611	0.0638924	0	0.00595906	0.0171581	0.00451843	0.0073398	0.021831	0.00815461	0.0188909	0.00773047	0.0087374
BPTF	G1_S	3	12	10	47.9467	1.03642	NA	0.999331	1.00516	0.910127	0.55044	0.343333	0.217254	0.133606	0.0827133	0.0610402	0.0404988	0	0.0201495	0.043694	0.036731	0.013277	0.00730909	0.00578226	0.00721222	0.00466048	0.00382179
BPTF	M	3	17	13	49.6226	0.228571	NA	0.999331	1.02058	0.944485	0.77041	0.504095	0.211711	0.104431	0.0702905	0.0511144	0.0459706	0	0.0295987	0.0250086	0.0118469	0.00237335	0.0101153	0.0143673	0.0106426	0.00788957	0.013706
BRAP	G1_S	2	5	3	50.3166	2.05565	NA	0.999331	0.990045	0.985404	0.815257	0.528074	0.291652	0.147832	0.127566	0.102617	0.0462482	0	0.0100331	0.0353833	0.0442667	0.0872373	0.115059	0.0571453	0.0531727	0.0590741	0.0245654
BRAP	M	3	6	5	50.2213	0.530254	NA	0.999331	1.05199	0.946721	0.839019	0.558036	0.265052	0.115011	0.0727749	0.0514257	0.0437804	0	0.0220036	0.0107111	0.00455378	0.0122524	0.0237656	0.00658057	0.00416291	0.0055764	0.00442633
BRAT1	G1_S	3	6	2	46.4686	1.04146	NA	0.999331	0.885604	0.620767	0.444164	0.300607	0.198513	0.122195	0.074793	0.0497557	0.0317302	0	0.0305553	0.0271401	0.0327922	0.0318696	0.02742	0.0225035	0.0170896	0.0131115	0.00918766
BRAT1	M	3	11	7	48.4118	1.05555	NA	0.999331	0.969296	0.796517	0.676569	0.412492	0.180269	0.103957	0.0578046	0.0354946	0.0215361	0	0.0107787	0.023153	0.0191085	0.0231669	0.0192919	0.009275	0.0036895	0.00130921	0.00127095
BRCC3	G1_S	3	7	6	56.4714	1.40988	25.6607	0.999331	0.987609	0.991663	0.89625	0.799534	0.668614	0.551691	0.417649	0.348127	0.131584	0	0.0153731	0.0259603	0.00608575	0.0267376	0.0335662	0.0124199	0.0188184	0.0131407	0.0137126
BRCC3	M	3	9	6	54.8653	2.16956	25.6607	0.999331	0.984216	1.00465	0.894609	0.762298	0.592627	0.46018	0.330656	0.236858	0.108448	0	0.0129751	0.0158532	0.027586	0.0208659	0.0348411	0.0302901	0.0285193	0.0149866	0.00759962
BRD2	G1_S	3	5	4	47.8779	2.29426	8.42488	0.999331	1.01013	0.869337	0.468641	0.313128	0.21201	0.124093	0.0755984	0.0602642	0.0466618	0	0.0220149	0.07057	0.0627769	0.0481952	0.0375777	0.0304589	0.015748	0.0155094	0.0124467
BRD2	M	3	9	6	49.0795	0.904798	8.42488	0.999331	0.953501	0.891574	0.75838	0.396736	0.16441	0.0930288	0.0641566	0.0451614	0.0327784	0	0.0237213	0.0234313	0.0220134	0.0321762	0.0138178	0.0124336	0.00712094	0.00204837	0.00422359
BRD3	G1_S	3	5	2	48.1363	2.67085	8.493	0.999331	0.984048	0.92702	0.637401	0.299894	0.190322	0.1164	0.0748227	0.0591117	0.0438778	0	0.0619334	0.102034	0.0801449	0.0416506	0.0460051	0.0382925	0.0268787	0.0172031	0.0113087
BRD3	M	3	6	3	50.1106	0.269417	8.493	0.999331	1.02574	0.968658	0.901773	0.52879	0.187485	0.0886012	0.0548944	0.0312889	0.0186574	0	0.042939	0.0398269	0.0143156	0.00560708	0.0324635	0.0206967	0.0132047	0.0103059	0.00721213
BRD4	G1_S	3	11	4	46.5402	0.732454	15.7666	0.999331	1.00091	0.764022	0.449267	0.286528	0.181096	0.118229	0.0791368	0.0624853	0.0453664	0	0.0343543	0.00904798	0.0252741	0.0263025	0.0103112	0.00740951	0.00379112	0.000683362	0.00531412
BRD4	M	3	11	6	49.0098	0.625049	15.7666	0.999331	1.00856	0.931307	0.730815	0.403145	0.153171	0.0766741	0.0508581	0.0366187	0.0292961	0	0.0177933	0.0114223	0.0161111	0.0272755	0.010077	0.00539797	0.00315046	0.00565159	0.00337945
BRD7	G1_S	1	3	3	46.6896	0	16.4736	0.999331	0.989746	0.794127	0.436151	0.254574	0.137623	0.0836662	0.0538483	0.0328325	0.0141042	NA	NA	NA	NA	NA	NA	NA	NA	NA	NA
BRD7	M	3	4	3	49.0651	3.08929	16.4736	0.999331	0.891032	0.853378	0.757476	0.453262	0.195097	0.0967535	0.0539513	0.0418122	0.0278226	0	0.0341017	0.0418696	0.0623253	0.0864456	0.0594721	0.0338159	0.0205559	0.0109646	0.0121053
BRD8	G1_S	3	8	5	51.5075	0.939771	9.4308	0.999331	1.02445	1.00257	0.782578	0.646817	0.37924	0.228968	0.126355	0.07687	0.0541097	0	0.0203387	0.0118421	0.0107138	0.0362313	0.0143098	0.00572448	0.0089097	0.00187709	0.00317186
BRD8	M	3	12	11	52.3871	0.391196	9.4308	0.999331	0.983474	0.987163	0.897722	0.740273	0.483196	0.250758	0.107482	0.0545066	0.0480664	0	0.0118722	0.00198339	0.00226919	0.0105077	0.0161525	0.00704647	0.00223439	0.00317576	0.00246981
BRE	G1_S	3	6	5	56.931	0.902132	24.9994	0.999331	1.02298	0.962794	0.923994	0.846991	0.701014	0.563334	0.438872	0.308625	0.0856145	0	0.0255717	0.00179974	0.00935861	0.0194563	0.0207919	0.00773333	0.0219346	0.00874339	0.00386931
BRE	M	3	8	4	57.3972	2.68684	24.9994	0.999331	1.02618	1.00223	0.961311	0.863556	0.711548	0.607386	0.435595	0.333699	0.110756	0	0.0292231	0.0220257	0.0095492	0.0182679	0.0254844	0.0513528	0.0334295	0.0536665	0.0121444
BRI3BP	G1_S	3	4	2	55.056	2.25714	21.7907	0.999331	0.943284	0.989921	0.90284	0.835612	0.603067	0.455233	0.373505	0.318879	0.244525	0	0.0593719	0.045607	0.0547578	0.0936707	0.0181944	0.0506409	0.0487378	0.0422038	0.0387356
BRI3BP	M	3	3	2	53.1497	3.40735	21.7907	0.999331	0.855822	0.898616	0.836984	0.663379	0.559546	0.440039	0.359839	0.217125	0.225229	0	0.0194291	0.0299967	0.0466408	0.0675743	0.0495838	0.0320461	0.0529415	0.0159121	0.018033
BRIX1	G1_S	3	7	5	53.8294	0.0664052	20.1045	0.999331	1.00618	1.04968	1.17452	1.0343	0.661542	0.265778	0.163136	0.116242	0.0773703	0	0.0591171	0.0152658	0.0703545	0.0624338	0.025672	0.0284676	0.0249436	0.0235062	0.012555
BRIX1	M	3	8	4	52.9049	0.619866	20.1045	0.999331	0.881912	0.925987	1.10413	0.927333	0.461053	0.167423	0.0927793	0.0690105	0.0508508	0	0.0694085	0.0977986	0.0227605	0.0424668	0.0268635	0.0239665	0.0194713	0.0144033	0.01023
BROX	G1_S	3	8	7	49.6201	1.76357	NA	0.999331	0.909062	0.917233	0.816682	0.394364	0.223771	0.123712	0.0790029	0.0603069	0.0328839	0	0.0341174	0.0306774	0.0601402	0.0611959	0.0298596	0.0113452	0.000868462	0.00162476	0.00171104
BROX	M	3	10	8	49.7533	1.111	NA	0.999331	0.988761	1.00343	0.895695	0.433168	0.144669	0.077765	0.0502513	0.0317929	0.0228793	0	0.0531282	0.0598827	0.0545306	0.0449222	0.0252205	0.012356	0.0101474	0.00284922	0.00414436
BSDC1	G1_S	3	6	3	53.2953	0.461936	NA	0.999331	0.981513	0.935821	0.91492	0.759732	0.537608	0.341972	0.235058	0.154227	0.120595	0	0.0280417	0.0153951	0.019253	0.0175237	0.0139407	0.0131638	0.00597223	0.00889571	0.00680252
BSDC1	M	3	4	3	53.4714	1.94038	NA	0.999331	1.05698	1.16894	1.07548	0.920582	0.556502	0.356124	0.213253	0.130999	0.105923	0	0.0331242	0.084178	0.0795305	0.112785	0.0496458	0.0523183	0.0200555	0.0296938	0.00513563
BSG	G1_S	3	14	11	59.1037	5.53476	20.2172	0.999331	0.964764	1.01682	0.901802	0.872746	0.716534	0.618576	0.5263	0.499051	0.406619	0	0.0440788	0.0210287	0.010239	0.0141486	0.0307639	0.0106165	0.0286089	0.0512426	0.0175597
BSG	M	3	11	10	59.7679	NA	20.2172	0.999331	1.01649	1.01138	0.958479	0.843012	0.717685	0.630229	0.530582	0.473722	0.531253	0	0.0261488	0.0374632	0.0275689	0.0308662	0.0306274	0.0168284	0.0458557	0.0248631	0.0334178
BST2	G1_S	3	6	4	57.3539	0.578609	4.14315	0.999331	0.941317	0.936852	0.895166	0.809611	0.643758	0.572073	0.447768	0.380669	0.412773	0	0.051669	0.0592133	0.0424811	0.0194903	0.0550542	0.0362855	0.0162258	0.0413193	0.0326479
BST2	M	3	5	3	56.4247	5.42363	4.14315	0.999331	0.960493	0.93125	0.927055	0.728668	0.604745	0.491761	0.435888	0.355185	0.408436	0	0.0238454	0.0617021	0.0222909	0.026668	0.0363206	0.0224474	0.0591783	0.0391626	0.0465623
BTAF1	G1_S	3	12	6	50.0283	2.0427	21.3253	0.999331	1.01093	0.943731	0.824393	0.59135	0.285782	0.166512	0.103846	0.0647547	0.0450786	0	0.0150317	0.0584116	0.051109	0.0514836	0.0567458	0.0249306	0.0144207	0.00954234	0.0099844
BTAF1	M	3	20	12	50.1161	0.917049	21.3253	0.999331	0.992107	0.9365	0.845625	0.576118	0.19251	0.0882658	0.0561804	0.0371885	0.0272283	0	0.0190223	0.0351468	0.041701	0.0222793	0.0140332	0.0118016	0.00881654	0.00483055	0.0038896
BTD	M	2	2	2	57.957	7.04619	NA	0.999331	1.06223	1.07202	0.985659	0.966517	0.791515	0.566636	0.478246	0.351586	0.336754	0	0.0783648	0.00455988	0.00323353	0.10814	0.19306	0.150742	0.124492	0.100317	0.159008
BTF3	G1_S	2	12	12	NA	NA	10.1586	0.999331	1.01055	0.994861	1.07093	0.997215	0.832998	0.634843	0.537512	0.675871	0.691479	0	0.0362848	0.0349022	0.0252558	0.0588592	0.0171237	0.0406494	0.00276463	0.119259	0.0401986
BTF3	M	2	13	8	NA	NA	10.1586	0.999331	1.06349	1.10168	1.09457	0.958733	0.782371	0.635401	0.510137	0.53481	0.675744	0	0.00721176	0.0141808	0.0501616	0.0554142	0.0318733	0.0300814	0.0737373	0.0262481	0.0947886
BTF3L4	G1_S	2	6	2	56.2603	NA	25.0854	0.999331	0.957832	0.892324	0.998996	0.873782	0.756266	0.588134	0.474	0.527956	0.478943	0	0.0236463	0.0363897	0.0416156	0.00474327	0.068493	0.0539732	0.0512569	0.183169	0.00807604
BTF3L4	M	2	5	3	54.6355	NA	25.0854	0.999331	0.918087	1.01947	0.980727	0.898155	0.612017	0.485519	0.385049	0.406647	0.564606	0	0.0311221	0.0100007	0.00810009	0.0114508	0.0544994	0.0311557	0.0865323	0.0474992	0.161762
BTN2A1	G1_S	2	4	3	52.7371	0.878901	NA	0.999331	0.975597	0.908261	0.860698	0.737233	0.525391	0.287198	0.16194	0.105766	0.0785091	0	0.00709099	0.0210887	0.0363074	0.0361677	0.0347796	0.0132422	0.00121487	0.00993259	0.00169318
BTN2A1	M	3	5	3	53.4423	2.55913	NA	0.999331	1.01175	0.957736	0.910236	0.761908	0.582327	0.267399	0.146452	0.0943461	0.0738361	0	0.0109769	0.0651364	0.0617171	0.0620877	0.0637644	0.0385864	0.019553	0.0120503	0.00507833
BUB1	G1_S	3	5	3	48.7829	0.817006	NA	0.999331	0.960968	0.87864	0.639584	0.4399	0.23036	0.127932	0.0855028	0.056611	0.0353293	0	0.00241276	0.00291645	0.0196888	0.019872	0.0227534	0.0165499	0.00800278	0.00600208	0.00191655
BUB1	M	3	14	10	49.8886	1.05007	NA	0.999331	1.02123	0.920044	0.787635	0.497872	0.217317	0.118824	0.0762711	0.0479618	0.0258993	0	0.020325	0.00895075	0.00852007	0.0334378	0.0404537	0.0160546	0.00992288	0.0129752	0.00258588
BUB1B	G1_S	3	20	14	48.7617	0.880138	NA	0.999331	0.980772	0.936147	0.698491	0.389986	0.191374	0.113814	0.0799671	0.0609463	0.0364634	0	0.00531881	0.0175408	0.0217043	0.0289032	0.00914546	0.0105087	0.0121391	0.00852629	0.00308872
BUB1B	M	3	23	16	49.5843	0.318197	NA	0.999331	1.01219	0.947431	0.800585	0.472739	0.174806	0.0845131	0.0543318	0.0350667	0.0304381	0	0.0140898	0.0204544	0.00340401	0.0156487	0.00992676	0.00807331	0.00666361	0.00329551	0.00223912
BUB3	G1_S	3	14	13	54.81	1.77222	16.9248	0.999331	1.01505	0.996573	0.913282	0.765525	0.628842	0.464448	0.275308	0.0969609	0.046358	0	0.0213136	0.0239339	0.0369372	0.0355535	0.037234	0.0257311	0.0141551	0.00219587	0.00273769
BUB3	M	3	14	13	53.4636	1.14786	16.9248	0.999331	0.991223	0.970521	0.913313	0.805162	0.575373	0.387176	0.209748	0.0626876	0.0315775	0	0.0278794	0.0209901	0.0282587	0.0241653	0.0367065	0.0168505	0.0167534	0.00742995	0.0120085
BUD13	G1_S	1	2	2	52.8776	0	NA	0.999331	0.961339	1.00038	0.835887	0.658874	0.533857	0.354972	0.260722	0.191551	0.161902	NA	NA	NA	NA	NA	NA	NA	NA	NA	NA
BUD13	M	3	6	2	52.9746	0.807868	NA	0.999331	1.00508	0.935171	0.948049	0.780144	0.523211	0.320962	0.168818	0.102057	0.135561	0	0.0184542	0.0135366	0.0370057	0.0370178	0.0179161	0.00950139	0.0207148	0.00197078	0.0110054
BUD31	G1_S	3	3	2	51.065	4.74852	12.4297	0.999331	0.925545	0.942045	0.820645	0.580336	0.309779	0.152241	0.100781	0.0702356	0.0539623	0	0.152226	0.138457	0.114512	0.0888028	0.0353235	0.0247989	0.0210582	0.0204685	0.0207855
BUD31	M	2	3	2	50.8496	1.27614	12.4297	0.999331	0.948953	1.03054	1.01053	0.680546	0.225458	0.0988791	0.0675104	0.0385993	0.0406296	0	0.127464	0.132847	0.14308	0.0930525	0.0472395	0.0261241	0.00700224	0.00394895	0.00621245
BYSL	G1_S	3	7	4	48.3099	1.62149	13.1182	0.999331	0.976569	0.887849	0.606756	0.339989	0.209573	0.131952	0.0887868	0.0668017	0.0408547	0	0.0199236	0.0462905	0.0491354	0.029398	0.0205106	0.0116588	0.0128615	0.0121581	0.0126083
BYSL	M	3	11	8	48.9984	2.84851	13.1182	0.999331	0.904318	0.84398	0.767464	0.398861	0.173783	0.0888518	0.0614043	0.0366948	0.0233598	0	0.0683619	0.0827759	0.0666688	0.059325	0.017327	0.0103054	0.00875438	0.00485799	0.00353236
BZW1	G1_S	3	23	21	49.2919	0.782353	18.6313	0.999331	1.02373	0.98286	0.823107	0.410938	0.195593	0.114182	0.0732635	0.0519914	0.0293273	0	0.0704247	0.056875	0.0341352	0.0221467	0.0106072	0.00731534	0.00216079	0.00552901	0.000972881
BZW1	M	3	22	16	48.766	0.790194	18.6313	0.999331	0.976377	0.90474	0.77316	0.378339	0.114149	0.0491529	0.0350119	0.0242158	0.0164954	0	0.0166718	0.014709	0.0283407	0.0285096	0.00935965	0.00543668	0.0047212	0.00261549	0.000905391
BZW2	G1_S	3	24	18	51.3135	1.96084	19.1325	0.999331	1.00271	1.00841	0.911253	0.780799	0.234818	0.122502	0.0799088	0.0576407	0.0384481	0	0.0656875	0.0691038	0.0604441	0.103784	0.0231048	0.0132762	0.0106121	0.0066982	0.0055611
BZW2	M	3	18	15	50.0993	0.717264	19.1325	0.999331	0.953005	0.939721	0.856964	0.606083	0.165549	0.0640332	0.0451249	0.0339735	0.0294345	0	0.04241	0.038326	0.0323309	0.0280006	0.0104986	0.00673765	0.00830256	0.00435819	0.00354636
C10ORF76	G1_S	3	3	2	54.1081	0.729261	21.1482	0.999331	1.00827	0.979961	0.888726	0.799735	0.60753	0.436703	0.252888	0.0853521	0.0517073	0	0.015992	0.0124846	0.00867803	0.027982	0.0228042	0.0100084	0.0120609	0.00601829	0.00476741
C10ORF76	M	2	2	2	55.256	2.26146	21.1482	0.999331	0.967893	0.945897	0.967831	0.870398	0.685803	0.50819	0.306943	0.103483	0.0329461	0	0.0673383	0.137237	0.0654883	0.0768938	0.111038	0.04475	0.049171	0.000528383	0.00974484
C11ORF31	M	1	3	3	52.1928	0	17.0602	0.999331	0.831221	0.879428	0.869665	0.708075	0.429797	0.29659	0.154249	0.0766255	0.0727401	NA	NA	NA	NA	NA	NA	NA	NA	NA	NA
C11ORF54	G1_S	2	3	3	55.7457	0.777231	NA	0.999331	1.16831	1.10048	1.01905	0.958822	0.649851	0.524036	0.337517	0.140501	0.0592642	0	0.0494335	0.0039637	0.0349245	0.048031	0.0197331	0.0355548	0.0399601	0.020199	0.00337926
C11ORF54	M	3	4	3	56.3307	0.767891	NA	0.999331	1.01706	1.03565	1.00369	0.906001	0.707695	0.553924	0.380117	0.147096	0.042381	0	0.0461123	0.0579391	0.0284224	0.021491	0.0308742	0.0236308	0.0640244	0.00657045	0.0084482
C11ORF58	G1_S	2	4	3	54.9731	1.7515	18.4076	0.999331	1.00309	1.00547	0.906905	0.797297	0.591491	0.477724	0.388478	0.397492	0.545085	0	0.0245661	0.0258484	0.0574185	0.0256048	0.0688768	0.0263821	0.017736	0.00824262	0.0352038
C11ORF68	G1_S	3	3	3	51.5658	1.04703	NA	0.999331	0.936592	0.95656	0.915556	0.723814	0.346374	0.169067	0.108237	0.0671394	0.0573593	0	0.0650076	0.0407664	0.0357777	0.0446851	0.0173027	0.0119365	0.00685572	0.00518957	0.00280223
C11ORF68	M	3	3	3	51.9344	0.374345	NA	0.999331	0.973576	1.00188	0.952535	0.824698	0.374511	0.102918	0.0709525	0.0500269	0.0283587	0	0.0386109	0.0253241	0.0189468	0.00218408	0.0193347	0.0238515	0.014944	0.0113128	0.00600104
C11ORF98	G1_S	2	4	3	56.7183	0.0736964	NA	0.999331	0.991888	0.918356	1.05962	1.13586	1.01715	0.679384	0.315769	0.162749	0.171607	0	0.0397765	0.00745164	0.0107207	0.0560504	0.122634	0.0707332	0.0484016	0.038879	0.00185114
C11ORF98	M	2	3	3	53.7367	3.82121	NA	0.999331	0.873531	0.857575	0.91224	0.8	0.521953	0.465479	0.364215	0.252595	0.309086	0	0.0800435	0.187086	0.181036	0.144834	0.096775	0.108623	0.0261066	0.0699503	0.0179681
C12ORF10	G1_S	3	8	7	53.8433	0.975471	30.5847	0.999331	0.997693	0.988919	0.920193	0.767608	0.56948	0.384361	0.241387	0.135851	0.0634796	0	0.0241914	0.0217185	0.0464443	0.0134689	0.0236325	0.0222267	0.00534708	0.00336913	0.00145976
C12ORF10	M	3	13	8	53.9406	1.12885	30.5847	0.999331	0.992905	0.970698	0.917137	0.79381	0.553252	0.357596	0.228429	0.121103	0.0591129	0	0.0197689	0.0222027	0.0174686	0.0276722	0.0251957	0.0174206	0.0193117	0.00559171	0.00174459
C12ORF29	G1_S	2	3	3	56.5435	0.331261	NA	0.999331	0.966998	0.919022	0.934184	0.831185	0.718928	0.60299	0.396139	0.239816	0.0391744	0	0.00684535	0.0367354	0.0236658	0.0081812	0.0268726	0.00658684	0.0163062	0.0200468	0.000945891
C12ORF29	M	3	7	5	55.9554	0.450523	NA	0.999331	0.994812	0.982275	0.906612	0.848903	0.666784	0.555592	0.363735	0.177618	0.043837	0	0.00512481	0.0184319	0.00766119	0.00254324	0.0031004	0.0195151	0.0189119	0.0155979	0.00557064
C12ORF43	G1_S	2	4	2	56.1045	NA	22.1584	0.999331	1.05281	0.972068	0.95723	1.07401	0.826065	0.645872	0.427964	0.462629	0.433929	0	0.018466	0.0248303	0.0456772	0.098296	0.104535	0.0663396	0.0776712	0.0984159	0.0631505
C12ORF43	M	3	2	2	56.9066	3.65936	22.1584	0.999331	1.00164	0.971135	0.944669	0.873504	0.690581	0.534728	0.326925	0.308519	0.38186	0	0.0756458	0.0651385	0.0406711	0.05836	0.0623957	0.0830742	0.0551557	0.0808773	0.0851543
C12ORF45	G1_S	3	8	6	52.8735	0.823576	NA	0.999331	0.99362	0.920096	0.833143	0.692458	0.55441	0.386035	0.290548	0.265985	0.364856	0	0.00770663	0.0103113	0.032391	0.00925767	0.0127448	0.0139982	0.0116579	0.0165502	0.0142075
C12ORF45	M	2	5	4	53.7113	3.35859	NA	0.999331	1.02269	0.975875	1.03043	0.938237	0.600294	0.402491	0.290477	0.271987	0.439454	0	0.0345871	0.0642452	0.12219	0.168118	0.17346	0.126729	0.0836221	0.0598125	0.0974301
C14ORF166	G1_S	3	5	3	50.1191	8.45451	30.1054	0.999331	0.805943	0.785308	0.701257	0.451522	0.22839	0.134337	0.0891326	0.0558117	0.0382167	0	0.182236	0.185231	0.188558	0.108963	0.0563113	0.0258539	0.0199682	0.0119648	0.0112793
C14ORF166	M	3	5	4	51.2625	0.888921	30.1054	0.999331	0.9775	0.965608	0.990141	0.665518	0.285727	0.152371	0.0926641	0.0547224	0.0339376	0	0.0790196	0.0450718	0.0732157	0.0439131	0.00961226	0.00804128	0.00938551	0.00299445	0.00524276
C15ORF38	G1_S	3	7	3	51.2041	2.3019	NA	0.999331	0.920115	0.945387	0.878439	0.61296	0.300502	0.14036	0.0880557	0.0640904	0.0545791	0	0.0712798	0.0649128	0.0729363	0.059569	0.0387005	0.0135572	0.00471827	0.00151145	0.0022466
C15ORF38	M	3	9	7	51.4449	0.438348	NA	0.999331	1.03829	1.04005	0.968232	0.738199	0.324657	0.133343	0.0936429	0.0624562	0.0441011	0	0.0122997	0.0472018	0.0253511	0.0177183	0.0134362	0.00712395	0.00763087	0.00657994	0.00257944
C16ORF13	M	1	2	2	51.0126	0	NA	0.999331	0.919598	0.965322	0.909654	0.70139	0.251897	0.122708	0.0909843	0.0629269	0.0893244	NA	NA	NA	NA	NA	NA	NA	NA	NA	NA
C16ORF58	G1_S	2	3	2	53.6725	1.97956	NA	0.999331	1.10097	0.99411	0.912622	0.838426	0.577088	0.375348	0.189622	0.0913919	0.0597817	0	0.0963249	0.0713086	0.0930822	0.115899	0.0578247	0.0596383	0.0352335	0.0162187	0.0134738
C16ORF58	M	2	3	3	53.8288	0.471533	NA	0.999331	0.955451	0.961224	0.904229	0.865699	0.587564	0.352528	0.187738	0.0896275	0.0751714	0	0.0470154	0.0225096	0.0314677	0.0198959	0.0344274	0.00997993	0.0189871	0.00827163	0.012742
C16ORF62	G1_S	2	3	2	51.8052	0.286281	9.78931	0.999331	1.10529	1.04868	0.99957	0.793809	0.322232	0.202541	0.131844	0.0894953	0.0628453	0	0.000469738	0.0580922	0.0155528	0.0373722	0.0446049	0.0481284	0.030505	0.0249102	0.0223875
C16ORF62	M	3	8	5	50.9666	0.656235	9.78931	0.999331	0.97474	0.944893	0.875519	0.663328	0.2547	0.116779	0.0777383	0.0465902	0.0359113	0	0.0150165	0.0109586	0.0140231	0.0275747	0.0200808	0.000546847	0.0107948	0.00369429	0.00241774
C16ORF87	M	1	2	2	50.6288	0	NA	0.999331	0.998393	0.954932	0.830731	0.613926	0.287196	0.106189	0.0708194	0.0373415	0.044445	NA	NA	NA	NA	NA	NA	NA	NA	NA	NA
C17ORF59	G1_S	3	4	2	53.5267	3.85479	NA	0.999331	0.933285	0.901846	0.859621	0.676982	0.565247	0.332102	0.18496	0.101357	0.0588162	0	0.0398841	0.0462057	0.0593147	0.0752927	0.0894862	0.0340792	0.0104198	0.00734899	0.00403094
C17ORF59	M	3	3	3	53.78	1.22906	NA	0.999331	1.06973	1.08015	0.986978	0.778715	0.566323	0.390264	0.221778	0.110324	0.0716344	0	0.080106	0.0534032	0.0453447	0.0351121	0.0554181	0.00547776	0.0022228	0.0144151	0.0142591
C17ORF62	G1_S	1	2	2	55.0064	0	NA	0.999331	1.05065	0.985119	0.913118	0.843653	0.642882	0.438285	0.325077	0.198169	0.103775	NA	NA	NA	NA	NA	NA	NA	NA	NA	NA
C17ORF62	M	2	4	2	55.0744	0.165804	NA	0.999331	0.970932	0.947905	0.898692	0.836572	0.637595	0.47623	0.300092	0.179371	0.0617593	0	0.016041	0.0173169	0.00365046	0.00210383	0.0221729	0.00254442	0.00660046	0.000107767	0.00864307
C17ORF75	G1_S	2	3	2	51.5101	0.189616	19.1053	0.999331	0.997089	0.929029	0.866346	0.689835	0.392266	0.148382	0.0853668	0.0579369	0.0389124	0	0.0245362	0.0119934	0.043083	0.0118537	0.00910069	0.00525487	0.00149089	0.00631449	0.00690829
C17ORF75	M	2	3	3	51.7438	0.0942582	19.1053	0.999331	0.970766	0.971376	0.905412	0.708645	0.412846	0.126502	0.0581265	0.0325626	0.0253251	0	0.00394719	0.0357881	0.0021531	0.0169708	0.00987498	0.00271338	0.00178064	0.0156403	0.00820151
C17ORF80	G1_S	3	3	2	54.4596	2.55606	NA	0.999331	1.06046	0.976987	0.942648	0.808809	0.643907	0.380354	0.270267	0.182596	0.113055	0	0.0450043	0.0491816	0.00596356	0.0339189	0.061651	0.0430163	0.0321408	0.02636	0.0126442
C17ORF80	M	2	2	2	54.0004	0.651727	NA	0.999331	1.00464	0.953254	0.926023	0.82916	0.607649	0.373386	0.258975	0.174467	0.148155	0	0.0163023	0.00468073	0.00266141	0.0541535	0.0380653	0.00417829	0.00265193	0.018241	0.00883914
C18ORF21	M	1	2	2	46.8127	0	19.8697	0.999331	0.639502	0.684153	0.715241	0.307605	0.0718181	0.0273339	0.0188325	0.00801136	0.00747562	NA	NA	NA	NA	NA	NA	NA	NA	NA	NA
C18ORF8	G1_S	3	6	2	51.0738	0.171279	NA	0.999331	0.983221	0.988548	0.831437	0.645772	0.317026	0.178269	0.112693	0.0835262	0.0412643	0	0.0199429	0.0170711	0.0264436	0.0161655	0.0209352	0.0197481	0.0124386	0.0139478	0.00230801
C18ORF8	M	3	4	3	50.849	0.787271	NA	0.999331	1.01569	0.987115	0.919233	0.680412	0.26171	0.114207	0.0791914	0.0464634	0.0474875	0	0.0280351	0.0298074	0.00754402	0.028009	0.0318684	0.0228251	0.0194336	0.0183387	0.0163302
C19ORF43	G1_S	2	5	5	54.8159	0.749141	10.9207	0.999331	0.993976	0.914774	0.908158	0.769266	0.626882	0.474099	0.340611	0.280913	0.424465	0	0.0784058	0.112407	0.110182	0.0595091	0.0426941	0.0453134	0.0115889	0.0652454	0.00564498
C19ORF43	M	1	3	3	51.3451	0	10.9207	0.999331	1.04212	1.0158	0.901197	0.734653	0.389069	0.165607	0.0995486	0.234898	0.607572	NA	NA	NA	NA	NA	NA	NA	NA	NA	NA
C19ORF52	G1_S	3	3	2	53.4553	2.75505	24.7277	0.999331	0.959963	0.899661	0.808891	0.703736	0.500241	0.321722	0.17567	0.117872	0.0875817	0	0.0129244	0.0441137	0.0328416	0.0473914	0.0610631	0.0600073	0.0406499	0.0290497	0.0188708
C19ORF52	M	3	3	2	53.8279	1.27363	24.7277	0.999331	1.01455	0.984725	0.896294	0.848995	0.641857	0.326872	0.140339	0.0951518	0.079419	0	0.0341391	0.0192888	0.0381308	0.00741736	0.0624187	0.0277087	0.018755	0.034533	0.0236686
C1GALT1	G1_S	3	3	2	53.6774	1.15569	NA	0.999331	1.01984	1.00105	0.996974	0.836069	0.659033	0.342534	0.126917	0.0743514	0.0505356	0	0.0353527	0.0346196	0.0577382	0.0677745	0.0496034	0.010749	0.0128725	0.0116969	0.00695942
C1GALT1	M	3	3	2	53.5527	0.719012	NA	0.999331	0.946012	0.93908	0.871936	0.721367	0.601657	0.350581	0.204689	0.0991208	0.0619159	0	0.0373632	0.00484955	0.0159275	0.0225571	0.0304352	0.0247954	0.0258946	0.0111997	0.0208883
C1GALT1C1	G1_S	1	2	2	53.9162	0	NA	0.999331	0.973968	0.921244	0.920655	0.833876	0.640672	0.342525	0.145143	0.0829502	0.0570947	NA	NA	NA	NA	NA	NA	NA	NA	NA	NA
C1GALT1C1	M	3	3	3	53.4327	0.659307	NA	0.999331	1.0227	0.974753	0.929646	0.759122	0.600141	0.348729	0.207848	0.116157	0.101285	0	0.056506	0.0312585	0.0288307	0.0188255	0.0263477	0.00302121	0.0065343	0.00317398	0.00929078
C1ORF112	G1_S	1	2	2	47.9232	0	NA	0.999331	0.933907	0.79292	0.574593	0.374769	0.203793	0.129255	0.0680302	0.0452692	0.0509825	NA	NA	NA	NA	NA	NA	NA	NA	NA	NA
C1ORF112	M	3	3	2	48.9213	1.2417	NA	0.999331	0.965756	0.918686	0.741393	0.458176	0.205978	0.0799936	0.0426379	0.0355906	0.0292047	0	0.0390019	0.0076697	0.0428737	0.0469068	0.0137225	0.0204453	0.0121206	0.0134723	0.0132667
C1ORF123	G1_S	3	5	3	52.211	0.468766	26.7512	0.999331	0.974123	0.99185	0.927574	0.781735	0.438479	0.191065	0.109077	0.058591	0.0417743	0	0.00788946	0.00028825	0.00624562	0.0271075	0.0227037	0.0247942	0.0139047	0.0053512	0.00534829
C1ORF123	M	3	8	7	52.0789	0.388959	26.7512	0.999331	0.984361	0.995406	0.958106	0.80508	0.425285	0.128455	0.0657002	0.0452025	0.0413035	0	0.0200601	0.0292666	0.0219843	0.0141258	0.0187078	0.00548143	0.00512147	0.00258356	0.00170043
C1ORF198	G1_S	2	3	3	51.5835	1.05487	NA	0.999331	0.954271	0.918824	0.803385	0.641192	0.424679	0.290911	0.194792	0.155687	0.148177	0	0.0681415	0.0677518	0.0602267	0.0128886	0.0327591	0.0217919	0.0245977	0.014036	0.0120974
C1ORF198	M	3	3	2	53.2016	0.612451	NA	0.999331	1.02475	1.01383	0.934485	0.767022	0.523765	0.396821	0.288574	0.222755	0.251133	0	0.0381481	0.0181785	0.0174301	0.023459	0.0193886	0.00921711	0.0213933	0.0163729	0.00878387
C1ORF52	G1_S	2	7	5	54.2937	0.950109	NA	0.999331	1.03015	1.01482	0.971452	0.855267	0.675147	0.401346	0.280491	0.236679	0.469269	0	0.0120753	0.0164261	0.0223818	0.0253518	0.032394	0.0390892	0.0411386	0.0175171	0.0196197
C1ORF52	M	2	2	2	52.4801	1.05554	NA	0.999331	1.04837	1.05692	1.00289	0.893411	0.51357	0.273344	0.204311	0.162497	0.39832	0	0.0749154	0.0983776	0.157177	0.157506	0.0586351	0.0502057	0.0497698	0.039181	0.137347
C1QBP	G1_S	3	8	6	52.6037	0.278575	34.4662	0.999331	0.988988	1.00109	0.95631	0.824397	0.479083	0.151101	0.0791936	0.0445084	0.026294	0	0.00260042	0.0109319	0.0421342	0.0237651	0.0274956	0.0102557	0.00359179	0.00438254	0.00389143
C1QBP	M	3	6	4	52.0454	0.203886	34.4662	0.999331	1.04033	1.01443	0.981548	0.782262	0.394456	0.100286	0.0543618	0.0284193	0.0220035	0	0.0255862	0.0372369	0.0249751	0.0319122	0.0172669	0.00299307	0.00486967	0.000844537	0.00139546
C1QTNF6	M	2	2	2	55.0032	0.100423	NA	0.999331	0.999621	1.0352	0.924708	0.880817	0.664788	0.452168	0.356707	0.239796	0.306786	0	0.0735874	0.0538472	0.0796733	0.0883647	0.0151072	0.0517449	0.0544815	0.0424964	0.0661082
C20ORF27	G1_S	3	4	2	53.3056	1.4987	22.1053	0.999331	0.988486	0.977529	0.895884	0.802842	0.558779	0.345266	0.161603	0.0652065	0.0479831	0	0.0172665	0.0589465	0.0229413	0.080002	0.0364817	0.0186454	0.00757829	0.00175486	0.00514587
C20ORF27	M	3	4	3	54.7832	1.30938	22.1053	0.999331	0.988023	1.01837	0.94829	0.887735	0.68089	0.442763	0.161678	0.0473536	0.0269098	0	0.0225584	0.050351	0.0283533	0.0378346	0.0393532	0.0263632	0.0127423	0.0148855	0.0106217
C2CD2	G1_S	2	3	3	50.948	0.861362	23.3122	0.999331	0.961703	0.898998	0.821964	0.630528	0.332346	0.16855	0.110159	0.0577861	0.0338722	0	0.0041268	0.00232005	0.0117688	0.032042	0.0433067	0.0311878	0.0225503	0.0125672	0.00681177
C2CD5	G1_S	3	5	3	52.2393	0.987032	NA	0.999331	1.11373	1.02359	0.981436	0.761206	0.466277	0.200389	0.102527	0.063911	0.0480963	0	0.0345256	0.0336354	0.0406858	0.0323881	0.0287666	0.0165506	0.00883878	0.0129253	0.00770209
C2CD5	M	2	4	3	52.3313	0.470583	NA	0.999331	1.04155	1.00775	1.02224	0.782274	0.447604	0.2199	0.106259	0.102438	0.0975722	0	0.075508	0.0485638	0.110821	0.0528315	0.00176308	0.0119326	0.0132278	0.0068729	0.0199332
C2ORF47	G1_S	3	5	2	53.6576	0.788413	23.4147	0.999331	1.00588	0.987609	0.945508	0.840397	0.553636	0.348729	0.191649	0.0761629	0.0328257	0	0.0127165	0.0149575	0.0267017	0.0818391	0.0111214	0.0117881	0.00781542	0.0099284	0.00480992
C2ORF47	M	3	6	5	53.3195	0.700283	23.4147	0.999331	0.957659	0.949708	0.859726	0.729659	0.563567	0.385767	0.177545	0.0704303	0.0241302	0	0.0167849	0.0115305	0.00264012	0.0108233	0.0270886	0.00926373	0.0143871	0.00233169	0.000995128
C2ORF49	G1_S	2	3	2	50.314	1.09606	18.3254	0.999331	1.05002	0.985722	0.857213	0.542177	0.279944	0.152596	0.107048	0.0881965	0.0626447	0	0.0574093	0.0813611	0.0242808	0.0742846	0.0225384	0.00562153	0.00389743	0.0103901	0.00521578
C2ORF49	M	3	3	2	51.3422	0.258612	18.3254	0.999331	0.959658	1.041	0.979449	0.695586	0.316726	0.166766	0.120989	0.0728706	0.0444048	0	0.0671387	0.0444181	0.0491859	0.0277706	0.0280734	0.0263795	0.0122031	0.0120114	0.0162415
C3ORF38	G1_S	1	2	2	50.3668	0	NA	0.999331	0.945358	0.872106	0.92031	0.534493	0.262588	0.154074	0.0906171	0.0624772	0.0488676	NA	NA	NA	NA	NA	NA	NA	NA	NA	NA
C3ORF38	M	2	2	2	50.8573	0.229432	NA	0.999331	1.02674	0.93688	0.872299	0.623726	0.311411	0.157288	0.10757	0.111858	0.0630679	0	0.00357668	0.00142332	0.0181082	0.0294908	0.021772	0.00207064	0.0253413	0.00980481	0.0258891
C3ORF58	G1_S	1	3	3	52.9963	0	22.2123	0.999331	1.03988	0.951046	0.853259	0.762346	0.526692	0.301069	0.198391	0.126062	0.0769212	NA	NA	NA	NA	NA	NA	NA	NA	NA	NA
C3ORF58	M	1	3	3	52.2979	0	22.2123	0.999331	0.916555	0.947655	0.907033	0.704964	0.421753	0.288107	0.1737	0.0555829	0.0402435	NA	NA	NA	NA	NA	NA	NA	NA	NA	NA
C4BPA	G1_S	3	16	13	54.4339	1.21221	NA	0.999331	1.06949	1.13501	1.07013	0.945667	0.653032	0.393454	0.226063	0.152879	0.116474	0	0.00850735	0.0541058	0.0376594	0.0442654	0.0431386	0.0291232	0.00116634	0.00455942	0.0032655
C4BPA	M	2	21	17	56.0803	2.04606	NA	0.999331	1.01529	1.13103	1.14203	1.05378	0.784919	0.544699	0.436937	0.316364	0.374516	0	0.0350827	0.00238844	0.0326171	0.0776277	0.0405482	0.0852842	0.0400927	0.026499	0.035326
C4BPB	G1_S	3	4	2	54.7607	2.95606	NA	0.999331	1.02041	0.972292	0.990477	1.00801	0.674771	0.406817	0.260465	0.163231	0.148382	0	0.0824991	0.0848659	0.0798786	0.200805	0.0938378	0.0527625	0.0441801	0.0237394	0.0119598
C4BPB	M	2	4	4	54.7949	3.39637	NA	0.999331	1.0155	1.11014	1.10167	0.920654	0.63499	0.472126	0.348484	0.305218	0.323913	0	0.000231395	0.0751846	0.00538559	0.0269121	0.117128	0.106419	0.0645813	0.0592889	0.00575468
C4ORF27	G1_S	3	5	2	47.1779	1.35901	NA	0.999331	0.971686	0.897593	0.475856	0.297756	0.209524	0.118577	0.0728426	0.0583059	0.041967	0	0.0162956	0.0290964	0.0311381	0.0320644	0.0357457	0.0209652	0.00947342	0.012208	0.0144263
C4ORF27	M	3	5	4	49.1802	0.520125	NA	0.999331	1.0058	0.909899	0.707664	0.435876	0.209351	0.0942629	0.0559151	0.0318405	0.0267395	0	0.010037	0.0203415	0.0126524	0.0150008	0.0147499	0.00603352	0.00477574	0.0052934	0.00268055
C5AR1	G1_S	3	3	2	57.7756	4.92324	NA	0.999331	0.97287	0.925304	0.868494	0.806778	0.654375	0.549897	0.454919	0.302299	0.134992	0	0.0438318	0.0481479	0.065008	0.0618564	0.0502938	0.0524143	0.0694816	0.05816	0.0230328
C5AR1	M	3	2	2	57.3777	1.48695	NA	0.999331	1.10821	0.98909	0.925336	0.81858	0.679008	0.578075	0.48953	0.339265	0.176081	0	0.0224594	0.0309043	0.00151264	0.0328025	0.0171685	0.0155568	0.0355806	0.00313942	0.00853916
C5ORF22	G1_S	2	4	2	50.7366	0.377404	NA	0.999331	1.02789	1.02079	0.857982	0.568802	0.319926	0.169226	0.0962268	0.0642191	0.0306535	0	0.00302064	0.00898721	0.026486	0.00150832	0.0267122	0.00305859	0.00416558	0.00658791	0.000848154
C5ORF51	G1_S	3	4	3	49.5072	0.318121	20.2983	0.999331	0.983817	0.973681	0.846574	0.431048	0.152874	0.0625208	0.0379477	0.0251209	0.0165755	0	0.0233142	0.0148903	0.0279998	0.0112338	0.00413133	0.00874761	0.00534237	0.00630792	0.00549302
C5ORF51	M	3	7	5	49.8704	0.885669	20.2983	0.999331	0.985007	0.902762	0.851814	0.508616	0.163985	0.071342	0.0446673	0.0259238	0.0151904	0	0.0550623	0.0244547	0.0190785	0.0378969	0.0134327	0.00980036	0.00618152	0.00195127	0.00153897
C6ORF106	G1_S	1	2	2	49.4156	0	NA	0.999331	1.06096	0.936853	0.719464	0.480816	0.206911	0.103058	0.0574512	0.0336149	0.0128134	NA	NA	NA	NA	NA	NA	NA	NA	NA	NA
C6ORF89	G1_S	2	2	2	53.2001	2.80213	NA	0.999331	0.954	1.03462	0.863255	0.748417	0.531666	0.333867	0.242995	0.206752	0.0892349	0	0.0360823	0.0260203	0.043492	0.0919088	0.11892	0.0738173	0.0385674	0.0416505	0.0472903
C7ORF25	G1_S	3	5	2	50.0647	0.995426	NA	0.999331	1.01115	0.972571	0.773751	0.558998	0.305117	0.152724	0.0919698	0.0648505	0.0414001	0	0.0125779	0.0342529	0.0185186	0.0617396	0.0095812	0.0142158	0.00827751	0.0036346	0.00195649
C7ORF25	M	1	2	2	49.9923	0	NA	0.999331	0.895908	0.913303	0.81087	0.52275	0.238868	0.122724	0.0623843	0.0228244	0.018101	NA	NA	NA	NA	NA	NA	NA	NA	NA	NA
C7ORF50	G1_S	1	2	2	50.0413	0	24.2955	0.999331	0.897097	0.979664	0.763631	0.510053	0.284577	0.179461	0.115319	0.068477	0.049152	NA	NA	NA	NA	NA	NA	NA	NA	NA	NA
C7ORF50	M	1	3	3	53.4774	0	24.2955	0.999331	1.09819	1.18738	1.07022	0.912632	0.535397	0.330585	0.199188	0.09998	0.123327	NA	NA	NA	NA	NA	NA	NA	NA	NA	NA
C8ORF82	G1_S	3	4	2	52.3848	3.36571	24.5794	0.999331	0.944273	0.964587	0.88727	0.700179	0.478882	0.302571	0.168506	0.0836682	0.0483726	0	0.0799249	0.0627216	0.0619715	0.089172	0.0597789	0.0397477	0.018658	0.0135788	0.00482002
C8ORF82	M	3	4	2	54.2702	1.73437	24.5794	0.999331	1.07175	1.12518	1.11989	0.988179	0.697516	0.40899	0.138625	0.0339795	0.0246925	0	0.0354533	0.0302851	0.106116	0.0606547	0.091491	0.0540938	0.0141053	0.0107541	0.0125612
C9ORF114	M	3	2	2	51.7708	0.659075	18.0485	0.999331	0.906012	0.965867	1.22073	0.791366	0.29038	0.107272	0.0685041	0.0252495	0.0294459	0	0.0316921	0.0444324	0.0227089	0.0491823	0.0136267	0.00528143	0.0111625	0.00525286	0.00826333
C9ORF142	G1_S	3	4	2	56.0175	7.18385	17.1219	0.999331	0.951058	0.945156	0.92544	0.849171	0.705432	0.554094	0.452285	0.365195	0.19178	0	0.07497	0.0793262	0.0861968	0.109991	0.139343	0.105783	0.0746239	0.0660961	0.026388
C9ORF142	M	3	4	3	56.3782	2.41409	17.1219	0.999331	1.03448	1.06503	1.01998	0.98574	0.732741	0.582887	0.40214	0.331832	0.189885	0	0.0285283	0.0297611	0.0504331	0.0826588	0.0537367	0.0481445	0.0441588	0.0207198	0.00633401
C9ORF64	G1_S	3	11	7	50.1879	0.108723	21.61	0.999331	1.07366	1.03945	0.864665	0.512401	0.274965	0.166037	0.108364	0.0692008	0.0434348	0	0.04378	0.0401847	0.0301729	0.00951347	0.0103364	0.00640612	0.00458727	0.00263969	0.0036914
C9ORF64	M	3	15	9	49.734	0.281197	21.61	0.999331	0.973295	0.94344	0.84505	0.491215	0.176588	0.0888479	0.0609378	0.0404371	0.0384785	0	0.00939052	0.0178414	0.0162471	0.0119075	0.0125818	0.00040378	0.00452052	0.00145788	0.00267094
C9ORF78	G1_S	3	12	9	57.2958	12.1804	NA	0.999331	0.847489	0.832228	0.809238	0.688066	0.588538	0.487252	0.410515	0.405421	0.399041	0	0.140883	0.118855	0.122468	0.130264	0.128867	0.0879277	0.0192175	0.0269235	0.0331048
C9ORF78	M	3	11	8	55.125	NA	NA	0.999331	0.947321	1.00196	0.998666	0.82831	0.655611	0.599664	0.473965	0.454779	0.550615	0	0.0821126	0.0621312	0.0739463	0.0828717	0.131932	0.0848281	0.061991	0.0543734	0.0994191
CAAP1	G1_S	2	3	3	47.3056	3.17011	NA	0.999331	0.806064	0.727894	0.491309	0.382144	0.336388	0.190952	0.12285	0.113316	0.0853907	0	0.130796	0.118829	0.0868744	0.0217533	0.0456478	0.0123654	0.00479022	0.00532634	0.00358036
CAAP1	M	3	3	2	51.8346	1.62051	NA	0.999331	1.03623	0.990697	0.935121	0.688252	0.406388	0.278358	0.173824	0.135931	0.192889	0	0.0144406	0.0338607	0.0335996	0.0397595	0.0358533	0.0375801	0.0281768	0.00857768	0.0301692
CAB39	G1_S	3	5	3	54.334	3.61339	22.6156	0.999331	0.980217	0.957653	0.90482	0.830981	0.618241	0.454214	0.196345	0.0667634	0.0397092	0	0.0598482	0.0829954	0.0942091	0.0946703	0.0632781	0.0511673	0.0180054	0.00375965	0.00343958
CAB39	M	3	13	9	55.4187	1.69376	22.6156	0.999331	0.951128	0.975985	0.932738	0.872508	0.711922	0.558173	0.208109	0.0264642	0.0165958	0	0.0566936	0.0698144	0.0784718	0.0589299	0.0381801	0.0129906	0.0292255	0.00276474	0.00108244
CACTIN	G1_S	1	2	2	47.8903	0	NA	0.999331	0.973116	0.738804	0.616315	0.352621	0.204584	0.14909	0.102619	0.0649635	0.0547066	NA	NA	NA	NA	NA	NA	NA	NA	NA	NA
CACTIN	M	3	6	2	50.4464	0.414666	NA	0.999331	0.962318	0.962112	0.875741	0.604901	0.226768	0.104595	0.0590539	0.0387713	0.0235853	0	0.0242044	0.0075134	0.0108546	0.0136261	0.0257731	0.00986493	0.00606094	0.0041014	0.00513073
CACYBP	G1_S	3	15	13	52.195	1.02204	19.7454	0.999331	1.00032	0.976646	0.968412	0.730216	0.445298	0.154946	0.0638066	0.0397411	0.0283808	0	0.0293989	0.0180045	0.0182748	0.0503869	0.0241952	0.0083367	0.00458607	0.00210339	0.00356944
CACYBP	M	3	19	14	52.2479	0.179356	19.7454	0.999331	0.973553	0.948091	0.9276	0.792615	0.447774	0.129772	0.0460439	0.0313308	0.0233789	0	0.0119819	0.0257195	0.0186114	0.00675008	0.00433944	0.0049255	0.00323884	0.00232916	0.000912984
CAD	G1_S	3	41	36	50.6169	0.847353	25.8703	0.999331	0.9933	0.959112	0.860782	0.588857	0.263649	0.12732	0.0838297	0.0563432	0.0357639	0	0.00945609	0.0220501	0.0385065	0.0275721	0.0115336	0.0063643	0.00391676	0.0019115	0.00184237
CAD	M	3	42	39	49.9782	0.271071	25.8703	0.999331	0.971795	0.94283	0.816703	0.539998	0.200533	0.0820665	0.055224	0.0360583	0.0285255	0	0.0149834	0.0104961	0.0023372	0.0131748	0.00459933	0.00416089	0.00562366	0.00238049	0.00187801
CADM1	G1_S	3	4	3	61.2639	1.35499	NA	0.999331	0.963262	0.974218	0.896954	0.881521	0.719445	0.668263	0.540998	0.46607	0.458288	0	0.0195141	0.0271185	0.0325242	0.0449856	0.0438648	0.0397214	0.016736	0.0452116	0.0401287
CADM1	M	3	5	3	58.8604	NA	NA	0.999331	1.05256	0.919194	0.906083	0.836282	0.718927	0.62976	0.509982	0.495049	0.540785	0	0.0570257	0.0654318	0.0450613	0.0321399	0.0254893	0.00839836	0.0142355	0.0155733	0.0647016
CALCOCO1	G1_S	2	2	2	50.1744	0.844009	NA	0.999331	1.00011	0.933108	0.815571	0.500042	0.313234	0.187288	0.118273	0.071675	0.0699384	0	0.00370897	0.00928784	0.0752885	0.0354852	0.00342768	0.00403561	0.0106161	0.00554716	0.0252889
CALCOCO1	M	3	4	3	50.3128	0.0837261	NA	0.999331	1.02878	0.972229	0.856716	0.546877	0.272594	0.136847	0.104871	0.0552657	0.0615305	0	0.0589829	0.0392172	0.0109867	0.017774	0.013552	0.0103311	0.0141779	0.000966664	0.0113246
CALCOCO2	G1_S	3	5	3	50.5121	2.56489	NA	0.999331	0.960302	0.904884	0.840665	0.609519	0.300053	0.150263	0.10078	0.0713343	0.0547953	0	0.0498782	0.0674869	0.0537204	0.0545716	0.0531909	0.0379096	0.0319547	0.020346	0.0136076
CALCOCO2	M	3	6	5	51.0315	0.551646	NA	0.999331	1.05759	0.962388	0.899326	0.684457	0.297076	0.0983813	0.0586089	0.0443172	0.0362073	0	0.0894981	0.0239028	0.0343678	0.0264329	0.00488143	0.00324282	0.00348788	0.00524616	0.00332435
CALD1	G1_S	3	34	25	57.136	1.06471	17.8199	0.999331	0.950366	0.939318	0.963508	0.880987	0.729697	0.578778	0.435494	0.373576	0.395176	0	0.0166263	0.0169812	0.0226211	0.0271718	0.0357653	0.0230528	0.0074419	0.0444554	0.0131339
CALD1	M	3	29	22	57.1075	5.06917	17.8199	0.999331	0.973455	0.916991	0.880401	0.769864	0.595215	0.523349	0.479246	0.407894	0.504098	0	0.0368694	0.022993	0.02275	0.0377145	0.038092	0.0387498	0.0369874	0.0159688	0.0150206
CALM1	G1_S	1	10	10	51.4364	0	NA	0.999331	0.944809	0.984341	0.604663	0.738408	0.289274	0.427503	0.409346	0.150049	0.315583	NA	NA	NA	NA	NA	NA	NA	NA	NA	NA
CALM1	M	1	10	10	53.3462	0	NA	0.999331	0.990042	1.01474	0.960009	0.820196	0.580403	0.363535	0.20974	0.340764	0.465077	NA	NA	NA	NA	NA	NA	NA	NA	NA	NA
CALR	G1_S	3	21	20	54.5607	0.830419	20.1238	0.999331	1.05284	0.992078	0.969036	0.867978	0.617284	0.417275	0.280653	0.187305	0.204495	0	0.0574724	0.0202496	0.0277896	0.0358491	0.0324862	0.0131609	0.00721116	0.00910696	0.0132824
CALR	M	3	18	15	54.8802	1.1876	20.1238	0.999331	1.07831	0.974123	0.92825	0.785492	0.625766	0.500673	0.391505	0.310589	0.368883	0	0.0401511	0.0112539	0.024065	0.00864674	0.0225192	0.0144005	0.0142437	0.0140359	0.0241875
CALU	G1_S	2	16	16	57.8161	3.23845	20.6952	0.999331	0.98432	0.996476	0.919673	0.874383	0.6776	0.608742	0.486616	0.324402	0.381029	0	0.031242	0.0167689	0.0300169	0.053884	0.0694943	0.0405251	0.029867	0.0762853	0.0512895
CALU	M	3	21	16	60.3225	NA	20.6952	0.999331	1.02217	1.08951	1.04486	0.961181	0.782533	0.717774	0.57031	0.498857	0.629022	0	0.0457643	0.0224139	0.0599028	0.0403039	0.0591295	0.0463494	0.0383181	0.0460534	0.0579643
CAMK1D	G1_S	3	2	2	49.7632	0.929795	NA	0.999331	0.952906	0.921233	0.791175	0.482765	0.247797	0.145729	0.111205	0.0943168	0.0588692	0	0.0170419	0.0279834	0.0115086	0.0366723	0.0171541	0.00494004	0.0097983	0.0135934	0.00558717
CAMK1D	M	2	4	3	50.3295	0.674256	NA	0.999331	0.953476	0.930843	0.844264	0.564749	0.261885	0.110843	0.0680135	0.0492507	0.0392227	0	0.00668984	0.00888536	0.0275748	0.0403868	0.0179578	0.0238551	0.0129608	0.00876603	0.00257542
CAMK2D	G1_S	2	2	2	50.0174	0.0568592	NA	0.999331	0.969332	0.952885	0.77732	0.543978	0.24526	0.146571	0.116114	0.0900128	0.0511896	0	0.00172496	0.0463287	0.0104276	0.000806383	0.0179591	0.0354519	0.0357385	0.014844	0.0132479
CAMK2D	M	3	5	3	48.834	0.947387	NA	0.999331	0.988769	0.903637	0.738232	0.431073	0.156301	0.0732996	0.0583705	0.038185	0.0309713	0	0.0112278	0.0302568	0.0466324	0.0230856	0.00516408	0.00220122	0.0050348	0.00296955	0.00123598
CAMK2G	G1_S	3	6	2	49.5785	2.76253	NA	0.999331	1.03234	0.918106	0.78892	0.464842	0.232104	0.144978	0.0896493	0.0653921	0.0432874	0	0.0902144	0.0377646	0.0577602	0.0741647	0.0618635	0.0605949	0.037636	0.0354792	0.0219357
CAMK2G	M	3	5	4	48.8502	0.463353	NA	0.999331	0.948744	0.86406	0.717138	0.41304	0.124295	0.0489865	0.0348841	0.0241816	0.0244246	0	0.022962	0.00642955	0.0156745	0.016879	0.00249436	0.00211498	0.00358427	0.00249891	0.00120296
CAMKK1	M	3	4	3	50.4085	0.315061	NA	0.999331	1.07328	0.98354	0.875968	0.587655	0.238844	0.119244	0.080218	0.0676303	0.0503637	0	0.0312718	0.0223413	0.0147213	0.0306315	0.0127148	0.0128967	0.0126086	0.00339752	0.00367402
CAMKMT	G1_S	1	2	2	49.8937	0	NA	0.999331	0.974497	0.938904	0.858586	0.493941	0.224097	0.12932	0.0849542	0.0735295	0.0441	NA	NA	NA	NA	NA	NA	NA	NA	NA	NA
CAMKMT	M	1	2	2	51.3614	0	NA	0.999331	1.12205	1.02804	0.934269	0.768354	0.252366	0.175298	0.096974	0.0755992	0.0338213	NA	NA	NA	NA	NA	NA	NA	NA	NA	NA
CAMLG	G1_S	1	3	3	57.7989	0	8.60314	0.999331	1.01381	1.01229	0.927282	0.880579	0.743039	0.573188	0.406046	0.470177	0.169582	NA	NA	NA	NA	NA	NA	NA	NA	NA	NA
CAMSAP1	G1_S	2	4	3	50.4083	0.703854	NA	0.999331	1.01108	1.02017	0.852956	0.546175	0.278921	0.163475	0.102564	0.0677422	0.0374867	0	0.0284502	0.0180379	0.0107247	0.0492423	0.0158021	0.00656259	0.000545683	0.000275526	0.00364241
CAMSAP1	M	3	3	2	50.2399	0.620925	NA	0.999331	1.00687	0.948925	0.866951	0.587082	0.244004	0.121217	0.079345	0.0597366	0.0522404	0	0.023626	0.0266557	0.0287218	0.0217954	0.0116331	0.0122513	0.00293915	0.00995967	0.0108685
CAMSAP2	G1_S	3	13	12	51.7051	1.03606	NA	0.999331	1.0423	0.977678	0.901691	0.726803	0.408403	0.196215	0.106026	0.0656058	0.0432114	0	0.0275329	0.0198486	0.0330057	0.0339957	0.0232736	0.0219864	0.0118013	0.00689975	0.00869558
CAMSAP2	M	3	17	13	52.9933	0.990945	NA	0.999331	0.990429	0.96935	0.931761	0.803295	0.527798	0.230929	0.0717403	0.0455159	0.0373316	0	0.0162201	0.0279681	0.0390773	0.0245522	0.0279162	0.0177844	0.00602996	0.000882951	0.00244059
CAND1	G1_S	3	53	44	56.8756	2.47612	24.6855	0.999331	1.00403	0.964583	0.935436	0.962182	0.817405	0.699828	0.344298	0.082519	0.039605	0	0.0465474	0.0452091	0.0497945	0.0890038	0.0828487	0.0820987	0.013549	0.00179884	0.00381036
CAND1	M	3	43	41	56.2331	0.63004	24.6855	0.999331	0.984042	0.943659	0.903196	0.866504	0.767634	0.621533	0.287291	0.0392197	0.0230608	0	0.0208012	0.0114387	0.0185392	0.0173566	0.0241532	0.0144592	0.026733	0.00383121	0.00117068
CANT1	G1_S	3	5	3	55.2362	0.268231	NA	0.999331	1.02096	1.00152	0.943592	0.855639	0.684579	0.46975	0.270901	0.153497	0.0720891	0	0.0156375	0.0316918	0.0116307	0.0251224	0.00640667	0.0136612	0.0142439	0.0192601	0.00278145
CANT1	M	3	8	4	54.6215	0.648228	NA	0.999331	0.99329	0.951437	0.904764	0.802677	0.665922	0.464673	0.254175	0.11228	0.0834494	0	0.0383164	0.00614858	0.0086136	0.00610937	0.0310421	0.0102819	0.00970931	0.00289053	0.00886127
CANX	G1_S	3	25	22	53.6714	1.14733	20.7845	0.999331	0.98932	0.975383	0.931847	0.825066	0.564761	0.362298	0.216148	0.149116	0.118315	0	0.0352444	0.0413383	0.0669134	0.0349841	0.039053	0.0123701	0.003977	0.00649941	0.00396202
CANX	M	3	27	21	53.9025	1.88889	20.7845	0.999331	0.988126	0.946635	0.883729	0.731669	0.57487	0.418185	0.312186	0.212327	0.213103	0	0.00702621	0.0398808	0.0331191	0.0345816	0.0345845	0.0241894	0.0273335	0.0188263	0.0137487
CAP1	G1_S	3	29	22	53.6336	0.488506	21.2726	0.999331	0.983523	0.990491	0.970316	0.875103	0.671839	0.170166	0.0767231	0.0474112	0.032086	0	0.0227682	0.0329172	0.0391411	0.0358369	0.0139466	0.00952764	0.000924425	0.00102567	0.0013573
CAP1	M	3	22	20	53.1731	2.25662	21.2726	0.999331	0.9777	0.929086	0.888328	0.780889	0.628298	0.148305	0.0503443	0.0298046	0.021746	0	0.00129573	0.0399526	0.0469215	0.0504075	0.0670433	0.0114278	0.00408163	0.00134541	0.00160605
CAP2	G1_S	3	11	7	51.2579	0.746994	18.3281	0.999331	1.00531	0.967129	0.898754	0.643483	0.304419	0.176896	0.11461	0.0673725	0.0414529	0	0.0360672	0.00374816	0.0212082	0.0138503	0.0263144	0.0264114	0.0128276	0.00587192	0.00185068
CAP2	M	3	11	5	50.3178	0.233838	18.3281	0.999331	0.989858	0.982418	0.883114	0.59684	0.196361	0.0777728	0.0461898	0.0354385	0.0298574	0	0.0126617	0.0191983	0.0241058	0.00873239	0.00745301	0.00420576	0.00296498	0.00307821	0.000943905
CAPG	G1_S	3	11	9	50.2459	1.36211	23.4958	0.999331	0.957181	0.971215	0.877638	0.505997	0.212624	0.107235	0.0706195	0.0484829	0.0352838	0	0.0284757	0.0422981	0.0423418	0.0515684	0.0243791	0.0117438	0.00845846	0.00571827	0.00310727
CAPG	M	3	10	9	50.307	0.592052	23.4958	0.999331	0.987958	0.969083	0.872685	0.570507	0.181532	0.0886424	0.0605093	0.0437326	0.0307034	0	0.00779423	0.0172372	0.0248338	0.0231412	0.00850699	0.00800613	0.00563583	0.00564271	0.00352153
CAPN1	G1_S	3	18	15	55.9379	1.19632	21.6083	0.999331	0.989294	0.955978	0.902062	0.811617	0.685622	0.579831	0.396708	0.104192	0.0505791	0	0.0358669	0.0407386	0.0257697	0.032323	0.0419794	0.0284942	0.0361477	0.0151692	0.00618509
CAPN1	M	3	22	17	56.5231	0.788525	21.6083	0.999331	0.995576	1.00002	0.939826	0.892824	0.775551	0.63975	0.397929	0.0560428	0.02706	0	0.0211075	0.0197122	0.0163002	0.0264461	0.0434985	0.0300101	0.0357941	0.00615308	0.00221433
CAPN2	G1_S	3	19	17	55.3764	2.03763	35.2974	0.999331	1.01736	1.00377	0.963369	0.901614	0.776347	0.617969	0.245352	0.0729341	0.052113	0	0.032329	0.0362255	0.0510141	0.0492589	0.0894686	0.0753943	0.0175166	0.00703346	0.00738958
CAPN2	M	3	21	17	54.8892	0.22442	35.2974	0.999331	1.00016	0.972794	0.926137	0.862439	0.698375	0.484453	0.187438	0.0363532	0.0273085	0	0.0244246	0.00999332	0.00421711	0.000644832	0.00802019	0.0127141	0.0108935	0.00340197	0.00382551
CAPN7	G1_S	2	5	3	50.4294	1.80788	NA	0.999331	0.953474	0.951969	0.814613	0.555531	0.275603	0.183323	0.105469	0.0641339	0.0320836	0	0.0406645	0.00846381	0.0439154	0.0830238	0.076565	0.0449925	0.027586	0.0100125	0.00679733
CAPN7	M	3	6	5	49.6705	0.554373	NA	0.999331	1.01242	0.967355	0.842858	0.490991	0.159061	0.0790161	0.0604307	0.0420489	0.0286781	0	0.00498442	0.0199733	0.0130736	0.0230717	0.00640503	0.00301846	0.00518153	0.00274704	0.00656726
CAPNS1	G1_S	3	9	7	55.3967	2.25835	24.7764	0.999331	0.989943	0.923209	0.87374	0.840982	0.67042	0.577715	0.311622	0.0974776	0.0621269	0	0.0501233	0.0729059	0.063861	0.0564433	0.0340391	0.0269421	0.0240311	0.0126403	0.0112301
CAPNS1	M	3	10	7	54.9943	0.763159	24.7764	0.999331	0.981623	0.974242	0.931956	0.850435	0.700376	0.52195	0.236303	0.042869	0.0270791	0	0.0353015	0.0104457	0.0321276	0.0261943	0.0213546	0.0122967	0.0336368	0.00448031	0.00275588
CAPRIN1	G1_S	3	19	16	54.7762	3.7014	15.193	0.999331	0.912002	0.914046	0.91219	0.811796	0.611709	0.401676	0.241712	0.152068	0.106892	0	0.0913048	0.0853282	0.10329	0.0568842	0.0754449	0.0444178	0.0123072	0.0183243	0.0135598
CAPRIN1	M	3	16	13	54.8998	0.985758	15.193	0.999331	1.03279	1.06248	1.01447	0.868004	0.668854	0.464113	0.255196	0.158448	0.159011	0	0.022347	0.0291912	0.0400062	0.0165616	0.0277387	0.0238894	0.0142038	0.00484183	0.0165834
CAPZA1	G1_S	3	7	3	53.1618	1.62934	23.2086	0.999331	0.9835	1.04584	0.93169	0.761601	0.52582	0.315393	0.161254	0.109204	0.0571659	0	0.0360567	0.054049	0.0722349	0.0328516	0.0290224	0.037854	0.0252426	0.0221272	0.0156001
CAPZA1	M	3	9	7	53.0756	0.113345	23.2086	0.999331	0.945012	1.01288	0.915769	0.808121	0.526547	0.282313	0.153685	0.09003	0.038942	0	0.0195472	0.0119773	0.00925832	0.0085976	0.00595615	0.00381081	0.00403055	0.00598813	0.00205461
CAPZA2	G1_S	3	4	3	52.8372	1.18512	23.5679	0.999331	0.995623	0.979201	0.912945	0.724062	0.478408	0.284543	0.134664	0.0719926	0.0503093	0	0.0410409	0.0184255	0.0155082	0.0295767	0.0338021	0.0213875	0.0116536	0.0132529	0.0125256
CAPZA2	M	3	3	3	52.712	0.479693	23.5679	0.999331	0.961639	0.946643	0.891249	0.750355	0.497566	0.259299	0.131929	0.0760456	0.0639702	0	0.0425845	0.0143013	0.028877	0.0187544	0.019706	0.0123939	0.0205957	0.0105709	0.0195608
CAPZB	G1_S	3	15	14	52.9081	2.48819	23.5363	0.999331	0.933546	0.883172	0.874477	0.691259	0.495295	0.289609	0.13884	0.0880934	0.0528364	0	0.02487	0.0432484	0.0449957	0.0424906	0.0617865	0.0300254	0.0135761	0.0106286	0.00410641
CAPZB	M	3	15	14	52.8043	0.515833	23.5363	0.999331	0.999896	0.947978	0.923655	0.775262	0.507429	0.260985	0.130667	0.0705546	0.0391073	0	0.0127923	0.00531353	0.0124068	0.0182562	0.0104395	0.00892303	0.00858381	0.00710447	0.00402123
CARHSP1	G1_S	3	4	2	54.661	5.30506	22.7948	0.999331	0.974199	1.00396	1.00903	0.877034	0.62506	0.367531	0.212514	0.135968	0.138545	0	0.127116	0.0925423	0.134783	0.130147	0.138844	0.0954164	0.0615274	0.0354825	0.039119
CARHSP1	M	2	3	3	55.2426	1.11935	22.7948	0.999331	1.0296	1.18377	1.21552	1.25536	0.775047	0.478001	0.207484	0.143772	0.153064	0	0.0905692	0.0339734	0.0743573	0.108904	0.0085337	0.0920797	0.049842	0.0203219	0.0369045
CARKD	G1_S	2	4	4	54.7817	0.340446	NA	0.999331	1.01027	1.01671	0.94171	0.855545	0.65349	0.436187	0.326758	0.284562	0.23531	0	0.029372	0.000157753	2.4463e-05	0.00846243	0.0250001	0.019158	0.0494149	0.0472305	0.0151896
CARKD	M	3	4	2	56.1355	1.87484	NA	0.999331	1.06904	1.08455	0.959547	0.901183	0.683904	0.566515	0.420853	0.37355	0.385918	0	0.0527138	0.102741	0.0196379	0.0885637	0.0312859	0.00122152	0.0333546	0.01185	0.0318589
CARM1	G1_S	3	12	10	56.0502	2.56484	20.1109	0.999331	1.03324	1.01506	0.960031	0.909971	0.795655	0.665637	0.338444	0.0710435	0.0469972	0	0.0602031	0.06421	0.0664916	0.0913385	0.107494	0.0718883	0.0277392	0.00330118	0.00154209
CARM1	M	3	10	9	56.271	0.404186	20.1109	0.999331	0.985115	0.991883	0.928511	0.90221	0.768233	0.595851	0.339102	0.0382597	0.0234104	0	0.0157738	0.0104112	0.012689	0.0269583	0.0225905	0.0105326	0.0151673	0.00456882	0.0037322
CARS	G1_S	3	20	19	52.8622	1.13994	21.6026	0.999331	1.00139	0.963348	0.930489	0.811751	0.543089	0.200546	0.0888681	0.0604677	0.0378568	0	0.0318201	0.0311525	0.0348253	0.0438553	0.031796	0.00227756	0.00812892	0.00821375	0.00450911
CARS	M	2	27	22	52.5676	0.579557	21.6026	0.999331	0.973308	0.938926	0.898768	0.770555	0.516448	0.198304	0.0648634	0.0431706	0.0338358	0	0.0277435	0.0217492	0.01235	0.0284074	0.0264552	0.00945364	0.00465431	0.00542817	0.00808391
CARS2	G1_S	3	9	5	55.4034	0.938785	31.4522	0.999331	1.02752	0.990921	0.978417	0.835677	0.660243	0.49745	0.330654	0.166814	0.0502665	0	0.0213116	0.0347124	0.0173557	0.0219073	0.0227949	0.0282298	0.00306434	0.00182068	0.00678058
CARS2	M	3	12	9	54.0574	0.729269	31.4522	0.999331	0.960085	0.920522	0.880555	0.77881	0.596513	0.413879	0.277918	0.172283	0.0340806	0	0.0129811	0.00911668	0.010673	0.0135481	0.0103651	0.00843698	0.0218514	0.0058222	0.00280832
CASC3	G1_S	3	9	5	54.532	2.59679	5.1354	0.999331	0.978979	0.965578	0.857382	0.759162	0.598507	0.48632	0.386435	0.393704	0.38543	0	0.0176665	0.029659	0.0185132	0.0155974	0.0170793	0.0483091	0.0195459	0.035031	0.0207025
CASC3	M	3	8	4	54.0637	0.47522	5.1354	0.999331	1.00182	0.96282	0.932007	0.772001	0.587702	0.419779	0.335351	0.373564	0.476394	0	0.00923057	0.0303646	0.0340123	0.0146252	0.0156981	0.0142372	0.0262548	0.0203962	0.0446027
CASC5	G1_S	3	7	4	47.6681	2.4571	NA	0.999331	0.915261	0.748528	0.540939	0.407106	0.260286	0.170957	0.108458	0.0747462	0.0540858	0	0.013698	0.0635982	0.0289522	0.0454375	0.0306779	0.0171324	0.0192605	0.0166648	0.0105661
CASC5	M	3	24	14	48.2815	0.162137	NA	0.999331	0.940839	0.782626	0.63924	0.401622	0.17667	0.102326	0.072872	0.0498119	0.0417676	0	0.0160058	0.00738583	0.00742448	0.00795544	0.00277688	0.00389141	0.00403107	4.24295e-05	0.00267932
CASK	G1_S	3	11	4	52.0585	0.546784	8.461	0.999331	0.997883	0.958795	0.929169	0.75695	0.433688	0.15234	0.0916767	0.0610445	0.0392405	0	0.0268178	0.0216135	0.0142028	0.0317602	0.0112424	0.00225333	0.00255497	0.00244311	0.0015362
CASK	M	3	9	7	51.8566	0.659207	8.461	0.999331	0.980409	0.970818	0.882338	0.741469	0.393062	0.0937546	0.0563148	0.0436983	0.0312227	0	0.0172084	0.0162869	0.0238434	0.0197963	0.0206628	0.00774795	0.0055301	0.00304095	0.00333043
CASKIN2	G1_S	3	6	2	49.4362	2.93481	NA	0.999331	0.981378	0.815177	0.605229	0.477917	0.325397	0.194267	0.140972	0.098332	0.046704	0	0.0175021	0.0285246	0.0480133	0.0476417	0.0380082	0.0534459	0.0402505	0.0157085	0.00299088
CASKIN2	M	3	8	5	48.8223	1.03475	NA	0.999331	0.983219	0.818407	0.658631	0.500136	0.222881	0.116713	0.0715263	0.053783	0.0368195	0	0.0342049	0.0363929	0.0410088	0.00358817	0.015312	0.0198647	0.013429	0.00720647	0.00224387
CASP1	G1_S	3	7	3	51.4638	2.42698	17.9146	0.999331	1.02608	0.969086	0.780119	0.5454	0.385078	0.240603	0.155696	0.0938577	0.0488251	0	0.0127595	0.026598	0.039104	0.0476606	0.0512185	0.0292431	0.0172333	0.00418242	0.00868407
CASP1	M	3	5	4	49.5611	0.455558	17.9146	0.999331	1.0065	0.979382	0.817776	0.460968	0.178486	0.0851386	0.0568467	0.0465851	0.0327031	0	0.0309128	0.0314398	0.0280495	0.0184596	0.0282613	0.0270119	0.0198737	0.0135659	0.00954537
CASP2	G1_S	3	6	4	50.1539	1.10386	NA	0.999331	1.02894	0.949654	0.746509	0.537498	0.310468	0.174499	0.102787	0.0610177	0.0348475	0	0.0505695	0.0393127	0.0200023	0.0372036	0.00911378	0.00359654	0.00248838	0.0124384	0.0074686
CASP2	M	3	4	2	51.5035	1.03063	NA	0.999331	1.00765	0.967965	0.84836	0.664921	0.401432	0.192564	0.139885	0.0820795	0.0676438	0	0.0119983	0.00995145	0.0468103	0.0509184	0.00362433	0.0255067	0.0257802	0.011038	0.0251352
CASP3	G1_S	3	5	2	55.6865	0.986687	NA	0.999331	0.978291	0.95311	0.913329	0.829172	0.682307	0.479943	0.378133	0.326891	0.280878	0	0.0174112	0.0506478	0.0411665	0.0552375	0.0401816	0.0181633	0.0243953	0.0360586	0.0359989
CASP3	M	3	4	3	56.349	2.2155	NA	0.999331	0.998234	0.963258	0.902711	0.846532	0.691542	0.564474	0.435237	0.353356	0.385051	0	0.0394364	0.0533479	0.0169078	0.0335581	0.0233923	0.0349953	0.0333538	0.0277519	0.0400974
CASP4	M	3	6	2	50.5243	0.76732	5.20375	0.999331	1.01838	1.01166	0.906496	0.56583	0.227665	0.118934	0.0819766	0.0544745	0.055607	0	0.0084806	0.0176188	0.0216755	0.0349468	0.0189957	0.00677095	0.014036	0.0136421	0.00566113
CASP6	G1_S	2	3	2	54.3635	2.16005	NA	0.999331	0.988652	0.921235	0.838528	0.718509	0.5832	0.440624	0.349121	0.295583	0.273734	0	0.0165285	0.0310803	0.0255436	0.0345234	0.0558539	0.0358538	0.0214142	0.0479456	0.0405208
CASP6	M	2	2	2	56.6033	1.30009	NA	0.999331	0.991818	0.931097	0.848128	0.859887	0.712925	0.539094	0.405117	0.322812	0.396399	0	0.0154793	0.0197489	0.0148281	0.0305582	0.0556841	0.0450828	0.0334421	0.0666771	0.0535169
CASP7	G1_S	3	9	5	53.9107	2.37444	19.2302	0.999331	0.963523	0.926987	0.879712	0.683873	0.57379	0.427961	0.293257	0.176016	0.094782	0	0.00454229	0.0188529	0.0146435	0.0311154	0.0540008	0.0251582	0.0195035	0.0328648	0.0381654
CASP7	M	3	6	4	54.2346	0.396519	19.2302	0.999331	1.01613	0.98866	0.912705	0.812629	0.569823	0.414973	0.256727	0.121851	0.0439008	0	0.0260405	0.03185	0.020364	0.0186871	0.0169549	0.010897	0.0142278	0.00391554	0.00810726
CASP8	G1_S	3	7	5	48.5428	0.803002	9.42785	0.999331	1.02119	0.94234	0.665882	0.362361	0.192997	0.115381	0.0774404	0.0503986	0.0267853	0	0.0345802	0.0310183	0.00985913	0.0344781	0.0201888	0.0185258	0.0160401	0.0111776	0.00775426
CASP8	M	3	9	6	48.6855	1.36275	9.42785	0.999331	0.970452	0.939531	0.739684	0.415013	0.163148	0.078207	0.0541725	0.0358498	0.0175592	0	0.0225845	0.0295756	0.0403601	0.0469333	0.0272447	0.0182689	0.0162046	0.00889934	0.00555872
CAST	G1_S	2	48	39	NA	NA	24.3262	0.999331	1.00665	0.968196	1.00458	0.911584	0.812096	0.697716	0.589846	0.499746	0.530242	0	0.000444556	0.0263492	0.0153217	0.0187925	0.0297018	0.0046389	0.0183984	0.033231	0.028982
CAST	M	2	41	37	NA	NA	24.3262	0.999331	1.00442	1.02619	1.0131	0.917295	0.758825	0.668625	0.56618	0.581474	0.674007	0	0.0121901	0.0396319	0.0302267	0.0326644	0.0085066	0.00454538	0.0272079	0.032716	0.110704
CAT	G1_S	3	27	18	58.1614	1.85889	19.6834	0.999331	1.04167	1.00209	0.955454	0.861168	0.715969	0.620951	0.520159	0.42138	0.238737	0	0.0307957	0.0290341	0.0234487	0.0196913	0.0171335	0.0289969	0.032579	0.0118942	0.00974526
CAT	M	3	27	27	57.9355	1.19665	19.6834	0.999331	1.01282	0.975597	0.925573	0.880114	0.731765	0.614238	0.472724	0.394559	0.281937	0	0.00519701	0.0117244	0.0165019	0.0169007	0.0167143	0.0136089	0.0301773	0.00719783	0.00379835
CAV1	G1_S	3	7	4	57.2934	2.63564	25.1774	0.999331	0.979369	0.965666	0.921601	0.872096	0.688612	0.567739	0.478536	0.425892	0.424361	0	0.0204315	0.0348914	0.0271733	0.0358886	0.0177478	0.0168471	0.0157696	0.0433303	0.046504
CAV1	M	3	7	7	54.6037	2.88456	25.1774	0.999331	0.977816	0.943439	0.91821	0.781337	0.609257	0.494542	0.413358	0.347491	0.421074	0	0.0105947	0.00727432	0.0142956	0.0122104	0.0255215	0.0249089	0.0341698	0.0311531	0.040681
CAV2	G1_S	3	4	2	56.1343	4.35562	NA	0.999331	1.01124	0.986568	0.932143	0.858885	0.695381	0.557415	0.437396	0.398455	0.411967	0	0.0319854	0.0363728	0.0461549	0.0512029	0.0868538	0.077628	0.0371412	0.0334674	0.0263954
CAV2	M	3	3	3	56.897	2.13028	NA	0.999331	0.94783	0.946935	0.892868	0.800869	0.659947	0.539383	0.427841	0.375486	0.438298	0	0.0431495	0.0798671	0.0579258	0.0315386	0.0223577	0.0296507	0.0262878	0.0113734	0.00940133
CBFB	G1_S	3	3	2	48.99	1.85038	20.3249	0.999331	0.933975	0.920217	0.751302	0.401878	0.177381	0.111737	0.0791526	0.0556801	0.0608243	0	0.0488979	0.0602689	0.0549356	0.0458147	0.0227753	0.0125771	0.012685	0.0160269	0.0174183
CBFB	M	2	4	3	51.1566	0.0704735	20.3249	0.999331	1.01098	1.00528	0.912206	0.651604	0.336176	0.15419	0.0898637	0.0712964	0.0699293	0	0.0669443	0.0196719	0.0823953	0.023439	0.00601058	0.00492896	0.00558161	0.00513644	0.00477932
CBL	G1_S	3	5	3	54.5084	0.971437	NA	0.999331	1.01723	1.01273	1.00271	0.959701	0.715038	0.434305	0.20552	0.138762	0.0778919	0	0.0137444	0.0144087	0.0564921	0.0700294	0.070693	0.0170562	0.0138159	0.00557216	0.0029666
CBL	M	3	7	5	54.1007	0.734271	NA	0.999331	0.994664	0.974103	0.91287	0.857409	0.660761	0.393078	0.14963	0.0825572	0.0597845	0	0.0192364	0.031299	0.035632	0.0337985	0.0195614	0.021511	0.0184696	0.0114028	0.00307046
CBR1	G1_S	3	13	12	53.2361	1.22221	25.8331	0.999331	0.995212	0.947337	0.933291	0.75942	0.554589	0.26584	0.10187	0.0587416	0.0354008	0	0.0122128	0.0208361	0.0212063	0.0413504	0.0320033	0.0167303	0.00768928	0.00560062	0.00321941
CBR1	M	3	16	13	52.9542	0.546484	25.8331	0.999331	0.994089	0.98438	0.932267	0.816692	0.549088	0.220335	0.0596523	0.0363425	0.0269354	0	0.00542584	0.0255727	0.026753	0.0136741	0.0095481	0.0169588	0.0126758	0.00578783	0.00496545
CBR3	G1_S	3	9	8	51.4338	1.53063	23.4744	0.999331	0.980124	0.961841	0.922722	0.676495	0.409332	0.160784	0.097112	0.0644772	0.044143	0	0.00701016	0.0094299	0.0189489	0.0520455	0.0493358	0.0177653	0.0168888	0.00843273	0.00664054
CBR3	M	3	9	6	52.4154	0.355359	23.4744	0.999331	0.970675	0.979027	0.93432	0.797574	0.458032	0.165133	0.0904073	0.0658961	0.0532484	0	0.0243504	0.0199871	0.00624788	0.00823057	0.0137912	0.0179564	0.0160984	0.00690576	0.00346992
CBR4	G1_S	3	6	4	53.9645	1.14198	5.846	0.999331	1.04233	0.967787	0.885421	0.703292	0.531086	0.425877	0.330406	0.314951	0.189267	0	0.0104083	0.0213444	0.0234067	0.0160852	0.0163171	0.0229626	0.0156821	0.0221429	0.0157197
CBR4	M	3	5	2	55.2045	0.537942	5.846	0.999331	0.987716	0.937558	0.916036	0.790362	0.631435	0.454939	0.356845	0.252918	0.175659	0	0.0265484	0.0324038	0.0328957	0.00779214	0.021508	0.00922477	0.0169835	0.011259	0.00495959
CBS	G1_S	3	15	14	55.0371	1.27046	24.2461	0.999331	0.993573	0.993305	0.950088	0.859794	0.685595	0.536542	0.24687	0.0698839	0.041288	0	0.0332883	0.0422775	0.029083	0.0391797	0.0409346	0.0285055	0.0083639	0.00556961	0.00460728
CBS	M	3	20	17	55.848	0.475644	24.2461	0.999331	0.983679	0.948374	0.897209	0.818592	0.705618	0.575528	0.384277	0.11399	0.0222988	0	0.0139699	0.0220018	0.00498328	0.0164384	0.00657594	0.00589607	0.0191698	0.00823383	0.00385612
CBSL	G1_S	3	15	14	55.0371	1.27046	NA	0.999331	0.993573	0.993305	0.950088	0.859794	0.685595	0.536542	0.24687	0.0698839	0.041288	0	0.0332883	0.0422775	0.029083	0.0391797	0.0409346	0.0285055	0.0083639	0.00556961	0.00460728
CBSL	M	3	20	17	55.848	0.475644	NA	0.999331	0.983679	0.948374	0.897209	0.818592	0.705618	0.575528	0.384277	0.11399	0.0222988	0	0.0139699	0.0220018	0.00498328	0.0164384	0.00657594	0.00589607	0.0191698	0.00823383	0.00385612
CBX1	G1_S	3	4	3	51.219	4.12335	20.7065	0.999331	0.990907	0.985259	0.871328	0.662047	0.490634	0.27069	0.128917	0.0749381	0.0590324	0	0.173951	0.14705	0.119543	0.117444	0.07688	0.0410036	0.0204227	0.00941754	0.00571305
CBX1	M	3	5	2	52.8471	3.12382	20.7065	0.999331	1.01188	1.13601	1.14244	0.925171	0.615089	0.336823	0.135988	0.0846507	0.0756571	0	0.0212344	0.026991	0.175793	0.0988743	0.166332	0.0861148	0.0222889	0.0121635	0.0185474
CBX3	G1_S	3	7	6	49.8646	1.30153	13.5503	0.999331	1.0709	1.01259	0.910247	0.545416	0.257198	0.132943	0.0864329	0.0624673	0.0546493	0	0.213941	0.129257	0.122187	0.0459056	0.00894048	0.0103454	0.010389	0.0162006	0.0167749
CBX3	M	2	7	6	50.9346	0.14803	13.5503	0.999331	1.02209	1.24046	1.05764	0.716274	0.19279	0.0719014	0.0389217	0.032582	0.0291802	0	0.0469999	0.0690422	0.0696887	0.0377533	0.0203196	0.0112829	0.00727681	0.00728834	0.00394316
CBX5	G1_S	3	7	4	49.1742	5.09823	14.2822	0.999331	1.04744	0.983934	0.833766	0.455051	0.224006	0.121251	0.0714912	0.0496905	0.0390139	0	0.20813	0.193398	0.156503	0.117889	0.0615468	0.0303807	0.0167522	0.0133696	0.00859882
CBX5	M	3	9	8	51.3131	1.38168	14.2822	0.999331	0.94911	1.05333	1.04893	0.725623	0.250273	0.0929689	0.0591922	0.0391777	0.0329333	0	0.0458418	0.0661114	0.105047	0.0676637	0.0279203	0.0146846	0.0124282	0.00654986	0.00453346
CBX8	G1_S	2	5	4	46.1144	1.8135	17.5774	0.999331	0.932824	0.692716	0.408728	0.257078	0.163986	0.107455	0.0686405	0.0483103	0.0263051	0	0.068975	0.0868415	0.0683268	0.0338986	0.0223451	0.0116862	0.0102088	0.0112689	0.00694191
CBX8	M	3	6	5	49.4855	1.29087	17.5774	0.999331	0.922678	0.868078	0.763622	0.485227	0.181345	0.085692	0.0512237	0.0310876	0.0148651	0	0.0265116	0.0359267	0.0500439	0.0274384	0.00274964	0.0042889	0.00337602	0.00433853	0.00128648
CC2D1A	G1_S	3	16	9	49.651	1.35781	NA	0.999331	1.01697	0.994354	0.853843	0.513536	0.248604	0.155483	0.10092	0.0766102	0.0510574	0	0.0222996	0.0415862	0.0301644	0.0488798	0.0350132	0.0258036	0.0166613	0.0123511	0.00745108
CC2D1A	M	3	13	10	49.6196	0.759501	NA	0.999331	1.01477	0.919968	0.838438	0.515783	0.181122	0.0950378	0.060753	0.0458178	0.0437785	0	0.00969608	0.017837	0.0195368	0.0347808	0.0107633	0.00553003	0.00725957	0.00291497	0.00441709
CC2D1B	G1_S	3	6	3	50.3594	0.387489	NA	0.999331	0.999379	0.946764	0.870325	0.54849	0.252286	0.160222	0.105792	0.0764445	0.0655294	0	0.0186119	0.0264648	0.0185874	0.0182335	0.00412735	0.00648769	0.000471111	0.00372794	0.00461796
CC2D1B	M	3	12	8	50.2806	0.324707	NA	0.999331	1.01724	0.98521	0.855404	0.56986	0.214938	0.112917	0.0944724	0.0659248	0.0506519	0	0.0110008	0.00471313	0.00764159	0.0161718	0.00579069	0.00420197	0.0208418	0.00789779	0.0115594
CCAR1	G1_S	3	19	16	50.9435	0.0731759	22.3774	0.999331	0.981271	0.964427	0.929854	0.675475	0.246106	0.130105	0.0796437	0.0531909	0.0345902	0	0.00672822	0.0190896	0.00336499	0.00937282	0.0120118	0.00334757	0.00411318	0.00351955	0.00486137
CCAR1	M	3	23	21	50.7999	0.335578	22.3774	0.999331	0.979609	0.958315	0.896513	0.667908	0.217673	0.0887332	0.0587081	0.0433479	0.0362773	0	0.0309456	0.0234548	0.0270695	0.0143517	0.00210784	0.00858618	0.00567848	0.00344426	0.00341046
CCAR2	G1_S	3	14	12	48.0077	0.571824	NA	0.999331	1.00174	0.877719	0.652947	0.304273	0.168682	0.094606	0.0605784	0.0393262	0.0247617	0	0.0184626	0.0200058	0.0227189	0.014115	0.00402174	0.00616885	0.00360529	0.00383406	0.000866569
CCAR2	M	3	17	13	49.1319	0.834455	NA	0.999331	0.946081	0.889273	0.739335	0.462864	0.181791	0.0880883	0.0609753	0.036369	0.0249088	0	0.00423329	0.0186248	0.0174032	0.0267356	0.0122503	0.0125779	0.00974468	0.00506795	0.00312207
CCBL2	G1_S	3	11	9	57.2125	1.54357	NA	0.999331	1.03068	0.987635	0.964339	0.85517	0.68515	0.557363	0.444959	0.366762	0.209643	0	0.00749167	0.0169164	0.0100802	0.00704312	0.0170325	0.0288304	0.0113461	0.0172126	0.0149028
CCBL2	M	3	16	11	57.523	1.23659	NA	0.999331	0.991864	0.977158	0.92823	0.882281	0.736033	0.583373	0.461464	0.343191	0.216725	0	0.0189408	0.0118317	0.0155632	0.00669488	0.0276279	0.0123088	0.0282945	0.000802387	0.00516028
CCDC102A	G1_S	1	3	3	50.7703	0	22.8642	0.999331	0.93883	0.904535	0.906428	0.550231	0.343634	0.187553	0.102449	0.0810252	0.079855	NA	NA	NA	NA	NA	NA	NA	NA	NA	NA
CCDC102A	M	1	2	2	49.2616	0	22.8642	0.999331	1.0158	0.88592	0.787645	0.43413	0.185932	0.0845954	0.0562866	0.0461502	0.0474693	NA	NA	NA	NA	NA	NA	NA	NA	NA	NA
CCDC117	G1_S	3	3	2	51.5774	1.45103	NA	0.999331	0.941336	0.959334	0.862256	0.688543	0.415347	0.264069	0.221931	0.204456	0.143369	0	0.0715291	0.0186011	0.0289201	0.0323538	0.0357075	0.0167798	0.00588506	0.0362986	0.0106009
CCDC117	M	2	3	2	53.2475	0.421825	NA	0.999331	1.03578	1.16626	1.05474	0.853215	0.532784	0.337332	0.292643	0.231491	0.175374	0	0.0381372	0.0158507	0.0309387	0.0525429	0.013763	0.00377418	0.0352065	0.0344036	0.0216483
CCDC12	G1_S	3	5	2	53.7087	2.94188	NA	0.999331	0.938598	0.84301	0.723617	0.647828	0.573132	0.469204	0.320701	0.256591	0.448865	0	0.0726018	0.0755029	0.0329816	0.0495878	0.0348451	0.0315996	0.0215392	0.0327623	0.0377458
CCDC12	M	3	3	2	53.2567	3.56407	NA	0.999331	0.987156	0.955953	0.860918	0.791291	0.520584	0.358252	0.332472	0.188229	0.296946	0	0.0809669	0.0952883	0.0977211	0.103094	0.07011	0.0403485	0.0444781	0.0412861	0.0351433
CCDC124	G1_S	2	14	12	57.1406	2.14059	22.637	0.999331	0.849847	0.813541	0.957321	1.15462	0.935333	0.794938	0.320037	0.181066	0.183656	0	0.0943092	0.0457602	0.0682058	0.0806727	0.119812	0.199947	0.0557234	0.0222224	0.00920688
CCDC124	M	3	12	10	53.7147	4.36102	22.637	0.999331	0.915382	0.917968	1.0115	0.930718	0.621422	0.530202	0.373262	0.163863	0.135386	0	0.104948	0.127463	0.123869	0.110396	0.10446	0.116562	0.054021	0.0179938	0.0134973
CCDC127	G1_S	1	3	3	54.0336	0	NA	0.999331	0.945437	1.03758	0.935903	1.1017	0.69596	0.269698	0.11093	0.0656363	0.0420038	NA	NA	NA	NA	NA	NA	NA	NA	NA	NA
CCDC127	M	2	3	2	52.5157	3.68099	NA	0.999331	1.03599	1.05687	1.10315	0.750484	0.524205	0.273817	0.0792882	0.0364216	0.0385184	0	0.185671	0.172195	0.263289	0.195553	0.179248	0.0745388	0.00668845	0.00273649	0.00783028
CCDC134	G1_S	2	3	2	51.7274	1.32805	19.5146	0.999331	0.864334	0.846919	0.822585	0.687211	0.425776	0.270782	0.149878	0.115772	0.0703686	0	0.0206047	0.0442296	0.0328136	0.0725172	0.0318	0.00204161	0.0128102	0.00322415	0.00359917
CCDC134	M	3	5	3	53.3145	6.04286	19.5146	0.999331	0.977402	0.910161	0.904986	0.684093	0.534797	0.373249	0.232689	0.13186	0.105222	0	0.0927758	0.077219	0.0789731	0.13002	0.117678	0.0666294	0.0367539	0.0180965	0.03046
CCDC22	G1_S	3	7	3	49.7915	1.91964	27.1687	0.999331	0.944347	0.917324	0.764773	0.515404	0.285781	0.15933	0.110625	0.0813542	0.0428267	0	0.043509	0.0202198	0.0471186	0.0276193	0.056095	0.0176497	0.012844	0.00616745	0.00215321
CCDC22	M	3	9	6	49.8708	0.187141	27.1687	0.999331	0.987333	0.921973	0.811244	0.530382	0.202517	0.105486	0.0795003	0.0485801	0.0291884	0	0.0203163	0.0208828	0.0180884	0.00969128	0.0194276	0.012946	0.00632947	0.00876082	0.00239195
CCDC25	G1_S	3	6	2	50.3508	2.36012	NA	0.999331	0.981106	0.937478	0.900676	0.594981	0.305806	0.18637	0.0948674	0.0465242	0.0317142	0	0.0177593	0.0235697	0.0419399	0.0691279	0.0524458	0.0579387	0.0207412	0.00384218	0.00462115
CCDC25	M	3	7	4	50.582	0.121225	NA	0.999331	1.00272	0.984587	0.910549	0.655989	0.161005	0.0658197	0.0525912	0.0341334	0.0348159	0	0.0163514	0.0223358	0.00871375	0.00626116	0.00846492	0.00652001	0.00768207	0.00431359	0.00515203
CCDC43	G1_S	3	4	3	53.7926	4.1552	25.0654	0.999331	0.846609	0.863038	0.908492	0.848179	0.601587	0.395063	0.171215	0.0965796	0.0662989	0	0.090943	0.0675589	0.0891271	0.10881	0.08052	0.0373346	0.00398904	0.00881723	0.0053817
CCDC43	M	3	6	4	53.7117	1.4011	25.0654	0.999331	0.999135	0.968608	0.945941	0.838307	0.564374	0.399471	0.227328	0.11874	0.0924609	0	0.056353	0.0277079	0.0212439	0.0269915	0.0295553	0.0322476	0.0199599	0.00157556	0.0011509
CCDC47	G1_S	3	12	11	52.8766	0.770179	12.8422	0.999331	1.00404	0.993006	0.933023	0.831318	0.542932	0.196628	0.108549	0.0725096	0.0503406	0	0.0200886	0.0120579	0.0159793	0.0136066	0.029075	0.014636	0.0071773	0.00378453	0.00242039
CCDC47	M	3	15	12	52.6758	0.714644	12.8422	0.999331	0.985089	0.963725	0.908892	0.787196	0.50385	0.126242	0.0645161	0.040805	0.0290335	0	0.00410049	0.0122143	0.00720946	0.027744	0.0236161	0.0141085	0.00945723	0.0114789	0.00839656
CCDC50	G1_S	2	10	4	57.6699	0.535745	8.91193	0.999331	1.02314	0.99045	1.07425	0.934192	0.834231	0.702593	0.458371	0.254966	0.217271	0	0.00829522	0.02605	0.0690985	0.0410287	0.121918	0.025918	0.0123996	0.0766711	0.0242853
CCDC50	M	2	4	3	55.0154	4.69699	8.91193	0.999331	0.940615	1.00901	1.05093	0.92088	0.638858	0.560337	0.381779	0.362958	0.34878	0	0.105385	0.122607	0.0942941	0.0699738	0.180217	0.118967	0.0255138	0.0121805	0.0232247
CCDC51	G1_S	3	9	8	53.54	0.922879	24.3267	0.999331	1.00051	0.996362	0.973357	0.892552	0.692014	0.227478	0.0925087	0.0524549	0.0363884	0	0.0213026	0.0176218	0.0170054	0.0448475	0.062427	0.0121077	0.0108384	0.00971554	0.00663832
CCDC51	M	3	14	9	52.7158	1.34142	24.3267	0.999331	0.971808	0.920965	0.870924	0.717453	0.663339	0.181176	0.0643257	0.0418236	0.0376168	0	0.0100256	0.0156823	0.0268019	0.0372121	0.0258459	0.021103	0.00659886	0.00155936	0.00402481
CCDC53	G1_S	3	4	2	52.6639	0.445377	NA	0.999331	1.05275	0.989815	0.92207	0.735843	0.476974	0.303654	0.193801	0.132599	0.0997294	0	0.0572893	0.0966096	0.0457681	0.025518	0.0290928	0.0195754	0.0135627	0.013877	0.0052329
CCDC58	G1_S	3	4	2	53.3379	6.7841	29.1347	0.999331	0.838525	0.829681	0.874679	0.778813	0.659496	0.409308	0.277183	0.182336	0.101802	0	0.144826	0.102175	0.141574	0.110099	0.184218	0.0838838	0.0356744	0.0662893	0.0316969
CCDC58	M	1	4	4	52.6313	0	29.1347	0.999331	0.920539	1.13285	1.0668	0.777038	0.419421	0.343923	0.259101	0.158035	0.078013	NA	NA	NA	NA	NA	NA	NA	NA	NA	NA
CCDC6	G1_S	3	10	8	53.4586	3.10198	19.2116	0.999331	0.942325	0.93203	0.874318	0.748345	0.496072	0.283439	0.175172	0.123969	0.0583564	0	0.0415647	0.0784318	0.0593386	0.089101	0.0549266	0.0362219	0.0190463	0.0179372	0.00747704
CCDC6	M	3	18	14	53.5741	1.16619	19.2116	0.999331	0.98797	0.952757	0.915509	0.830531	0.575544	0.29401	0.157797	0.0996526	0.0565687	0	0.0260632	0.02687	0.0337793	0.0434838	0.040351	0.0101701	0.0112728	0.00592806	0.00227509
CCDC86	G1_S	3	8	5	57.2231	0.307854	13.2194	0.999331	1.02467	0.945646	1.05523	1.08157	0.946129	0.682777	0.368958	0.196537	0.110209	0	0.110586	0.0647423	0.0907723	0.0205671	0.0638992	0.0347045	0.0280602	0.0262978	0.0112197
CCDC86	M	3	7	7	54.1308	1.66753	13.2194	0.999331	0.894261	0.871672	1.00942	0.849251	0.63492	0.442975	0.271654	0.113947	0.119357	0	0.0861593	0.0884085	0.0437607	0.0530339	0.0183401	0.0434444	0.0363317	0.010094	0.0050031
CCDC88A	G1_S	3	10	3	49.0234	4.77216	NA	0.999331	0.986518	0.933153	0.707714	0.555581	0.320352	0.200185	0.154046	0.0812515	0.0572456	0	0.0184391	0.0619006	0.0545724	0.16525	0.0761283	0.0549977	0.050407	0.0176636	0.0117349
CCDC88A	M	3	11	6	49.0415	0.109389	NA	0.999331	0.979934	0.869525	0.742975	0.423045	0.185393	0.0961988	0.0642524	0.0443266	0.0412972	0	0.0163906	0.0107942	0.00843166	0.00580862	0.00745454	0.00938753	0.00793169	0.00334754	0.00224595
CCDC9	G1_S	2	4	3	56.346	0.695832	NA	0.999331	1.02485	0.988832	0.882723	0.812519	0.70189	0.502155	0.432693	0.405399	0.342734	0	0.0239018	0.0136026	0.017806	0.0632675	0.0615485	0.0274572	0.0401049	0.0141267	0.0474685
CCDC9	M	3	9	4	56.2783	2.42503	NA	0.999331	1.01638	0.918942	0.895151	0.797541	0.661882	0.500546	0.448314	0.37541	0.42688	0	0.0128049	0.0326767	0.043286	0.0435841	0.00579281	0.0316645	0.0376951	0.0161714	0.00849337
CCDC91	G1_S	2	4	2	52.962	0.891685	NA	0.999331	1.05011	1.01956	0.961188	0.773971	0.558386	0.251108	0.151604	0.10103	0.0580229	0	0.0239225	0.0587792	0.0732525	0.0900721	0.00340991	0.0264807	0.00808251	0.0121349	0.0151582
CCDC91	M	3	4	2	52.0946	0.598958	NA	0.999331	0.985691	0.943162	0.894376	0.769061	0.472997	0.151573	0.0963347	0.0734048	0.0783751	0	0.0472759	0.0355449	0.0360273	0.0217439	0.00536445	0.00949344	0.00908954	0.00597916	0.00645312
CCDC93	G1_S	3	11	9	49.8867	0.498908	NA	0.999331	0.990573	0.940031	0.792294	0.545725	0.221055	0.127374	0.0791203	0.0541507	0.0345012	0	0.0232961	0.0076614	0.0172844	0.0159485	0.021002	0.0173608	0.014293	0.0103545	0.00799426
CCDC93	M	3	11	9	49.6572	0.451186	NA	0.999331	0.990722	0.925469	0.806017	0.536493	0.154325	0.0838754	0.0520147	0.0328396	0.0234435	0	0.0122368	0.0224815	0.0160532	0.0199067	0.00536626	0.00674274	0.0037737	0.00255892	0.00148852
CCDC94	G1_S	2	5	4	51.6377	0.318938	NA	0.999331	1.0239	1.01514	0.919869	0.663788	0.385888	0.227387	0.148345	0.103508	0.0766404	0	0.0276964	0.0239853	0.0133574	0.0142009	0.0355519	0.0215322	0.0152845	0.0110248	0.00813133
CCDC94	M	3	3	2	52.3367	0.568037	NA	0.999331	1.12644	1.03806	1.02789	0.789466	0.453514	0.233289	0.162066	0.115371	0.0829469	0	0.0456167	0.0234273	0.0320648	0.0428532	0.023875	0.0204356	0.0454154	0.0165462	0.0204936
CCDC97	G1_S	2	3	2	49.6042	1.54868	17.3208	0.999331	0.889265	0.874751	0.71325	0.512581	0.314346	0.189333	0.117924	0.0757502	0.0636382	0	0.134147	0.0723046	0.0865996	0.0282825	0.00380995	0.0110562	0.0041843	0.0028355	0.00755185
CCDC97	M	3	4	2	50.756	1.417	17.3208	0.999331	0.982886	1.16887	1.05652	0.678152	0.241989	0.0980461	0.0737651	0.0546271	0.0630286	0	0.0404575	0.0721891	0.141471	0.0672224	0.0339346	0.0171077	0.0150398	0.00534461	0.00912689
CCNA2	G1_S	3	7	3	53.0546	1.34818	2.37639	0.999331	1.08463	0.918819	0.877953	0.67056	0.538135	0.389986	0.267066	0.179414	0.0786258	0	0.151533	0.013907	0.0856295	0.0296166	0.0309154	0.0120307	0.0198811	0.02915	0.0145635
CCNB1	G1_S	3	8	6	52.8766	2.53809	46.9454	0.999331	0.949535	0.942826	0.858896	0.685241	0.50859	0.327135	0.164631	0.0839419	0.0512996	0	0.040227	0.055734	0.0440323	0.0594178	0.053543	0.0140689	0.00378708	0.00149673	0.00488928
CCNB1	M	3	10	9	50.9664	0.801216	46.9454	0.999331	0.976218	0.892977	0.861536	0.656247	0.305478	0.0992212	0.0494145	0.0341028	0.0265405	0	0.0611076	0.0445186	0.02791	0.0165132	0.00685302	0.00627668	0.00647813	0.00289787	0.00453158
CCNH	G1_S	3	3	2	51.0887	1.70602	17.7232	0.999331	1.00557	0.957807	0.770776	0.624242	0.410826	0.238244	0.121065	0.0649269	0.0405299	0	0.026242	0.0229703	0.0243141	0.0500965	0.0289745	0.0190046	0.0225167	0.013309	0.00776865
CCNH	M	3	8	6	52.228	2.11703	17.7232	0.999331	1.04265	0.890035	0.794604	0.729905	0.443352	0.239241	0.083092	0.0507099	0.0440437	0	0.019602	0.0616428	0.0442472	0.0538052	0.0318811	0.0288762	0.0166465	0.00718448	0.00519662
CCNK	G1_S	3	4	3	52.8723	0.930997	19.7375	0.999331	1.00856	1.03394	0.90348	0.812386	0.530295	0.263168	0.13857	0.074697	0.0448131	0	0.0229767	0.0110161	0.0114636	0.0158878	0.020896	0.029228	0.0220415	0.00556573	0.000841042
CCNK	M	3	4	2	52.0279	2.05338	19.7375	0.999331	1.01842	0.949512	0.881793	0.722972	0.523814	0.269557	0.0791534	0.0523271	0.0544577	0	0.0507248	0.0655547	0.0704684	0.0568927	0.044184	0.0243686	0.0176216	0.00483829	0.0150914
CCNT1	G1_S	3	6	4	49.4326	1.7602	18.6883	0.999331	0.951393	0.847892	0.75026	0.47366	0.260844	0.11916	0.0757929	0.0459318	0.035658	0	0.0145685	0.0318755	0.0506445	0.0286947	0.0326638	0.0154115	0.0121732	0.00645584	0.00582537
CCNT1	M	3	8	6	50.715	0.605154	18.6883	0.999331	0.952601	0.947073	0.828967	0.619333	0.269685	0.116874	0.076732	0.0520814	0.0343508	0	0.0129495	0.017981	0.0143125	0.0269297	0.0126116	0.00640826	0.00429696	0.00261601	0.00343961
CCNYL1	G1_S	2	2	2	48.8799	1.6087	NA	0.999331	1.00638	0.914672	0.694098	0.392806	0.228962	0.123487	0.0821838	0.057082	0.0342035	0	0.0418114	0.0499478	0.0677168	0.0806937	0.0395937	0.000590123	0.0118912	0.0154851	0.0119302
CCNYL1	M	1	2	2	49.2104	0	NA	0.999331	0.9233	0.893054	0.706984	0.436976	0.259026	0.119585	0.0949923	0.0564985	0.0329771	NA	NA	NA	NA	NA	NA	NA	NA	NA	NA
CCPG1	G1_S	3	6	3	53.5702	0.498799	NA	0.999331	0.981399	0.927899	0.8778	0.792648	0.552263	0.341047	0.212548	0.146135	0.101992	0	0.0297581	0.0248053	0.0251623	0.00420946	0.0244605	0.0149974	0.0033242	0.00458661	0.00530539
CCPG1	M	3	10	4	53.5963	0.823148	NA	0.999331	0.970858	0.93365	0.885583	0.720195	0.555899	0.37074	0.246154	0.172094	0.185767	0	0.0328331	0.0130148	0.0216634	0.015165	0.0167453	0.0188265	0.0134853	0.00872836	0.00589997
CCS	G1_S	3	3	2	51.2922	1.50664	15.5203	0.999331	0.94353	0.920097	0.854354	0.647237	0.332308	0.158193	0.0982681	0.0546016	0.0362824	0	0.0286363	0.038697	0.0549696	0.0482345	0.0161276	0.0115412	0.00577362	0.00807719	0.00233611
CCS	M	3	6	4	51.9313	0.592409	15.5203	0.999331	1.0211	1.01846	0.926105	0.704549	0.387694	0.20172	0.119117	0.071055	0.0496776	0	0.022298	0.00322907	0.00331488	0.0223339	0.0157872	0.0180619	0.0205682	0.0172103	0.010568
CCT2	G1_S	3	43	37	54.0637	1.18912	24.9223	0.999331	0.968533	0.948859	0.90372	0.825733	0.658873	0.368857	0.141267	0.0758295	0.0311621	0	0.0243192	0.0192228	0.0215935	0.0408276	0.0317948	0.0184285	0.00245622	0.00328688	0.00103244
CCT2	M	3	35	31	53.1396	1.53238	24.9223	0.999331	0.977023	0.940006	0.862183	0.731699	0.598353	0.325945	0.111207	0.0641279	0.0279593	0	0.0123735	0.0181809	0.0209853	0.0299687	0.0328002	0.0237526	0.0202808	0.00662834	0.00239164
CCT3	G1_S	3	44	40	53.9975	0.48307	22.7673	0.999331	0.985245	0.93053	0.895956	0.818047	0.647916	0.368377	0.147379	0.0838443	0.0430644	0	0.0241437	0.0164362	0.00627129	0.0160137	0.0160342	0.0087455	0.00257969	0.00274328	0.0021681
CCT3	M	3	40	35	53.5823	1.0335	22.7673	0.999331	0.996086	0.941511	0.883853	0.761878	0.643794	0.350473	0.112757	0.0554431	0.0245991	0	0.00281357	0.0125181	0.0131126	0.0150003	0.0218902	0.0240663	0.0227959	0.00886001	0.0025817
CCT4	G1_S	3	39	33	53.5897	0.876936	26.5587	0.999331	0.988043	0.984894	0.903391	0.792382	0.612142	0.354049	0.136127	0.0725457	0.0355092	0	0.019713	0.0223742	0.0272599	0.0178345	0.0250903	0.0148482	0.000733836	0.000375208	0.00188765
CCT4	M	3	36	32	53.0689	0.625226	26.5587	0.999331	1.0154	0.968051	0.90434	0.749547	0.594715	0.314295	0.1025	0.0498074	0.0264994	0	0.0202571	0.00825233	0.00739475	0.0176256	0.0127168	0.0134393	0.0147109	0.00521931	0.00259218
CCT5	G1_S	3	42	34	54.1832	0.642764	17.2674	0.999331	1.00141	0.967932	0.951616	0.850289	0.635724	0.370588	0.186098	0.142663	0.0452075	0	0.0125005	0.0131536	0.0281198	0.0268006	0.020855	0.01023	0.00423794	0.0052971	0.00110783
CCT5	M	3	40	34	53.8073	1.0495	17.2674	0.999331	0.974948	0.953673	0.894333	0.783902	0.623237	0.341779	0.151482	0.129011	0.0455015	0	0.011099	0.011636	0.011873	0.0170331	0.0249931	0.018922	0.0291472	0.0191465	0.00644601
CCT6A	G1_S	3	29	24	55.0463	1.41862	23.3881	0.999331	1.03506	0.986099	0.977732	0.929894	0.747731	0.438013	0.190049	0.105717	0.0365805	0	0.0317514	0.0411046	0.0412728	0.0681162	0.0577808	0.0321558	0.00323929	0.00388804	0.001105
CCT6A	M	3	32	21	53.9233	1.41603	23.3881	0.999331	1.00286	0.93216	0.880077	0.76521	0.657586	0.368809	0.138667	0.0829882	0.0255862	0	0.0273427	0.0155983	0.0155119	0.0241158	0.0279796	0.0278703	0.0293659	0.0151838	0.00331903
CCT7	G1_S	3	41	37	54.0699	0.944869	25.045	0.999331	0.982957	0.974553	0.934563	0.854534	0.658736	0.389188	0.202502	0.184237	0.0448405	0	0.0265162	0.0322182	0.029596	0.0395352	0.0390338	0.0238454	0.00129151	0.00367778	0.00195393
CCT7	M	3	38	32	54.2182	0.97539	25.045	0.999331	1.01082	0.954711	0.896765	0.790204	0.645956	0.348454	0.158455	0.149619	0.0442667	0	0.0126625	0.00887389	0.0127306	0.0195504	0.0309508	0.0213031	0.0273082	0.0210627	0.00223292
CCT8	G1_S	3	42	41	54.2154	1.27007	23.7417	0.999331	1.00261	0.984951	0.941645	0.854488	0.645573	0.389985	0.199614	0.133492	0.0447554	0	0.0201502	0.0241997	0.0300738	0.0358411	0.043898	0.0265379	0.00607309	0.0100043	0.00277293
CCT8	M	3	44	38	53.8525	0.716099	23.7417	0.999331	1.0018	0.951414	0.90576	0.788855	0.608737	0.331045	0.147599	0.113081	0.037225	0	0.0235634	0.0133944	0.0214227	0.00901426	0.0208224	0.0129021	0.024227	0.0138678	0.00316533
CCZ1	G1_S	3	9	5	50.9363	1.38941	NA	0.999331	1.02054	0.903001	0.787258	0.548446	0.351615	0.238903	0.112837	0.0641552	0.0380506	0	0.0378059	0.0278529	0.0277225	0.0427456	0.0143543	0.0101556	0.00478308	0.00509921	0.00578823
CCZ1	M	3	6	4	51.7688	1.23026	NA	0.999331	0.994775	0.987199	0.902708	0.63929	0.396091	0.238476	0.125867	0.0773024	0.0538414	0	0.00524214	0.0209957	0.0534761	0.0174568	0.0298557	0.0281575	0.0213058	0.0127088	0.00995773
CCZ1B	G1_S	3	9	5	50.9363	1.38941	NA	0.999331	1.02054	0.903001	0.787258	0.548446	0.351615	0.238903	0.112837	0.0641552	0.0380506	0	0.0378059	0.0278529	0.0277225	0.0427456	0.0143543	0.0101556	0.00478308	0.00509921	0.00578823
CCZ1B	M	3	6	4	51.7688	1.23026	NA	0.999331	0.994775	0.987199	0.902708	0.63929	0.396091	0.238476	0.125867	0.0773024	0.0538414	0	0.00524214	0.0209957	0.0534761	0.0174568	0.0298557	0.0281575	0.0213058	0.0127088	0.00995773
CD109	G1_S	3	24	13	57.598	3.85118	10.2397	0.999331	1.00506	0.984379	0.973128	0.880121	0.741725	0.632051	0.509032	0.397312	0.322385	0	0.0142009	0.00794732	0.0235662	0.0227162	0.0262843	0.0565715	0.0374605	0.0408806	0.0441784
CD109	M	3	24	21	63.1524	NA	10.2397	0.999331	1.00326	0.996827	0.969905	0.917631	0.802047	0.692392	0.626647	0.535833	0.48091	0	0.0177538	0.0279012	0.0140081	0.0128867	0.0186054	0.0118348	0.0556222	0.0358152	0.0264286
CD151	G1_S	3	4	2	60.0474	3.04721	NA	0.999331	0.931682	0.936172	0.858427	0.759573	0.634627	0.616149	0.506164	0.460379	0.431111	0	0.0123102	0.0129936	0.019352	0.0202327	0.0220862	0.042928	0.0108173	0.00587041	0.000531883
CD151	M	3	6	4	61.2817	NA	NA	0.999331	0.97552	0.980373	0.939895	0.855132	0.764686	0.661007	0.556372	0.512416	0.557449	0	0.0385375	0.0278585	0.0118684	0.0192388	0.0280645	0.0254521	0.0165943	0.0439221	0.0431028
CD276	G1_S	3	3	3	59.0125	9.16231	16.5003	0.999331	0.96588	0.940063	0.896088	0.861516	0.699046	0.561143	0.462163	0.349566	0.321459	0	0.0143695	0.00840524	0.0356401	0.0936768	0.107714	0.123386	0.105457	0.0965947	0.065112
CD276	M	3	6	3	57.0818	2.67308	16.5003	0.999331	1.01388	0.91113	0.885172	0.775546	0.598214	0.552485	0.467094	0.425747	0.473146	0	0.0326988	0.0767874	0.0430822	0.0519791	0.0295895	0.010595	0.0322194	0.0164802	0.00891762
CD2AP	G1_S	3	16	14	52.1347	0.856696	NA	0.999331	0.976661	0.939911	0.893455	0.715541	0.478005	0.236018	0.110994	0.0714029	0.0507207	0	0.0190484	0.00927322	0.0285926	0.0134111	0.0286995	0.0104162	0.00753156	0.00555344	0.00284812
CD2AP	M	3	16	10	53.0672	0.742264	NA	0.999331	0.990761	0.966433	0.90882	0.784063	0.52951	0.253479	0.106782	0.066225	0.0571707	0	0.0140466	0.0083965	0.0131548	0.0159114	0.0264284	0.0140231	0.00754635	0.00612515	0.00377344
CD2BP2	G1_S	3	4	2	47.8829	3.87192	15.9797	0.999331	0.900628	0.798141	0.62762	0.378179	0.171404	0.1	0.0641361	0.0658716	0.0558994	0	0.0893546	0.0796828	0.0784015	0.0848644	0.0138734	0.0109093	0.010341	0.0156431	0.00704807
CD2BP2	M	3	7	3	51.2379	0.860377	15.9797	0.999331	1.21491	1.05028	0.955374	0.608536	0.326381	0.191981	0.11313	0.0954624	0.0960533	0	0.0685822	0.0474988	0.0627056	0.0333395	0.0245259	0.0175498	0.00817373	0.0212226	0.0271454
CD3EAP	G1_S	3	5	4	56.8275	3.78415	31.6998	0.999331	0.928234	0.944183	0.873277	0.788797	0.657576	0.523019	0.407408	0.279454	0.229775	0	0.0763291	0.0691431	0.0715985	0.0740149	0.0944813	0.077941	0.0266259	0.0438957	0.0366392
CD3EAP	M	2	8	5	55.3765	4.67977	31.6998	0.999331	0.981472	1.12918	1.08048	1.12351	0.788295	0.653185	0.380613	0.266765	0.306329	0	0.0697955	0.0656295	0.00591072	0.106637	0.226951	0.196981	0.00300981	0.0552503	0.10387
CD44	G1_S	3	13	11	61.8202	NA	19.6059	0.999331	0.994962	0.963188	0.946488	0.872935	0.770871	0.675653	0.579932	0.492625	0.495989	0	0.00726557	0.0197542	0.00382955	0.013777	0.0112905	0.0258498	0.0157411	0.0643362	0.0224984
CD44	M	3	12	10	66.2506	NA	19.6059	0.999331	0.993111	0.950687	0.917621	0.836111	0.704137	0.645923	0.5552	0.515024	0.605541	0	0.00997252	0.0363326	0.0285701	0.034967	0.0445772	0.0180225	0.0346465	0.0294537	0.036461
CD46	G1_S	3	7	5	57.201	2.0699	11.9898	0.999331	0.99654	0.934439	0.899791	0.846251	0.700733	0.598909	0.457096	0.336851	0.292686	0	0.044229	0.0361869	0.0259856	0.0409809	0.0371878	0.036013	0.0450763	0.0142398	0.0445035
CD46	M	3	11	8	56.3243	0.848164	11.9898	0.999331	0.962561	0.943823	0.902182	0.789251	0.657797	0.523861	0.414702	0.340133	0.352104	0	0.0310642	0.029827	0.0188303	0.0347073	0.0262811	0.00647069	0.0214197	0.019912	0.0199267
CD47	G1_S	3	4	3	60.2349	5.83428	NA	0.999331	1.03961	1.03054	0.958585	0.90783	0.754507	0.630434	0.503789	0.439032	0.419601	0	0.000737915	0.0338538	0.0475158	0.0277266	0.078343	0.0626994	0.0388803	0.0544897	0.0321023
CD47	M	3	5	3	57.6528	3.61786	NA	0.999331	0.99296	0.959712	0.918156	0.80319	0.643064	0.550118	0.481047	0.403128	0.438515	0	0.0295545	0.0607503	0.0393103	0.0174184	0.0093286	0.0117783	0.0259806	0.0295963	0.0255347
CD55	G1_S	3	15	13	63.5006	4.27351	14.1477	0.999331	1.00376	0.957509	0.933487	0.881867	0.73413	0.700683	0.64408	0.566713	0.398452	0	0.0221625	0.0510558	0.0468319	0.0509607	0.0589183	0.0353015	0.0457861	0.0299477	0.0223256
CD55	M	3	15	12	63.8896	NA	14.1477	0.999331	1.00539	0.961586	0.99454	0.954663	0.833937	0.765916	0.687689	0.588155	0.481061	0	0.0135339	0.0245701	0.0383157	0.0196937	0.0422704	0.0229679	0.0380801	0.0336539	0.034416
CD58	G1_S	3	3	2	55.3218	NA	NA	0.999331	0.983901	0.972123	0.925543	0.762637	0.631746	0.53469	0.474424	0.427498	0.43881	0	0.0289552	0.0280312	0.0264974	0.0196443	0.0326573	0.037885	0.0589939	0.0682573	0.044501
CD59	G1_S	3	5	4	56.7874	NA	13.4071	0.999331	1.02783	1.01149	0.925289	0.755893	0.599563	0.593417	0.509843	0.468302	0.428461	0	0.0343705	0.0228643	0.0438974	0.0192647	0.0327878	0.0298503	0.0270129	0.0425576	0.0184013
CD59	M	3	4	3	64.8914	NA	13.4071	0.999331	0.972625	0.964163	0.978218	0.864656	0.715715	0.704435	0.641059	0.523548	0.536497	0	0.0154618	0.0582726	0.0512916	0.0181734	0.0136548	0.0242439	0.0733227	0.0308012	0.0337736
CD63	G1_S	3	6	5	58.6233	5.83452	17.1995	0.999331	0.97842	0.971101	0.908859	0.844505	0.694889	0.59668	0.508489	0.433724	0.452849	0	0.0248074	0.015868	0.0145046	0.0216304	0.0207811	0.0214418	0.0254651	0.0475289	0.0289448
CD63	M	3	6	4	63.1341	NA	17.1995	0.999331	0.987859	0.95808	0.929809	0.877151	0.731157	0.637221	0.538081	0.520147	0.602181	0	0.0219211	0.0300899	0.00756818	0.0486364	0.0464018	0.0176641	0.0256003	0.0516293	0.051902
CD70	G1_S	3	3	2	54.9472	4.3654	NA	0.999331	0.954771	1.02359	0.868709	0.780014	0.633667	0.493892	0.354508	0.387113	0.256639	0	0.0202387	0.036854	0.0473195	0.059427	0.0943364	0.0496153	0.0260757	0.030384	0.0218395
CD70	M	3	5	2	57.0554	8.13755	NA	0.999331	1.06209	0.983742	0.936021	0.813369	0.57684	0.56807	0.423707	0.337487	0.381686	0	0.0391083	0.0333033	0.00960199	0.00178719	0.0914522	0.103989	0.0578481	0.0837782	0.0354597
CD81	G1_S	1	2	2	56.0601	0	NA	0.999331	1.03575	1.07717	0.959436	0.997797	0.637313	0.576656	0.489123	0.372529	0.421845	NA	NA	NA	NA	NA	NA	NA	NA	NA	NA
CD81	M	2	3	2	NA	NA	NA	0.999331	0.899361	0.977272	0.905344	0.915436	0.749668	0.690377	0.572257	0.495367	0.585991	0	0.0511102	0.0743695	0.020536	0.000376355	0.0489123	0.00533216	0.0704517	0.0610731	0.0402936
CD9	G1_S	3	8	5	62.3954	2.92414	9.36184	0.999331	0.941598	0.950801	0.928582	0.906174	0.786716	0.684388	0.555654	0.441922	0.45418	0	0.0237118	0.030385	0.0490018	0.0550113	0.0832025	0.0431925	0.023371	0.047184	0.0800058
CD9	M	3	5	3	60.3655	NA	9.36184	0.999331	0.989044	0.962233	0.887445	0.84248	0.711592	0.629946	0.500771	0.537464	0.559911	0	0.0277369	0.0179346	0.0290192	0.00199819	0.0260682	0.0101083	0.0473774	0.0318526	0.0254794
CD97	G1_S	3	6	5	59.5957	2.93854	10.7311	0.999331	0.961567	0.990548	0.907623	0.88946	0.698483	0.582457	0.519959	0.445236	0.295978	0	0.0507501	0.0210212	0.00867904	0.0396179	0.0273296	0.027093	0.0181494	0.0566276	0.0182533
CD97	M	3	7	6	58.4443	6.29491	10.7311	0.999331	1.06992	1.05918	1.06185	0.908871	0.714233	0.58188	0.439881	0.416157	0.351044	0	0.0487689	0.0351413	0.048019	0.036809	0.0679843	0.092115	0.0801068	0.0579784	0.0559844
CDA	G1_S	3	5	2	54.4115	2.34474	24.4444	0.999331	0.987963	1.00409	0.90077	0.828143	0.589488	0.479747	0.4071	0.295018	0.28035	0	0.0584249	0.0312147	0.0828328	0.0474565	0.0633393	0.0489325	0.0216097	0.0366682	0.0497384
CDA	M	2	3	3	54.045	0.128735	24.4444	0.999331	1.05649	1.12821	1.09233	0.99336	0.643352	0.438606	0.314015	0.31613	0.330518	0	0.00602071	0.104831	0.0653339	0.0727833	0.00711355	0.0740703	0.0701126	0.0571832	0.109616
CDC123	G1_S	3	8	6	51.7275	0.366073	9.33054	0.999331	1.00808	1.00966	0.840328	0.715664	0.375307	0.190084	0.120931	0.0741468	0.0492547	0	0.0249293	0.0314064	0.0020666	0.0229229	0.00424975	0.00625466	0.0044319	0.00986917	0.00151292
CDC123	M	3	8	6	50.815	0.308818	9.33054	0.999331	0.937632	0.970425	0.842235	0.666959	0.273015	0.106913	0.0620072	0.0351536	0.0228036	0	0.0313062	0.0299211	0.0176677	0.00645333	0.0105446	0.000910584	0.0017552	0.00183112	0.00284716
CDC16	G1_S	3	9	6	51.3106	1.18726	NA	0.999331	1.03247	0.969122	0.878841	0.672072	0.396859	0.212486	0.102026	0.0668617	0.042859	0	0.0329259	0.0450539	0.0465667	0.0346883	0.0268666	0.0111557	0.00531466	0.00613247	0.00480761
CDC16	M	3	10	7	52.01	0.630142	NA	0.999331	0.971585	0.945845	0.895547	0.738917	0.46475	0.183646	0.0795379	0.0429544	0.038737	0	0.0278889	0.0154423	0.0219361	0.0199062	0.0249029	0.0116889	0.00626003	0.00290971	0.00303239
CDC23	G1_S	2	7	4	51.0902	0.205681	25.9682	0.999331	0.999595	0.975285	0.879505	0.63375	0.339038	0.154425	0.0889198	0.0594971	0.0438094	0	0.0573971	0.0542143	0.0477085	0.0184926	0.0199206	0.0282962	0.0207762	0.0168749	0.00325524
CDC23	M	3	7	2	51.0072	1.13436	25.9682	0.999331	0.943965	0.849518	0.847943	0.611744	0.338134	0.121641	0.0776547	0.0492483	0.0362305	0	0.0439107	0.0263508	0.0415766	0.0322386	0.026827	0.010997	0.013329	0.00203349	0.00476611
CDC27	G1_S	3	17	10	50.98	0.693907	NA	0.999331	1.00808	0.967218	0.862071	0.630806	0.347149	0.160891	0.0708274	0.0470303	0.0326588	0	0.0305139	0.0396215	0.0346486	0.0114356	0.0158743	0.0114803	0.00405676	0.00182683	0.000694079
CDC27	M	3	16	11	51.5201	0.0477551	NA	0.999331	0.996724	0.956895	0.868603	0.677658	0.397564	0.153764	0.0610342	0.0379694	0.0279143	0	0.0238253	0.0180748	0.00635397	0.00646195	0.00902982	0.00814326	0.00693147	0.00519048	0.00231791
CDC2L1	G1_S	3	6	5	46.5289	0.875372	NA	0.999331	0.926131	0.686935	0.464613	0.320577	0.187322	0.112846	0.0723351	0.0517206	0.0343691	0	0.0284735	0.0237673	0.0153983	0.0252482	0.0185836	0.0106252	0.00625742	0.00452029	0.00232827
CDC2L1	M	3	14	3	50.2705	1.99605	NA	0.999331	0.999287	0.908871	0.850012	0.590129	0.199712	0.0812411	0.0523479	0.0370554	0.0260781	0	0.0382482	0.0416762	0.0828483	0.0778622	0.0221375	0.0139575	0.00924301	0.00656956	0.00360805
CDC34	G1_S	2	3	2	48.752	1.20788	10.6506	0.999331	0.954744	0.898616	0.62195	0.417718	0.245911	0.135008	0.0882197	0.0663576	0.0391074	0	0.0310366	0.00513884	0.0517824	0.04624	0.0385362	0.00897129	0.0092692	0.00205299	0.00333851
CDC34	M	3	5	4	49.1234	0.699431	10.6506	0.999331	1.06337	1.00523	0.781975	0.414312	0.136557	0.057922	0.039012	0.028885	0.0237301	0	0.0341502	0.0521593	0.0263827	0.0194137	0.0141474	0.00368819	0.00276728	0.00297656	0.00483958
CDC37	G1_S	2	17	17	52.1361	1.84535	21.6158	0.999331	0.936373	0.91159	0.90918	0.754747	0.477382	0.177546	0.0748837	0.0504223	0.0312621	0	0.0624693	0.0896203	0.0581509	0.103397	0.0677571	0.0244964	0.00737316	0.0111088	0.00301366
CDC37	M	3	12	10	52.588	1.04407	21.6158	0.999331	0.957464	0.96536	0.913409	0.766023	0.516592	0.173243	0.0631384	0.040058	0.0292736	0	0.0428695	0.0321153	0.032109	0.0355378	0.0189576	0.00659676	0.00863547	0.00309838	0.00412362
CDC37L1	G1_S	1	2	2	46.2637	0	NA	0.999331	0.565863	0.652804	0.585314	0.404183	0.22663	0.123163	0.0752086	0.0505405	0.0354921	NA	NA	NA	NA	NA	NA	NA	NA	NA	NA
CDC37L1	M	1	2	2	50.8526	0	NA	0.999331	0.962415	1.14965	1.01408	0.689434	0.191732	0.100681	0.053689	0.0302333	0.0142189	NA	NA	NA	NA	NA	NA	NA	NA	NA	NA
CDC40	G1_S	3	6	4	53.0862	2.77423	7.6556	0.999331	1.06533	1.06028	0.851825	0.790455	0.499009	0.227085	0.103925	0.0654668	0.0474792	0	0.060479	0.0481662	0.0663445	0.0643104	0.0800519	0.0391073	0.0133735	0.0051294	0.00576612
CDC40	M	3	10	6	51.9091	0.544959	7.6556	0.999331	0.945507	0.917822	0.911967	0.780622	0.406195	0.14282	0.0705418	0.0496627	0.0379759	0	0.0195681	0.0175085	0.0297483	0.0160683	0.0171715	0.00873043	0.0136137	0.0135419	0.00190837
CDC42	G1_S	3	7	7	60.1442	1.32876	NA	0.999331	0.973738	0.998561	0.952545	0.907023	0.767852	0.679514	0.549921	0.47523	0.250281	0	0.0149057	0.017137	0.0257749	0.0342842	0.0229306	0.0317744	0.0175222	0.0102775	0.0129776
CDC42	M	3	8	6	59.8445	1.45765	NA	0.999331	1.01409	1.00377	0.967919	0.88382	0.746766	0.666844	0.562419	0.48503	0.310142	0	0.0201512	0.0301907	0.0169178	0.0171285	0.0133703	0.0176603	0.0257899	0.0112618	0.00675116
CDC42BPA	G1_S	3	6	4	49.7773	1.04705	NA	0.999331	0.994396	0.952275	0.847427	0.526974	0.239321	0.144779	0.0840301	0.0557625	0.0324057	0	0.0169518	0.0195375	0.0258771	0.0424862	0.0198089	0.0137871	0.00517707	0.00462643	0.00237081
CDC42BPA	M	3	12	8	50.3257	0.600175	NA	0.999331	1.01113	0.96	0.852987	0.557459	0.226998	0.11622	0.0826338	0.0557338	0.0507453	0	0.0101796	0.0225676	0.00777725	0.0227155	0.0149733	0.0140385	0.0131824	0.00439385	0.00210138
CDC42BPB	G1_S	3	15	4	50.9733	1.29547	NA	0.999331	1.014	0.977096	0.854193	0.63835	0.311644	0.181971	0.122631	0.0887867	0.0570843	0	0.00179567	0.0109793	0.0242272	0.0291639	0.0383272	0.0297233	0.0212311	0.0206275	0.0112047
CDC42BPB	M	3	15	6	50.5896	0.705835	NA	0.999331	1.03091	0.999639	0.882195	0.611865	0.240634	0.113381	0.0699331	0.0458597	0.0355652	0	0.0317439	0.0202634	0.008032	0.0241581	0.0256597	0.00858622	0.00832689	0.008875	0.00716105
CDC42EP4	G1_S	3	6	3	53.5966	4.22332	NA	0.999331	0.934754	0.947212	0.85314	0.726892	0.480822	0.326381	0.251068	0.218628	0.17326	0	0.0957526	0.0731117	0.102933	0.0697358	0.0768288	0.059885	0.0297149	0.0262626	0.0115151
CDC42EP4	M	3	4	3	51.7566	1.45086	NA	0.999331	1.00304	0.957735	0.882334	0.677523	0.42197	0.297893	0.228584	0.196502	0.196103	0	0.0477624	0.0429072	0.0443065	0.0373713	0.0335793	0.0066062	0.00806755	0.0102048	0.0103223
CDC45	G1_S	2	3	3	47.5993	0.912317	NA	0.999331	0.981189	0.860352	0.513499	0.318258	0.206441	0.12695	0.082272	0.0581495	0.0412141	0	0.0189019	0.00888268	0.0308284	0.0532842	0.04401	0.023834	0.0192615	0.0175556	0.0109866
CDC45	M	3	6	5	48.5376	1.15876	NA	0.999331	1.00736	0.907967	0.701764	0.419464	0.152485	0.0662657	0.04091	0.0262958	0.015976	0	0.0195527	0.0248977	0.029733	0.032323	0.0365196	0.0141734	0.00781065	0.00924924	0.0050941
CDC5L	G1_S	3	20	11	47.489	1.08838	18.4797	0.999331	0.984999	0.931899	0.516417	0.267284	0.168975	0.103681	0.0650605	0.0427133	0.0252983	0	0.0280364	0.0396164	0.040763	0.0154752	0.0149192	0.00813963	0.00572212	0.00178127	0.00211942
CDC5L	M	3	19	17	48.7314	0.514022	18.4797	0.999331	0.924956	0.883957	0.729529	0.415618	0.146092	0.0722151	0.049865	0.0320281	0.0216656	0	0.0271161	0.0215742	0.0153931	0.0164796	0.00316328	0.00349797	0.00492096	0.000424428	0.00237606
CDC6	G1_S	3	3	2	50.1221	2.41118	NA	0.999331	1.0136	0.97472	0.704447	0.560291	0.296405	0.18221	0.0985318	0.0656831	0.0344004	0	0.0551436	0.0773469	0.0718229	0.0768703	0.0213898	0.0292911	0.00675529	0.00551353	0.0123168
CDC6	M	1	2	2	53.2094	0	NA	0.999331	0.895289	0.843466	0.864988	0.775391	0.584425	0.29695	0.144691	0.237914	0.0788495	NA	NA	NA	NA	NA	NA	NA	NA	NA	NA
CDC73	G1_S	3	18	11	46.4028	0.083246	16.2441	0.999331	0.970858	0.783449	0.424605	0.20806	0.129697	0.0790822	0.0528532	0.0356292	0.0242884	0	0.0171389	0.0323845	0.0103596	0.00593242	0.00234552	0.00450146	0.00266981	0.00171645	0.00162402
CDC73	M	3	15	13	48.6932	1.34319	16.2441	0.999331	1.00561	0.92082	0.755683	0.432887	0.175621	0.0854788	0.0541089	0.0322117	0.0247227	0	0.0372627	0.0544304	0.0626008	0.0407848	0.00767483	0.00939833	0.00990729	0.00387981	0.00276096
CDH10	G1_S	3	9	7	55.4925	2.24294	NA	0.999331	1.02212	0.999053	0.896143	0.824392	0.606325	0.478714	0.364494	0.314069	0.29763	0	0.0213595	0.0373018	0.0431991	0.0486112	0.0509175	0.0300081	0.0216433	0.0412025	0.0297181
CDH10	M	3	13	8	52.5405	0.809397	NA	0.999331	0.986691	0.926111	0.855448	0.68013	0.49919	0.361212	0.288388	0.242332	0.274929	0	0.0299775	0.0361985	0.0195737	0.0126086	0.025759	0.00750204	0.0169009	0.0232189	0.0206107
CDIPT	G1_S	3	3	3	54.6555	4.63457	26.496	0.999331	1.02628	1.01325	0.870016	0.765038	0.583111	0.474365	0.362981	0.339639	0.210582	0	0.0299867	0.0488145	0.041796	0.0673434	0.0724492	0.0717872	0.0464623	0.0234662	0.0399739
CDIPT	M	3	3	3	59.3656	3.52294	26.496	0.999331	0.98196	0.964023	0.887967	0.806239	0.693876	0.579852	0.490445	0.402282	0.4152	0	0.0205826	0.040584	0.0253049	0.00732524	0.0167338	0.0242988	0.0500407	0.0183341	0.0125179
CDK1	G1_S	3	12	11	49.282	0.69088	16.1834	0.999331	0.973312	0.903808	0.679241	0.415664	0.272695	0.184139	0.102578	0.0497013	0.0322586	0	0.0228272	0.00407767	0.0104969	0.0197471	0.0119438	0.0124587	0.00840025	0.00615987	0.00309771
CDK1	M	3	15	14	49.3036	0.958085	16.1834	0.999331	0.958531	0.908334	0.757566	0.476642	0.199398	0.0866996	0.0582137	0.0357529	0.0245716	0	0.0137106	0.0195278	0.0279594	0.0278266	0.0113359	0.00829837	0.00819039	0.00438713	0.00334862
CDK11B	G1_S	3	6	5	46.5289	0.875372	NA	0.999331	0.926131	0.686935	0.464613	0.320577	0.187322	0.112846	0.0723351	0.0517206	0.0343691	0	0.0284735	0.0237673	0.0153983	0.0252482	0.0185836	0.0106252	0.00625742	0.00452029	0.00232827
CDK11B	M	3	14	3	50.2705	1.99605	NA	0.999331	0.999287	0.908871	0.850012	0.590129	0.199712	0.0812411	0.0523479	0.0370554	0.0260781	0	0.0382482	0.0416762	0.0828483	0.0778622	0.0221375	0.0139575	0.00924301	0.00656956	0.00360805
CDK12	G1_S	3	13	2	50.8765	1.241	NA	0.999331	0.922762	0.88145	0.749138	0.63039	0.444071	0.215428	0.0816646	0.0644718	0.0326804	0	0.014722	0.0179997	0.029762	0.0337314	0.0226507	0.0266581	0.0166244	0.0146747	0.00498168
CDK12	M	3	11	9	52.4557	1.35916	NA	0.999331	0.968933	0.928089	0.86749	0.700543	0.502929	0.235988	0.0645798	0.0437982	0.0438628	0	0.0142143	0.0108719	0.039324	0.0315144	0.0323117	0.0212775	0.00964676	0.00458887	0.00440212
CDK13	G1_S	3	4	2	50.9207	0.798215	NA	0.999331	0.967752	0.890586	0.802111	0.626843	0.416301	0.187774	0.093635	0.0672251	0.0434545	0	0.00352614	0.0161918	0.0179411	0.0312304	0.00619764	0.0102922	0.0126964	0.0181817	0.00745204
CDK13	M	2	4	3	52.4609	0.39353	NA	0.999331	1.02531	0.926082	0.938291	0.750148	0.50652	0.183958	0.0753603	0.0686475	0.0378063	0	0.0134529	0.00295956	0.0286459	0.0194944	0.0255864	0.00412181	0.018742	0.00315664	0.0152233
CDK16	G1_S	1	2	2	50.6762	0	NA	0.999331	0.924062	0.901231	0.797987	0.547444	0.390406	0.198816	0.0469208	0.0221784	0.0194747	NA	NA	NA	NA	NA	NA	NA	NA	NA	NA
CDK16	M	3	7	2	53.1035	4.54794	NA	0.999331	1.02933	1.03631	0.881363	0.689649	0.467774	0.200383	0.0771651	0.0549869	0.0336168	0	0.0591552	0.0709705	0.107513	0.124869	0.130871	0.0498287	0.0191431	0.0115004	0.00571377
CDK2	G1_S	3	12	7	52.3907	1.06429	14.4315	0.999331	0.995762	0.964784	0.878092	0.696102	0.462332	0.287205	0.168638	0.0997157	0.0525382	0	0.027817	0.0151462	0.0347481	0.0156911	0.023271	0.0140386	0.0066696	0.00238247	0.00081111
CDK2	M	3	14	11	51.4088	0.845322	14.4315	0.999331	0.951561	0.924809	0.870413	0.709451	0.369571	0.121474	0.0567319	0.0290632	0.024056	0	0.0212052	0.0400461	0.0283351	0.0209216	0.0195831	0.0118004	0.0089068	0.00394089	0.00355761
CDK4	G1_S	3	11	5	52.6801	1.21371	10.734	0.999331	1.00614	1.00051	0.930312	0.737696	0.498661	0.250512	0.127139	0.0809987	0.0576678	0	0.00871061	0.0236742	0.0308728	0.0469207	0.0274889	0.0100371	0.00916567	0.00467078	0.00185937
CDK4	M	3	10	7	52.4289	0.242162	10.734	0.999331	0.982122	0.954242	0.931212	0.771802	0.469408	0.190878	0.0718974	0.0420991	0.0272701	0	0.0134587	0.0144782	0.014469	0.00685608	0.00778983	0.00596335	0.0104612	0.00759278	0.00303208
CDK5	G1_S	3	8	7	48.9396	0.513818	14.9641	0.999331	0.988193	0.934405	0.740993	0.371898	0.192359	0.117542	0.0784595	0.0527548	0.0280675	0	0.0141128	0.00881938	0.0186916	0.0182419	0.00435361	0.00518625	0.00658423	0.00581985	0.00268529
CDK5	M	3	11	8	48.9104	0.707504	14.9641	0.999331	0.978266	0.912839	0.759138	0.408953	0.1405	0.0703373	0.0471525	0.0277519	0.0150317	0	0.0113864	0.00410034	0.0182032	0.0316788	0.0131338	0.00973776	0.00993239	0.00297688	0.0037266
CDK5RAP1	G1_S	3	12	6	50.6434	0.048256	NA	0.999331	1.04921	0.903252	0.793096	0.567403	0.347377	0.193356	0.122674	0.091297	0.0537391	0	0.0415503	0.0030845	0.00603818	0.0082143	0.00502851	0.00233118	0.00518373	0.0027451	0.00442925
CDK5RAP1	M	3	6	3	50.9619	0.356794	NA	0.999331	1.08024	0.85887	0.833861	0.606762	0.347344	0.175949	0.0971219	0.0642065	0.0518649	0	0.0893327	0.0137855	0.0131029	0.00973754	0.019789	0.0126281	0.00403391	0.00710523	0.00290186
CDK5RAP3	G1_S	3	9	5	49.5077	0.606864	20.3673	0.999331	0.97672	0.935659	0.825869	0.465246	0.186534	0.106821	0.0664576	0.0474677	0.0267844	0	0.0252864	0.00248023	0.0149992	0.0297021	0.0194273	0.0123926	0.00913953	0.00604336	0.00600734
CDK5RAP3	M	3	18	13	49.4432	0.729964	20.3673	0.999331	0.961866	0.934567	0.830888	0.495543	0.165195	0.0689454	0.0420076	0.0260306	0.0168918	0	0.0204556	0.0292624	0.0195791	0.0348252	0.00636443	0.00456041	0.00395832	0.000427284	0.00108296
CDK6	G1_S	3	6	2	53.1037	0.323889	NA	0.999331	0.963398	0.95117	0.967969	0.828613	0.571263	0.211097	0.078498	0.0472479	0.0304256	0	0.0624701	0.0184136	0.0145142	0.0354115	0.0306052	0.00778901	0.00968089	0.0122106	0.00892941
CDK6	M	3	10	6	52.2965	0.667716	NA	0.999331	1.0342	0.938659	0.900777	0.807603	0.492401	0.168448	0.0676485	0.0412018	0.0362418	0	0.0357066	0.0361316	0.0229223	0.0354329	0.0185458	0.0023966	0.00022472	0.00145129	0.00256934
CDK7	G1_S	3	8	5	50.99	0.304716	15.3823	0.999331	0.984762	0.941291	0.782037	0.571442	0.397735	0.229067	0.0974352	0.0482324	0.0316424	0	0.0343295	0.0204917	0.0118409	0.0151464	0.0152075	0.00851863	0.00561386	0.00403214	0.00178663
CDK7	M	3	11	8	51.0279	0.706177	15.3823	0.999331	0.978511	0.895288	0.812066	0.638173	0.388326	0.197316	0.070329	0.0294775	0.0195788	0	0.0219336	0.0306265	0.0163439	0.01147	0.0162727	0.0141594	0.00921043	0.00389	0.00259941
CDK9	G1_S	3	7	4	49.2298	0.719687	20.3155	0.999331	0.963894	0.825982	0.739075	0.446936	0.232345	0.111745	0.0732629	0.049339	0.0294423	0	0.0242649	0.0109786	0.0153833	0.0235879	0.0171806	0.00657962	0.00908662	0.00478042	0.00593404
CDK9	M	3	9	7	49.9912	2.10175	20.3155	0.999331	0.943708	0.866785	0.809509	0.522088	0.221758	0.0736966	0.0499911	0.0287535	0.0261713	0	0.0631803	0.0633883	0.0492915	0.0436061	0.0215296	0.0133627	0.0143521	0.00419756	0.00696454
CDKAL1	G1_S	3	9	7	51.2412	1.49059	3.99208	0.999331	1.00035	0.947941	0.815098	0.641471	0.435787	0.245321	0.125712	0.0884541	0.0493604	0	0.0383543	0.0291654	0.00510351	0.035684	0.0353727	0.0351272	0.0199925	0.0147661	0.00529234
CDKAL1	M	3	5	3	50.7326	1.01378	3.99208	0.999331	0.989577	0.924894	0.813038	0.611283	0.292223	0.128661	0.0729894	0.0377426	0.0223451	0	0.00598529	0.00260689	0.0119832	0.0363418	0.0306823	0.020784	0.00179569	0.00659518	0.00637986
CDKN2A	G1_S	3	3	3	51.2375	6.11535	3.01129	0.999331	0.903195	0.834478	0.705994	0.563984	0.357796	0.194676	0.111547	0.0712279	0.0469216	0	0.124022	0.108362	0.107932	0.119085	0.0718771	0.0320621	0.0177585	0.00386168	0.00243936
CDKN2A	M	3	4	3	51.1789	2.56252	3.01129	0.999331	1.00463	1.16019	1.10848	0.733682	0.387059	0.176708	0.0949414	0.0490367	0.019118	0	0.012864	0.147611	0.189054	0.0999822	0.0799235	0.0285363	0.00660999	0.0026499	0.00284427
CDKN2AIP	G1_S	3	16	11	50.2405	0.264797	19.7314	0.999331	1.00893	0.925817	0.798339	0.54505	0.285579	0.127855	0.0714431	0.0417761	0.0297627	0	0.00360705	0.00575805	0.0029283	0.013161	0.00661211	0.00680671	0.00432663	0.00460306	0.00411028
CDKN2AIP	M	3	16	14	50.8207	0.282091	19.7314	0.999331	1.00471	0.976079	0.865771	0.643863	0.267102	0.100091	0.0562185	0.0333424	0.0220829	0	0.00423431	0.0141078	0.0151119	0.00769688	0.00681816	0.00468746	0.00637882	0.00309293	0.00291521
CDR2L	G1_S	1	2	2	52.545	0	NA	0.999331	0.999331	0.99533	0.988973	0.793687	0.461356	0.22993	0.133266	0.0950385	0.0695772	NA	NA	NA	NA	NA	NA	NA	NA	NA	NA
CDS2	G1_S	2	2	2	57.2879	1.23041	20.2856	0.999331	1.09924	1.09976	1.01939	0.896669	0.731564	0.552143	0.456686	0.366843	0.146405	0	0.000372812	0.0761558	0.0525714	0.0412635	0.041067	0.0392166	0.0200554	0.0354649	0.0205156
CDS2	M	3	3	2	56.0475	3.81309	20.2856	0.999331	1.00172	1.17233	1.01366	1.0837	0.775012	0.605624	0.423695	0.407641	0.156674	0	0.0259654	0.0945515	0.0441022	0.0303346	0.128368	0.115081	0.0478215	0.116071	0.0262574
CDV3	G1_S	2	8	6	57.2026	3.67227	27.814	0.999331	1.01151	0.912033	0.999981	0.850533	0.746266	0.567288	0.418745	0.324906	0.26714	0	0.0566967	0.0502044	0.0111111	0.017186	0.0499755	0.0759136	0.0490068	0.120614	0.0504721
CDV3	M	1	8	8	53.355	0	27.814	0.999331	1.11895	1.24169	1.0587	0.918212	0.558452	0.370675	0.282234	0.391297	0.331013	NA	NA	NA	NA	NA	NA	NA	NA	NA	NA
CDYL	G1_S	3	6	3	51.4396	2.33223	19.0308	0.999331	1.0868	0.934341	0.819244	0.565492	0.386616	0.243438	0.157956	0.132131	0.108365	0	0.0751763	0.0801333	0.058575	0.0539119	0.0398375	0.0223358	0.0136165	0.0167225	0.0174317
CDYL	M	3	11	6	50.9726	0.845142	19.0308	0.999331	0.979791	0.91634	0.825385	0.595136	0.381354	0.234455	0.153692	0.117642	0.125061	0	0.0203986	0.00553007	0.00301562	0.0208618	0.0228533	0.0274289	0.0246427	0.0281595	0.0274152
CEBPZ	G1_S	2	4	3	49.7562	0.447089	17.7824	0.999331	1.00463	1.01871	0.82564	0.439846	0.285934	0.164381	0.11094	0.082737	0.0601522	0	0.0266609	0.00504306	0.0103369	0.032078	0.0142109	0.0170031	0.0114221	0.00899163	0.00851418
CEBPZ	M	3	13	9	50.0961	0.729649	17.7824	0.999331	0.86094	0.880468	0.922801	0.533461	0.18248	0.0711351	0.0435484	0.0301943	0.0222293	0	0.0697659	0.0857951	0.0486914	0.0200955	0.00590371	0.00961843	0.00784704	0.00242264	0.00367873
CECR5	G1_S	3	7	4	50.7694	1.56257	29.7513	0.999331	1.02177	0.988618	0.901742	0.631333	0.309913	0.188693	0.1074	0.0652852	0.0423809	0	0.0235189	0.0304724	0.0445899	0.0371079	0.042061	0.031266	0.0187756	0.00611376	0.00703645
CECR5	M	3	9	7	50.2232	0.325101	29.7513	0.999331	0.995676	0.877595	0.81526	0.553543	0.249346	0.121676	0.0732175	0.0510838	0.046231	0	0.0193566	0.0219425	0.0100823	0.0174944	0.00818644	0.00697946	0.00266351	0.00657282	0.00804825
CELF1	G1_S	3	8	8	47.4973	1.46518	18.6674	0.999331	0.944686	0.868881	0.585613	0.304574	0.186586	0.111274	0.0771171	0.0557682	0.0352907	0	0.0539046	0.0390299	0.0409729	0.038351	0.0182346	0.011713	0.00808917	0.00876911	0.00522291
CELF1	M	3	10	8	48.0638	0.805362	18.6674	0.999331	0.971343	0.877714	0.642698	0.324402	0.087479	0.0436732	0.0269503	0.018514	0.0136324	0	0.0144617	0.0146865	0.0222523	0.0261792	0.0103101	0.00810479	0.00690837	0.00578008	0.0040274
CELSR2	G1_S	3	4	3	56.8434	1.90785	NA	0.999331	1.02854	1.02478	0.964951	0.914824	0.723	0.544728	0.417574	0.304956	0.247666	0	0.027161	0.0133568	0.0277293	0.0468212	0.0387681	0.0452313	0.0283269	0.0273318	0.0282557
CELSR2	M	3	4	4	54.5637	0.316105	NA	0.999331	0.998796	1.03622	0.931169	0.83985	0.605241	0.448405	0.328183	0.222488	0.19457	0	0.0784546	0.00870107	0.0305821	0.0421691	0.0231823	0.0159638	0.00393289	0.00145709	0.0288922
CENPF	G1_S	3	46	27	48.9348	0.989361	NA	0.999331	0.999925	0.915627	0.622782	0.435499	0.253145	0.150949	0.0977351	0.0762605	0.0463622	0	0.0279707	0.0291854	0.0280989	0.0183792	0.00826925	0.00704611	0.00553122	0.00790858	0.00202415
CENPF	M	3	119	88	49.6517	0.82944	NA	0.999331	0.959146	0.904616	0.771075	0.524052	0.249804	0.0992069	0.0614186	0.0455902	0.0435223	0	0.00700179	0.0117985	0.020443	0.0296341	0.0098003	0.00507791	0.00689916	0.00378133	0.00279893
CEP131	G1_S	1	4	4	50.5449	0	NA	0.999331	0.917291	0.881986	0.812565	0.569046	0.329426	0.191311	0.121491	0.0958469	0.085217	NA	NA	NA	NA	NA	NA	NA	NA	NA	NA
CEP131	M	1	2	2	49.2202	0	NA	0.999331	0.931127	0.857342	0.71582	0.48148	0.214577	0.114985	0.0637807	0.079283	0.0481018	NA	NA	NA	NA	NA	NA	NA	NA	NA	NA
CEP170	G1_S	3	25	15	50.273	0.373326	NA	0.999331	0.947929	0.89966	0.775739	0.570658	0.30485	0.152516	0.0895582	0.0611645	0.0446054	0	0.00963175	0.00831512	0.0185267	0.00623427	0.00434452	0.00193425	0.0018735	0.00286752	0.00289502
CEP170	M	3	25	16	51.4832	0.501776	NA	0.999331	0.9868	0.947197	0.896965	0.674171	0.375711	0.194558	0.10915	0.0724099	0.0657184	0	0.0292184	0.00728848	0.00867758	0.0206273	0.0109131	0.00557974	0.0141716	0.0113858	0.0119557
CEP250	G1_S	2	3	2	50.9759	1.26615	NA	0.999331	1.00429	0.951922	0.790866	0.613127	0.356881	0.187039	0.135958	0.0850652	0.0363027	0	0.0278465	0.00735679	0.0126654	0.0676459	0.0408203	0.0361335	0.0228248	0.0156002	0.01189
CEP250	M	2	3	2	50.8032	1.1728	NA	0.999331	0.957256	0.913856	0.866474	0.632704	0.312246	0.1474	0.126435	0.0907437	0.0647512	0	0.0830977	0.0438366	0.0817706	0.0478365	0.0401274	0.0124098	0.0123057	0.00519263	0.0295967
CEP44	G1_S	1	2	2	48.5989	0	NA	0.999331	1.00063	0.938149	0.58298	0.392666	0.25708	0.153196	0.0884498	0.0582447	0.0292524	NA	NA	NA	NA	NA	NA	NA	NA	NA	NA
CEP44	M	1	2	2	49.2772	0	NA	0.999331	0.908527	0.963909	0.750171	0.451398	0.172383	0.073675	0.0485318	0.035108	0.0124426	NA	NA	NA	NA	NA	NA	NA	NA	NA	NA
CEP55	G1_S	3	4	3	48.133	2.39894	NA	0.999331	0.875947	0.771383	0.529327	0.36032	0.200981	0.115681	0.076974	0.0550252	0.0454369	0	0.0582017	0.046482	0.04044	0.0567385	0.0293322	0.0113577	0.0061864	0.00524803	0.00626554
CEP55	M	3	9	4	48.9486	0.973538	NA	0.999331	0.955249	0.892497	0.658	0.433876	0.194602	0.0982361	0.0571695	0.0458439	0.0253773	0	0.0446294	0.03677	0.0328632	0.0209274	0.0122016	0.00343507	0.00447777	0.00676921	0.001153
CEP76	G1_S	1	2	2	53.7079	0	NA	0.999331	1.10344	1.01813	0.929462	0.74643	0.523013	0.41217	0.282332	0.190995	0.109066	NA	NA	NA	NA	NA	NA	NA	NA	NA	NA
CEP97	G1_S	3	6	4	49.6058	0.137643	NA	0.999331	1.03804	1.00193	0.787547	0.469639	0.228707	0.128849	0.0847931	0.0611532	0.0365007	0	0.0274136	0.0282517	0.0238614	0.0107961	0.00978218	0.00506675	0.0011433	0.00422822	0.00205506
CEP97	M	3	7	5	49.9074	0.41742	NA	0.999331	0.996718	0.918374	0.835681	0.52013	0.212499	0.0861075	0.0572047	0.0273889	0.0257418	0	0.00505752	0.0126168	0.0134801	0.0157892	0.0244441	0.00582645	0.0059784	0.00492803	0.00637236
CERS2	G1_S	3	4	3	52.7486	0.735044	NA	0.999331	1.02122	0.983245	0.977784	0.847709	0.470922	0.228792	0.12561	0.0914656	0.0430015	0	0.0123698	0.0199311	0.0360583	0.0320277	0.0406229	0.0326248	0.025071	0.0279294	0.00857806
CERS2	M	2	2	2	52.9307	0.674328	NA	0.999331	1.07066	1.01763	0.951394	0.798346	0.523684	0.246504	0.126649	0.057763	0.0349772	0	0.0244993	0.0131275	0.0077504	0.0709102	0.0248308	0.00282509	0.0137181	0.00931725	0.00646368
CFAP20	G1_S	3	5	2	50.863	2.29074	NA	0.999331	0.998596	1.01763	0.80788	0.623048	0.355348	0.192522	0.105911	0.0766551	0.0379513	0	0.0291916	0.0419848	0.059092	0.0529156	0.0436814	0.0336907	0.0214703	0.00622456	0.00828365
CFAP20	M	3	6	4	50.9724	0.854892	NA	0.999331	0.934367	0.920189	0.835942	0.607763	0.308958	0.141031	0.0708547	0.0373482	0.026423	0	0.0283453	0.022348	0.0330199	0.0288689	0.00372441	0.010946	0.0104411	0.00217461	0.00175231
CFDP1	G1_S	3	9	6	55.7353	NA	23.6162	0.999331	0.979076	0.936312	0.946035	0.869662	0.693388	0.528976	0.446119	0.414391	0.450353	0	0.0128346	0.0109052	0.0204589	0.0288518	0.0358568	0.0420466	0.0303001	0.0435213	0.0444039
CFDP1	M	3	6	3	NA	NA	23.6162	0.999331	0.989883	0.967495	1.00892	0.914057	0.694681	0.664557	0.532164	0.61126	0.705322	0	0.0162108	0.0468502	0.0241223	0.0321128	0.0273426	0.0276758	0.0419753	0.0817758	0.0241405
CFL1	G1_S	3	17	15	54.1331	4.1896	21.8335	0.999331	1.01443	0.917005	0.900086	0.78396	0.587893	0.35273	0.132596	0.0670179	0.0446136	0	0.163955	0.0774329	0.0930359	0.0665059	0.0787757	0.0568216	0.00941196	0.00669006	0.00566323
CFL1	M	3	16	16	53.5788	0.709977	21.8335	0.999331	1.02882	1.00876	0.980003	0.864501	0.609485	0.305099	0.101596	0.0506529	0.0431374	0	0.0418187	0.035257	0.0347536	0.0306179	0.0328267	0.00931872	0.00119296	0.00700796	0.0047062
CFL2	G1_S	3	10	7	55.1257	4.18034	19.2348	0.999331	0.909491	0.921001	0.889912	0.785765	0.64301	0.468687	0.164637	0.0719319	0.049317	0	0.078346	0.0683966	0.06742	0.0742726	0.0861391	0.0674211	0.0120329	0.00362168	0.00383474
CFL2	M	3	8	6	54.2027	0.320081	19.2348	0.999331	0.957754	1.02515	0.947711	0.849188	0.660846	0.394209	0.105567	0.0458714	0.0261842	0	0.037164	0.0319202	0.0420848	0.00366438	0.0115593	0.00721958	0.00765079	0.00871913	0.00339516
CGGBP1	G1_S	2	2	2	51.7115	0.778673	9.96562	0.999331	1.04383	0.988579	0.925687	0.672221	0.40882	0.194305	0.111535	0.0956034	0.0539616	0	0.0117473	0.0314124	0.00531033	0.0351034	0.0466297	0.00788791	0.00187881	0.0116502	0.00595794
CGGBP1	M	1	4	4	51.76	0	9.96562	0.999331	1.10576	1.06221	0.980067	0.7136	0.382725	0.154712	0.0980886	0.0625548	0.0411688	NA	NA	NA	NA	NA	NA	NA	NA	NA	NA
CGN	G1_S	1	2	2	53.5938	0	NA	0.999331	1.07674	1.28307	1.26119	1.36686	0.690762	0.421939	0.310196	0.401535	0.227478	NA	NA	NA	NA	NA	NA	NA	NA	NA	NA
CGN	M	2	2	2	53.5518	1.19704	NA	0.999331	0.989666	1.06356	1.10281	1.08176	0.605468	0.315461	0.175433	0.126289	0.156664	0	0.0492375	0.0434194	0.0285267	0.0245561	0.104703	0.019499	0.0173404	0.0356113	0.0872645
CHAC2	G1_S	2	3	3	52.9911	0.736903	18.6058	0.999331	0.990044	0.9505	0.964181	0.808828	0.540422	0.239907	0.127772	0.100505	0.0603822	0	0.0192013	0.0105556	0.0211883	0.0612364	0.0180561	0.0401919	0.030188	0.0360064	0.0044052
CHAC2	M	3	3	3	51.9489	1.08457	18.6058	0.999331	1.00722	0.963435	0.938713	0.761677	0.439538	0.123583	0.0417209	0.024458	0.0188606	0	0.0342042	0.0551325	0.035579	0.0311018	0.0322719	0.00881029	0.00754064	0.00682406	0.00239698
CHAF1A	G1_S	3	11	8	46.9812	2.38438	9.49277	0.999331	1.17157	0.998176	0.51934	0.293406	0.176289	0.115536	0.0776732	0.051109	0.0320932	0	0.146783	0.137369	0.0781487	0.0572943	0.0350343	0.0207599	0.0150166	0.0112912	0.00605038
CHAF1A	M	3	15	12	49.0236	1.06242	9.49277	0.999331	1.00474	0.896898	0.724504	0.445561	0.170599	0.0838485	0.0557738	0.0372473	0.024626	0	0.0119763	0.0124185	0.0211658	0.0410833	0.0165904	0.0122323	0.0119404	0.00449792	0.00609415
CHAF1B	G1_S	3	12	11	53.9799	3.16186	23.7795	0.999331	1.07274	1.00628	0.875671	0.779641	0.684937	0.511295	0.286324	0.100975	0.0563626	0	0.064894	0.0756715	0.0660492	0.0627441	0.0805385	0.0605407	0.0368679	0.0180844	0.01288
CHAF1B	M	3	14	11	54.8114	1.06839	23.7795	0.999331	0.979607	0.961661	0.928094	0.872562	0.674362	0.476139	0.260877	0.0765871	0.0440154	0	0.0393051	0.0136211	0.0220336	0.0331087	0.033925	0.0158924	0.022009	0.000967618	0.00279345
CHAMP1	G1_S	3	12	6	48.7529	1.92632	NA	0.999331	1.00292	0.88376	0.672148	0.361755	0.199613	0.116942	0.0753988	0.0472867	0.0344893	0	0.0936766	0.0766455	0.0539617	0.0294542	0.0152082	0.00551658	0.0024882	0.00131045	0.000656144
CHAMP1	M	3	13	10	50.3152	0.626246	NA	0.999331	0.963522	0.93394	0.834772	0.579966	0.226927	0.115348	0.0742199	0.0548297	0.0491771	0	0.0237593	0.0291956	0.0260991	0.0100156	0.0124205	0.0109623	0.00950901	0.00671442	0.00860085
CHCHD3	G1_S	3	17	15	54.5832	4.08217	32.7096	0.999331	0.906195	0.901149	0.893674	0.748328	0.564763	0.366746	0.270812	0.24877	0.123861	0	0.0789713	0.0682729	0.0717811	0.105148	0.0918336	0.048697	0.00666766	0.0224746	0.00642011
CHCHD3	M	3	15	10	54.2147	0.942123	32.7096	0.999331	0.95357	0.977286	0.914227	0.750975	0.59331	0.417055	0.26411	0.212507	0.169063	0	0.0535781	0.0550211	0.0245993	0.045683	0.0288298	0.00747738	0.00402596	0.0122747	0.0080648
CHCHD5	G1_S	2	4	3	53.5297	0.129908	10.1448	0.999331	1.11782	1.00237	0.9509	0.818307	0.534964	0.356647	0.217125	0.139217	0.0883294	0	0.0546897	0.0301693	0.00466577	0.0249666	0.0214075	0.0160659	0.0411108	0.0313465	0.0132191
CHCHD5	M	1	2	2	50.5464	0	10.1448	0.999331	0.860071	0.955604	0.75687	0.528628	0.412233	0.182388	0.134624	0.112359	0.106345	NA	NA	NA	NA	NA	NA	NA	NA	NA	NA
CHCHD6	G1_S	2	4	2	54.7148	1.05997	NA	0.999331	1.01764	1.00192	0.998939	0.853512	0.689542	0.421806	0.275196	0.220606	0.117802	0	0.000872032	0.0206793	0.0618529	0.0416085	0.104561	0.0234011	0.0245569	0.00327901	0.0107647
CHCHD6	M	3	4	2	53.1773	2.42776	NA	0.999331	0.979829	1.05991	1.07297	0.848539	0.55492	0.399315	0.255108	0.200576	0.158974	0	0.0359307	0.0337907	0.0860559	0.0688191	0.0560322	0.0629595	0.0274345	0.0117574	0.0229093
CHD1L	G1_S	3	5	2	46.8555	0.979023	NA	0.999331	0.981439	0.812222	0.431119	0.281952	0.193682	0.123976	0.0785722	0.0522164	0.0365691	0	0.0455774	0.0189702	0.0256407	0.0309156	0.0299431	0.0182694	0.014571	0.00723738	0.00477183
CHD1L	M	3	6	3	49.0077	0.880347	NA	0.999331	0.975953	0.901891	0.723864	0.416122	0.184361	0.102177	0.068037	0.0511855	0.0344944	0	0.0086955	0.0355344	0.0222095	0.0268514	0.0118941	0.0180396	0.0126702	0.0119054	0.00748049
CHD3	G1_S	3	7	2	46.4701	1.15134	NA	0.999331	0.94106	0.705504	0.436594	0.268584	0.185538	0.124038	0.07356	0.048445	0.0342318	0	0.0226072	0.0500905	0.0132766	0.0119409	0.00503285	0.00926813	0.00989923	0.00485805	0.00275188
CHD3	M	3	13	8	49.1327	0.817819	NA	0.999331	0.936444	0.844296	0.721882	0.470249	0.210088	0.117061	0.0783695	0.0546715	0.0409281	0	0.0247875	0.0079429	0.0186167	0.0268887	0.0128309	0.0070018	0.00395333	0.00668299	0.0123638
CHD4	G1_S	3	23	14	46.8985	0.152295	17.8976	0.999331	1.00187	0.83441	0.461733	0.241002	0.153993	0.0924761	0.0608757	0.0403993	0.0290322	0	0.00788566	0.0239878	0.0102329	0.0116185	0.00988379	0.00560633	0.00382096	0.00351028	0.0035697
CHD4	M	3	28	23	49.131	0.118443	17.8976	0.999331	0.993363	0.921302	0.751271	0.430699	0.150584	0.0640084	0.0400483	0.0258096	0.0182805	0	0.0323181	0.0208222	0.0131276	0.0145513	0.00688244	0.00801594	0.00587419	0.00253532	0.000903918
CHD8	G1_S	2	7	5	46.4801	0.0564087	13.7624	0.999331	0.945989	0.639096	0.418507	0.349687	0.23968	0.164177	0.115565	0.0783871	0.055699	0	0.000253602	0.0305782	0.0103652	0.000761842	0.00420905	0.00598178	0.0129885	0.00850162	0.00102789
CHD8	M	3	9	5	50.0979	0.360771	13.7624	0.999331	1.02443	0.937685	0.781084	0.544334	0.258882	0.144109	0.0983008	0.06351	0.0588086	0	0.037167	0.0113526	0.0148235	0.0196318	0.0113404	0.0101342	0.00271205	0.0108234	0.0149985
CHD9	M	2	2	2	50.0688	0.198316	10.3257	0.999331	1.04446	0.942298	0.785377	0.530355	0.272487	0.141428	0.108872	0.061656	0.0546722	0	0.00570926	0.0103805	0.0110474	0.0359717	0.0177282	0.0204083	0.0164586	0.000296426	0.0205233
CHEK1	G1_S	3	6	2	51.7348	0.842783	NA	0.999331	1.01942	1.03184	0.857689	0.770333	0.371908	0.166441	0.0984207	0.0744912	0.0483126	0	0.0122242	0.0468185	0.0407971	0.0441066	0.052675	0.0123679	0.00933749	0.00653574	0.00749743
CHEK1	M	3	6	3	51.9165	0.369608	NA	0.999331	1.1696	0.933446	0.914455	0.740188	0.424645	0.167276	0.0910931	0.0532645	0.0331869	0	0.0147524	0.019934	0.0171259	0.0193041	0.008849	0.0312138	0.0264883	0.0146077	0.00555732
CHEK2	G1_S	3	7	2	51.134	1.32389	NA	0.999331	1.07847	1.00888	0.895832	0.708036	0.36123	0.19215	0.121473	0.0932532	0.0609228	0	0.0160834	0.0563166	0.0796272	0.0414662	0.036458	0.0248087	0.0189584	0.0204921	0.0154463
CHEK2	M	1	6	6	51.4169	0	NA	0.999331	0.990284	1.00208	0.940791	0.724276	0.328166	0.16706	0.126439	0.111892	0.12461	NA	NA	NA	NA	NA	NA	NA	NA	NA	NA
CHERP	G1_S	3	9	6	47.574	0.8635	23.508	0.999331	1.0674	0.996381	0.586422	0.267572	0.170761	0.107998	0.0726527	0.0517346	0.0320966	0	0.0240671	0.0246806	0.0288136	0.0286115	0.0118217	0.0072527	0.00709008	0.00639503	0.00376423
CHERP	M	3	16	11	49.1606	0.991015	23.508	0.999331	1.03664	0.915625	0.793144	0.427872	0.163803	0.0873834	0.0635941	0.0426476	0.0461681	0	0.0085147	0.0130322	0.0260219	0.0371324	0.0211815	0.0198843	0.0209152	0.00930618	0.0130451
CHID1	G1_S	3	7	5	53.4309	0.431467	10.3511	0.999331	0.993599	0.984411	0.919658	0.812655	0.539476	0.32771	0.193662	0.143038	0.103323	0	0.0192831	0.0100238	0.009716	0.0097958	0.0127908	0.00937551	0.0139184	0.0105665	0.0071319
CHID1	M	3	8	6	53.99	0.925467	10.3511	0.999331	1.01258	0.956005	0.935423	0.819786	0.583529	0.395648	0.303987	0.202038	0.188947	0	0.028962	0.0148804	0.0123869	0.0126146	0.0157232	0.0220285	0.0184346	0.014041	0.0184639
CHM	G1_S	3	4	3	52.8703	0.940352	14.8677	0.999331	1.04248	0.968359	0.929511	0.814069	0.527038	0.201699	0.106799	0.0817046	0.0535807	0	0.0129022	0.0294396	0.0237121	0.0361432	0.0294663	0.00752628	0.00230704	0.00679762	0.00641945
CHM	M	3	3	3	53.07	0.147337	14.8677	0.999331	0.984609	0.997816	0.910032	0.818919	0.595025	0.160204	0.0602456	0.0472752	0.0243026	0	0.0283804	0.0222375	0.0122043	0.0126638	0.016173	0.0098653	0.0120678	0.00770797	0.00538946
CHML	G1_S	3	8	4	53.9528	1.02441	NA	0.999331	1.0042	0.973327	0.950094	0.833604	0.669759	0.355174	0.149215	0.09579	0.0594228	0	0.0302863	0.0454716	0.0418071	0.0389109	0.0288169	0.0172852	0.00483924	0.00599373	0.00344483
CHML	M	3	8	7	53.6841	0.421727	NA	0.999331	0.985744	0.982849	0.915028	0.827975	0.668609	0.299288	0.0634773	0.0346223	0.0295118	0	0.0109717	0.0127293	0.016804	0.0107305	0.0216178	0.0160325	0.00509536	0.00252899	0.000502286
CHMP1A	G1_S	3	6	3	54.4241	6.68073	14.3959	0.999331	0.869082	0.863804	0.870454	0.725468	0.579596	0.356917	0.203369	0.0920172	0.0597379	0	0.108012	0.0978683	0.119086	0.114901	0.120029	0.0689245	0.00648856	0.0122156	0.00728864
CHMP1A	M	3	7	5	53.943	2.00381	14.3959	0.999331	1.01517	1.11933	1.13225	1.00051	0.675416	0.418807	0.184918	0.0983168	0.0671295	0	0.0549411	0.0810312	0.130083	0.10082	0.0922919	0.061803	0.0269429	0.00984438	0.00556615
CHMP1B	G1_S	3	6	5	51.8349	4.47959	NA	0.999331	0.873447	0.894467	0.847658	0.629445	0.333836	0.143491	0.0959258	0.0628841	0.0488307	0	0.099593	0.0987273	0.100559	0.112782	0.0524898	0.0179756	0.00402813	0.00346859	0.00618544
CHMP1B	M	3	6	4	52.2105	1.29223	NA	0.999331	0.991061	1.12753	1.15998	0.938528	0.39314	0.119388	0.0702505	0.0498232	0.0484302	0	0.053548	0.0900346	0.133982	0.108553	0.0646835	0.0222518	0.0134091	0.00735302	0.00946577
CHMP2A	G1_S	3	6	3	52.9755	2.65002	11.3746	0.999331	0.938903	0.962142	0.927776	0.74662	0.542696	0.310889	0.140165	0.0807436	0.0591375	0	0.0478562	0.0308576	0.0186793	0.111867	0.0624343	0.0220102	0.0138018	0.0147848	0.00945727
CHMP2A	M	3	4	3	54.4186	3.45729	11.3746	0.999331	1.01112	0.976166	0.98747	0.830329	0.629249	0.376942	0.113218	0.0368411	0.0259915	0	0.137137	0.112725	0.101511	0.0945761	0.0812762	0.039642	0.0116754	0.00422829	0.00562222
CHMP2B	G1_S	3	9	4	54.6456	7.02328	NA	0.999331	0.878972	0.863931	0.857569	0.704683	0.527088	0.358946	0.271462	0.204905	0.147904	0	0.116671	0.100741	0.117582	0.114834	0.115621	0.0827452	0.0336017	0.0157346	0.0144197
CHMP2B	M	3	7	5	53.4527	2.45236	NA	0.999331	0.923696	0.990778	0.977101	0.856956	0.600832	0.431659	0.262615	0.162464	0.128403	0	0.0702919	0.0938293	0.0862084	0.0882294	0.0878208	0.0479447	0.0410871	0.0250646	0.0188878
CHMP3	G1_S	1	3	3	51.3971	0	NA	0.999331	0.957897	0.987162	0.95278	0.691685	0.33023	0.134589	0.0730059	0.0473618	0.0315362	NA	NA	NA	NA	NA	NA	NA	NA	NA	NA
CHMP3	M	2	4	3	50.9515	2.39938	NA	0.999331	0.913802	0.875134	0.888792	0.653764	0.334835	0.1419	0.0729072	0.0430755	0.0264703	0	0.0762256	0.0895592	0.0942138	0.1011	0.0823182	0.0439826	0.0216223	0.00606393	0.000900274
CHMP4B	G1_S	1	6	6	54.9917	0	14.4805	0.999331	1.07999	1.07755	1.07077	0.877906	0.631716	0.510387	0.345644	0.172801	0.302232	NA	NA	NA	NA	NA	NA	NA	NA	NA	NA
CHMP4B	M	2	4	3	52.4831	1.56631	14.4805	0.999331	0.963547	1.119	1.11815	0.794777	0.46259	0.35138	0.263341	0.21851	0.182905	0	0.121653	0.0176366	0.0801968	0.0494312	0.0623047	0.0177198	0.0261197	0.0180914	0.0396218
CHMP5	G1_S	2	6	5	55.2335	0.611363	17.8982	0.999331	0.995333	1.01291	0.911642	0.871794	0.629173	0.503725	0.333681	0.190502	0.213574	0	0.0186073	0.0428221	0.0727381	0.00648404	0.00703688	0.00853587	0.0223998	0.0368067	0.0372361
CHMP5	M	2	3	2	52.1701	2.17908	17.8982	0.999331	0.968876	1.06589	0.96359	0.724816	0.431023	0.295257	0.225188	0.175897	0.180816	0	0.0140784	0.00577931	0.0278738	0.0970555	0.103425	0.0614802	0.0474311	0.0388165	0.0760612
CHMP6	M	1	2	2	52.1686	0	21.1679	0.999331	1.16049	0.996377	1.02811	0.748422	0.401894	0.229871	0.14802	0.0731997	0.0458475	NA	NA	NA	NA	NA	NA	NA	NA	NA	NA
CHMP7	G1_S	3	4	2	49.2077	1.1142	17.2655	0.999331	1.01897	0.99925	0.736973	0.38274	0.235875	0.15291	0.112084	0.067199	0.0444226	0	0.0380841	0.0267484	0.0131079	0.0370089	0.0449899	0.0272111	0.0251443	0.0158666	0.013329
CHMP7	M	3	7	4	48.8806	1.02139	17.2655	0.999331	1.01198	0.926258	0.773795	0.419789	0.170725	0.0845517	0.0591111	0.0365307	0.0299269	0	0.0511658	0.0448905	0.0542055	0.0212805	0.0146785	0.00610309	0.00576563	0.0013821	0.00233582
CHORDC1	G1_S	3	14	10	52.0047	0.433068	21.3285	0.999331	0.941891	0.930333	0.938556	0.805083	0.408354	0.105351	0.057239	0.0363538	0.0227838	0	0.0180706	0.0142703	0.0125081	0.0224357	0.0133306	0.0134702	0.00839178	0.00596084	0.00399154
CHORDC1	M	3	18	13	52.4229	0.694544	21.3285	0.999331	1.0143	0.975786	0.932406	0.82497	0.433986	0.0813152	0.0410329	0.0270635	0.0189446	0	0.0179381	0.0398614	0.0271547	0.0302522	0.0180392	0.00517623	0.00401225	0.000692773	0.000841059
CHP1	G1_S	3	11	5	51.8358	2.18599	NA	0.999331	0.924643	0.900487	0.828471	0.628464	0.404836	0.216228	0.137822	0.108529	0.0638898	0	0.0366816	0.039606	0.0329767	0.0693464	0.0368912	0.0129249	0.000720972	0.00594415	0.00147041
CHP1	M	3	5	5	52.639	0.657428	NA	0.999331	1.02158	1.11366	0.98692	0.781616	0.485004	0.244253	0.154706	0.132492	0.106676	0	0.00801428	0.0535022	0.0457917	0.0218003	0.0199608	0.0133848	0.00770146	0.00795082	0.00601122
CHPF	G1_S	2	3	2	53.4272	0.35408	NA	0.999331	1.0975	1.05742	0.946589	0.79126	0.567743	0.315112	0.196742	0.137623	0.0761963	0	0.0046819	0.00693914	0.0238699	0.0074865	0.00456611	0.0212247	0.0135323	0.0126907	0.00037386
CHPF	M	1	2	2	51.9897	0	NA	0.999331	0.984729	1.00274	0.905884	0.703032	0.442451	0.200744	0.161714	0.137909	0.0601109	NA	NA	NA	NA	NA	NA	NA	NA	NA	NA
CHPF2	G1_S	3	3	2	53.3587	0.602201	NA	0.999331	1.07494	1.03001	0.938008	0.817344	0.531818	0.305829	0.196372	0.147122	0.09084	0	0.0351403	0.0410038	0.0280861	0.0194687	0.021983	0.0183381	0.0203793	0.00951769	0.0090265
CHPF2	M	3	3	2	52.9802	0.481654	NA	0.999331	1.03346	1.00907	0.927782	0.748297	0.506059	0.329126	0.220575	0.134856	0.116786	0	0.0513511	0.0133412	0.0115169	0.0221465	0.0134221	0.0355161	0.0319014	0.0162353	0.00708683
CHST14	G1_S	1	2	2	51.8609	0	NA	0.999331	0.882468	0.957884	0.846115	0.744531	0.388853	0.194313	0.123948	0.0622864	0.0116216	NA	NA	NA	NA	NA	NA	NA	NA	NA	NA
CHST3	G1_S	1	2	2	55.2728	0	NA	0.999331	1.01937	0.988762	0.978163	0.869737	0.680493	0.49373	0.270426	0.171017	0.0906637	NA	NA	NA	NA	NA	NA	NA	NA	NA	NA
CHST3	M	1	2	2	53.5425	0	NA	0.999331	1.02047	0.985226	0.960833	0.749884	0.572707	0.341468	0.268742	0.152974	0.13204	NA	NA	NA	NA	NA	NA	NA	NA	NA	NA
CHTF18	G1_S	3	6	4	46.9759	2.25152	20.0283	0.999331	0.940763	0.756504	0.436219	0.306776	0.188685	0.125227	0.084733	0.0532531	0.0300912	0	0.022329	0.0391042	0.0505143	0.0500774	0.0387302	0.0328428	0.023722	0.0105255	0.00640042
CHTF18	M	3	8	6	49.2632	0.90586	20.0283	0.999331	1.04383	0.900352	0.700876	0.441704	0.182035	0.096666	0.068162	0.0417212	0.0309957	0	0.0231749	0.0160992	0.0415506	0.0211127	0.00884478	0.0103785	0.00572556	0.00340313	0.004388
CHTOP	G1_S	1	4	4	51.026	0	NA	0.999331	0.885132	0.918489	0.794308	0.562908	0.403245	0.235665	0.13678	0.0974649	0.0555069	NA	NA	NA	NA	NA	NA	NA	NA	NA	NA
CHTOP	M	2	3	2	51.672	3.22105	NA	0.999331	0.989567	1.00893	0.988893	0.727261	0.429315	0.260626	0.185416	0.123022	0.114132	0	0.0832768	0.226663	0.233367	0.180197	0.0818567	0.0874624	0.0709249	0.0444683	0.0235817
CHUK	G1_S	2	4	2	48.7112	0.652879	NA	0.999331	1.0416	1.01741	0.62839	0.410954	0.215283	0.143075	0.100064	0.0672089	0.0452531	0	0.0580761	0.106126	0.0482666	0.0100753	0.000582493	0.0165564	0.0130696	0.00241591	0.000552658
CHUK	M	3	5	4	49.1232	0.905004	NA	0.999331	0.992843	0.909153	0.755192	0.432395	0.161275	0.0735181	0.0482226	0.0337847	0.018467	0	0.0101092	0.00673143	0.041366	0.0247307	0.00607913	0.00394894	0.0052107	0.00251858	0.00106733
CHURC1	G1_S	2	3	2	51.544	0.175844	NA	0.999331	0.970105	0.943682	0.819905	0.624887	0.431727	0.234639	0.123052	0.0770842	0.0576539	0	0.00250369	0.0253736	0.00365146	0.00413313	0.00576324	0.0128117	0.00371427	0.0110618	0.00976694
CHURC1	M	1	3	3	52.4554	0	NA	0.999331	0.980468	0.962085	0.8654	0.774236	0.484942	0.220258	0.12693	0.0998505	0.0688182	NA	NA	NA	NA	NA	NA	NA	NA	NA	NA
CIAO1	G1_S	3	6	3	52.4971	1.66902	22.0134	0.999331	1.0035	0.926267	0.851873	0.702824	0.51966	0.323188	0.17972	0.102609	0.047649	0	0.0362988	0.0191314	0.0202378	0.0482151	0.0426924	0.0178877	0.00685282	0.00559881	0.00647612
CIAO1	M	3	6	5	52.8883	0.817291	22.0134	0.999331	1.00642	1.01502	0.923985	0.814273	0.494181	0.283304	0.166396	0.101748	0.0447892	0	0.0358725	0.0298279	0.0141146	0.0382462	0.022983	0.00845006	0.00367725	0.00716184	0.00470242
CIAPIN1	G1_S	3	11	10	50.7349	3.95943	17.4715	0.999331	0.858646	0.88518	0.831395	0.560974	0.258047	0.115066	0.0729466	0.0499777	0.0398884	0	0.0995471	0.0933499	0.101011	0.0650407	0.0424216	0.0220283	0.0117333	0.00950133	0.00764738
CIAPIN1	M	3	13	11	51.6526	0.429614	17.4715	0.999331	1.05022	0.997465	0.926478	0.755478	0.325801	0.128897	0.0735058	0.0568095	0.0598559	0	0.0204042	0.0343519	0.0112162	0.0245385	0.00816515	0.00383133	0.00863899	0.00769578	0.00491481
CIB1	G1_S	1	2	2	52.3168	0	NA	0.999331	0.879379	0.972384	0.823926	0.654176	0.472545	0.325305	0.154294	0.139129	0.0461993	NA	NA	NA	NA	NA	NA	NA	NA	NA	NA
CIRBP	G1_S	3	4	3	52.8341	4.13708	18.121	0.999331	1.04117	1.03748	0.902189	0.70075	0.48366	0.3135	0.216515	0.174557	0.135959	0	0.117156	0.113337	0.114191	0.0990243	0.0797933	0.0582965	0.0298722	0.0284472	0.0303286
CIRBP	M	3	4	3	52.95	1.51285	18.121	0.999331	0.922321	0.992265	0.915192	0.824835	0.504789	0.311367	0.195092	0.124882	0.133638	0	0.0151661	0.0104993	0.030838	0.0457431	0.0494371	0.0195646	0.0148615	0.0163206	0.0252022
CIRH1A	G1_S	3	6	5	54.3346	1.2382	18.8996	0.999331	1.00055	1.00017	0.871975	0.88589	0.74149	0.340711	0.11312	0.0892186	0.0510748	0	0.00805125	0.0195483	0.0302142	0.0590316	0.0621991	0.0231558	0.0162518	0.0239195	0.00468784
CIRH1A	M	3	12	12	52.2728	0.266523	18.8996	0.999331	0.973712	0.968641	0.950236	0.792222	0.427302	0.144396	0.06515	0.0395045	0.0286127	0	0.00591578	0.00344895	0.0129081	0.0115926	0.0128548	0.00487988	0.00589627	0.00194753	0.0016758
CISD1	G1_S	3	6	5	57.0929	3.72584	25.7664	0.999331	0.924632	0.947138	0.926875	0.834902	0.661349	0.547253	0.471416	0.423713	0.34709	0	0.071478	0.0339175	0.0530571	0.0434206	0.0796941	0.0872	0.0441025	0.075532	0.0528577
CISD1	M	3	4	3	55.2977	4.33984	25.7664	0.999331	1.02288	1.12357	1.08604	0.928049	0.686445	0.598688	0.426751	0.373067	0.35181	0	0.0770279	0.0513589	0.102994	0.061663	0.0742384	0.0769363	0.0617906	0.0229321	0.0244569
CISD2	G1_S	3	7	6	54.1992	3.86689	21.9334	0.999331	1.10055	0.932005	0.955711	0.788659	0.588293	0.43037	0.328316	0.264911	0.161057	0	0.0851981	0.0199654	0.0116002	0.0301237	0.0607351	0.0649716	0.0246368	0.0560076	0.0252106
CISD2	M	3	8	8	54.7351	3.14415	21.9334	0.999331	0.950944	0.984167	0.978941	0.777648	0.609373	0.50622	0.38709	0.2817	0.201686	0	0.0343295	0.0465992	0.0797314	0.0740752	0.0856316	0.0465573	0.0458384	0.0267913	0.0261161
CISD3	G1_S	2	2	2	50.7939	0.230313	NA	0.999331	1.0606	0.87327	0.7876	0.560362	0.383804	0.218901	0.125163	0.0568373	0.0356484	0	0.084792	0.0378814	0.0315031	0.0163039	0.0292437	0.0333841	0.018407	0.00281907	0.00263512
CIT	G1_S	3	10	6	50.084	0.673983	NA	0.999331	1.00419	0.995993	0.841235	0.534282	0.264921	0.152778	0.10106	0.0719625	0.0477208	0	0.0138327	0.0184891	0.012285	0.0300626	0.0106396	0.00404735	0.0038761	0.0059833	0.000134883
CIT	M	3	22	14	50.4401	0.440864	NA	0.999331	0.971277	0.942036	0.848227	0.577137	0.237687	0.111522	0.0683546	0.0446404	0.0325034	0	0.0171567	0.0077935	0.010017	0.0203342	0.0165814	0.0144154	0.00767549	0.00272609	0.00457548
CIZ1	G1_S	2	5	2	51.472	0.703323	NA	0.999331	1.06719	1.02983	0.936402	0.640391	0.383152	0.185646	0.115958	0.0682928	0.0483985	0	0.03794	0.00406567	0.0424729	0.0394901	0.022837	0.0027192	0.00104809	0.00865395	0.00570149
CIZ1	M	3	3	2	53.7046	1.69475	NA	0.999331	0.957693	1.02757	1.00792	0.848459	0.651943	0.358844	0.182794	0.0941042	0.0891365	0	0.0141681	0.0234104	0.00831491	0.0455544	0.0483804	0.0499247	0.0369898	0.0259868	0.0196704
CKAP2	G1_S	3	5	2	50.9663	2.05486	NA	0.999331	1.03236	1.05048	0.86366	0.568379	0.336847	0.18908	0.122202	0.0874906	0.0586323	0	0.0179538	0.0405011	0.0416126	0.0597122	0.045314	0.0288361	0.00792944	0.00340742	0.0036699
CKAP2	M	3	13	11	49.264	1.78456	NA	0.999331	0.964003	0.892999	0.786	0.452504	0.188682	0.102213	0.0610546	0.0371215	0.0304813	0	0.0526466	0.0382139	0.0647666	0.047516	0.0253577	0.00880741	0.00945505	0.00623238	0.00410605
CKAP4	G1_S	3	40	31	51.9536	1.68834	21.4056	0.999331	0.925773	0.944625	0.792827	0.707397	0.48785	0.271072	0.139174	0.0823253	0.060837	0	0.00709248	0.0214739	0.0201884	0.0287597	0.0523143	0.0172894	0.0052832	0.00279633	0.00608409
CKAP4	M	3	36	35	52.369	2.51385	21.4056	0.999331	0.978586	0.898902	0.829006	0.655951	0.522275	0.371707	0.241226	0.145909	0.157596	0	0.00146199	0.0143878	0.0357564	0.0536818	0.0432051	0.0282024	0.022758	0.00889432	0.0101797
CKAP5	G1_S	3	38	36	49.5881	0.265248	6.28249	0.999331	0.986449	0.958428	0.81282	0.45203	0.2171	0.136079	0.0945054	0.0716506	0.0481427	0	0.0355271	0.0384567	0.0259609	0.00237231	0.0063157	0.0090176	0.00358328	0.00134078	0.00237269
CKAP5	M	3	64	51	49.1525	0.449356	6.28249	0.999331	0.972543	0.91359	0.803039	0.434331	0.173753	0.0940579	0.0706944	0.0500347	0.0449185	0	0.00462709	0.0243719	0.0188221	0.0202803	0.0097611	0.00840983	0.0043167	0.00364768	0.00493561
CKB	G1_S	3	17	16	50.9846	0.826268	16.3176	0.999331	0.97237	0.963279	0.9268	0.659002	0.276493	0.1283	0.0732921	0.0468568	0.0293999	0	0.0159576	0.0175424	0.0310932	0.0413975	0.00894083	0.0011566	0.00304788	0.00296359	0.00179132
CKB	M	3	15	11	51.2548	0.711756	16.3176	0.999331	0.993032	0.981931	0.921576	0.728377	0.299559	0.1143	0.0620472	0.0294333	0.02115	0	0.024579	0.0213028	0.018125	0.0264256	0.021859	0.00647302	0.00627298	0.000853343	0.00128808
CKMT1A	G1_S	3	7	5	55.2066	1.03694	NA	0.999331	1.01324	1.00039	0.972359	0.845792	0.662685	0.478178	0.339447	0.293549	0.178193	0	0.0117368	0.0179205	0.0319611	0.0328166	0.0226945	0.0194476	0.0122665	0.0368316	0.0181407
CKMT1A	M	3	9	5	56.7952	1.97142	NA	0.999331	0.999124	0.967801	0.913588	0.808343	0.645116	0.548445	0.455111	0.331687	0.295366	0	0.00699966	0.0211305	0.0252964	0.0285966	0.0120296	0.0183706	0.0279299	0.0179958	0.0164796
CKS1B	G1_S	1	2	2	49.4832	0	8.23067	0.999331	0.990491	0.902495	0.6954	0.492386	0.249282	0.195326	0.141657	0.0919506	0.0719198	NA	NA	NA	NA	NA	NA	NA	NA	NA	NA
CKS1B	M	1	2	2	51.7278	0	8.23067	0.999331	1.10104	1.29645	0.979521	0.708364	0.384541	0.225135	0.137088	0.169452	0.0933045	NA	NA	NA	NA	NA	NA	NA	NA	NA	NA
CLASP1	G1_S	3	24	9	48.8441	0.515479	8.0261	0.999331	1.01124	0.960998	0.689017	0.389041	0.215505	0.125176	0.0812002	0.0574711	0.0356724	0	0.0481547	0.037657	0.00746829	0.0213689	0.00747863	0.00963181	0.00708707	0.00783496	0.00265649
CLASP1	M	3	26	18	49.1514	0.65283	8.0261	0.999331	0.974554	0.896094	0.703499	0.441155	0.194309	0.0988528	0.0639735	0.0434409	0.040031	0	0.0128914	0.0149073	0.0194447	0.0182769	0.0118397	0.00339002	0.00270633	0.00465349	0.00654613
CLASP2	G1_S	3	19	13	49.6853	0.60488	10.9571	0.999331	0.979222	0.928118	0.821403	0.470441	0.235687	0.133686	0.0826199	0.0544269	0.0382051	0	0.0127134	0.00755688	0.0155815	0.0176196	0.0141255	0.00344363	0.00224709	0.00132435	0.000707417
CLASP2	M	3	16	14	49.663	0.278311	10.9571	0.999331	1.02458	0.922412	0.832362	0.483128	0.191679	0.0916337	0.0579769	0.038376	0.0270984	0	0.0161175	0.0189152	0.00717778	0.00553098	0.0184346	0.0102163	0.00262742	0.00278937	0.00427714
CLCC1	G1_S	3	13	10	55.9684	2.03328	18.144	0.999331	0.970621	0.987948	0.939443	0.97835	0.733903	0.527601	0.346664	0.268141	0.14276	0	0.0201441	0.0407483	0.0379387	0.0991656	0.0600549	0.0514374	0.0257255	0.0465475	0.00795598
CLCC1	M	3	9	7	58.5626	3.04768	18.144	0.999331	0.995931	0.990683	0.907504	0.772808	0.676214	0.590517	0.457324	0.403763	0.389179	0	0.00278156	0.0212337	0.0059825	0.0162575	0.0296021	0.023195	0.0268098	0.0284163	0.0191413
CLCN3	G1_S	3	4	2	54.8792	1.65204	NA	0.999331	1.00619	0.974221	0.934729	0.857605	0.727692	0.491916	0.272299	0.123508	0.0779091	0	0.02201	0.0110613	0.022673	0.0440578	0.054337	0.048707	0.0141319	0.00176173	0.00790948
CLCN3	M	3	3	2	54.8654	2.00357	NA	0.999331	0.983799	1.16585	1.05444	0.939218	0.749355	0.446923	0.26626	0.12045	0.0553327	0	0.0489677	0.105207	0.110621	0.0968804	0.0883746	0.0492445	0.028236	0.0241726	0.0183779
CLCN7	G1_S	3	5	4	52.9199	2.79946	NA	0.999331	1.01547	1.04527	0.961896	0.81103	0.465683	0.268883	0.174915	0.16116	0.0935915	0	0.035234	0.0648389	0.0705883	0.0742564	0.0790616	0.0571513	0.0312844	0.0321994	0.0183977
CLCN7	M	3	8	5	52.6224	0.56972	NA	0.999331	1.01648	0.993343	0.927851	0.777742	0.483851	0.222595	0.144632	0.102597	0.0833788	0	0.00986851	0.0122767	0.0144106	0.0108257	0.0252916	0.01894	0.00993391	0.00721475	0.00303455
CLDND1	M	2	2	2	58.6307	NA	NA	0.999331	0.98114	0.962374	0.998643	0.908438	0.717069	0.583589	0.544215	0.43607	0.48463	0	0.0277808	0.0705689	0.0978435	0.0840321	0.0660451	0.032868	0.00598512	0.043442	0.0408468
CLEC16A	G1_S	3	3	2	55.7112	5.16262	NA	0.999331	1.01551	1.0056	0.940382	0.869131	0.715555	0.558285	0.417944	0.357857	0.350494	0	0.0243834	0.0203561	0.0375944	0.00852523	0.0583555	0.049215	0.06246	0.0511838	0.0634177
CLEC16A	M	3	3	2	57.4072	3.16141	NA	0.999331	1.02798	1.00273	0.913662	0.793987	0.696255	0.573879	0.454188	0.392904	0.481557	0	0.0480062	0.0308099	0.0364803	0.015274	0.013432	0.0263389	0.0379437	0.0249148	0.0257368
CLIC1	G1_S	3	10	9	51.3188	4.25038	23.7179	0.999331	0.910884	0.892992	0.874884	0.764915	0.392236	0.105747	0.0614612	0.042924	0.0274171	0	0.10748	0.114748	0.153824	0.0880885	0.0582905	0.0126048	0.00909397	0.00782885	0.00514122
CLIC1	M	3	14	11	52.6465	0.464023	23.7179	0.999331	1.04815	1.0692	1.03709	0.931112	0.432932	0.0635644	0.0329229	0.0209944	0.0135103	0	0.0605913	0.0323113	0.0604485	0.0389844	0.0120952	0.00634809	0.00664772	0.00363343	0.00299898
CLIC4	G1_S	3	7	3	52.1233	4.72337	10.9524	0.999331	0.919995	0.90783	0.847868	0.686294	0.444575	0.232904	0.144211	0.0968601	0.067476	0	0.0440804	0.0712426	0.10185	0.0973233	0.0867194	0.0447029	0.0275866	0.0137509	0.00927856
CLIC4	M	3	11	8	52.489	1.22439	10.9524	0.999331	0.983731	1.0964	1.05781	0.855464	0.463473	0.151596	0.0748517	0.0462476	0.0313726	0	0.0278595	0.0559235	0.0804709	0.0593707	0.0435174	0.0196199	0.0106801	0.00153343	0.000895227
CLINT1	G1_S	3	19	15	51.6449	0.863245	17.8046	0.999331	0.993025	0.967766	0.900898	0.696769	0.406272	0.193952	0.113187	0.0803098	0.0570386	0	0.0284413	0.0379817	0.0371948	0.0212853	0.0209194	0.0109027	0.00662973	0.00530505	0.00252899
CLINT1	M	3	15	12	51.8768	0.375902	17.8046	0.999331	0.981904	0.927832	0.869325	0.715067	0.449881	0.207749	0.114953	0.073927	0.0763763	0	0.0158664	0.0143289	0.0134105	0.00476882	0.0177701	0.00122133	0.0076297	0.00416124	0.00282665
CLIP1	G1_S	3	64	51	54.7186	0.546917	16.0379	0.999331	0.98181	0.954624	0.92206	0.810926	0.628939	0.458073	0.256884	0.145097	0.116616	0	0.0123613	0.00552318	0.00380104	0.00934929	0.00839087	0.0097382	0.015194	0.00686921	0.00767619
CLIP1	M	3	63	49	54.1575	1.10712	16.0379	0.999331	0.974701	0.94028	0.877051	0.742696	0.590321	0.443221	0.252147	0.128582	0.111029	0	0.00680571	0.0153658	0.0113798	0.0210393	0.0157225	0.0140467	0.0200005	0.00913397	0.00773719
CLMP	G1_S	3	3	3	54.9873	2.79891	NA	0.999331	0.935701	0.904324	0.905012	0.832376	0.692942	0.504202	0.389949	0.30421	0.242214	0	0.0332169	0.0259373	0.055522	0.09203	0.0758795	0.0549815	0.0396258	0.0381284	0.0234592
CLMP	M	2	4	3	55.4351	0.856687	NA	0.999331	1.01913	0.924197	0.963323	0.933378	0.655132	0.484404	0.401692	0.297292	0.275619	0	0.0444199	0.0168508	0.0160038	0.0926841	0.00326644	0.0468614	0.00804096	0.0405265	0.0724254
CLN5	M	2	2	2	53.7825	1.38146	NA	0.999331	0.981875	1.05919	0.936041	0.793373	0.577791	0.388981	0.195621	0.112142	0.0979621	0	0.00363868	0.0529021	0.0125082	0.0429706	0.0754373	0.0326509	0.0231422	0.00611185	0.00196951
CLNS1A	G1_S	3	5	4	51.709	0.578357	15.4303	0.999331	0.978458	0.909703	0.86254	0.685831	0.432016	0.219631	0.121492	0.0833771	0.0692937	0	0.0171285	0.0234262	0.0195251	0.0292315	0.0124683	0.00492157	0.0049856	0.00609765	0.0036213
CLNS1A	M	3	5	4	52.5915	2.03155	15.4303	0.999331	1.03952	1.10452	1.13853	0.890097	0.477508	0.201443	0.106856	0.0738697	0.0687226	0	0.019498	0.0451302	0.112365	0.0791602	0.0785117	0.0455982	0.0205125	0.00959881	0.00913391
CLP1	G1_S	1	2	2	46.9475	0	NA	0.999331	0.962042	0.74612	0.418046	0.34435	0.234171	0.164433	0.103391	0.0562216	0.0401178	NA	NA	NA	NA	NA	NA	NA	NA	NA	NA
CLP1	M	3	3	2	48.8369	1.55528	NA	0.999331	1.02471	0.859806	0.679974	0.430157	0.190837	0.104787	0.0528133	0.0385203	0.0488331	0	0.0338639	0.0196914	0.047682	0.0384298	0.0194564	0.0171673	0.0114869	0.00839156	0.012842
CLPB	G1_S	3	17	13	52.0209	0.284983	22.6217	0.999331	1.00341	0.972	0.917374	0.771125	0.394767	0.162182	0.093587	0.0671257	0.0369334	0	0.00925332	0.0175925	0.0211804	0.00435036	0.0097612	0.0099583	0.00659425	0.00994222	0.0042234
CLPB	M	3	17	13	51.7819	1.21235	22.6217	0.999331	0.989934	0.925526	0.884555	0.742736	0.392302	0.116785	0.0671872	0.0438968	0.0358025	0	0.0086104	0.0257826	0.0307155	0.0372277	0.0274708	0.0108927	0.00693916	0.0038639	0.0028033
CLPP	G1_S	3	8	7	54.8094	2.15345	29.7552	0.999331	0.995909	0.978271	0.890551	0.744698	0.602965	0.459341	0.335693	0.15327	0.0578501	0	0.0748957	0.0127491	0.0442068	0.0565996	0.0448363	0.0353149	0.0197276	0.017071	0.000215527
CLPP	M	3	9	6	54.7348	2.28655	29.7552	0.999331	1.01867	0.988088	0.979278	0.826081	0.670075	0.512077	0.313155	0.120431	0.0510581	0	0.0649809	0.0554527	0.0581625	0.0500097	0.0615711	0.0340935	0.0364842	0.0115733	0.0048718
CLPTM1	G1_S	3	8	8	53.4023	1.12632	10.0629	0.999331	0.970024	0.964754	0.90968	0.770897	0.535863	0.339003	0.209216	0.155883	0.110989	0	0.0151381	0.0232293	0.0402998	0.0321902	0.0289303	0.0105443	0.00734866	0.00516391	0.00759839
CLPTM1	M	3	8	6	53.7666	0.412553	10.0629	0.999331	0.966452	1.0099	0.943359	0.789206	0.597002	0.371112	0.266859	0.169907	0.156934	0	0.0374755	0.0220988	0.00427511	0.00764452	0.00686775	0.00898637	0.0140552	0.00149908	0.00477741
CLPTM1L	G1_S	3	7	5	52.7638	1.12801	8.61085	0.999331	0.994376	1.038	0.942893	0.827596	0.523205	0.269374	0.147889	0.0960007	0.0595353	0	0.0319289	0.0457755	0.0652464	0.035018	0.0386722	0.0165276	0.00407189	0.00830895	0.00780056
CLPTM1L	M	3	8	5	53.1734	0.436246	8.61085	0.999331	0.971196	0.990242	0.951799	0.850871	0.557273	0.227483	0.117735	0.0703632	0.0611883	0	0.034647	0.0136871	0.028088	0.0255276	0.0100501	0.00697365	0.00906938	0.00691139	0.00833368
CLPX	G1_S	3	18	13	50.579	0.714392	15.5551	0.999331	0.954205	0.912832	0.773003	0.550636	0.341076	0.206399	0.098837	0.0492792	0.042956	0	0.00346055	0.0224342	0.014791	0.0180994	0.0133692	0.018242	0.00962833	0.00686236	0.0120466
CLPX	M	3	22	20	50.2419	1.07023	15.5551	0.999331	0.98192	0.91174	0.776013	0.561326	0.328682	0.177715	0.0659234	0.0337208	0.0273518	0	0.00399688	0.0188465	0.0215459	0.0329413	0.0133524	0.0182128	0.00982374	0.000935523	0.000781631
CLTA	G1_S	3	8	7	54.7475	1.723	16.1667	0.999331	0.976967	0.960214	0.941442	0.826172	0.605268	0.487717	0.376018	0.290639	0.391249	0	0.057267	0.0589553	0.0662799	0.060386	0.0277443	0.0432543	0.0252012	0.0890612	0.133432
CLTB	G1_S	2	6	3	56.2826	1.42975	20.7111	0.999331	0.989866	0.91834	0.924487	0.821001	0.701798	0.608784	0.437196	0.219896	0.320871	0	0.0690227	0.114437	0.161558	0.128416	0.0585407	0.0242674	0.0276166	0.0125759	0.0899277
CLTB	M	1	3	3	53.2739	0	20.7111	0.999331	0.962995	1.02223	0.971517	0.773886	0.546089	0.37698	0.243138	0.234684	0.272066	NA	NA	NA	NA	NA	NA	NA	NA	NA	NA
CLTC	G1_S	3	68	52	51.3907	0.677612	25.4855	0.999331	0.990645	1.01563	0.93901	0.817259	0.255226	0.132952	0.0831871	0.0580527	0.0361382	0	0.0452263	0.0665766	0.0486953	0.0429165	0.0132905	0.00768315	0.00159655	0.00128066	0.00180906
CLTC	M	3	60	48	50.6346	0.400738	25.4855	0.999331	0.944129	0.935938	0.886499	0.672597	0.188302	0.0856821	0.0539293	0.035051	0.0246699	0	0.0308475	0.0113006	0.0145088	0.0161426	0.0116785	0.00848927	0.00813249	0.00492707	0.00260747
CLTCL1	G1_S	1	2	2	50.8491	0	NA	0.999331	0.982233	0.966244	0.781311	0.596126	0.320915	0.255793	0.191948	0.153353	0.0508509	NA	NA	NA	NA	NA	NA	NA	NA	NA	NA
CLTCL1	M	3	3	2	49.7943	1.54775	NA	0.999331	0.96734	0.873534	0.739023	0.474602	0.215621	0.125432	0.0756661	0.0381207	0.0281311	0	0.0377987	0.0133062	0.0264736	0.0497826	0.0542511	0.0457768	0.0304159	0.0111533	0.00664531
CLU	G1_S	3	8	3	54.1599	1.22647	8.5885	0.999331	0.930037	0.931103	0.942076	0.762629	0.570211	0.380081	0.271273	0.156746	0.135108	0	0.0287815	0.0228174	0.00874354	0.0528938	0.0526657	0.0150664	0.0317663	0.0306705	0.011629
CLU	M	3	10	7	53.205	2.10707	8.5885	0.999331	0.959115	0.9292	0.884185	0.722026	0.555832	0.427708	0.309221	0.206264	0.227621	0	0.0664452	0.0400237	0.0541424	0.0420008	0.0466168	0.0397186	0.017504	0.0106468	0.00514873
CLUH	G1_S	3	35	33	51.0527	0.932779	NA	0.999331	0.996294	0.986727	0.895792	0.643439	0.285262	0.170814	0.117179	0.10604	0.0543573	0	0.0404439	0.0560789	0.0379959	0.0366953	0.0091193	0.00588502	0.00919598	0.0155789	0.00769667
CLUH	M	3	35	30	50.1258	0.796751	NA	0.999331	0.984009	0.956651	0.861701	0.522408	0.218454	0.120215	0.0856528	0.0537505	0.038799	0	0.0242315	0.0185759	0.0146495	0.0288392	0.0195238	0.0146198	0.013073	0.00825274	0.00952662
CMAS	G1_S	3	10	4	50.7938	0.787088	18.2339	0.999331	1.02867	1.00111	0.959512	0.599378	0.255915	0.143696	0.0925729	0.0647042	0.0423676	0	0.0182048	0.0363714	0.0172233	0.0397982	0.0178447	0.0122746	0.00782187	0.0101366	0.0036136
CMAS	M	3	2	2	49.9869	0.668585	18.2339	0.999331	0.911606	0.886495	0.844716	0.587073	0.176421	0.0928774	0.0711969	0.0532679	0.0281776	0	0.0514941	0.0071923	0.0459353	0.0352761	0.0192517	0.00882321	0.0106947	0.00487393	0.00687067
CMBL	G1_S	3	13	11	53.5163	2.05289	23.5496	0.999331	1.04514	1.09603	0.966801	0.829452	0.577138	0.334559	0.172271	0.0949517	0.0634969	0	0.0512308	0.0626983	0.0921218	0.0379542	0.0875845	0.0317433	0.00921613	0.0138466	0.00868538
CMBL	M	3	13	9	52.8376	0.748234	23.5496	0.999331	0.968095	1.00628	0.926589	0.822786	0.521646	0.255866	0.122183	0.0645408	0.0604866	0	0.0215958	0.0284163	0.0422113	0.0402465	0.0174931	0.00543434	0.00687088	0.00346611	0.00267337
CMIP	G1_S	2	2	2	50.5265	0.763997	NA	0.999331	1.15141	0.963416	0.731906	0.535981	0.36028	0.215912	0.155944	0.0920478	0.0399734	0	0.106065	0.0390651	0.0238318	0.018119	0.00961604	0.0409673	0.0168568	0.00193545	0.00180332
CMIP	M	3	3	2	48.6649	0.430812	NA	0.999331	0.98212	0.905053	0.659517	0.414581	0.174682	0.0859983	0.0522709	0.0361049	0.0267435	0	0.0236591	0.0171124	0.0096906	0.0134119	0.0288889	0.00775886	0.00353606	0.0039806	0.00166288
CMPK1	G1_S	3	11	8	51.0985	5.45678	24.7112	0.999331	0.841286	0.890356	0.845968	0.609631	0.24501	0.108985	0.0630967	0.0441147	0.0309732	0	0.125147	0.119503	0.12633	0.104381	0.0564796	0.023558	0.0106484	0.0060733	0.00480904
CMPK1	M	3	8	6	52.182	0.510195	24.7112	0.999331	0.998319	1.05264	1.0146	0.857478	0.363813	0.112768	0.0665319	0.0469839	0.0358784	0	0.0269325	0.00384437	0.0307498	0.0151679	0.0320638	0.0124861	0.00838587	0.00735929	0.00393249
CMSS1	G1_S	3	5	2	49.9261	0.883607	NA	0.999331	0.988626	0.945409	0.868903	0.547787	0.187596	0.0953257	0.0590804	0.0355851	0.0208486	0	0.0315246	0.00665615	0.0296919	0.0500168	0.00773329	0.00361318	0.00404389	0.0077905	0.00236513
CMSS1	M	3	3	3	50.3493	0.312347	NA	0.999331	0.961924	0.892392	0.841949	0.609405	0.240008	0.116434	0.0685034	0.0303307	0.0195667	0	0.0233592	0.0442468	0.0264335	0.0139941	0.0151082	0.00175776	0.00545761	0.00688597	0.00644677
CMTM4	G1_S	1	2	2	58.1002	0	NA	0.999331	1.11975	0.968158	0.871263	0.972328	0.865231	0.732299	0.457373	0.292029	0.275597	NA	NA	NA	NA	NA	NA	NA	NA	NA	NA
CMTM6	G1_S	1	2	2	55.6129	0	NA	0.999331	1.08325	0.923112	1.01024	0.948264	0.668225	0.521166	0.357137	0.295444	0.218047	NA	NA	NA	NA	NA	NA	NA	NA	NA	NA
CMTR1	G1_S	3	11	9	49.7444	0.38874	NA	0.999331	1.00694	0.959111	0.82846	0.49107	0.224853	0.133816	0.0922362	0.0647302	0.0384628	0	0.0167393	0.0156752	0.00871045	0.0126003	0.00765534	0.00979839	0.00419847	0.0044846	0.00082781
CMTR1	M	3	10	8	51.0363	0.140778	NA	0.999331	0.983289	1.01656	0.929613	0.706825	0.241962	0.0904477	0.0546803	0.0354606	0.0238527	0	0.0303194	0.0205359	0.0131626	0.00214905	0.00825897	0.00587113	0.00596412	0.00251754	0.00239366
CNBP	G1_S	3	11	9	57.6465	4.10162	18.8645	0.999331	0.94567	0.968125	0.911807	0.826507	0.672627	0.566724	0.476432	0.449888	0.395397	0	0.016642	0.0355767	0.0274448	0.0223225	0.0403285	0.0352701	0.0207705	0.0328582	0.0263205
CNBP	M	3	15	14	58.7827	NA	18.8645	0.999331	1.0097	0.981616	0.938935	0.875656	0.690406	0.627635	0.520089	0.445038	0.533989	0	0.0250056	0.0181712	0.0278876	0.0288789	0.021365	0.0426472	0.0454718	0.028194	0.0341584
CNDP2	G1_S	3	16	11	54.4235	0.709132	25.5858	0.999331	0.989096	0.989098	0.953014	0.837257	0.637195	0.426973	0.226632	0.119195	0.0654965	0	0.00858805	0.0193024	0.0125622	0.0188938	0.0158722	0.0214645	0.00218955	0.00294268	0.00233327
CNDP2	M	3	15	12	53.4311	0.779115	25.5858	0.999331	0.984799	0.958254	0.918914	0.833119	0.56028	0.274935	0.110471	0.0467726	0.0312348	0	0.00678305	0.0300737	0.0305887	0.0247923	0.0151996	0.0137693	0.0152777	0.00835216	0.00464755
CNN2	G1_S	3	11	9	48.7726	2.67724	12.1498	0.999331	0.886513	0.851254	0.746805	0.39464	0.209626	0.119763	0.0744844	0.0508403	0.0426999	0	0.0845141	0.0814949	0.0943297	0.0275276	0.018986	0.00508196	0.00271143	0.000866954	0.000464758
CNN2	M	3	11	10	50.2964	0.506102	12.1498	0.999331	1.02657	1.03021	0.927304	0.546231	0.217623	0.116655	0.0760607	0.0556163	0.0605783	0	0.0418638	0.0222521	0.043973	0.0208633	0.0110006	0.0114522	0.00819117	0.00638075	0.00597019
CNNM2	M	1	4	4	51.1097	0	NA	0.999331	1.01977	0.911235	0.868757	0.659023	0.342835	0.105931	0.0666559	0.063243	0.0191904	NA	NA	NA	NA	NA	NA	NA	NA	NA	NA
CNNM3	G1_S	3	7	6	52.2946	0.904162	14.8388	0.999331	1.0245	0.992661	0.903493	0.767586	0.462747	0.208068	0.127133	0.0915777	0.0581692	0	0.0615104	0.057415	0.0475907	0.0378544	0.0160186	0.0057423	0.00984431	0.00797653	0.00467423
CNNM3	M	3	8	5	51.3367	0.925419	14.8388	0.999331	0.965467	0.952427	0.868622	0.660221	0.350307	0.124122	0.0775992	0.0542621	0.0269912	0	0.028827	0.0127195	0.0280842	0.0288305	0.0209609	0.00336452	0.00272095	0.00443135	0.0044173
CNNM4	G1_S	2	3	2	51.7491	1.06698	NA	0.999331	0.980186	1.0131	0.923227	0.716634	0.370046	0.195157	0.130454	0.0913767	0.0646952	0	0.0589574	0.00250618	0.00394229	0.0283167	0.0672779	0.0616956	0.0188023	0.0350057	0.0154598
CNNM4	M	1	2	2	52.1263	0	NA	0.999331	1.10373	1.04752	1.04583	0.809669	0.381644	0.180136	0.123564	0.076937	0.038941	NA	NA	NA	NA	NA	NA	NA	NA	NA	NA
CNOT1	G1_S	3	28	19	49.6553	0.388112	19.3138	0.999331	1.00132	0.93971	0.782287	0.483408	0.221613	0.12875	0.083542	0.0583574	0.0397408	0	0.0344733	0.0322254	0.00737922	0.015188	0.00853892	0.00735785	0.00205246	0.00225045	0.00236512
CNOT1	M	3	38	30	49.3305	0.383546	19.3138	0.999331	0.980423	0.897885	0.746366	0.483702	0.177054	0.0811406	0.0526267	0.0345565	0.0229103	0	0.00977736	0.00788793	0.0114784	0.0125961	0.00356516	0.00272869	0.00353088	0.000874856	0.00174862
CNOT10	G1_S	3	6	2	50.9179	1.13014	18.0377	0.999331	1.04954	1.00716	0.83775	0.587152	0.280585	0.164867	0.104132	0.0744878	0.0509216	0	0.036919	0.0208783	0.0224039	0.0432686	0.0233863	0.0151768	0.00860849	0.00300638	0.00125723
CNOT10	M	3	11	4	49.4264	1.10754	18.0377	0.999331	0.970418	0.895549	0.770844	0.5197	0.20379	0.0915624	0.0585273	0.0381216	0.0216397	0	0.00905979	0.0251756	0.0387254	0.0255589	0.0228506	0.0164734	0.00491344	0.00296092	0.00195501
CNOT11	G1_S	3	3	2	49.3218	0.669365	NA	0.999331	0.943889	0.932366	0.780332	0.449952	0.192809	0.0914772	0.0607224	0.0403252	0.0253136	0	0.0342725	0.00769097	0.0130664	0.0253784	0.014383	0.0114311	0.00702254	0.00138591	0.00292173
CNOT2	G1_S	3	5	5	49.1089	2.75719	NA	0.999331	0.868371	0.868613	0.751765	0.428018	0.151359	0.0934668	0.0638482	0.0474809	0.0299335	0	0.110328	0.0684461	0.0756117	0.0325943	0.0122306	0.0135912	0.00981175	0.0100656	0.00436358
CNOT2	M	3	6	3	50.0413	0.902366	NA	0.999331	1.03134	1.07248	0.873782	0.533129	0.188738	0.0961838	0.0517256	0.0642264	0.0441962	0	0.0682687	0.0386078	0.0658089	0.0236294	0.0584766	0.0401879	0.0105876	0.0378057	0.0278488
CNOT3	G1_S	3	7	6	49.898	1.15637	8.8541	0.999331	0.985268	0.938557	0.797752	0.51683	0.243392	0.145895	0.0941745	0.0632507	0.0429175	0	0.00323483	0.0157054	0.0303439	0.0424045	0.0243025	0.0120922	0.00666755	0.00393934	0.00631114
CNOT4	G1_S	3	6	4	52.6685	3.33168	40.6028	0.999331	0.91577	0.885914	0.865937	0.695616	0.465702	0.221375	0.108786	0.078422	0.0609192	0	0.066813	0.0538772	0.0637167	0.0732361	0.0726042	0.0312762	0.0120903	0.00821894	0.0123944
CNOT4	M	3	7	6	53.0266	0.635288	40.6028	0.999331	1.00833	1.01796	0.948238	0.812612	0.5479	0.24775	0.0877488	0.0445477	0.0243576	0	0.0426051	0.0317807	0.0270768	0.0115909	0.0247154	0.00686318	0.0105892	0.00572807	0.00655233
CNOT7	G1_S	3	3	2	50.3631	0.473304	19.3815	0.999331	1.02081	1.02377	0.82799	0.57554	0.282331	0.223104	0.154012	0.135722	0.0777663	0	0.0282888	0.0423959	0.0311623	0.00283671	0.0203817	0.0164605	0.0186885	0.0223939	0.0139015
CNOT7	M	3	3	3	49.6513	0.839399	19.3815	0.999331	0.956601	0.864741	0.795161	0.498455	0.239964	0.105949	0.0663746	0.0406823	0.0205245	0	0.031904	0.00747809	0.028376	0.0223515	0.0207689	0.00721874	0.0054895	0.00276825	0.00534358
CNP	G1_S	3	12	11	50.5959	0.897592	19.4609	0.999331	1.0043	0.995226	0.907547	0.586696	0.287296	0.16246	0.103197	0.0703515	0.0452323	0	0.0192541	0.0293334	0.0306063	0.0232431	0.0311761	0.0257266	0.0156614	0.0104448	0.0075978
CNP	M	3	17	13	50.265	0.580905	19.4609	0.999331	0.972921	0.935944	0.851113	0.582745	0.235977	0.110281	0.0713629	0.0449772	0.0322296	0	0.0115016	0.00765187	0.0084181	0.0232568	0.011101	0.00757486	0.00758071	0.00216027	0.00127284
CNPY3	G1_S	3	7	3	55.7039	0.88913	19.8345	0.999331	0.867817	0.89817	0.859176	0.807599	0.647342	0.495328	0.410763	0.336863	0.324434	0	0.0996081	0.0894799	0.0836896	0.0820549	0.068921	0.0375858	0.0324255	0.069575	0.0550658
CNPY3	M	3	5	2	57.6579	6.44998	19.8345	0.999331	0.994079	1.09019	1.05474	0.928501	0.75525	0.647253	0.49677	0.374432	0.38949	0	0.0733537	0.0845802	0.0914519	0.0673384	0.0612447	0.0384851	0.0815729	0.0303073	0.0684872
CNPY4	M	1	2	2	54.3265	0	NA	0.999331	0.875346	0.89427	1.05737	0.723956	0.571337	0.432991	0.313779	0.200144	0.120008	NA	NA	NA	NA	NA	NA	NA	NA	NA	NA
COA1	G1_S	2	2	2	54.6594	1.81985	NA	0.999331	0.941676	0.918137	0.913844	0.739648	0.610678	0.446987	0.314282	0.215859	0.111785	0	0.00390777	0.0160737	0.030602	0.0663562	0.0541029	0.0438475	0.0217548	0.013115	0.00473988
COA1	M	3	5	2	55.675	0.600973	NA	0.999331	1.03591	0.951542	0.952629	0.807608	0.668954	0.515484	0.357585	0.230937	0.126223	0	0.0826285	0.0210484	0.0139395	0.0192488	0.0214457	0.00994429	0.0141201	0.0159403	0.012579
COA7	G1_S	3	7	5	52.9247	4.70484	NA	0.999331	0.865114	0.871829	0.847203	0.692464	0.505678	0.196232	0.110068	0.0743336	0.057083	0	0.107074	0.0916883	0.0910476	0.0769427	0.0744723	0.0281317	0.00709519	0.0024678	0.00273131
COA7	M	3	11	9	52.6804	0.664298	NA	0.999331	1.01217	1.05271	1.00313	0.817194	0.528205	0.206827	0.101836	0.0775915	0.0711562	0	0.0351654	0.0296079	0.0470454	0.0136539	0.0271843	0.0149313	0.00495032	0.00245267	0.00921923
COASY	G1_S	3	8	7	48.1385	0.451744	23.1707	0.999331	0.979606	0.945382	0.613759	0.304638	0.173462	0.0933307	0.0526115	0.0370127	0.0231975	0	0.0294356	0.0277869	0.00441015	0.0142723	0.0282551	0.0160665	0.0112123	0.00625644	0.00360601
COASY	M	3	8	7	48.8372	0.737403	23.1707	0.999331	0.99549	0.933155	0.804815	0.381683	0.132399	0.0605254	0.0386994	0.0249839	0.0143354	0	0.0122442	0.0203093	0.0173218	0.0352407	0.0159352	0.0103207	0.00444216	0.00342215	0.00201776
COBL	G1_S	2	5	4	49.1355	3.07229	NA	0.999331	0.948554	0.866654	0.646056	0.455492	0.289134	0.183306	0.119292	0.0829798	0.0619665	0	0.0592329	0.0867932	0.0996727	0.110868	0.0739822	0.0422572	0.0366305	0.0251233	0.0161024
COBL	M	3	5	3	49.7608	0.971564	NA	0.999331	0.944313	0.892893	0.762931	0.474783	0.225707	0.122231	0.0647105	0.0406069	0.0279309	0	0.0135675	0.0229981	0.0249071	0.0304849	0.0174175	0.016709	0.012442	0.00937694	0.0048115
COBLL1	G1_S	3	9	7	50.464	0.205759	NA	0.999331	1.00615	0.959379	0.889723	0.562719	0.283301	0.155708	0.102966	0.067124	0.0564577	0	0.057965	0.0160913	0.0230684	0.00447684	0.00998411	0.0136605	0.0109273	0.001984	0.00486319
COBLL1	M	3	5	4	50.8057	0.825629	NA	0.999331	1.02537	0.978091	0.948822	0.647725	0.283252	0.160054	0.0892019	0.0564786	0.0467142	0	0.0521344	0.0105723	0.0355678	0.040671	0.0189872	0.0231704	0.0154312	0.00488026	0.00395798
COG1	G1_S	3	8	5	49.7522	0.742483	NA	0.999331	1.04051	0.970898	0.736952	0.493514	0.300911	0.197684	0.126042	0.0709738	0.0442027	0	0.028334	0.0339208	0.0118456	0.017926	0.0222299	0.0136961	0.00870373	0.0115346	0.00409421
COG1	M	3	7	6	49.3918	0.264087	NA	0.999331	1.00315	0.939659	0.764281	0.467221	0.209181	0.10216	0.0691172	0.0548467	0.0419465	0	0.0279899	0.00755239	0.00867646	0.0152537	0.00801911	0.0073124	0.00546883	0.00757982	0.005833
COG2	G1_S	3	5	3	50.1798	0.823934	NA	0.999331	1.0154	0.980367	0.75884	0.49691	0.293246	0.193649	0.138357	0.101259	0.0575694	0	0.0395431	0.0488235	0.0272503	0.0161165	0.0245508	0.0232667	0.0213799	0.00933483	0.0151887
COG2	M	3	6	5	49.4172	1.09663	NA	0.999331	1.02479	0.959202	0.785321	0.47603	0.24101	0.132059	0.0918635	0.0622305	0.0703384	0	0.0247738	0.0291209	0.0390387	0.0303755	0.0259732	0.0179752	0.0103709	0.0011644	0.00629582
COG3	G1_S	2	5	2	50.9072	0.56266	23.0168	0.999331	1.03082	0.949847	0.816761	0.560392	0.37673	0.22028	0.139405	0.10074	0.0673289	0	0.0127856	0.0103071	0.00784539	0.000585245	0.0381614	0.0213823	0.00522239	0.00739001	0.00162801
COG3	M	3	6	2	49.7403	0.727095	23.0168	0.999331	0.967697	0.923214	0.778894	0.515553	0.230886	0.17293	0.109603	0.0497809	0.0426783	0	0.014884	0.0387275	0.0304528	0.0238228	0.00296042	0.018434	0.0100425	0.00493533	0.00687782
COG4	G1_S	3	7	5	48.7332	1.52565	NA	0.999331	1.02027	0.952952	0.674461	0.398161	0.220499	0.135896	0.0936561	0.0654286	0.0481085	0	0.0212494	0.0207406	0.0327963	0.0415273	0.0323977	0.0249253	0.0154526	0.00847157	0.0110484
COG4	M	3	7	2	49.5648	4.90189	NA	0.999331	0.952501	1.10632	0.741423	0.542304	0.296168	0.15608	0.0785504	0.0514902	0.0322764	0	0.0803696	0.199279	0.0558444	0.105144	0.138793	0.0649628	0.0248554	0.0131442	0.00994587
COG5	G1_S	3	10	5	48.3236	0.298179	10.3392	0.999331	0.984397	0.881625	0.615205	0.357202	0.196113	0.111688	0.071655	0.0495678	0.0301167	0	0.00328483	0.00216236	0.00791814	0.0136346	0.0109287	0.00394266	0.00750263	0.00281975	0.00320705
COG5	M	3	13	6	47.9496	1.43112	10.3392	0.999331	0.957795	0.847078	0.648578	0.362228	0.136458	0.0783528	0.0521738	0.0391134	0.0258836	0	0.0104755	0.0450868	0.0411809	0.0364683	0.00783709	0.00898737	0.00631617	0.00320797	0.00445323
COG6	G1_S	3	7	4	48.627	0.989032	21.3881	0.999331	0.983968	0.910605	0.640068	0.382415	0.214247	0.139637	0.100608	0.0761998	0.0574235	0	0.0228788	0.0183864	0.0213581	0.0292338	0.0179961	0.0100581	0.00805968	0.00374035	0.00527774
COG6	M	3	8	2	49.2698	1.45861	21.3881	0.999331	1.05414	0.887826	0.756791	0.439781	0.208733	0.101877	0.0674506	0.0550264	0.0280585	0	0.0295782	0.0329173	0.0669117	0.0328762	0.0475433	0.0288706	0.0192548	0.0188801	0.0139389
COG7	G1_S	3	8	2	48.8349	1.63221	NA	0.999331	0.998603	0.902872	0.63587	0.40653	0.229477	0.137985	0.0862177	0.0554606	0.0385124	0	0.0495546	0.0598209	0.0285075	0.0368724	0.0234005	0.0224544	0.0168872	0.00718539	0.00934029
COG7	M	3	6	5	48.6905	1.60661	NA	0.999331	0.971222	0.84347	0.688764	0.391626	0.168912	0.0878086	0.0605414	0.0489757	0.0415685	0	0.0242769	0.0383304	0.0483512	0.0361565	0.0201624	0.0125134	0.0111662	0.00976678	0.0107097
COG8	G1_S	3	4	2	50.5562	1.66846	8.92355	0.999331	0.984828	0.96913	0.716735	0.515606	0.330495	0.210456	0.12217	0.0680553	0.0399138	0	0.031633	0.0536216	0.0223446	0.0335657	0.0293296	0.0345839	0.00991195	0.00455368	0.00673385
COG8	M	3	5	4	48.3632	1.20615	8.92355	0.999331	0.935291	0.865051	0.677302	0.422358	0.200133	0.121722	0.085618	0.0657497	0.0701563	0	0.014657	0.0302469	0.0392566	0.031066	0.00979451	0.00438957	0.00517269	0.005206	0.00812006
COIL	G1_S	1	2	2	46.6003	0	25.2461	0.999331	1.09834	0.792754	0.428649	0.243124	0.169145	0.103537	0.0803087	0.0476808	0.0292772	NA	NA	NA	NA	NA	NA	NA	NA	NA	NA
COIL	M	3	6	4	50.6236	1.39897	25.2461	0.999331	0.996373	1.02616	1.05152	0.619362	0.209715	0.0993402	0.0681617	0.0438199	0.0309997	0	0.0128068	0.0348604	0.084431	0.0599198	0.0395688	0.013357	0.011868	0.00682816	0.00761518
COL12A1	G1_S	3	40	30	53.8279	0.908517	1.91754	0.999331	1.00205	0.966876	0.930359	0.838693	0.594971	0.339449	0.199551	0.140586	0.103642	0	0.0110326	0.0115404	0.0124909	0.0242126	0.0237078	0.0165049	0.0113608	0.00925744	0.00369211
COL12A1	M	3	62	52	54.8825	0.496329	1.91754	0.999331	0.999498	0.969633	0.942787	0.819472	0.650534	0.463948	0.357878	0.255823	0.281371	0	0.0327407	0.00808641	0.0183301	0.00537782	0.0106848	0.0129535	0.010784	0.0164328	0.0190022
COL4A2	G1_S	3	3	2	53.3767	2.13112	2.74446	0.999331	0.993838	0.988704	0.911606	0.809531	0.562967	0.337082	0.221818	0.178064	0.153497	0	0.0186582	0.01782	0.0100272	0.026903	0.0569107	0.0480067	0.0203673	0.0169811	0.0186583
COL4A2	M	3	5	3	55.3136	0.52639	2.74446	0.999331	0.981016	1.01606	0.980708	0.883813	0.675596	0.500636	0.400687	0.288972	0.323844	0	0.00757087	0.0228778	0.015296	0.0206234	0.0173034	0.0137096	0.00663834	0.0212405	0.00569783
COL4A3BP	G1_S	3	4	2	50.195	1.26246	NA	0.999331	0.979049	0.975435	0.81666	0.528246	0.202791	0.116234	0.0753986	0.0523347	0.0428795	0	0.0384401	0.0670573	0.0405548	0.0440691	0.00642154	0.00233336	0.00307284	0.0056832	0.00308407
COL4A3BP	M	3	9	5	50.1445	1.10387	NA	0.999331	1.03432	0.983225	0.899596	0.595037	0.215547	0.101047	0.0690897	0.0454971	0.0377138	0	0.0596639	0.0423521	0.0570102	0.0496163	0.0175021	0.00591456	0.00649513	0.00338232	0.00440317
COL5A1	G1_S	3	9	4	55.5869	0.535154	NA	0.999331	1.00718	0.986413	0.989476	0.91775	0.703972	0.508183	0.322729	0.221566	0.180496	0	0.0211089	0.0154446	0.0252922	0.0270312	0.0165492	0.0156195	0.0165371	0.0130596	0.0131339
COL5A1	M	3	8	6	55.2802	1.15705	NA	0.999331	1.03259	0.966302	0.991529	0.877743	0.687112	0.466359	0.338223	0.232855	0.253207	0	0.0110509	0.0284059	0.0397307	0.0661288	0.0392251	0.0214259	0.0197354	0.0215907	0.0250694
COL5A2	G1_S	2	7	2	54.5741	0.571853	NA	0.999331	1.2079	1.04096	0.985061	0.996292	0.679394	0.432959	0.26764	0.268232	0.219819	0	0.128648	0.00229531	0.0223296	0.0625409	0.0532236	0.0272518	0.0137349	0.0129798	0.0263982
COL5A2	M	3	8	5	57.9209	2.73091	NA	0.999331	0.994605	1.02817	0.97999	0.848325	0.671217	0.577842	0.468679	0.358001	0.399122	0	0.0270224	0.00442972	0.0101627	0.0118782	0.0244155	0.0391118	0.0405553	0.0181243	0.0655934
COLGALT1	G1_S	3	18	15	53.649	0.827079	NA	0.999331	1.03146	1.00036	0.999447	0.859773	0.601547	0.365873	0.218469	0.157604	0.118025	0	0.0220601	0.0368781	0.0457352	0.0390172	0.0312556	0.0163034	0.00331692	0.00301676	0.00219616
COLGALT1	M	3	22	21	54.1571	0.859196	NA	0.999331	0.989614	0.989291	0.915216	0.778493	0.59728	0.446086	0.346794	0.245941	0.267966	0	0.0133308	0.0115716	0.00436103	0.0119121	0.0156945	0.0143829	0.0157354	0.0129697	0.0153895
COMMD10	G1_S	1	2	2	52.3031	0	36.9717	0.999331	0.989108	1.02285	0.699404	0.823259	0.460963	0.226135	0.127199	0.0976693	0.0571174	NA	NA	NA	NA	NA	NA	NA	NA	NA	NA
COMMD10	M	1	3	3	50.881	0	36.9717	0.999331	0.840085	0.870443	0.872367	0.616529	0.316287	0.168145	0.0639496	0.0500253	0.0324174	NA	NA	NA	NA	NA	NA	NA	NA	NA	NA
COMMD2	G1_S	3	4	2	49.1997	0.759821	9.99002	0.999331	1.00536	0.919423	0.754036	0.420195	0.194411	0.113052	0.0833597	0.057012	0.0480285	0	0.0267084	0.0168761	0.00868908	0.0401737	0.00122402	0.0114854	0.0179656	0.00898411	0.0124446
COMMD2	M	3	2	2	49.6056	0.632933	9.99002	0.999331	0.993756	0.933501	0.807737	0.479329	0.146574	0.0649709	0.0455832	0.0318785	0.0189327	0	0.0193336	0.0404886	0.0288191	0.0302127	0.00848013	0.00625763	0.00320754	0.00403075	0.00332805
COMMD3	G1_S	3	7	4	49.4824	4.3548	8.89914	0.999331	0.882006	0.832085	0.693402	0.441029	0.262426	0.151475	0.0961942	0.0680016	0.0470126	0	0.0836755	0.0763296	0.0923499	0.0685454	0.0516966	0.0232973	0.0106369	0.00740677	0.00220841
COMMD3	M	3	8	7	49.7725	0.774646	8.89914	0.999331	1.00586	0.986423	0.848305	0.503918	0.192621	0.0943955	0.0625887	0.0398317	0.0336725	0	0.0279111	0.0352012	0.0274868	0.030393	0.00370312	0.00639613	0.000463834	0.00543992	0.00823167
COMMD4	G1_S	2	2	2	49.8733	0.212484	13.4647	0.999331	1.00978	0.987699	0.755646	0.491167	0.287503	0.144118	0.0759372	0.0597412	0.0378888	0	0.0411354	0.0551199	0.0162027	0.0484769	0.00811504	0.0041805	0.000644029	0.0129515	0.00459837
COMMD4	M	3	5	2	51.3272	1.90067	13.4647	0.999331	0.980075	0.98761	0.891017	0.669166	0.345458	0.154131	0.0811371	0.0387356	0.012078	0	0.0462021	0.0676289	0.0613097	0.0367841	0.0476445	0.0300898	0.0215249	0.00609557	0.00185912
COMMD6	G1_S	2	3	2	50.1271	3.0311	34.8304	0.999331	1.00569	0.942778	0.793574	0.546757	0.300724	0.186517	0.120346	0.0623513	0.0529911	0	0.0795857	0.148203	0.146858	0.11483	0.081675	0.0429996	0.0367387	0.0235984	0.0225436
COMMD6	M	1	2	2	51.1303	0	34.8304	0.999331	1.06259	1.3	1.02307	0.68527	0.2718	0.165573	0.0906797	0.0785212	0.0445548	NA	NA	NA	NA	NA	NA	NA	NA	NA	NA
COMMD7	G1_S	2	3	2	52.4796	2.21376	21.5062	0.999331	0.96928	1.0527	0.961529	0.681452	0.513687	0.252292	0.0996803	0.0605598	0.0363722	0	0.139475	0.0154288	0.00568164	0.132399	0.0931697	0.0518766	0.0133984	0.00877922	0.00094089
COMMD7	M	2	3	2	52.7695	1.21474	21.5062	0.999331	1.04034	1.15584	1.00933	0.784295	0.529176	0.215325	0.0754356	0.0552589	0.03662	0	0.0223718	0.0905135	0.005049	0.134313	0.0448545	0.0160741	0.00216063	0.011863	0.0010749
COMMD8	M	1	2	2	50.2664	0	25.1307	0.999331	0.887446	1.05795	0.874942	0.522503	0.266615	0.156636	0.101348	0.0720497	0.0385098	NA	NA	NA	NA	NA	NA	NA	NA	NA	NA
COMMD9	G1_S	3	5	3	52.3988	1.76107	16.3085	0.999331	0.968918	0.955335	0.846297	0.631183	0.477714	0.275475	0.157924	0.10935	0.0792108	0	0.0206763	0.0247469	0.0330009	0.0509534	0.0485528	0.0101478	0.00338418	0.00301993	0.0116118
COMMD9	M	3	3	2	51.8371	0.650089	16.3085	0.999331	1.03533	1.00029	0.902334	0.694181	0.439196	0.200525	0.0866303	0.0535733	0.0468699	0	0.0545103	0.048409	0.0579373	0.0205973	0.0228877	0.0105398	0.00650145	0.00146662	0.00548551
COMT	G1_S	3	10	7	52.8626	0.602217	9.6097	0.999331	0.965503	0.930593	0.895736	0.779771	0.519736	0.238035	0.0916537	0.0526394	0.0382216	0	0.0312406	0.0450825	0.0378437	0.0169195	0.0135968	0.0033987	0.00985315	0.00513326	0.00425905
COMT	M	3	11	8	54.1831	1.10802	9.6097	0.999331	1.00577	0.972351	0.927539	0.799249	0.64349	0.352722	0.124054	0.0472808	0.0390108	0	0.013757	0.00207884	0.0198598	0.0293189	0.0312755	0.022389	0.0164498	0.00525389	0.00292366
COPA	G1_S	3	43	38	50.9731	0.567423	20.6793	0.999331	0.998438	0.967184	0.86236	0.63749	0.296327	0.124486	0.0774445	0.0497752	0.0321481	0	0.0197781	0.0209451	0.0197819	0.0177812	0.0124413	0.00894564	0.00547916	0.0026273	0.00221182
COPA	M	3	49	42	50.3231	0.346793	20.6793	0.999331	0.957807	0.952578	0.842643	0.59919	0.235295	0.0725629	0.0457512	0.028111	0.01852	0	0.0116916	0.015228	0.000602707	0.0145395	0.0139507	0.0103881	0.00915616	0.00346475	0.00202788
COPB1	G1_S	3	35	33	51.7837	1.84309	22.5968	0.999331	1.00426	0.986829	0.903518	0.773506	0.445598	0.181031	0.0932483	0.0588155	0.0380119	0	0.0549541	0.0603266	0.0466364	0.0619898	0.0607666	0.0181514	0.00556379	0.00478729	0.00405672
COPB1	M	3	37	30	51.7424	0.493465	22.5968	0.999331	0.960983	0.984251	0.894529	0.711928	0.42135	0.155565	0.0625675	0.0416085	0.0353499	0	0.0255728	0.0089427	0.00734634	0.018093	0.0140798	0.00877366	0.00753405	0.00131593	0.00432911
COPB2	G1_S	3	27	24	51.6787	0.738951	21.1208	0.999331	1.00395	1.00155	0.927809	0.718109	0.375674	0.158762	0.0839075	0.0553381	0.0385906	0	0.013137	0.0235873	0.0335643	0.0237225	0.0181785	0.00158231	0.00726891	0.00477767	0.00376473
COPB2	M	3	29	27	51.3335	0.517466	21.1208	0.999331	0.979206	0.94801	0.880868	0.675734	0.32657	0.112057	0.0551159	0.0340653	0.0250754	0	0.0179339	0.0186364	0.0117671	0.0199442	0.0141043	0.00366045	0.00716701	0.00204652	0.000840719
COPE	G1_S	3	10	9	50.3148	1.76242	20.9677	0.999331	0.914819	0.906493	0.771508	0.571305	0.276243	0.129144	0.080521	0.0602697	0.0321473	0	0.0624793	0.0490279	0.0573564	0.033803	0.0191225	0.0302116	0.0198986	0.0174024	0.00863979
COPE	M	3	11	9	50.9208	0.377979	20.9677	0.999331	0.987292	1.01993	0.938287	0.644475	0.2817	0.110457	0.0731959	0.0509039	0.0392777	0	0.00655565	0.0311309	0.0341326	0.0166776	0.00264825	0.0046698	0.0020168	0.00339132	0.00171088
COPG1	G1_S	3	26	24	51.9884	0.884903	NA	0.999331	0.991411	0.991883	0.928604	0.764607	0.414604	0.158006	0.0856063	0.0562495	0.0370235	0	0.0231285	0.0221197	0.0339691	0.0277302	0.0257555	0.00638988	0.00151295	0.00256526	0.00166328
COPG1	M	3	28	25	51.4646	0.650551	NA	0.999331	0.990813	0.940602	0.879555	0.690263	0.352301	0.109374	0.0602838	0.0373801	0.0311405	0	0.0276813	0.0227106	0.0224418	0.0215718	0.0129689	0.00278841	0.00299805	0.000764068	0.000831588
COPG2	G1_S	3	10	8	52.0176	0.763531	NA	0.999331	0.941595	0.924982	0.901039	0.780592	0.443092	0.176014	0.0932635	0.067858	0.053315	0	0.0255188	0.0317769	0.0241015	0.0197899	0.0253845	0.0144469	0.010923	0.00183155	0.00919224
COPG2	M	3	11	9	51.8128	0.842426	NA	0.999331	0.995975	0.955299	0.866572	0.703249	0.419874	0.151619	0.076453	0.0524014	0.0394525	0	0.0221489	0.0249441	0.0261594	0.019969	0.0245363	0.018543	0.0135134	0.00888547	0.00821287
COPS2	G1_S	3	13	11	52.7392	1.23398	21.2986	0.999331	0.986626	0.992797	0.921028	0.788708	0.537377	0.273775	0.0797821	0.049367	0.0296197	0	0.0328145	0.0341083	0.0453551	0.0385168	0.0387028	0.0119764	0.00776495	0.00588959	0.00405694
COPS2	M	3	14	11	51.9073	1.11864	21.2986	0.999331	0.955455	0.898776	0.861567	0.711788	0.474526	0.196347	0.0425384	0.029761	0.0256628	0	0.0191947	0.0370203	0.022533	0.0308156	0.0166088	0.0106825	0.00160815	0.000777589	0.00268457
COPS3	G1_S	3	11	10	54.2699	0.705327	24.8635	0.999331	1.03667	0.999202	0.962287	0.812396	0.625753	0.370593	0.222668	0.228027	0.0787043	0	0.0255134	0.0477882	0.0551675	0.0166736	0.0267801	0.011883	0.00892728	0.00523907	0.00620376
COPS3	M	3	12	11	53.9903	2.38137	24.8635	0.999331	0.940503	0.908156	0.863581	0.722306	0.594372	0.351345	0.230617	0.240282	0.0854061	0	0.0362275	0.0389344	0.0275023	0.0334133	0.0453273	0.0381717	0.0317794	0.0195406	0.00644979
COPS4	G1_S	3	17	12	52.5676	2.72891	26.5422	0.999331	0.90327	0.904021	0.844416	0.659427	0.502774	0.241832	0.0747683	0.0490501	0.0350114	0	0.0622151	0.0459694	0.0365437	0.0802068	0.0533949	0.0181282	0.00537244	0.00689114	0.00476567
COPS4	M	3	18	13	52.8676	2.87602	26.5422	0.999331	1.04735	1.01353	0.986094	0.745913	0.563666	0.25384	0.0593533	0.0406233	0.0322735	0	0.0997071	0.0824531	0.112975	0.0870153	0.0735026	0.0190531	0.00472132	0.00344207	0.00812016
COPS5	G1_S	3	10	7	54.1864	1.49642	22.4828	0.999331	0.988203	0.980733	0.966913	0.854594	0.704381	0.394741	0.153143	0.09146	0.0468332	0	0.0144535	0.0153584	0.0227033	0.0553008	0.0431028	0.040181	0.0216871	0.0131139	0.00586688
COPS5	M	3	11	9	54.297	0.411921	22.4828	0.999331	0.993393	1.01923	0.969165	0.859366	0.709814	0.345287	0.11015	0.0504591	0.0306803	0	0.0161586	0.0292963	0.0303592	0.025757	0.00831872	0.00513861	0.00741182	0.000818243	0.00293754
COPS6	G1_S	3	9	7	53.3718	0.543034	11.3563	0.999331	1.00814	0.976475	0.919428	0.786298	0.59827	0.31933	0.108596	0.0682703	0.0450795	0	0.0229352	0.0190375	0.0116428	0.0176856	0.0195973	0.00958916	0.00982729	0.00738517	0.00332009
COPS6	M	3	9	9	53.4832	0.939501	11.3563	0.999331	0.978859	1.00062	0.909664	0.777226	0.606703	0.272384	0.0536753	0.0316701	0.0211512	0	0.0143171	0.0324575	0.0418586	0.0368145	0.0111749	0.010699	0.00802269	0.00601821	0.00176707
COPS7A	G1_S	3	7	7	53.9261	8.34807	22.2081	0.999331	0.836777	0.879386	0.866326	0.712262	0.543846	0.265274	0.0911339	0.066586	0.03338	0	0.147894	0.140215	0.17137	0.14507	0.126733	0.0604199	0.0208613	0.0214615	0.0083691
COPS7A	M	3	8	5	53.9918	2.41922	22.2081	0.999331	0.982121	1.08353	1.07235	0.910895	0.713501	0.352823	0.111923	0.0796184	0.0573466	0	0.0540332	0.0801966	0.127839	0.115755	0.100837	0.0583371	0.0214655	0.0145849	0.0110984
COPS7B	G1_S	3	3	2	54.6224	7.17052	24.3419	0.999331	0.920328	0.981873	0.898685	0.852757	0.625408	0.363029	0.157169	0.115485	0.0819241	0	0.154248	0.144002	0.174384	0.163574	0.123428	0.0607232	0.0397362	0.0344599	0.0343827
COPS7B	M	3	3	2	52.8943	2.47502	24.3419	0.999331	0.962835	1.01858	1.02681	0.844068	0.618461	0.295032	0.0555423	0.0399749	0.0293161	0	0.0548491	0.0479781	0.122977	0.105772	0.0973021	0.0424449	0.00357245	0.00571311	0.00493299
COPS8	G1_S	3	6	4	53.2016	2.78199	30.2859	0.999331	0.92708	0.932732	0.881874	0.756811	0.591721	0.350848	0.23145	0.217333	0.098079	0	0.0691067	0.0541515	0.0612971	0.0865147	0.0785983	0.0366922	0.0125901	0.0333945	0.0153236
COPS8	M	3	6	5	54.4128	1.08086	30.2859	0.999331	1.01143	1.02546	1.03572	0.863736	0.679906	0.366132	0.210348	0.224127	0.0813889	0	0.034778	0.0304809	0.0471977	0.0666446	0.0371359	0.0122395	0.0182982	0.00686806	0.0125543
COPZ1	G1_S	3	5	5	52.3897	5.40648	18.9675	0.999331	0.853567	0.892745	0.834047	0.663956	0.418752	0.212919	0.107789	0.0594428	0.0272523	0	0.0878805	0.0798441	0.123777	0.0986674	0.0880619	0.0369667	0.01801	0.0113036	0.00422487
COPZ1	M	3	6	5	53.062	0.779304	18.9675	0.999331	1.05709	1.10553	1.04801	0.830402	0.510406	0.243068	0.0788801	0.0300478	0.0108456	0	0.0516757	0.0239539	0.0688975	0.0273242	0.0357906	0.00220078	0.000500693	0.00227297	0.00222821
COQ2	G1_S	1	2	2	55.0635	0	NA	0.999331	1.04337	1.09258	1.07468	1.01245	0.867362	0.408435	0.147056	0.0837415	0.049381	NA	NA	NA	NA	NA	NA	NA	NA	NA	NA
COQ3	G1_S	2	2	2	55.255	1.00088	NA	0.999331	0.940177	0.934016	0.905705	0.855561	0.645264	0.501963	0.3131	0.137205	0.067226	0	0.0225563	0.0515736	0.0354075	0.012808	0.0321241	0.0488118	0.0401781	0.0355404	0.03939
COQ3	M	3	4	3	56.267	0.896424	NA	0.999331	0.986469	1.02005	0.993917	0.90127	0.741544	0.553219	0.367946	0.129561	0.0370545	0	0.0246345	0.0189033	0.0180873	0.0624285	0.0273117	0.0181373	0.0152044	0.00791431	0.0123583
COQ5	G1_S	3	3	2	54.3708	1.85848	15.8847	0.999331	0.994487	0.970742	0.886756	0.717694	0.575185	0.447788	0.343106	0.246129	0.124974	0	0.0240319	0.0417745	0.0239522	0.0134512	0.0372907	0.0296646	0.025674	0.0279753	0.0214988
COQ5	M	3	7	6	56.2737	0.809299	15.8847	0.999331	0.966595	0.953392	0.902131	0.8345	0.664523	0.51826	0.379835	0.263761	0.155357	0	0.00808581	0.0112159	0.00291074	0.0245493	0.0223069	0.0133191	0.0229235	0.00134215	0.0037608
COQ6	G1_S	2	4	3	54.806	1.00334	NA	0.999331	1.00386	0.993616	0.898865	0.806757	0.594894	0.485365	0.294387	0.145847	0.0906837	0	0.0304578	0.0367649	0.0183077	0.0371381	0.0310357	0.0268114	0.0298351	0.020591	0.0183293
COQ6	M	3	7	3	55.1234	0.496975	NA	0.999331	1.05553	1.00963	0.962832	0.874234	0.656095	0.48922	0.29941	0.135133	0.0656836	0	0.00983003	0.0146051	0.0165468	0.0114347	0.0142009	0.00897368	0.0208864	0.0119731	0.00693566
COQ7	G1_S	1	2	2	56.0656	0	8.58545	0.999331	0.89636	0.940955	1.13062	0.936732	0.930153	0.576636	0.220309	0.0852454	0.0858344	NA	NA	NA	NA	NA	NA	NA	NA	NA	NA
COQ7	M	3	2	2	53.3629	0.619585	8.58545	0.999331	1.03905	0.980604	0.910807	0.687218	0.510981	0.417605	0.261403	0.162397	0.0704249	0	0.134695	0.0559499	0.0412162	0.0176523	0.01222	0.0175031	0.0187082	0.0257026	0.00730386
COQ9	G1_S	3	4	2	51.543	5.59116	14.4259	0.999331	0.86961	0.839342	0.751917	0.547393	0.404065	0.245667	0.169132	0.0840936	0.0429085	0	0.104979	0.0932599	0.0992169	0.0704278	0.0787402	0.0315678	0.0106147	0.00483367	0.00553827
COQ9	M	3	4	3	51.8088	3.42605	14.4259	0.999331	0.97637	1.15011	1.08487	0.702705	0.44268	0.286147	0.170646	0.0904756	0.0280885	0	0.0421719	0.109125	0.187006	0.0945347	0.0757081	0.0612304	0.0366816	0.0143659	0.00486466
CORO1B	G1_S	3	8	8	51.1032	0.375324	20.889	0.999331	1.00265	0.966354	0.919807	0.670394	0.291461	0.125088	0.0851335	0.0505298	0.0327599	0	0.00665095	0.0183432	0.00574898	0.019515	0.0140746	0.00657595	0.00589865	0.000564402	0.00117426
CORO1B	M	3	12	10	50.6233	0.188474	20.889	0.999331	1.00348	0.973565	0.910611	0.653623	0.19899	0.0667645	0.0471727	0.0323909	0.0235672	0	0.0146368	0.0204363	0.0188729	0.0107701	0.0012612	0.0061073	0.00836415	0.00109506	0.00133392
CORO1C	G1_S	3	17	12	51.6959	0.706489	12.6224	0.999331	1.01138	0.988216	0.939011	0.691224	0.432877	0.173883	0.0859015	0.0535958	0.032803	0	0.0195549	0.0294804	0.0129074	0.033904	0.0227741	0.0140642	0.00802711	0.0036636	0.00170455
CORO1C	M	3	18	13	51.3954	0.723701	12.6224	0.999331	1.00778	0.959254	0.904395	0.719257	0.37679	0.120642	0.0613047	0.0379945	0.025703	0	0.0303476	0.0336527	0.0400226	0.023858	0.0194383	0.00916365	0.00502526	0.00198095	0.00255501
CORO7	G1_S	3	4	4	51.0409	1.7439	NA	0.999331	0.987925	0.921237	0.741725	0.546195	0.356739	0.209905	0.134038	0.0839847	0.0594671	0	0.0268857	0.0419296	0.0441937	0.0386906	0.0313392	0.0274347	0.0216323	0.0173608	0.0110487
CORO7	M	3	5	2	51.8642	2.63988	NA	0.999331	1.05728	1.05377	1.01179	0.762169	0.456119	0.269899	0.177815	0.132952	0.0662788	0	0.0158288	0.0230897	0.0803052	0.0659261	0.0875534	0.0540991	0.0398001	0.0355588	0.0241438
COTL1	G1_S	3	11	8	52.4127	0.0702581	27.83	0.999331	0.952654	0.982621	0.939712	0.77858	0.469861	0.181095	0.075607	0.0457143	0.0310832	0	0.014452	0.0217429	0.0149846	0.0203215	0.0104798	0.00180362	0.00620005	0.00531626	0.00430844
COTL1	M	3	9	7	52.7877	0.700766	27.83	0.999331	1.02454	1.00004	0.957261	0.849616	0.520434	0.182159	0.0538153	0.0368343	0.0273053	0	0.0267327	0.00808563	0.0355958	0.0349616	0.0218659	0.0051203	0.00558148	0.00675016	0.00247579
COX15	G1_S	2	4	3	56.4975	1.48098	15.9834	0.999331	1.02666	0.971515	0.942617	0.857674	0.715031	0.54853	0.404054	0.296785	0.131459	0	0.0323635	0.0492469	0.0292979	0.0870929	0.0900596	0.046005	0.00296742	0.0171841	0.0191032
COX15	M	3	7	2	57.8708	3.55408	15.9834	0.999331	0.960783	0.952077	0.895928	0.768612	0.639044	0.581005	0.486434	0.374946	0.221967	0	0.0332263	0.00655052	0.0231603	0.0260888	0.044258	0.0228494	0.0553786	0.0328921	0.0139749
COX18	M	1	2	2	57.14	0	NA	0.999331	1.00573	0.942723	0.903398	0.764161	0.695124	0.660936	0.494315	0.279544	0.0555783	NA	NA	NA	NA	NA	NA	NA	NA	NA	NA
COX20	G1_S	3	4	2	55.3457	2.28574	NA	0.999331	0.935256	0.907587	0.889741	0.801477	0.601877	0.509352	0.406018	0.338557	0.308135	0	0.0382833	0.0358258	0.0391422	0.0662203	0.0620963	0.0297142	0.0273887	0.0216262	0.0579293
COX20	M	3	3	2	57.9827	1.83606	NA	0.999331	0.923875	0.921695	0.899435	0.78069	0.676388	0.60978	0.496724	0.381134	0.405667	0	0.030901	0.0516411	0.0342664	0.0393618	0.0604554	0.0272023	0.0267834	0.0236641	0.00804497
COX4I1	G1_S	3	8	7	54.6171	4.87919	15.3791	0.999331	0.918157	0.908329	0.879733	0.791177	0.614755	0.444436	0.363366	0.315578	0.258799	0	0.0930181	0.0810058	0.0903978	0.0847982	0.103659	0.0786854	0.0304393	0.0816747	0.0570388
COX4I1	M	2	9	9	53.5572	1.51637	15.3791	0.999331	0.955224	1.07927	0.991374	0.794403	0.562892	0.450177	0.300879	0.325572	0.327203	0	0.0776215	0.0407729	0.015535	0.0291295	0.0795273	0.0155112	0.0515481	0.0458867	0.0722738
COX5A	G1_S	3	6	6	55.0648	1.1622	23.3239	0.999331	0.893382	0.891054	0.842079	0.817335	0.618766	0.427726	0.325733	0.260782	0.179212	0	0.0824804	0.0172433	0.0570249	0.064221	0.0598568	0.0272049	0.014269	0.0790633	0.030656
COX5A	M	2	5	4	52.3383	0.0714531	23.3239	0.999331	1.04065	1.136	1.0816	0.813193	0.430543	0.295926	0.200126	0.190957	0.170164	0	0.00301843	0.13901	0.0948801	0.0514333	0.0158005	0.0448066	0.0439595	0.00699047	0.0450784
COX5B	G1_S	3	8	6	54.2925	2.19715	21.6665	0.999331	0.986637	0.984369	0.961132	0.866816	0.622051	0.462607	0.360489	0.20996	0.184693	0	0.03539	0.074705	0.047783	0.0651712	0.0534506	0.0411454	0.0356011	0.0345839	0.0303832
COX5B	M	2	5	4	52.741	0.201466	21.6665	0.999331	1.09192	1.27793	1.13208	0.933307	0.478648	0.379765	0.285296	0.276228	0.201202	0	0.00189825	0.098714	0.140683	0.131895	0.00213905	0.0543378	0.07162	0.0402878	0.0226573
COX6B1	G1_S	2	5	5	53.4069	1.3886	NA	0.999331	1.06393	0.980963	0.980425	0.776159	0.626861	0.304159	0.167411	0.076555	0.0840445	0	0.0882476	0.128589	0.125428	0.0842242	0.0305518	0.0378543	0.0195896	0.00677214	0.0179338
COX6B1	M	1	3	3	52.7222	0	NA	0.999331	1.02524	1.63692	1.22153	1.00496	0.440335	0.282634	0.158408	0.125652	0.139857	NA	NA	NA	NA	NA	NA	NA	NA	NA	NA
COX6C	G1_S	3	5	2	51.9273	14.6156	23.3855	0.999331	0.749481	0.715865	0.720901	0.573926	0.440795	0.35462	0.244682	0.213723	0.167476	0	0.199817	0.199928	0.170381	0.160788	0.116115	0.107035	0.0452192	0.0540444	0.0643786
COX7A2	G1_S	2	3	2	56.5273	1.28821	25.7551	0.999331	1.10808	1.12698	1.04753	1.03455	0.895071	0.592056	0.40406	0.280037	0.311775	0	0.0544947	0.0233348	0.0665155	0.0101356	0.0169418	0.0492474	0.0173166	0.0834857	0.104206
COX7A2	M	1	2	2	51.9619	0	25.7551	0.999331	0.98447	0.952013	0.92744	0.697893	0.447185	0.216524	0.128576	0.166039	0.105326	NA	NA	NA	NA	NA	NA	NA	NA	NA	NA
COX7A2L	G1_S	1	2	2	55.7235	0	20.84	0.999331	1.09888	1.01469	1.06631	0.930923	0.763895	0.520667	0.307328	0.129678	0.158089	NA	NA	NA	NA	NA	NA	NA	NA	NA	NA
COX7A2L	M	1	3	3	52.3037	0	20.84	0.999331	1.02343	0.989954	0.946792	0.755383	0.440226	0.273819	0.141501	0.151299	0.139635	NA	NA	NA	NA	NA	NA	NA	NA	NA	NA
COX7C	G1_S	1	2	2	57.393	0	21.3461	0.999331	1.28165	1.25021	1.24975	1.03327	0.784793	0.666089	0.476069	0.209429	0.280006	NA	NA	NA	NA	NA	NA	NA	NA	NA	NA
CPA4	G1_S	3	14	9	57.3641	4.01865	0.192985	0.999331	0.960203	0.952728	0.932962	0.806322	0.681526	0.577503	0.463836	0.350964	0.125182	0	0.0214716	0.0254355	0.0457276	0.0677758	0.0750323	0.0492315	0.028973	0.0328943	0.0104344
CPA4	M	3	13	9	58.7153	1.19306	0.192985	0.999331	0.979578	0.997059	0.926466	0.882441	0.726735	0.639815	0.487828	0.379852	0.247567	0	0.0299749	0.0186378	0.0272573	0.0219126	0.0225541	0.0169718	0.0153178	0.0279523	0.0128906
CPD	G1_S	3	17	15	55.5276	2.06149	4.31522	0.999331	1.00763	1.00403	0.929977	0.875774	0.691745	0.512306	0.306274	0.222752	0.142616	0	0.0227703	0.0319478	0.0384483	0.0319518	0.0587472	0.0489624	0.0175015	0.0173721	0.00355331
CPD	M	3	15	11	53.7593	0.308927	4.31522	0.999331	0.995282	0.955057	0.89355	0.775269	0.558495	0.39377	0.247661	0.165046	0.141925	0	0.0340586	0.00759056	0.00305661	0.00470983	0.0109127	0.0113258	0.00188512	0.00876193	0.00556939
CPM	G1_S	3	9	5	57.5897	3.62131	NA	0.999331	1.01813	0.985418	0.979992	0.843375	0.715845	0.597009	0.485642	0.415102	0.372386	0	0.0562727	0.0658403	0.0612341	0.0997873	0.0763903	0.0422106	0.0374959	0.0233703	0.0195752
CPM	M	3	7	4	56.2941	NA	NA	0.999331	1.04055	1.0268	0.998378	0.864996	0.708667	0.624736	0.503852	0.438893	0.447132	0	0.00803215	0.0586318	0.0792003	0.093773	0.11778	0.105655	0.0777395	0.0613845	0.0513066
CPNE1	G1_S	3	12	8	52.0345	0.772115	23.6296	0.999331	1.09898	0.980699	0.947617	0.747923	0.417106	0.156319	0.0904378	0.0588933	0.0409575	0	0.0524616	0.0190645	0.0345143	0.0292769	0.01471	0.00883582	0.00540023	0.00290073	0.00571118
CPNE1	M	3	11	8	51.853	0.280683	23.6296	0.999331	1.00427	0.966252	0.903128	0.799775	0.384198	0.0950026	0.0599435	0.0434373	0.032865	0	0.0187981	0.0194311	0.020371	0.0114045	0.0129053	0.00560889	0.00535592	0.00381602	0.00146735
CPNE3	G1_S	3	15	12	50.7695	0.333839	24.875	0.999331	1.00367	0.966565	0.850446	0.616173	0.279624	0.144957	0.0910284	0.0614471	0.0423491	0	0.0246378	0.0150006	0.0153975	0.0107651	0.0112361	0.00731431	0.00232822	0.00713001	0.00429523
CPNE3	M	3	14	12	50.767	0.385776	24.875	0.999331	0.99355	0.97274	0.887029	0.64898	0.214452	0.0736033	0.0515781	0.0356837	0.0264776	0	0.0176174	0.00944466	0.0137073	0.0169864	0.0123764	0.00576125	0.0040259	0.0022533	0.00108758
CPNE8	G1_S	3	5	3	54.0647	1.85483	16.6695	0.999331	0.963903	1.03889	1.11897	0.917853	0.569353	0.375482	0.224428	0.125505	0.0799061	0	0.0392372	0.0225734	0.0467692	0.0100758	0.0440904	0.0511694	0.0247493	0.0165032	0.0115511
CPNE8	M	2	4	4	52.9903	0.125402	16.6695	0.999331	0.978657	1.10041	1.454	1.22083	0.54672	0.284276	0.279882	0.227169	0.131363	0	0.00619721	0.0668827	0.0191783	0.118351	0.0337834	0.022433	0.0159114	0.00877321	0.00389464
CPOX	G1_S	3	9	3	54.9857	0.924533	25.8039	0.999331	0.984229	0.999991	0.925565	0.844499	0.656711	0.495652	0.301103	0.135581	0.0595877	0	0.00275206	0.0143909	0.0187294	0.0204772	0.0308794	0.0185314	0.0136034	0.0110193	0.00989825
CPOX	M	3	12	8	54.9869	0.575407	25.8039	0.999331	1.01457	1.01003	0.933635	0.867963	0.677972	0.4793	0.270806	0.0964334	0.0348577	0	0.0131232	0.0186209	0.00740006	0.010192	0.0124835	0.0163308	0.0162603	0.00165593	0.00233234
CPPED1	G1_S	3	7	5	58.354	3.55987	6.6668	0.999331	1.04149	1.05434	0.938306	0.915663	0.70342	0.634073	0.508981	0.420462	0.365361	0	0.0639678	0.051244	0.0564551	0.0864728	0.114881	0.0667946	0.0101053	0.00379295	0.00596107
CPPED1	M	3	7	6	57.6668	2.47932	6.6668	0.999331	0.975364	0.963613	0.933621	0.910062	0.757284	0.594255	0.466962	0.408518	0.431054	0	0.0330818	0.0156335	0.00934966	0.0275528	0.0411652	0.0307139	0.0275805	0.023839	0.032701
CPS1	G1_S	3	77	70	53.1281	1.23155	24.3505	0.999331	1.00313	0.974568	0.920995	0.821116	0.608966	0.25562	0.0817538	0.0476578	0.0296377	0	0.0168859	0.0136944	0.0243728	0.0267101	0.0432784	0.0297511	0.00360888	0.0011473	0.00134534
CPS1	M	3	72	67	53.1762	1.10277	24.3505	0.999331	1.00447	0.968733	0.932875	0.858339	0.631844	0.207699	0.0473829	0.027286	0.0192685	0	0.0192623	0.018631	0.0227259	0.0297699	0.047811	0.0270159	0.00352291	0.000661427	0.000616958
CPSF1	G1_S	3	10	6	50.2577	1.76798	14.295	0.999331	1.07109	1.00213	0.801522	0.527971	0.307515	0.184181	0.121697	0.0861129	0.0508947	0	0.0655299	0.0354696	0.0652197	0.0388585	0.0289623	0.0111145	0.00313861	0.00291664	0.00155647
CPSF1	M	3	22	14	50.5646	0.899832	14.295	0.999331	0.970133	0.936195	0.881811	0.591486	0.224733	0.10761	0.0785831	0.0514053	0.03753	0	0.0355266	0.00463118	0.0233628	0.0346078	0.022359	0.0106847	0.0116872	0.00851184	0.00385773
CPSF2	G1_S	3	10	7	48.7125	1.13712	16.745	0.999331	1.02388	0.948682	0.690741	0.405795	0.246724	0.124645	0.0761341	0.0545819	0.0283331	0	0.034289	0.0238891	0.0169636	0.0266302	0.0482338	0.0238385	0.0185167	0.0217988	0.00974781
CPSF2	M	3	11	8	50.2751	0.448968	16.745	0.999331	0.983515	0.94248	0.832662	0.561019	0.219776	0.102162	0.0684453	0.047578	0.0366216	0	0.0178316	0.0202737	0.0231332	0.0169593	0.00782695	0.0112272	0.00947526	0.00344498	0.00348974
CPSF3	G1_S	3	3	2	51.1811	3.27911	26.1728	0.999331	1.02603	0.987756	0.794061	0.522548	0.308692	0.179419	0.113088	0.0652214	0.0421894	0	0.0615576	0.0860388	0.0863294	0.0865287	0.0598079	0.0382829	0.0227881	0.0158185	0.0087684
CPSF3	M	3	10	6	50.487	0.309681	26.1728	0.999331	0.976117	0.964634	0.8724	0.602273	0.23247	0.0912527	0.0634901	0.0356103	0.0203262	0	0.0455548	0.0113198	0.00666226	0.0167109	0.00587399	0.0110302	0.00986949	0.003774	0.00225047
CPSF3L	G1_S	2	3	2	54.3907	3.17549	NA	0.999331	1.08396	1.01911	0.999966	0.872146	0.758904	0.445411	0.165245	0.0867995	0.0574088	0	0.0556337	0.163634	0.146776	0.1716	0.186312	0.113936	0.0572756	0.0198813	0.012008
CPSF3L	M	3	4	2	52.9795	0.583398	NA	0.999331	0.962975	0.9813	0.927952	0.799797	0.555757	0.277476	0.0873103	0.0353899	0.0363748	0	0.0294262	0.0115745	0.0160008	0.0474968	0.0142266	0.0234936	0.0104679	0.0122376	0.00882128
CPSF4	G1_S	2	4	3	48.3652	0.0300589	NA	0.999331	0.997739	0.952229	0.617205	0.347425	0.233559	0.15184	0.0943471	0.0675017	0.0395869	0	0.119578	0.0728199	0.0257014	0.0145931	0.0293395	0.0219676	0.00504184	0.0018295	0.00202308
CPSF4	M	3	4	3	49.9499	2.70093	NA	0.999331	0.894268	0.905577	0.798856	0.461709	0.202787	0.0831607	0.044986	0.022882	0.0124962	0	0.0410563	0.0549174	0.0646416	0.0709599	0.0570984	0.028463	0.0126317	0.000645949	0.00435797
CPSF6	G1_S	3	15	13	52.9911	1.60096	23.4499	0.999331	0.944055	0.893063	0.829929	0.736011	0.564499	0.33708	0.14215	0.060316	0.0422956	0	0.014777	0.0327036	0.0327488	0.0318434	0.0281044	0.0108968	0.00859269	0.00162276	0.00107499
CPSF6	M	3	15	11	53.2411	0.968848	23.4499	0.999331	0.9652	0.979293	0.918845	0.821399	0.575845	0.278739	0.0843811	0.0483351	0.0381881	0	0.0341628	0.0304966	0.0280314	0.0225011	0.0329125	0.0145832	0.00375508	0.0060822	0.00827639
CPSF7	G1_S	3	13	12	51.8464	1.18449	22.975	0.999331	0.970999	0.938982	0.851747	0.683093	0.4695	0.255143	0.11217	0.0561665	0.0377457	0	0.00930812	0.0215774	0.0137086	0.0259032	0.0267896	0.021914	0.0140501	0.00356206	0.00210303
CPSF7	M	3	14	10	52.0739	0.571666	22.975	0.999331	0.978823	0.979929	0.897329	0.731298	0.428618	0.19396	0.0769896	0.037916	0.0271644	0	0.0153173	0.00632233	0.0122953	0.0148756	0.0269397	0.00479244	0.00402065	0.000918052	0.00457665
CPT1A	G1_S	3	16	13	50.0205	0.797329	26.8189	0.999331	1.00666	0.990107	0.867291	0.484088	0.22481	0.135426	0.0831567	0.057276	0.0379506	0	0.0121727	0.0238799	0.0373599	0.0261809	0.0179736	0.0149097	0.00869476	0.00629195	0.00505463
CPT1A	M	3	19	16	50.0859	0.441349	26.8189	0.999331	1.00513	0.961948	0.887705	0.54457	0.185994	0.0847849	0.0525466	0.0332679	0.0220712	0	0.0328007	0.00680893	0.010043	0.0175043	0.011086	0.00888704	0.0079032	0.00260141	0.00191284
CPT2	G1_S	3	16	12	50.0341	0.791609	24.1609	0.999331	0.992024	0.955304	0.849268	0.496069	0.222648	0.141821	0.0897544	0.0602698	0.0441926	0	0.0307515	0.0266621	0.0247264	0.0328399	0.0175499	0.0149892	0.0145507	0.0117352	0.0127598
CPT2	M	3	21	19	50.0146	0.655856	24.1609	0.999331	0.991172	0.943113	0.843171	0.517412	0.197405	0.0904283	0.0492182	0.0275848	0.0182372	0	0.0209148	0.0104613	0.0209154	0.0303923	0.00458669	0.00238043	0.00465036	0.000507149	0.00016572
CPTP	G1_S	1	2	2	49.1394	0	NA	0.999331	0.886225	0.80883	0.666066	0.47044	0.27478	0.203207	0.0951909	0.0525207	0.0363721	NA	NA	NA	NA	NA	NA	NA	NA	NA	NA
CPTP	M	2	3	2	48.4455	0.0363212	NA	0.999331	1.00703	0.854811	0.734341	0.32091	0.128079	0.0647274	0.03489	0.0251196	0.0167535	0	0.0489869	0.0352308	0.00381007	0.00981864	0.0253788	0.0104742	0.00564113	0.00780742	0.0116311
CRAT	G1_S	3	4	2	49.3623	1.6678	21.3069	0.999331	1.018	1.02051	0.701655	0.46213	0.266152	0.177239	0.113457	0.110183	0.0587767	0	0.0572069	0.0468735	0.0364815	0.0353138	0.0376116	0.0283602	0.0151144	0.0264618	0.00051346
CRAT	M	3	7	5	49.4256	0.107172	21.3069	0.999331	1.00406	0.988622	0.755406	0.457991	0.206496	0.0807937	0.0395433	0.016829	0.0114982	0	0.0179455	0.0116454	0.0141257	0.0170969	0.00194137	0.00439274	0.00458317	0.00230171	0.00123384
CRBN	G1_S	3	7	4	53.7277	0.805937	NA	0.999331	0.96033	0.980138	0.901486	0.834245	0.597465	0.374255	0.182474	0.117008	0.0511701	0	0.0165243	0.0224561	0.0187109	0.0371528	0.0249611	0.0135321	0.0186728	0.019241	0.000890921
CRBN	M	3	6	4	53.4239	0.798469	NA	0.999331	0.957827	0.982975	0.923705	0.80576	0.603399	0.347107	0.11287	0.0285993	0.0176002	0	0.0227042	0.00975098	0.0238628	0.0429652	0.0163511	0.0139398	0.0112558	0.00581883	0.0066614
CREB1	G1_S	3	3	2	54.0127	11.7588	3.38995	0.999331	1.04377	1.01633	0.943147	0.759327	0.633114	0.494009	0.39047	0.407376	0.32078	0	0.0162563	0.0311768	0.0122208	0.0490432	0.0608112	0.0549225	0.0393566	0.105365	0.0674251
CREB1	M	2	2	2	54.1294	0.415706	3.38995	0.999331	0.997748	1.00938	0.929675	0.77408	0.598333	0.430893	0.329153	0.319743	0.321903	0	0.0245775	0.00951954	0.029137	0.00902166	0.0233162	0.00192885	0.0228963	0.0822398	0.00348475
CREBBP	G1_S	3	6	4	52.016	0.835363	NA	0.999331	1.00054	0.931817	0.91722	0.741896	0.488086	0.185929	0.115079	0.0762027	0.0506602	0	0.0348946	0.0499994	0.0310249	0.0417391	0.0154711	0.0261216	0.0203547	0.0121494	0.00646274
CREBBP	M	3	6	3	53.2181	0.451113	NA	0.999331	1.32127	0.943706	1.01726	0.837459	0.600095	0.222499	0.111631	0.0710125	0.0795451	0	0.128826	0.0289077	0.0179293	0.0487001	0.0336967	0.0414248	0.0370864	0.0219705	0.0309788
CRELD1	G1_S	1	2	2	53.8416	0	NA	0.999331	0.918498	0.880778	0.87088	0.79908	0.572622	0.379062	0.247726	0.197348	0.14535	NA	NA	NA	NA	NA	NA	NA	NA	NA	NA
CRELD1	M	3	6	2	52.9863	3.89019	NA	0.999331	1.03218	0.985889	0.84869	0.775454	0.639855	0.45335	0.296536	0.250539	0.230072	0	0.0111705	0.0152344	0.0416891	0.0767902	0.120216	0.0739965	0.0496719	0.0409706	0.041371
CRELD2	G1_S	3	7	5	57.2063	3.09327	NA	0.999331	0.989367	1.0204	0.950002	0.937587	0.768035	0.608117	0.429981	0.298117	0.309804	0	0.012648	0.0421271	0.0552303	0.1126	0.100436	0.0715801	0.0391479	0.0403263	0.0137134
CRELD2	M	2	8	5	59.6374	NA	NA	0.999331	0.974472	0.993331	0.978689	0.892911	0.771973	0.666555	0.531939	0.456345	0.56128	0	0.0481685	0.0264187	0.0271153	0.0193612	0.040963	0.016104	0.0437982	0.0517687	0.0451357
CRIM1	G1_S	3	3	3	53.7607	1.90715	NA	0.999331	1.00332	0.943863	0.877899	0.729557	0.552849	0.393816	0.285552	0.22598	0.18898	0	0.0393586	0.0357242	0.0200991	0.0352498	0.0418391	0.0225699	0.0297732	0.0172416	0.0152629
CRIM1	M	3	8	4	54.9095	1.36467	NA	0.999331	1.0011	0.976603	0.898622	0.864225	0.622469	0.48139	0.380783	0.31616	0.317474	0	0.0367932	0.0464062	0.00922344	0.0509386	0.0376944	0.0296557	0.0485468	0.0423083	0.0554203
CRIP1	G1_S	2	3	2	57.6109	2.17777	18.5285	0.999331	1.04428	1.01466	1.09809	1.0065	0.864326	0.657759	0.466662	0.239776	0.338121	0	0.0370123	0.133013	0.0330535	0.0172876	0.00864706	0.0877688	0.0890265	0.0182196	0.145079
CRIP1	M	1	5	5	53.5462	0	18.5285	0.999331	1.03253	1.12442	1.04098	0.891381	0.535615	0.380724	0.238978	0.211956	0.176304	NA	NA	NA	NA	NA	NA	NA	NA	NA	NA
CRIP2	G1_S	3	6	5	55.0283	5.04057	NA	0.999331	0.859864	0.858321	0.863749	0.765126	0.604078	0.455058	0.33487	0.274803	0.272401	0	0.0998513	0.0538309	0.0962622	0.0657006	0.113235	0.0669233	0.00388097	0.0758405	0.0644195
CRIP2	M	2	7	5	53.2208	2.85702	NA	0.999331	0.956024	1.07073	1.01111	0.758452	0.543619	0.477173	0.362146	0.263745	0.251714	0	0.115728	0.0641614	0.0114479	0.093644	0.0961573	0.0282085	0.0702377	0.0253687	0.0695343
[truncated: 8,314 more rows]
