# Supplementary material for: Pervasive Protein Thermal Stability Variation during the Cell Cycle
Source: Cell. 2018 May 31;173(6):1495–1507.e18. doi: 10.1016/j.cell.2018.03.053 (PMC5998384; doi:10.1016/j.cell.2018.03.053)
Supplement: Table S5. REACTOME Pathways and GO Term Annotation, Related to Figure 2 [file mmc5.xlsx]

## Sheet: Table of content, legend
Table S5: REACTOME pathways and GO term annotation, related to Figure 2, S2
Table of content
Sheet1	REACTOME pathways for all proteins
Sheet2	REACTOME PATHWAY ANALYSIS_FILTERED PATHWAYS ACCORDING TO COVERAGE QUALITY
Sheet3	REACTOME PATHWAY ANALYSIS_FILTERED PATHWAYS ACCORDING NON-REDUNDANT CHANGING COMPONENTS, related to Figure 2D
Sheet4	GO TERM ANALYSIS, related to Figure 2E
Legend for sheet1, 2 and 3
cell cycle stage	particular cell cycle stage (earlyS, lateS, S_G2,M,G1,asynch)
PathwayID	official REACTOME Id for given pathway
pathway name	official REACTOME name for given pathway
genes in pathway	genes associated to given pathway according to REACTOME
quantified genes	pathway-associated genes that have been quantified in the TPP experiments
significant stability hits [>=1 significant hit]	pathway-associated gene that is significantly changing in its stability in given cell cycle stage (note that only pathways with at least one such hit are shown)
# significant genes	number of significant stability hits
pathway coverage [%]	relative number of quantified genes in pathway in given cell cycle stag
# of genes in pathway	number of genes associated to pathway according to REACTOME
# of quantified genes	number of quantified genes in pathway across all cell cycle stages
Fisher combined-pvalue from local.FDR	combined p-value (Fisher's method) as calculated from local.FDR-values for quantified proteins in pathway in given cell cycle stage
Fisher combined-pvalue from global.FDR	combined p-value (Fisher's method) as calculated from global.FDR-values for quantified proteins in pathway in given cell cycle stage
tendency	average stability-score from all pathway-associated genes indicate tendency (stabilized if >0, destabilized <0)
% of significantly changing proteins	number of significantly changing proteins in pathways relative to number of proteins associated with pathway ("genes in pathway")
additional/different columns in sheet2/3:
pathway coverage [%] [>60%]	pathways filtered for "pathway coverage [%]" (see above) with >60%
# of quantified genes [5-100]	number of quantified genes in pathway across all cell cycle stages with filter criteria 5-100
% of significantly changing proteins [>=20%]	number of significantly changing proteins in pathways relative to number of proteins associated with pathway, filter criteria set >=20%
passing filter criteria for Figure2D	pathways filtered for Figure2d based on redundancy from all other pathways
Legend for sheet4 (standard DAVID output)
Category	DAVID GO-category (BP, MF, CC, SP-KEYWORD), coloring as maintained throughout the manuscript
Term	GO-term or keyword
Count	number of quantified genes associated with given GO-term
%	number of quantified genes associated with given GO-term relative to max. cluster size
PValue	uncorrected p-value based on Fisher Exact test
Genes (Entrez)	quantified genes associated with given GO-term (in Entrez IDs)
Gene Names	quantified genes associated with given GO-term (in Gene Symbols)
List Total	number of genes in given cluster group mapped to respective GO-category
Pop Hits	(population hits) number of genes with this GO term on the background list
Pop Total	(population total) number of genes on the background list mapped to any term in this ontology
Fold Enrichment	fold enrichment value as calculated from Fisher Exact test
Bonferroni	Bonferroni corrected p-value
Benjamini	Benjamini-Hochberg corrected p-value
FDR [<5%]	False Discovery Rate
cluster	cluster group as discussed for Figure2e (total of 21 clusters)

## Sheet: 1_all_pathway_information
cell cycle stage	PathwayID	pathway name	genes in pathway	quantified genes	significant stability hits [>=1 significant hit]	# significant genes	pathway coverage [%]	# of genes in pathway	# of quantified genes	Fisher combined-pvalue from local.FDR	Fisher combined-pvalue from global.FDR	tendency	% of significantly changing proteins
M	R-HSA-109581	Apoptosis	ACIN1,ADD1,AKT1,AKT2,AKT3,APAF1,APC,APPL1,ARHGAP10,BAD,BAK1,BAX,BBC3,BCAP31,BCL2,BCL2L1,BCL2L11,BID,BIRC2,BMF,BMX,CASP3,CASP6,CASP7,CASP8,CASP9,CD14,CDH1,CFLAR,CLSPN,CTNNB1,CYCS,DAPK1,DAPK2,DAPK3,DBNL,DCC,DFFA,DFFB,DIABLO,DNM1L,DSG1,DSG2,DSG3,DSP,DYNLL1,DYNLL2,E2F1,FADD,FAS,FASLG,FNTA,GAS2,GSN,GZMB,H1F0,HIST1H1A,HIST1H1B,HIST1H1C,HIST1H1D,HIST1H1E,HMGB1,HMGB2,KPNA1,KPNB1,LMNA,LMNB1,LY96,MAGED1,MA…	ACIN1,ADD1,AKT1,AKT2,APAF1,APC,APPL1,ARHGAP10,BAK1,BAX,BCAP31,BIRC2,CASP3,CASP6,CASP7,CASP8,CLSPN,CTNNB1,CYCS,DBNL,DFFA,DIABLO,DNM1L,DSG2,DSP,DYNLL1,FADD,FAS,FNTA,GSN,HIST1H1B,HIST1H1C,HIST1H1E,HMGB1,HMGB2,KPNA1,KPNB1,LMNA,LMNB1,NMT1,OMA1,OPA1,PAK2,PLEC,PRKCD,PSMA1,PSMA2,PSMA3,PSMA4,PSMA5,PSMA6,PSMA7,PSMB1,PSMB10,PSMB2,PSMB3,PSMB4,PSMB5,PSMB6,PSMB7,PSMC1,PSMC2,PSMC3,PSMC4,PSMC5,PSMC6,PSMD1,PSMD10…	PSMD9,ADD1,RPS27A,PSMD3,XIAP,PSMA3,STK26,PSMA6,KPNB1,PLEC,DNM1L,HIST1H1E,LMNA,HIST1H1B,HIST1H1C,TJP2,LMNB1,VIM,KPNA1,PSMB7,PSMB6,PSMB5,PSMB4	23	62.3529	170	109	3.30378e-18	6.81981e-39	destabilized	13.5294
asynch	R-HSA-109581	Apoptosis	ACIN1,ADD1,AKT1,AKT2,AKT3,APAF1,APC,APPL1,ARHGAP10,BAD,BAK1,BAX,BBC3,BCAP31,BCL2,BCL2L1,BCL2L11,BID,BIRC2,BMF,BMX,CASP3,CASP6,CASP7,CASP8,CASP9,CD14,CDH1,CFLAR,CLSPN,CTNNB1,CYCS,DAPK1,DAPK2,DAPK3,DBNL,DCC,DFFA,DFFB,DIABLO,DNM1L,DSG1,DSG2,DSG3,DSP,DYNLL1,DYNLL2,E2F1,FADD,FAS,FASLG,FNTA,GAS2,GSN,GZMB,H1F0,HIST1H1A,HIST1H1B,HIST1H1C,HIST1H1D,HIST1H1E,HMGB1,HMGB2,KPNA1,KPNB1,LMNA,LMNB1,LY96,MAGED1,MA…	ACIN1,ADD1,AKT1,AKT2,APAF1,APC,APPL1,ARHGAP10,BAK1,BAX,BCAP31,BIRC2,CASP3,CASP6,CASP7,CASP8,CLSPN,CTNNB1,CYCS,DBNL,DFFA,DIABLO,DNM1L,DSG2,DSP,DYNLL1,FADD,FAS,FNTA,GSN,HIST1H1B,HIST1H1C,HIST1H1E,HMGB1,HMGB2,KPNA1,KPNB1,LMNA,LMNB1,NMT1,OMA1,OPA1,PAK2,PLEC,PRKCD,PSMA1,PSMA2,PSMA3,PSMA4,PSMA5,PSMA6,PSMA7,PSMB1,PSMB10,PSMB2,PSMB3,PSMB4,PSMB5,PSMB6,PSMB7,PSMC1,PSMC2,PSMC3,PSMC4,PSMC5,PSMC6,PSMD1,PSMD10…	LMNB1,PSMD14,PSMD2,LMNA,PSMC3,PSMC4,PSMC5	7	62.3529	170	109	0.000251603	4.86777e-18	destabilized	4.11765
G1	R-HSA-109581	Apoptosis	ACIN1,ADD1,AKT1,AKT2,AKT3,APAF1,APC,APPL1,ARHGAP10,BAD,BAK1,BAX,BBC3,BCAP31,BCL2,BCL2L1,BCL2L11,BID,BIRC2,BMF,BMX,CASP3,CASP6,CASP7,CASP8,CASP9,CD14,CDH1,CFLAR,CLSPN,CTNNB1,CYCS,DAPK1,DAPK2,DAPK3,DBNL,DCC,DFFA,DFFB,DIABLO,DNM1L,DSG1,DSG2,DSG3,DSP,DYNLL1,DYNLL2,E2F1,FADD,FAS,FASLG,FNTA,GAS2,GSN,GZMB,H1F0,HIST1H1A,HIST1H1B,HIST1H1C,HIST1H1D,HIST1H1E,HMGB1,HMGB2,KPNA1,KPNB1,LMNA,LMNB1,LY96,MAGED1,MA…	ACIN1,ADD1,AKT1,AKT2,APAF1,APC,APPL1,ARHGAP10,BAK1,BAX,BCAP31,BIRC2,CASP3,CASP6,CASP7,CASP8,CLSPN,CTNNB1,CYCS,DBNL,DFFA,DIABLO,DNM1L,DSG2,DSP,DYNLL1,FADD,FAS,FNTA,GSN,HIST1H1B,HIST1H1C,HIST1H1E,HMGB1,HMGB2,KPNA1,KPNB1,LMNA,LMNB1,NMT1,OMA1,OPA1,PAK2,PLEC,PRKCD,PSMA1,PSMA2,PSMA3,PSMA4,PSMA5,PSMA6,PSMA7,PSMB1,PSMB10,PSMB2,PSMB3,PSMB4,PSMB5,PSMB6,PSMB7,PSMC1,PSMC2,PSMC3,PSMC4,PSMC5,PSMC6,PSMD1,PSMD10…	LMNB1,PSMD12,PSMA3,STK24,PLEC,PSMC1,LMNA	7	62.3529	170	109	6.77283e-09	4.71681e-17	destabilized	4.11765
earlyS	R-HSA-109582	Hemostasis	A1BG,A2M,ABCC4,ABHD12,ABHD6,ABL1,ACTN1,ACTN2,ACTN4,ADRA2A,ADRA2B,ADRA2C,AHSG,AK3,AKAP1,AKAP10,AKT1,AKT2,AKT3,ALB,ALDOA,ANGPT1,ANGPT2,ANGPT4,ANXA2,ANXA5,APBB1IP,APLP2,APOA1,APOB,APOH,APOOL,APP,ARRB1,ARRB2,ATP1B1,ATP1B2,ATP1B3,ATP2A1,ATP2A2,ATP2A3,ATP2B1,ATP2B2,ATP2B3,ATP2B4,BCAR1,BRPF3,BSG,C1QBP,CABLES1,CABLES2,CALM1,CALU,CAP1,CAPZA1,CAPZA2,CAPZB,CAV1,CBX5,CD109,CD177,CD2,CD244,CD36,CD44,CD47,CD48…	A2M,ABCC4,ABHD12,ABHD6,ABL1,ACTN1,ACTN4,AHSG,AK3,AKAP1,AKT1,AKT2,ALB,ALDOA,ANXA2,ANXA5,APLP2,APOB,APOOL,APP,ARRB1,ATP1B1,ATP1B3,ATP2A2,ATP2B1,ATP2B2,ATP2B4,BCAR1,BSG,C1QBP,CALM1,CALU,CAP1,CAPZA1,CAPZA2,CAPZB,CAV1,CBX5,CD109,CD44,CD47,CD58,CD63,CD9,CDC42,CDK2,CDK5,CFL1,CHID1,CLU,CREBBP,CRK,CSF2RA,CSK,CXADR,CYB5R1,DAGLB,DGKA,DOCK1,DOCK10,DOCK11,DOCK5,DOCK7,DOCK9,EHD1,EHD2,ENDOD1,EP300,F11R,FAM3C,FA…	FLNA,CDK2	2	31.7797	708	240	3.8466e-05	0.978855	destabilized	0.282486
M	R-HSA-109582	Hemostasis	A1BG,A2M,ABCC4,ABHD12,ABHD6,ABL1,ACTN1,ACTN2,ACTN4,ADRA2A,ADRA2B,ADRA2C,AHSG,AK3,AKAP1,AKAP10,AKT1,AKT2,AKT3,ALB,ALDOA,ANGPT1,ANGPT2,ANGPT4,ANXA2,ANXA5,APBB1IP,APLP2,APOA1,APOB,APOH,APOOL,APP,ARRB1,ARRB2,ATP1B1,ATP1B2,ATP1B3,ATP2A1,ATP2A2,ATP2A3,ATP2B1,ATP2B2,ATP2B3,ATP2B4,BCAR1,BRPF3,BSG,C1QBP,CABLES1,CABLES2,CALM1,CALU,CAP1,CAPZA1,CAPZA2,CAPZB,CAV1,CBX5,CD109,CD177,CD2,CD244,CD36,CD44,CD47,CD48…	A2M,ABCC4,ABHD12,ABHD6,ABL1,ACTN1,ACTN4,AHSG,AK3,AKAP1,AKT1,AKT2,ALB,ALDOA,ANXA2,ANXA5,APLP2,APOB,APOOL,APP,ARRB1,ATP1B1,ATP1B3,ATP2A2,ATP2B1,ATP2B2,ATP2B4,BCAR1,BSG,C1QBP,CALM1,CALU,CAP1,CAPZA1,CAPZA2,CAPZB,CAV1,CBX5,CD109,CD44,CD47,CD58,CD63,CD9,CDC42,CDK2,CDK5,CFL1,CHID1,CLU,CREBBP,CRK,CSF2RA,CSK,CXADR,CYB5R1,DAGLB,DGKA,DOCK1,DOCK10,DOCK11,DOCK5,DOCK7,DOCK9,EHD1,EHD2,ENDOD1,EP300,F11R,FAM3C,FA…	HDAC1,APP,HSPA5,PDE3A,HRAS,SLC7A5,ITGA5,MIF,KIF11,ANXA5,CBX5,KIF2C,CAV1,ATP2A2,NRAS,C1QBP,TLN1,PLAUR,BSG,ITGA2,SIN3A,RAB5A,WDR1,SOD1,CD47,LAMP2,CFL1,TUBA4A,PTPN1,ATP2B2,RHOG,LRP8,KIFC1,RAB27B,GNAS,SLC16A1,MAGED2,CDK2,KIF4A,PPP2R5D,FLNA,SLC16A3,KIF20A	43	31.7797	708	240	1.59013e-60	4.55177e-86	destabilized	6.07345
asynch	R-HSA-109582	Hemostasis	A1BG,A2M,ABCC4,ABHD12,ABHD6,ABL1,ACTN1,ACTN2,ACTN4,ADRA2A,ADRA2B,ADRA2C,AHSG,AK3,AKAP1,AKAP10,AKT1,AKT2,AKT3,ALB,ALDOA,ANGPT1,ANGPT2,ANGPT4,ANXA2,ANXA5,APBB1IP,APLP2,APOA1,APOB,APOH,APOOL,APP,ARRB1,ARRB2,ATP1B1,ATP1B2,ATP1B3,ATP2A1,ATP2A2,ATP2A3,ATP2B1,ATP2B2,ATP2B3,ATP2B4,BCAR1,BRPF3,BSG,C1QBP,CABLES1,CABLES2,CALM1,CALU,CAP1,CAPZA1,CAPZA2,CAPZB,CAV1,CBX5,CD109,CD177,CD2,CD244,CD36,CD44,CD47,CD48…	A2M,ABCC4,ABHD12,ABHD6,ABL1,ACTN1,ACTN4,AHSG,AK3,AKAP1,AKT1,AKT2,ALB,ALDOA,ANXA2,ANXA5,APLP2,APOB,APOOL,APP,ARRB1,ATP1B1,ATP1B3,ATP2A2,ATP2B1,ATP2B2,ATP2B4,BCAR1,BSG,C1QBP,CALM1,CALU,CAP1,CAPZA1,CAPZA2,CAPZB,CAV1,CBX5,CD109,CD44,CD47,CD58,CD63,CD9,CDC42,CDK2,CDK5,CFL1,CHID1,CLU,CREBBP,CRK,CSF2RA,CSK,CXADR,CYB5R1,DAGLB,DGKA,DOCK1,DOCK10,DOCK11,DOCK5,DOCK7,DOCK9,EHD1,EHD2,ENDOD1,EP300,F11R,FAM3C,FA…	ATP2B1,CAPZB,APP,CFL1	4	31.7797	708	240	0.00449375	1.22789e-19	destabilized	0.564972
G1	R-HSA-109688	Cleavage of Growing Transcript in the Termination Region	ALYREF,CASC3,CDC40,CHTOP,CLP1,CPSF1,CPSF2,CPSF3,CPSF4,CPSF7,CSTF1,CSTF2,CSTF2T,CSTF3,DDX39A,DDX39B,DHX38,EIF4A3,FIP1L1,FYTTD1,LSM10,LSM11,LUZP4,MAGOH,MAGOHB,NCBP1,NCBP2,NUDT21,PABPN1,PAPOLA,PCF11,POLDIP3,RBM8A,RNPS1,SARNP,SLBP,SLU7,SNRPB,SNRPD3,SNRPE,SNRPF,SNRPG,SRRM1,SRSF1,SRSF11,SRSF2,SRSF3,SRSF4,SRSF5,SRSF6,SRSF7,SRSF9,SYMPK,THOC1,THOC2,THOC3,THOC5,THOC6,THOC7,U2AF1,U2AF1L4,U2AF2,UPF3B,WDR33,Z…	ALYREF,CASC3,CDC40,CHTOP,CPSF1,CPSF2,CPSF3,CPSF4,CPSF7,CSTF1,CSTF2,CSTF2T,CSTF3,DDX39A,DDX39B,DHX38,EIF4A3,FIP1L1,LSM11,NCBP1,NCBP2,NUDT21,PABPN1,PAPOLA,POLDIP3,RBM8A,RNPS1,SLU7,SNRPD3,SNRPF,SRRM1,SRSF1,SRSF11,SRSF2,SRSF3,SRSF4,SRSF5,SRSF6,SRSF7,SRSF9,SYMPK,THOC1,THOC2,THOC3,THOC5,THOC6,U2AF2,UPF3B,WDR33,ZC3H11A	SRRM1,DDX39A	2	75.7576	66	55	4.97279e-06	4.67425e-15	destabilized	3.0303
M	R-HSA-109688	Cleavage of Growing Transcript in the Termination Region	ALYREF,CASC3,CDC40,CHTOP,CLP1,CPSF1,CPSF2,CPSF3,CPSF4,CPSF7,CSTF1,CSTF2,CSTF2T,CSTF3,DDX39A,DDX39B,DHX38,EIF4A3,FIP1L1,FYTTD1,LSM10,LSM11,LUZP4,MAGOH,MAGOHB,NCBP1,NCBP2,NUDT21,PABPN1,PAPOLA,PCF11,POLDIP3,RBM8A,RNPS1,SARNP,SLBP,SLU7,SNRPB,SNRPD3,SNRPE,SNRPF,SNRPG,SRRM1,SRSF1,SRSF11,SRSF2,SRSF3,SRSF4,SRSF5,SRSF6,SRSF7,SRSF9,SYMPK,THOC1,THOC2,THOC3,THOC5,THOC6,THOC7,U2AF1,U2AF1L4,U2AF2,UPF3B,WDR33,Z…	ALYREF,CASC3,CDC40,CHTOP,CPSF1,CPSF2,CPSF3,CPSF4,CPSF7,CSTF1,CSTF2,CSTF2T,CSTF3,DDX39A,DDX39B,DHX38,EIF4A3,FIP1L1,LSM11,NCBP1,NCBP2,NUDT21,PABPN1,PAPOLA,POLDIP3,RBM8A,RNPS1,SLU7,SNRPD3,SNRPF,SRRM1,SRSF1,SRSF11,SRSF2,SRSF3,SRSF4,SRSF5,SRSF6,SRSF7,SRSF9,SYMPK,THOC1,THOC2,THOC3,THOC5,THOC6,U2AF2,UPF3B,WDR33,ZC3H11A	SRSF5,SRSF7,U2AF2,SNRPD3,SRSF3,DDX39A,SRRM1,SYMPK,CASC3,SRSF11,CPSF7,ZC3H11A,NUDT21,SRSF2,EIF4A3	15	75.7576	66	55	1.04588e-27	3.01228e-77	destabilized	22.7273
G1	R-HSA-110056	MAPK3 (ERK1) activation	CDK1,IL6,IL6R,IL6ST,JAK1,JAK2,MAP2K1,MAPK3,PTPN11,TYK2	CDK1,IL6ST,JAK1,MAP2K1,MAPK3,PTPN11	CDK1,JAK1	2	60	10	6	7.83305e-09	9.22909e-13	destabilized	20
M	R-HSA-110056	MAPK3 (ERK1) activation	CDK1,IL6,IL6R,IL6ST,JAK1,JAK2,MAP2K1,MAPK3,PTPN11,TYK2	CDK1,IL6ST,JAK1,MAP2K1,MAPK3,PTPN11	CDK1	1	60	10	6	1.021e-06	1.51304e-12	destabilized	10
M	R-HSA-110312	Translesion synthesis by REV1	MAD2L2,PCNA,REV1,REV3L,RFC1,RFC2,RFC3,RFC4,RFC5,RPA1,RPA2,RPA3,RPS27A,UBA52,UBB,UBC	PCNA,RFC1,RFC2,RFC3,RFC4,RFC5,RPA1,RPA2,RPA3,RPS27A	PCNA,RFC5,RPS27A,RFC1	4	62.5	16	10	2.75463e-11	1.65719e-23	destabilized	25
M	R-HSA-110320	Translesion Synthesis by POLH	NPLOC4,PCNA,POLH,RCHY1,RFC1,RFC2,RFC3,RFC4,RFC5,RPA1,RPA2,RPA3,RPS27A,SPRTN,UBA52,UBB,UBC,UFD1L,VCP	NPLOC4,PCNA,RCHY1,RFC1,RFC2,RFC3,RFC4,RFC5,RPA1,RPA2,RPA3,RPS27A,UFD1L,VCP	PCNA,RFC5,RPS27A,RFC1,VCP	5	73.6842	19	14	1.08761e-13	7.12835e-23	destabilized	26.3158
M	R-HSA-111367	SLBP independent Processing of Histone Pre-mRNAs	LSM10,LSM11,NCBP1,NCBP2,SNRPB,SNRPD3,SNRPE,SNRPF,SNRPG,ZNF473	LSM11,NCBP1,NCBP2,SNRPD3,SNRPF	SNRPD3	1	50	10	7	0.014546	0.00887586	destabilized	10
earlyS	R-HSA-109581	Apoptosis	ACIN1,ADD1,AKT1,AKT2,AKT3,APAF1,APC,APPL1,ARHGAP10,BAD,BAK1,BAX,BBC3,BCAP31,BCL2,BCL2L1,BCL2L11,BID,BIRC2,BMF,BMX,CASP3,CASP6,CASP7,CASP8,CASP9,CD14,CDH1,CFLAR,CLSPN,CTNNB1,CYCS,DAPK1,DAPK2,DAPK3,DBNL,DCC,DFFA,DFFB,DIABLO,DNM1L,DSG1,DSG2,DSG3,DSP,DYNLL1,DYNLL2,E2F1,FADD,FAS,FASLG,FNTA,GAS2,GSN,GZMB,H1F0,HIST1H1A,HIST1H1B,HIST1H1C,HIST1H1D,HIST1H1E,HMGB1,HMGB2,KPNA1,KPNB1,LMNA,LMNB1,LY96,MAGED1,MA…	ACIN1,ADD1,AKT1,AKT2,APAF1,APC,APPL1,ARHGAP10,BAK1,BAX,BCAP31,BIRC2,CASP3,CASP6,CASP7,CASP8,CLSPN,CTNNB1,CYCS,DBNL,DFFA,DIABLO,DNM1L,DSG2,DSP,DYNLL1,FADD,FAS,FNTA,GSN,HIST1H1B,HIST1H1C,HIST1H1E,HMGB1,HMGB2,KPNA1,KPNB1,LMNA,LMNB1,NMT1,OMA1,OPA1,PAK2,PLEC,PRKCD,PSMA1,PSMA2,PSMA3,PSMA4,PSMA5,PSMA6,PSMA7,PSMB1,PSMB10,PSMB2,PSMB3,PSMB4,PSMB5,PSMB6,PSMB7,PSMC1,PSMC2,PSMC3,PSMC4,PSMC5,PSMC6,PSMD1,PSMD10…	STK24	1	62.3529	170	109	0.000839466	0.00119456	stabilized	0.588235
lateS	R-HSA-109581	Apoptosis	ACIN1,ADD1,AKT1,AKT2,AKT3,APAF1,APC,APPL1,ARHGAP10,BAD,BAK1,BAX,BBC3,BCAP31,BCL2,BCL2L1,BCL2L11,BID,BIRC2,BMF,BMX,CASP3,CASP6,CASP7,CASP8,CASP9,CD14,CDH1,CFLAR,CLSPN,CTNNB1,CYCS,DAPK1,DAPK2,DAPK3,DBNL,DCC,DFFA,DFFB,DIABLO,DNM1L,DSG1,DSG2,DSG3,DSP,DYNLL1,DYNLL2,E2F1,FADD,FAS,FASLG,FNTA,GAS2,GSN,GZMB,H1F0,HIST1H1A,HIST1H1B,HIST1H1C,HIST1H1D,HIST1H1E,HMGB1,HMGB2,KPNA1,KPNB1,LMNA,LMNB1,LY96,MAGED1,MA…	ACIN1,ADD1,AKT1,AKT2,APAF1,APC,APPL1,ARHGAP10,BAK1,BAX,BCAP31,BIRC2,CASP3,CASP6,CASP7,CASP8,CLSPN,CTNNB1,CYCS,DBNL,DFFA,DIABLO,DNM1L,DSG2,DSP,DYNLL1,FADD,FAS,FNTA,GSN,HIST1H1B,HIST1H1C,HIST1H1E,HMGB1,HMGB2,KPNA1,KPNB1,LMNA,LMNB1,NMT1,OMA1,OPA1,PAK2,PLEC,PRKCD,PSMA1,PSMA2,PSMA3,PSMA4,PSMA5,PSMA6,PSMA7,PSMB1,PSMB10,PSMB2,PSMB3,PSMB4,PSMB5,PSMB6,PSMB7,PSMC1,PSMC2,PSMC3,PSMC4,PSMC5,PSMC6,PSMD1,PSMD10…	STK24	1	62.3529	170	109	0.00155058	0.0235713	stabilized	0.588235
M	R-HSA-140342	Apoptosis induced DNA fragmentation	CASP3,DFFA,DFFB,H1F0,HIST1H1A,HIST1H1B,HIST1H1C,HIST1H1D,HIST1H1E,HMGB1,HMGB2,KPNA1,KPNB1	CASP3,DFFA,HIST1H1B,HIST1H1C,HIST1H1E,HMGB1,HMGB2,KPNA1,KPNB1	HIST1H1E,KPNB1,HIST1H1B,KPNA1,HIST1H1C	5	69.2308	13	9	1.72491e-12	3.80679e-33	destabilized	38.4615
G1	R-HSA-111885	Opioid Signalling	ADCY1,ADCY2,ADCY3,ADCY4,ADCY5,ADCY6,ADCY7,ADCY8,ADCY9,AHCYL1,CALM1,CAMK4,CDK5,CREB1,GNAI1,GNAI2,GNAI3,GNAL,GNAO1,GNAT1,GNAT2,GNAT3,GNAZ,GNB1,GNB2,GNB3,GNB4,GNB5,GNG10,GNG11,GNG12,GNG13,GNG2,GNG3,GNG4,GNG5,GNG7,GNG8,GNGT1,GNGT2,GRK2,ITPR1,ITPR2,ITPR3,MAPK1,OPRM1,PDE1A,PDE1B,PDE1C,PDE4A,PDE4B,PDE4C,PDE4D,PDYN,PLA2G4A,PLCB1,PLCB2,PLCB3,PLCB4,POMC,PPP1CA,PPP1R1B,PPP2CA,PPP2CB,PPP2R1A,PPP2R1B,PPP2R5D,…	ADCY9,AHCYL1,CALM1,CDK5,CREB1,GNAI1,GNAI2,GNAI3,GNAO1,GNB1,GNB2,GNB4,ITPR1,ITPR2,ITPR3,MAPK1,PDE1A,PDE4D,PLA2G4A,PLCB3,PPP1CA,PPP2CA,PPP2R1A,PPP2R1B,PPP2R5D,PPP3CA,PRKACA,PRKACB,PRKAR1A,PRKAR1B,PRKAR2A,PRKCA,PRKCD	AHCYL1	1	40.7407	81	37	7.95021e-05	4.66507e-10	destabilized	1.23457
M	R-HSA-111885	Opioid Signalling	ADCY1,ADCY2,ADCY3,ADCY4,ADCY5,ADCY6,ADCY7,ADCY8,ADCY9,AHCYL1,CALM1,CAMK4,CDK5,CREB1,GNAI1,GNAI2,GNAI3,GNAL,GNAO1,GNAT1,GNAT2,GNAT3,GNAZ,GNB1,GNB2,GNB3,GNB4,GNB5,GNG10,GNG11,GNG12,GNG13,GNG2,GNG3,GNG4,GNG5,GNG7,GNG8,GNGT1,GNGT2,GRK2,ITPR1,ITPR2,ITPR3,MAPK1,OPRM1,PDE1A,PDE1B,PDE1C,PDE4A,PDE4B,PDE4C,PDE4D,PDYN,PLA2G4A,PLCB1,PLCB2,PLCB3,PLCB4,POMC,PPP1CA,PPP1R1B,PPP2CA,PPP2CB,PPP2R1A,PPP2R1B,PPP2R5D,…	ADCY9,AHCYL1,CALM1,CDK5,CREB1,GNAI1,GNAI2,GNAI3,GNAO1,GNB1,GNB2,GNB4,ITPR1,ITPR2,ITPR3,MAPK1,PDE1A,PDE4D,PLA2G4A,PLCB3,PPP1CA,PPP2CA,PPP2R1A,PPP2R1B,PPP2R5D,PPP3CA,PRKACA,PRKACB,PRKAR1A,PRKAR1B,PRKAR2A,PRKCA,PRKCD	PPP2R5D,AHCYL1,PDE4D	3	40.7407	81	37	1.54594e-11	2.73001e-14	destabilized	3.7037
G1	R-HSA-112040	G-protein mediated events	ADCY1,ADCY2,ADCY3,ADCY4,ADCY5,ADCY6,ADCY7,ADCY8,ADCY9,AHCYL1,CALM1,CAMK4,CREB1,GNAI1,GNAI2,GNAI3,GNAL,GNAO1,GNAT1,GNAT2,GNAT3,GNAZ,GRK2,ITPR1,ITPR2,ITPR3,MAPK1,PDE1A,PDE1B,PDE1C,PLA2G4A,PLCB1,PLCB2,PLCB3,PLCB4,PRKACA,PRKACB,PRKACG,PRKAR1A,PRKAR1B,PRKAR2A,PRKAR2B,PRKCA,PRKCD,PRKCG	ADCY9,AHCYL1,CALM1,CREB1,GNAI1,GNAI2,GNAI3,GNAO1,ITPR1,ITPR2,ITPR3,MAPK1,PDE1A,PLA2G4A,PLCB3,PRKACA,PRKACB,PRKAR1A,PRKAR1B,PRKAR2A,PRKCA,PRKCD	AHCYL1	1	48.8889	45	22	0.000984972	1.3305e-08	destabilized	2.22222
M	R-HSA-112040	G-protein mediated events	ADCY1,ADCY2,ADCY3,ADCY4,ADCY5,ADCY6,ADCY7,ADCY8,ADCY9,AHCYL1,CALM1,CAMK4,CREB1,GNAI1,GNAI2,GNAI3,GNAL,GNAO1,GNAT1,GNAT2,GNAT3,GNAZ,GRK2,ITPR1,ITPR2,ITPR3,MAPK1,PDE1A,PDE1B,PDE1C,PLA2G4A,PLCB1,PLCB2,PLCB3,PLCB4,PRKACA,PRKACB,PRKACG,PRKAR1A,PRKAR1B,PRKAR2A,PRKAR2B,PRKCA,PRKCD,PRKCG	ADCY9,AHCYL1,CALM1,CREB1,GNAI1,GNAI2,GNAI3,GNAO1,ITPR1,ITPR2,ITPR3,MAPK1,PDE1A,PLA2G4A,PLCB3,PRKACA,PRKACB,PRKAR1A,PRKAR1B,PRKAR2A,PRKCA,PRKCD	AHCYL1	1	48.8889	45	22	9.7224e-08	1.5251e-07	destabilized	2.22222
G1	R-HSA-112043	PLC beta mediated events	ADCY1,ADCY2,ADCY3,ADCY4,ADCY5,ADCY6,ADCY7,ADCY8,ADCY9,AHCYL1,CALM1,CAMK4,CREB1,GNAI1,GNAI2,GNAI3,GNAO1,GNAT1,GNAT2,GNAT3,GNAZ,GRK2,ITPR1,ITPR2,ITPR3,MAPK1,PDE1A,PDE1B,PDE1C,PLA2G4A,PLCB1,PLCB2,PLCB3,PLCB4,PRKACA,PRKACB,PRKACG,PRKAR1A,PRKAR1B,PRKAR2A,PRKAR2B,PRKCA,PRKCD,PRKCG	ADCY9,AHCYL1,CALM1,CREB1,GNAI1,GNAI2,GNAI3,GNAO1,ITPR1,ITPR2,ITPR3,MAPK1,PDE1A,PLA2G4A,PLCB3,PRKACA,PRKACB,PRKAR1A,PRKAR1B,PRKAR2A,PRKCA,PRKCD	AHCYL1	1	50	44	22	0.000984972	1.3305e-08	destabilized	2.27273
M	R-HSA-112043	PLC beta mediated events	ADCY1,ADCY2,ADCY3,ADCY4,ADCY5,ADCY6,ADCY7,ADCY8,ADCY9,AHCYL1,CALM1,CAMK4,CREB1,GNAI1,GNAI2,GNAI3,GNAO1,GNAT1,GNAT2,GNAT3,GNAZ,GRK2,ITPR1,ITPR2,ITPR3,MAPK1,PDE1A,PDE1B,PDE1C,PLA2G4A,PLCB1,PLCB2,PLCB3,PLCB4,PRKACA,PRKACB,PRKACG,PRKAR1A,PRKAR1B,PRKAR2A,PRKAR2B,PRKCA,PRKCD,PRKCG	ADCY9,AHCYL1,CALM1,CREB1,GNAI1,GNAI2,GNAI3,GNAO1,ITPR1,ITPR2,ITPR3,MAPK1,PDE1A,PLA2G4A,PLCB3,PRKACA,PRKACB,PRKAR1A,PRKAR1B,PRKAR2A,PRKCA,PRKCD	AHCYL1	1	50	44	22	9.7224e-08	1.5251e-07	destabilized	2.27273
G1	R-HSA-112296	Post-Elongation Processing of Intron-Containing pre-mRNA	ALYREF,CASC3,CDC40,CHTOP,CLP1,CPSF1,CPSF2,CPSF3,CPSF4,CPSF7,CSTF1,CSTF2,CSTF2T,CSTF3,DDX39A,DDX39B,DHX38,EIF4A3,FIP1L1,FYTTD1,LUZP4,MAGOH,MAGOHB,NCBP1,NCBP2,NUDT21,PABPN1,PAPOLA,PCF11,POLDIP3,RBM8A,RNPS1,SARNP,SLU7,SRRM1,SRSF1,SRSF11,SRSF2,SRSF3,SRSF4,SRSF5,SRSF6,SRSF7,SRSF9,SYMPK,THOC1,THOC2,THOC3,THOC5,THOC6,THOC7,U2AF1,U2AF1L4,U2AF2,UPF3B,WDR33,ZC3H11A	ALYREF,CASC3,CDC40,CHTOP,CPSF1,CPSF2,CPSF3,CPSF4,CPSF7,CSTF1,CSTF2,CSTF2T,CSTF3,DDX39A,DDX39B,DHX38,EIF4A3,FIP1L1,NCBP1,NCBP2,NUDT21,PABPN1,PAPOLA,POLDIP3,RBM8A,RNPS1,SLU7,SRRM1,SRSF1,SRSF11,SRSF2,SRSF3,SRSF4,SRSF5,SRSF6,SRSF7,SRSF9,SYMPK,THOC1,THOC2,THOC3,THOC5,THOC6,U2AF2,UPF3B,WDR33,ZC3H11A	SRRM1,DDX39A	2	82.4561	57	49	2.24389e-06	1.70613e-16	destabilized	3.50877
M	R-HSA-112296	Post-Elongation Processing of Intron-Containing pre-mRNA	ALYREF,CASC3,CDC40,CHTOP,CLP1,CPSF1,CPSF2,CPSF3,CPSF4,CPSF7,CSTF1,CSTF2,CSTF2T,CSTF3,DDX39A,DDX39B,DHX38,EIF4A3,FIP1L1,FYTTD1,LUZP4,MAGOH,MAGOHB,NCBP1,NCBP2,NUDT21,PABPN1,PAPOLA,PCF11,POLDIP3,RBM8A,RNPS1,SARNP,SLU7,SRRM1,SRSF1,SRSF11,SRSF2,SRSF3,SRSF4,SRSF5,SRSF6,SRSF7,SRSF9,SYMPK,THOC1,THOC2,THOC3,THOC5,THOC6,THOC7,U2AF1,U2AF1L4,U2AF2,UPF3B,WDR33,ZC3H11A	ALYREF,CASC3,CDC40,CHTOP,CPSF1,CPSF2,CPSF3,CPSF4,CPSF7,CSTF1,CSTF2,CSTF2T,CSTF3,DDX39A,DDX39B,DHX38,EIF4A3,FIP1L1,NCBP1,NCBP2,NUDT21,PABPN1,PAPOLA,POLDIP3,RBM8A,RNPS1,SLU7,SRRM1,SRSF1,SRSF11,SRSF2,SRSF3,SRSF4,SRSF5,SRSF6,SRSF7,SRSF9,SYMPK,THOC1,THOC2,THOC3,THOC5,THOC6,U2AF2,UPF3B,WDR33,ZC3H11A	SRSF5,SRSF7,U2AF2,ZC3H11A,SRSF3,DDX39A,SRRM1,SYMPK,CASC3,SRSF11,CPSF7,NUDT21,SRSF2,EIF4A3	14	82.4561	57	49	3.75179e-28	6.01924e-80	destabilized	24.5614
M	R-HSA-112297	Post-Elongation Processing of Intronless pre-mRNA	CLP1,CPSF1,CPSF2,CPSF3,CPSF4,CPSF7,CSTF1,CSTF2,CSTF2T,CSTF3,FIP1L1,LSM10,LSM11,NCBP1,NCBP2,NUDT21,PABPN1,PAPOLA,PCF11,SLBP,SNRPB,SNRPD3,SNRPE,SNRPF,SNRPG,SYMPK,WDR33,ZNF473	CPSF1,CPSF2,CPSF3,CPSF4,CPSF7,CSTF1,CSTF2,CSTF2T,CSTF3,FIP1L1,LSM11,NCBP1,NCBP2,NUDT21,PABPN1,PAPOLA,SNRPD3,SNRPF,SYMPK,WDR33	CPSF7,NUDT21,SYMPK,SNRPD3	4	71.4286	28	23	5.1206e-11	3.73592e-12	destabilized	14.2857
G1	R-HSA-112310	Neurotransmitter Release Cycle	ABAT,ALDH5A1,APBA1,ARL6IP5,CASK,CHAT,CPLX1,DNAJC5,GAD1,GAD2,GLS,GLS2,HSPA8,LIN7A,LIN7B,LIN7C,MAOA,NAAA,PPFIA1,PPFIA2,PPFIA3,PPFIA4,RAB3A,RIMS1,SLC17A7,SLC18A2,SLC18A3,SLC1A1,SLC1A2,SLC1A3,SLC1A6,SLC1A7,SLC22A1,SLC22A2,SLC32A1,SLC38A2,SLC5A7,SLC6A1,SLC6A11,SLC6A12,SLC6A13,SNAP25,STX1A,STXBP1,SYN1,SYN2,SYN3,SYT1,TSPOAP1,UNC13B,VAMP2	ALDH5A1,ARL6IP5,CASK,GLS,HSPA8,LIN7C,PPFIA1,SLC1A3,SLC38A2,STXBP1	SLC1A3	1	19.6078	51	12	0.0415548	0.000515461	destabilized	1.96078
M	R-HSA-112310	Neurotransmitter Release Cycle	ABAT,ALDH5A1,APBA1,ARL6IP5,CASK,CHAT,CPLX1,DNAJC5,GAD1,GAD2,GLS,GLS2,HSPA8,LIN7A,LIN7B,LIN7C,MAOA,NAAA,PPFIA1,PPFIA2,PPFIA3,PPFIA4,RAB3A,RIMS1,SLC17A7,SLC18A2,SLC18A3,SLC1A1,SLC1A2,SLC1A3,SLC1A6,SLC1A7,SLC22A1,SLC22A2,SLC32A1,SLC38A2,SLC5A7,SLC6A1,SLC6A11,SLC6A12,SLC6A13,SNAP25,STX1A,STXBP1,SYN1,SYN2,SYN3,SYT1,TSPOAP1,UNC13B,VAMP2	ALDH5A1,ARL6IP5,CASK,GLS,HSPA8,LIN7C,PPFIA1,SLC1A3,SLC38A2,STXBP1	SLC1A3	1	19.6078	51	12	4.35971e-06	6.99081e-07	destabilized	1.96078
G1	R-HSA-112313	Neurotransmitter uptake and Metabolism In Glial Cells	GLUL,SLC1A2,SLC1A3,SLC38A1	SLC1A3,SLC38A1	SLC1A3	1	50	4	2	0.00373482	9.16038e-07	destabilized	25
M	R-HSA-112313	Neurotransmitter uptake and Metabolism In Glial Cells	GLUL,SLC1A2,SLC1A3,SLC38A1	SLC1A3,SLC38A1	SLC38A1,SLC1A3	2	50	4	2	9.60838e-08	5.5196e-12	destabilized	50
G1	R-HSA-112315	Transmission across Chemical Synapses	ABAT,ACHE,ACTN2,ADCY1,ADCY2,ADCY3,ADCY4,ADCY5,ADCY6,ADCY7,ADCY8,ADCY9,AKAP5,AKAP9,ALDH2,ALDH5A1,AP2A1,AP2A2,AP2B1,AP2M1,AP2S1,APBA1,ARHGEF9,ARL6IP5,BCHE,BRAF,CACFD1,CACNA1A,CACNA1B,CACNA1E,CACNA2D1,CACNA2D2,CACNA2D3,CACNB1,CACNB2,CACNB3,CACNB4,CACNG2,CACNG3,CACNG4,CACNG8,CALM1,CAMK2A,CAMK2B,CAMK2D,CAMK2G,CAMK4,CAMKK1,CASK,CHAT,CHRNA1,CHRNA2,CHRNA3,CHRNA4,CHRNA5,CHRNA6,CHRNA7,CHRNA9,CHRNB2,CHRNB3,…	ADCY9,AKAP9,ALDH5A1,AP2A1,AP2A2,AP2B1,AP2M1,AP2S1,ARL6IP5,BRAF,CALM1,CAMK2D,CAMK2G,CAMKK1,CASK,COMT,CREB1,DLG1,DLG3,EPB41L1,GLS,GNAI1,GNAI2,GNAI3,GNB1,GNB2,GNB4,HRAS,HSPA8,LIN7C,MAPK1,MYO6,NPTN,NSF,PDPK1,PLCB3,PPFIA1,PRKACA,PRKACB,PRKCA,RAF1,RPS6KA1,RPS6KA3,RRAS,SLC1A3,SLC38A1,SLC38A2,STXBP1	COMT,SLC1A3	2	22.6415	212	51	0.00204261	0.000354931	destabilized	0.943396
M	R-HSA-112315	Transmission across Chemical Synapses	ABAT,ACHE,ACTN2,ADCY1,ADCY2,ADCY3,ADCY4,ADCY5,ADCY6,ADCY7,ADCY8,ADCY9,AKAP5,AKAP9,ALDH2,ALDH5A1,AP2A1,AP2A2,AP2B1,AP2M1,AP2S1,APBA1,ARHGEF9,ARL6IP5,BCHE,BRAF,CACFD1,CACNA1A,CACNA1B,CACNA1E,CACNA2D1,CACNA2D2,CACNA2D3,CACNB1,CACNB2,CACNB3,CACNB4,CACNG2,CACNG3,CACNG4,CACNG8,CALM1,CAMK2A,CAMK2B,CAMK2D,CAMK2G,CAMK4,CAMKK1,CASK,CHAT,CHRNA1,CHRNA2,CHRNA3,CHRNA4,CHRNA5,CHRNA6,CHRNA7,CHRNA9,CHRNB2,CHRNB3,…	ADCY9,AKAP9,ALDH5A1,AP2A1,AP2A2,AP2B1,AP2M1,AP2S1,ARL6IP5,BRAF,CALM1,CAMK2D,CAMK2G,CAMKK1,CASK,COMT,CREB1,DLG1,DLG3,EPB41L1,GLS,GNAI1,GNAI2,GNAI3,GNB1,GNB2,GNB4,HRAS,HSPA8,LIN7C,MAPK1,MYO6,NPTN,NSF,PDPK1,PLCB3,PPFIA1,PRKACA,PRKACB,PRKCA,RAF1,RPS6KA1,RPS6KA3,RRAS,SLC1A3,SLC38A1,SLC38A2,STXBP1	HRAS,SLC1A3,SLC38A1,COMT,AP2B1	5	22.6415	212	51	1.4141e-11	1.69156e-10	destabilized	2.35849
G1	R-HSA-112316	Neuronal System	ABAT,ABCC8,ABCC9,ACHE,ACTN2,ADCY1,ADCY2,ADCY3,ADCY4,ADCY5,ADCY6,ADCY7,ADCY8,ADCY9,AKAP5,AKAP9,ALDH2,ALDH5A1,AP2A1,AP2A2,AP2B1,AP2M1,AP2S1,APBA1,APBA2,APBA3,ARHGEF9,ARL6IP5,BCHE,BEGAIN,BRAF,CACFD1,CACNA1A,CACNA1B,CACNA1E,CACNA2D1,CACNA2D2,CACNA2D3,CACNB1,CACNB2,CACNB3,CACNB4,CACNG2,CACNG3,CACNG4,CACNG8,CALM1,CAMK2A,CAMK2B,CAMK2D,CAMK2G,CAMK4,CAMKK1,CASK,CHAT,CHRNA1,CHRNA2,CHRNA3,CHRNA4,CHRNA5,CHRN…	ADCY9,AKAP9,ALDH5A1,AP2A1,AP2A2,AP2B1,AP2M1,AP2S1,ARL6IP5,BRAF,CALM1,CAMK2D,CAMK2G,CAMKK1,CASK,COMT,CREB1,DBNL,DLG1,DLG3,EPB41,EPB41L1,EPB41L2,FLOT1,FLOT2,GLS,GNAI1,GNAI2,GNAI3,GNB1,GNB2,GNB4,HOMER3,HRAS,HSPA8,KCNAB2,LIN7C,MAPK1,MYO6,NPTN,NSF,PANX1,PDLIM5,PDPK1,PLCB3,PPFIA1,PRKACA,PRKACB,PRKCA,PTPRF,RAF1,RPS6KA1,RPS6KA3,RRAS,RTN3,SLC1A3,SLC38A1,SLC38A2,STXBP1	COMT,SLC1A3	2	17.2515	342	65	0.0015738	0.000165361	destabilized	0.584795
M	R-HSA-112316	Neuronal System	ABAT,ABCC8,ABCC9,ACHE,ACTN2,ADCY1,ADCY2,ADCY3,ADCY4,ADCY5,ADCY6,ADCY7,ADCY8,ADCY9,AKAP5,AKAP9,ALDH2,ALDH5A1,AP2A1,AP2A2,AP2B1,AP2M1,AP2S1,APBA1,APBA2,APBA3,ARHGEF9,ARL6IP5,BCHE,BEGAIN,BRAF,CACFD1,CACNA1A,CACNA1B,CACNA1E,CACNA2D1,CACNA2D2,CACNA2D3,CACNB1,CACNB2,CACNB3,CACNB4,CACNG2,CACNG3,CACNG4,CACNG8,CALM1,CAMK2A,CAMK2B,CAMK2D,CAMK2G,CAMK4,CAMKK1,CASK,CHAT,CHRNA1,CHRNA2,CHRNA3,CHRNA4,CHRNA5,CHRN…	ADCY9,AKAP9,ALDH5A1,AP2A1,AP2A2,AP2B1,AP2M1,AP2S1,ARL6IP5,BRAF,CALM1,CAMK2D,CAMK2G,CAMKK1,CASK,COMT,CREB1,DBNL,DLG1,DLG3,EPB41,EPB41L1,EPB41L2,FLOT1,FLOT2,GLS,GNAI1,GNAI2,GNAI3,GNB1,GNB2,GNB4,HOMER3,HRAS,HSPA8,KCNAB2,LIN7C,MAPK1,MYO6,NPTN,NSF,PANX1,PDLIM5,PDPK1,PLCB3,PPFIA1,PRKACA,PRKACB,PRKCA,PTPRF,RAF1,RPS6KA1,RPS6KA3,RRAS,RTN3,SLC1A3,SLC38A1,SLC38A2,STXBP1	HRAS,SLC1A3,SLC38A1,COMT,AP2B1	5	17.2515	342	65	2.15168e-09	6.28631e-10	destabilized	1.46199
M	R-HSA-112399	IRS-mediated signalling	ACTN2,AKAP9,AKT1,AKT1S1,AKT2,ANGPT1,APBB1IP,ARAF,ARRB1,ARRB2,ARTN,BRAF,BRAP,BTC,CAB39,CAB39L,CALM1,CAMK2A,CAMK2B,CAMK2D,CAMK2G,CNKSR1,CNKSR2,CSF2,CSF2RA,CSF2RB,CSK,CUL3,DAB2IP,DLG4,DUSP1,DUSP10,DUSP16,DUSP2,DUSP4,DUSP5,DUSP6,DUSP7,DUSP8,DUSP9,EEF2K,EGF,EGFR,EIF4B,EIF4E,EIF4EBP1,EIF4G1,ERBB2,ERBB3,ERBB4,EREG,FGA,FGB,FGF1,FGF10,FGF16,FGF17,FGF18,FGF19,FGF2,FGF20,FGF22,FGF23,FGF3,FGF4,FGF5,FGF6,FGF7…	AKAP9,AKT1,AKT1S1,AKT2,ARAF,ARRB1,BRAF,BRAP,CAB39,CALM1,CAMK2D,CAMK2G,CSF2RA,CSK,CUL3,EEF2K,EGFR,EIF4B,EIF4E,EIF4G1,ERBB2,FGF2,FYN,GRB2,HRAS,IQGAP1,IRS2,JAK1,KRAS,LAMTOR1,LAMTOR2,MAP2K1,MAP2K2,MAPK1,MAPK3,MARK3,MET,MLST8,MTOR,NF1,NRAS,PDPK1,PEBP1,PHB,PIK3C3,PIK3CB,PIK3R2,PIK3R4,PPM1A,PPP2CA,PPP2R1A,PPP2R1B,PPP2R5A,PPP2R5C,PPP2R5D,PPP2R5E,PPP5C,PRKAA1,PRKAG1,PSMA1,PSMA2,PSMA3,PSMA4,PSMA5,PSMA6,PSM…	PEBP1,RHEB,PSMD9,NRAS,HRAS,RPS27A,EGFR,PSMB6,PSMD3,TLN1,PSMA3,PHB,PSMA6,EIF4E,PSMB7,RBX1,PSMB5,PSMB4,EIF4G1,PPP2R5D	20	44.0972	288	131	4.59049e-16	3.06913e-20	destabilized	6.94444
asynch	R-HSA-112399	IRS-mediated signalling	ACTN2,AKAP9,AKT1,AKT1S1,AKT2,ANGPT1,APBB1IP,ARAF,ARRB1,ARRB2,ARTN,BRAF,BRAP,BTC,CAB39,CAB39L,CALM1,CAMK2A,CAMK2B,CAMK2D,CAMK2G,CNKSR1,CNKSR2,CSF2,CSF2RA,CSF2RB,CSK,CUL3,DAB2IP,DLG4,DUSP1,DUSP10,DUSP16,DUSP2,DUSP4,DUSP5,DUSP6,DUSP7,DUSP8,DUSP9,EEF2K,EGF,EGFR,EIF4B,EIF4E,EIF4EBP1,EIF4G1,ERBB2,ERBB3,ERBB4,EREG,FGA,FGB,FGF1,FGF10,FGF16,FGF17,FGF18,FGF19,FGF2,FGF20,FGF22,FGF23,FGF3,FGF4,FGF5,FGF6,FGF7…	AKAP9,AKT1,AKT1S1,AKT2,ARAF,ARRB1,BRAF,BRAP,CAB39,CALM1,CAMK2D,CAMK2G,CSF2RA,CSK,CUL3,EEF2K,EGFR,EIF4B,EIF4E,EIF4G1,ERBB2,FGF2,FYN,GRB2,HRAS,IQGAP1,IRS2,JAK1,KRAS,LAMTOR1,LAMTOR2,MAP2K1,MAP2K2,MAPK1,MAPK3,MARK3,MET,MLST8,MTOR,NF1,NRAS,PDPK1,PEBP1,PHB,PIK3C3,PIK3CB,PIK3R2,PIK3R4,PPM1A,PPP2CA,PPP2R1A,PPP2R1B,PPP2R5A,PPP2R5C,PPP2R5D,PPP2R5E,PPP5C,PRKAA1,PRKAG1,PSMA1,PSMA2,PSMA3,PSMA4,PSMA5,PSMA6,PSM…	PSMD14,PSMD2,PSMC3,PSMC4,PSMC5,SPTBN1	6	44.0972	288	131	0.000809061	2.3746e-07	destabilized	2.08333
G1	R-HSA-112409	RAF-independent MAPK1/3 activation	CDK1,DUSP1,DUSP10,DUSP16,DUSP2,DUSP4,DUSP5,DUSP6,DUSP7,DUSP8,DUSP9,IL6,IL6R,IL6ST,JAK1,JAK2,MAP2K1,MAP2K2,MAPK1,MAPK3,PEA15,PTPN11,TYK2	CDK1,IL6ST,JAK1,MAP2K1,MAP2K2,MAPK1,MAPK3,PTPN11	CDK1,JAK1	2	34.7826	23	9	1.28317e-10	1.34356e-14	destabilized	8.69565
M	R-HSA-112409	RAF-independent MAPK1/3 activation	CDK1,DUSP1,DUSP10,DUSP16,DUSP2,DUSP4,DUSP5,DUSP6,DUSP7,DUSP8,DUSP9,IL6,IL6R,IL6ST,JAK1,JAK2,MAP2K1,MAP2K2,MAPK1,MAPK3,PEA15,PTPN11,TYK2	CDK1,IL6ST,JAK1,MAP2K1,MAP2K2,MAPK1,MAPK3,PTPN11	CDK1	1	34.7826	23	9	1.34747e-07	1.57343e-13	destabilized	4.34783
M	R-HSA-112412	SOS-mediated signalling	ACTN2,AKAP9,ANGPT1,APBB1IP,ARAF,ARRB1,ARRB2,ARTN,BRAF,BRAP,BTC,CALM1,CAMK2A,CAMK2B,CAMK2D,CAMK2G,CNKSR1,CNKSR2,CSF2,CSF2RA,CSF2RB,CSK,CUL3,DAB2IP,DLG4,DUSP1,DUSP10,DUSP16,DUSP2,DUSP4,DUSP5,DUSP6,DUSP7,DUSP8,DUSP9,EGF,EGFR,ERBB2,ERBB3,ERBB4,EREG,FGA,FGB,FGF1,FGF10,FGF16,FGF17,FGF18,FGF19,FGF2,FGF20,FGF22,FGF23,FGF3,FGF4,FGF5,FGF6,FGF7,FGF8,FGF9,FGFR1,FGFR2,FGFR3,FGFR4,FGG,FN1,FRS2,FRS3,FYN,GDNF,GF…	AKAP9,ARAF,ARRB1,BRAF,BRAP,CALM1,CAMK2D,CAMK2G,CSF2RA,CSK,CUL3,EGFR,ERBB2,FGF2,FYN,GRB2,HRAS,IQGAP1,IRS2,JAK1,KRAS,LAMTOR2,MAP2K1,MAP2K2,MAPK1,MAPK3,MARK3,MET,NF1,NRAS,PEBP1,PHB,PPP2CA,PPP2R1A,PPP2R1B,PPP2R5A,PPP2R5C,PPP2R5D,PPP2R5E,PPP5C,PSMA1,PSMA2,PSMA3,PSMA4,PSMA5,PSMA6,PSMA7,PSMB1,PSMB10,PSMB2,PSMB3,PSMB4,PSMB5,PSMB6,PSMB7,PSMC1,PSMC2,PSMC3,PSMC4,PSMC5,PSMC6,PSMD1,PSMD10,PSMD11,PSMD12,PSMD13…	PEBP1,PSMD9,PHB,HRAS,RPS27A,NRAS,PSMB5,PSMD3,TLN1,PSMA3,PSMA6,RBX1,PSMB7,PSMB6,EGFR,PSMB4,PPP2R5D	17	41.4226	239	103	8.03488e-13	3.83566e-13	destabilized	7.11297
asynch	R-HSA-112412	SOS-mediated signalling	ACTN2,AKAP9,ANGPT1,APBB1IP,ARAF,ARRB1,ARRB2,ARTN,BRAF,BRAP,BTC,CALM1,CAMK2A,CAMK2B,CAMK2D,CAMK2G,CNKSR1,CNKSR2,CSF2,CSF2RA,CSF2RB,CSK,CUL3,DAB2IP,DLG4,DUSP1,DUSP10,DUSP16,DUSP2,DUSP4,DUSP5,DUSP6,DUSP7,DUSP8,DUSP9,EGF,EGFR,ERBB2,ERBB3,ERBB4,EREG,FGA,FGB,FGF1,FGF10,FGF16,FGF17,FGF18,FGF19,FGF2,FGF20,FGF22,FGF23,FGF3,FGF4,FGF5,FGF6,FGF7,FGF8,FGF9,FGFR1,FGFR2,FGFR3,FGFR4,FGG,FN1,FRS2,FRS3,FYN,GDNF,GF…	AKAP9,ARAF,ARRB1,BRAF,BRAP,CALM1,CAMK2D,CAMK2G,CSF2RA,CSK,CUL3,EGFR,ERBB2,FGF2,FYN,GRB2,HRAS,IQGAP1,IRS2,JAK1,KRAS,LAMTOR2,MAP2K1,MAP2K2,MAPK1,MAPK3,MARK3,MET,NF1,NRAS,PEBP1,PHB,PPP2CA,PPP2R1A,PPP2R1B,PPP2R5A,PPP2R5C,PPP2R5D,PPP2R5E,PPP5C,PSMA1,PSMA2,PSMA3,PSMA4,PSMA5,PSMA6,PSMA7,PSMB1,PSMB10,PSMB2,PSMB3,PSMB4,PSMB5,PSMB6,PSMB7,PSMC1,PSMC2,PSMC3,PSMC4,PSMC5,PSMC6,PSMD1,PSMD10,PSMD11,PSMD12,PSMD13…	PSMD14,PSMD2,PSMC3,PSMC4,PSMC5,SPTBN1	6	41.4226	239	103	0.00050959	8.23237e-08	destabilized	2.51046
G1	R-HSA-113418	Formation of the Early Elongation Complex	CCNH,CDK7,CTDP1,ERCC2,ERCC3,GTF2F1,GTF2F2,GTF2H1,GTF2H2,GTF2H3,GTF2H4,GTF2H5,MNAT1,NCBP1,NCBP2,NELFA,NELFB,NELFCD,NELFE,POLR2A,POLR2B,POLR2C,POLR2D,POLR2E,POLR2F,POLR2G,POLR2H,POLR2I,POLR2J,POLR2K,POLR2L,SUPT4H1,SUPT5H	CCNH,CDK7,CTDP1,ERCC2,ERCC3,GTF2F1,GTF2F2,MNAT1,NCBP1,NCBP2,NELFA,NELFB,NELFE,POLR2A,POLR2B,POLR2C,POLR2E,POLR2G,POLR2H,SUPT5H	POLR2A	1	60.6061	33	21	0.0018579	0.641383	destabilized	3.0303
M	R-HSA-113418	Formation of the Early Elongation Complex	CCNH,CDK7,CTDP1,ERCC2,ERCC3,GTF2F1,GTF2F2,GTF2H1,GTF2H2,GTF2H3,GTF2H4,GTF2H5,MNAT1,NCBP1,NCBP2,NELFA,NELFB,NELFCD,NELFE,POLR2A,POLR2B,POLR2C,POLR2D,POLR2E,POLR2F,POLR2G,POLR2H,POLR2I,POLR2J,POLR2K,POLR2L,SUPT4H1,SUPT5H	CCNH,CDK7,CTDP1,ERCC2,ERCC3,GTF2F1,GTF2F2,MNAT1,NCBP1,NCBP2,NELFA,NELFB,NELFE,POLR2A,POLR2B,POLR2C,POLR2E,POLR2G,POLR2H,SUPT5H	POLR2E,CTDP1,POLR2A,POLR2H,POLR2B	5	60.6061	33	21	4.54947e-19	1.11657e-28	destabilized	15.1515
G1	R-HSA-113507	E2F-enabled inhibition of pre-replication complex formation	CCNB1,CDC25A,CDK1,MCM8,ORC1,ORC2,ORC3,ORC4,ORC5,ORC6	CCNB1,CDK1,ORC2,ORC3,ORC4,ORC5	CDK1	1	60	10	6	1.32432e-12	4.09327e-24	destabilized	10
M	R-HSA-113507	E2F-enabled inhibition of pre-replication complex formation	CCNB1,CDC25A,CDK1,MCM8,ORC1,ORC2,ORC3,ORC4,ORC5,ORC6	CCNB1,CDK1,ORC2,ORC3,ORC4,ORC5	CDK1,ORC4,CCNB1,ORC3	4	60	10	6	9.50014e-22	2.58389e-27	destabilized	40
G1	R-HSA-113510	E2F mediated regulation of DNA replication	CCNA1,CCNB1,CCNE1,CDC25A,CDC45,CDC6,CDK1,CDT1,DHFR,E2F1,FBXO5,MCM8,ORC1,ORC2,ORC3,ORC4,ORC5,ORC6,PCNA,POLA1,POLA2,PPP2CA,PPP2CB,PPP2R1A,PPP2R1B,PPP2R3B,PRIM1,PRIM2,RB1,RRM2,TFDP1,TFDP2,TK2,TYMS	CCNB1,CDC6,CDK1,DHFR,ORC2,ORC3,ORC4,ORC5,PCNA,POLA1,POLA2,PPP2CA,PPP2R1A,PPP2R1B,PRIM1,PRIM2,RB1,RRM2,TK2,TYMS	CDK1,TK2	2	58.8235	34	21	3.85854e-15	2.13123e-32	destabilized	5.88235
M	R-HSA-113510	E2F mediated regulation of DNA replication	CCNA1,CCNB1,CCNE1,CDC25A,CDC45,CDC6,CDK1,CDT1,DHFR,E2F1,FBXO5,MCM8,ORC1,ORC2,ORC3,ORC4,ORC5,ORC6,PCNA,POLA1,POLA2,PPP2CA,PPP2CB,PPP2R1A,PPP2R1B,PPP2R3B,PRIM1,PRIM2,RB1,RRM2,TFDP1,TFDP2,TK2,TYMS	CCNB1,CDC6,CDK1,DHFR,ORC2,ORC3,ORC4,ORC5,PCNA,POLA1,POLA2,PPP2CA,PPP2R1A,PPP2R1B,PRIM1,PRIM2,RB1,RRM2,TK2,TYMS	PCNA,POLA2,CCNB1,DHFR,ORC4,ORC3,CDK1,RRM2,POLA1	9	58.8235	34	21	1.06015e-36	4.80627e-51	destabilized	26.4706
M	R-HSA-114604	GPVI-mediated activation cascade	AKT1,AKT2,AKT3,CDC42,CLEC1B,CSF2,CSF2RA,CSF2RB,FCER1G,FYN,G6B,GAB2,GP6,GRB2,IL2,IL2RA,IL2RB,IL2RG,IL3,IL3RA,IL5,IL5RA,JAK1,JAK2,JAK3,LAT,LCK,LCP2,LYN,PDPK1,PDPN,PIK3CA,PIK3CB,PIK3CD,PIK3CG,PIK3R1,PIK3R2,PIK3R3,PIK3R5,PIK3R6,PLCG2,PRKCZ,PTPN11,PTPN6,RAC1,RAC2,RHOA,RHOB,RHOG,SHC1,SYK,VAV1,VAV2,VAV3	AKT1,AKT2,CDC42,CSF2RA,FYN,GRB2,JAK1,LYN,PDPK1,PIK3CB,PIK3R2,PTPN11,RAC1,RHOA,RHOB,RHOG,SHC1,VAV2	RHOG	1	33.3333	54	18	4.70354e-06	0.0861142	destabilized	1.85185
earlyS	R-HSA-114608	Platelet degranulation	A1BG,A2M,ABCC4,ACTN1,ACTN2,ACTN4,AHSG,ALB,ALDOA,ANXA5,APLP2,APOA1,APOH,APOOL,APP,BRPF3,CALM1,CALU,CAP1,CD109,CD36,CD63,CD9,CDC37L1,CFD,CFL1,CHID1,CLEC3B,CLU,CTSW,CYB5R1,ECM1,EGF,ENDOD1,F13A1,F5,F8,FAM3C,FAM49B,FERMT3,FGA,FGB,FGG,FLNA,FN1,GAS6,GTPBP2,HABP4,HGF,HRG,HSPA5,IGF1,IGF2,ISLR,ITGA2B,ITGB3,ITIH3,ITIH4,KNG1,LAMP2,LEFTY2,LGALS3BP,LHFPL2,LY6G6F,MAGED2,MANF,MMRN1,NHLRC2,OLA1,ORM1,ORM2,PCDH7,PC…	A2M,ABCC4,ACTN1,ACTN4,AHSG,ALB,ALDOA,ANXA5,APLP2,APOOL,APP,CALM1,CALU,CAP1,CD109,CD63,CD9,CFL1,CHID1,CLU,CYB5R1,ENDOD1,FAM3C,FAM49B,FLNA,GTPBP2,HSPA5,LAMP2,LGALS3BP,MAGED2,MANF,NHLRC2,OLA1,PCDH7,PCYOX1L,PFN1,PPIA,PSAP,RAB27B,SCCPDH,SOD1,STXBP2,TAGLN2,TEX264,THBS1,TIMP1,TLN1,TMX3,TTN,TUBA4A,VCL,WDR1	FLNA	1	40.625	128	58	0.00444235	0.0435601	destabilized	0.78125
asynch	R-HSA-114608	Platelet degranulation	A1BG,A2M,ABCC4,ACTN1,ACTN2,ACTN4,AHSG,ALB,ALDOA,ANXA5,APLP2,APOA1,APOH,APOOL,APP,BRPF3,CALM1,CALU,CAP1,CD109,CD36,CD63,CD9,CDC37L1,CFD,CFL1,CHID1,CLEC3B,CLU,CTSW,CYB5R1,ECM1,EGF,ENDOD1,F13A1,F5,F8,FAM3C,FAM49B,FERMT3,FGA,FGB,FGG,FLNA,FN1,GAS6,GTPBP2,HABP4,HGF,HRG,HSPA5,IGF1,IGF2,ISLR,ITGA2B,ITGB3,ITIH3,ITIH4,KNG1,LAMP2,LEFTY2,LGALS3BP,LHFPL2,LY6G6F,MAGED2,MANF,MMRN1,NHLRC2,OLA1,ORM1,ORM2,PCDH7,PC…	A2M,ABCC4,ACTN1,ACTN4,AHSG,ALB,ALDOA,ANXA5,APLP2,APOOL,APP,CALM1,CALU,CAP1,CD109,CD63,CD9,CFL1,CHID1,CLU,CYB5R1,ENDOD1,FAM3C,FAM49B,FLNA,GTPBP2,HSPA5,LAMP2,LGALS3BP,MAGED2,MANF,NHLRC2,OLA1,PCDH7,PCYOX1L,PFN1,PPIA,PSAP,RAB27B,SCCPDH,SOD1,STXBP2,TAGLN2,TEX264,THBS1,TIMP1,TLN1,TMX3,TTN,TUBA4A,VCL,WDR1	APP,CFL1	2	40.625	128	58	0.0307695	9.58433e-17	destabilized	1.5625
M	R-HSA-1168372	Downstream signaling events of B Cell Receptor (BCR)	AGO1,AGO2,AGO3,AGO4,AKT1,AKT1S1,AKT2,AKT3,BAD,BCL10,BTC,BTRC,CARD11,CASP9,CD19,CD28,CD80,CD86,CDKN1A,CDKN1B,CHUK,CREB1,CUL1,EGF,EGFR,ERBB2,ERBB3,ERBB4,EREG,FBXW11,FGF1,FGF10,FGF16,FGF17,FGF18,FGF19,FGF2,FGF20,FGF22,FGF23,FGF3,FGF4,FGF5,FGF6,FGF7,FGF8,FGF9,FGFR1,FGFR2,FGFR3,FGFR4,FOXO1,FOXO3,FOXO4,FRS2,FYN,GAB1,GRB2,GSK3A,GSK3B,HBEGF,HGF,HRAS,ICOS,IER3,IKBKB,IKBKG,INS,INSR,IRS1,IRS2,KIT,KITLG,KL,K…	AGO2,AKT1,AKT1S1,AKT2,BCL10,CHUK,CREB1,CUL1,EGFR,ERBB2,FGF2,FYN,GRB2,GSK3A,GSK3B,HRAS,IKBKB,IKBKG,IRS2,KRAS,MALT1,MAPK1,MAPK3,MET,MLST8,MOV10,MTOR,NFKB1,NFKBIB,NR4A1,NRAS,PDPK1,PIK3CB,PIK3R2,PIP4K2A,PIP4K2B,PIP4K2C,PIP5K1A,PPP2CA,PPP2R1A,PPP2R1B,PPP2R5A,PPP2R5C,PPP2R5D,PPP2R5E,PSMA1,PSMA2,PSMA3,PSMA4,PSMA5,PSMA6,PSMA7,PSMB1,PSMB10,PSMB2,PSMB3,PSMB4,PSMB5,PSMB6,PSMB7,PSMC1,PSMC2,PSMC3,PSMC4,PSMC5,…	PSMD9,NRAS,HRAS,RPS27A,EGFR,PSMD3,PSMA3,PSMA6,PSMB7,PSMB6,PSMB5,PSMB4,PPP2R5D	13	47.4747	198	97	6.43309e-24	2.12813e-22	destabilized	6.56566
asynch	R-HSA-1168372	Downstream signaling events of B Cell Receptor (BCR)	AGO1,AGO2,AGO3,AGO4,AKT1,AKT1S1,AKT2,AKT3,BAD,BCL10,BTC,BTRC,CARD11,CASP9,CD19,CD28,CD80,CD86,CDKN1A,CDKN1B,CHUK,CREB1,CUL1,EGF,EGFR,ERBB2,ERBB3,ERBB4,EREG,FBXW11,FGF1,FGF10,FGF16,FGF17,FGF18,FGF19,FGF2,FGF20,FGF22,FGF23,FGF3,FGF4,FGF5,FGF6,FGF7,FGF8,FGF9,FGFR1,FGFR2,FGFR3,FGFR4,FOXO1,FOXO3,FOXO4,FRS2,FYN,GAB1,GRB2,GSK3A,GSK3B,HBEGF,HGF,HRAS,ICOS,IER3,IKBKB,IKBKG,INS,INSR,IRS1,IRS2,KIT,KITLG,KL,K…	AGO2,AKT1,AKT1S1,AKT2,BCL10,CHUK,CREB1,CUL1,EGFR,ERBB2,FGF2,FYN,GRB2,GSK3A,GSK3B,HRAS,IKBKB,IKBKG,IRS2,KRAS,MALT1,MAPK1,MAPK3,MET,MLST8,MOV10,MTOR,NFKB1,NFKBIB,NR4A1,NRAS,PDPK1,PIK3CB,PIK3R2,PIP4K2A,PIP4K2B,PIP4K2C,PIP5K1A,PPP2CA,PPP2R1A,PPP2R1B,PPP2R5A,PPP2R5C,PPP2R5D,PPP2R5E,PSMA1,PSMA2,PSMA3,PSMA4,PSMA5,PSMA6,PSMA7,PSMB1,PSMB10,PSMB2,PSMB3,PSMB4,PSMB5,PSMB6,PSMB7,PSMC1,PSMC2,PSMC3,PSMC4,PSMC5,…	PSMD14,PSMC3,PSMC4,PSMC5,PSMD2	5	47.4747	198	97	2.61257e-06	1.67051e-09	destabilized	2.52525
M	R-HSA-1169091	Activation of NF-kappaB in B cells	BCL10,BTRC,CARD11,CHUK,CUL1,FBXW11,IKBKB,IKBKG,MALT1,MAP3K7,NFKB1,NFKBIA,NFKBIB,NFKBIE,PRKCB,PSMA1,PSMA2,PSMA3,PSMA4,PSMA5,PSMA6,PSMA7,PSMA8,PSMB1,PSMB10,PSMB11,PSMB2,PSMB3,PSMB4,PSMB5,PSMB6,PSMB7,PSMB8,PSMB9,PSMC1,PSMC2,PSMC3,PSMC4,PSMC5,PSMC6,PSMD1,PSMD10,PSMD11,PSMD12,PSMD13,PSMD14,PSMD2,PSMD3,PSMD4,PSMD5,PSMD6,PSMD7,PSMD8,PSMD9,PSME1,PSME2,PSME3,PSME4,PSMF1,REL,RELA,RPS27A,SHFM1,SKP1,UBA52,UB…	BCL10,CHUK,CUL1,IKBKB,IKBKG,MALT1,NFKB1,NFKBIB,PSMA1,PSMA2,PSMA3,PSMA4,PSMA5,PSMA6,PSMA7,PSMB1,PSMB10,PSMB2,PSMB3,PSMB4,PSMB5,PSMB6,PSMB7,PSMC1,PSMC2,PSMC3,PSMC4,PSMC5,PSMC6,PSMD1,PSMD10,PSMD11,PSMD12,PSMD13,PSMD14,PSMD2,PSMD3,PSMD4,PSMD5,PSMD6,PSMD7,PSMD8,PSMD9,PSME1,PSME2,PSME3,PSME4,REL,RELA,RPS27A,SKP1	PSMD9,RPS27A,PSMD3,PSMA3,PSMA6,PSMB7,PSMB6,PSMB5,PSMB4	9	76.1194	67	52	4.45916e-10	2.92869e-11	destabilized	13.4328
asynch	R-HSA-1169091	Activation of NF-kappaB in B cells	BCL10,BTRC,CARD11,CHUK,CUL1,FBXW11,IKBKB,IKBKG,MALT1,MAP3K7,NFKB1,NFKBIA,NFKBIB,NFKBIE,PRKCB,PSMA1,PSMA2,PSMA3,PSMA4,PSMA5,PSMA6,PSMA7,PSMA8,PSMB1,PSMB10,PSMB11,PSMB2,PSMB3,PSMB4,PSMB5,PSMB6,PSMB7,PSMB8,PSMB9,PSMC1,PSMC2,PSMC3,PSMC4,PSMC5,PSMC6,PSMD1,PSMD10,PSMD11,PSMD12,PSMD13,PSMD14,PSMD2,PSMD3,PSMD4,PSMD5,PSMD6,PSMD7,PSMD8,PSMD9,PSME1,PSME2,PSME3,PSME4,PSMF1,REL,RELA,RPS27A,SHFM1,SKP1,UBA52,UB…	BCL10,CHUK,CUL1,IKBKB,IKBKG,MALT1,NFKB1,NFKBIB,PSMA1,PSMA2,PSMA3,PSMA4,PSMA5,PSMA6,PSMA7,PSMB1,PSMB10,PSMB2,PSMB3,PSMB4,PSMB5,PSMB6,PSMB7,PSMC1,PSMC2,PSMC3,PSMC4,PSMC5,PSMC6,PSMD1,PSMD10,PSMD11,PSMD12,PSMD13,PSMD14,PSMD2,PSMD3,PSMD4,PSMD5,PSMD6,PSMD7,PSMD8,PSMD9,PSME1,PSME2,PSME3,PSME4,REL,RELA,RPS27A,SKP1	PSMD14,PSMC3,PSMC4,PSMC5,PSMD2	5	76.1194	67	52	0.000378502	1.8014e-06	destabilized	7.46269
M	R-HSA-1169092	Activation of RAS in B cells	HRAS,KRAS,NRAS,RASGRP1,RASGRP3	HRAS,KRAS,NRAS	HRAS,NRAS	2	60	5	3	3.7824e-05	0.00073719	destabilized	40
G1	R-HSA-1169408	ISG15 antiviral mechanism	AAAS,ARIH1,DDX58,EIF2AK2,EIF4A1,EIF4A2,EIF4A3,EIF4E,EIF4E2,EIF4E3,EIF4G1,EIF4G2,EIF4G3,FLNB,HERC5,IFIT1,IRF3,ISG15,JAK1,KPNA1,KPNA2,KPNA3,KPNA4,KPNA5,KPNA7,KPNB1,MAPK3,MX1,MX2,NDC1,NEDD4,NS,NUP107,NUP133,NUP153,NUP155,NUP160,NUP188,NUP205,NUP210,NUP214,NUP35,NUP37,NUP43,NUP50,NUP54,NUP58,NUP62,NUP85,NUP88,NUP93,NUP98,NUPL2,PIN1,PLCG1,POM121,POM121C,PPM1B,RAE1,RANBP2,RPS27A,SEH1L,STAT1,TPR,TRIM25,…	AAAS,ARIH1,DDX58,EIF2AK2,EIF4A1,EIF4A2,EIF4A3,EIF4E,EIF4E2,EIF4G1,EIF4G2,EIF4G3,FLNB,HERC5,IFIT1,IRF3,ISG15,JAK1,KPNA1,KPNA2,KPNA3,KPNA4,KPNB1,MAPK3,NDC1,NEDD4,NUP107,NUP133,NUP153,NUP155,NUP160,NUP188,NUP205,NUP210,NUP214,NUP35,NUP37,NUP43,NUP50,NUP54,NUP85,NUP88,NUP93,NUP98,PIN1,PLCG1,PPM1B,RAE1,RANBP2,RPS27A,SEH1L,STAT1,TPR,TRIM25,UBE2E1,UBE2N	AAAS,NDC1,NUP153,NUP155,JAK1,NUP210,NUP205,RANBP2	8	74.6667	75	57	1.77726e-18	1.09729e-35	destabilized	10.6667
earlyS	R-HSA-1169408	ISG15 antiviral mechanism	AAAS,ARIH1,DDX58,EIF2AK2,EIF4A1,EIF4A2,EIF4A3,EIF4E,EIF4E2,EIF4E3,EIF4G1,EIF4G2,EIF4G3,FLNB,HERC5,IFIT1,IRF3,ISG15,JAK1,KPNA1,KPNA2,KPNA3,KPNA4,KPNA5,KPNA7,KPNB1,MAPK3,MX1,MX2,NDC1,NEDD4,NS,NUP107,NUP133,NUP153,NUP155,NUP160,NUP188,NUP205,NUP210,NUP214,NUP35,NUP37,NUP43,NUP50,NUP54,NUP58,NUP62,NUP85,NUP88,NUP93,NUP98,NUPL2,PIN1,PLCG1,POM121,POM121C,PPM1B,RAE1,RANBP2,RPS27A,SEH1L,STAT1,TPR,TRIM25,…	AAAS,ARIH1,DDX58,EIF2AK2,EIF4A1,EIF4A2,EIF4A3,EIF4E,EIF4E2,EIF4G1,EIF4G2,EIF4G3,FLNB,HERC5,IFIT1,IRF3,ISG15,JAK1,KPNA1,KPNA2,KPNA3,KPNA4,KPNB1,MAPK3,NDC1,NEDD4,NUP107,NUP133,NUP153,NUP155,NUP160,NUP188,NUP205,NUP210,NUP214,NUP35,NUP37,NUP43,NUP50,NUP54,NUP85,NUP88,NUP93,NUP98,PIN1,PLCG1,PPM1B,RAE1,RANBP2,RPS27A,SEH1L,STAT1,TPR,TRIM25,UBE2E1,UBE2N	FLNB,TPR	2	74.6667	75	57	0.00308807	0.779823	destabilized	2.66667
lateS	R-HSA-1169408	ISG15 antiviral mechanism	AAAS,ARIH1,DDX58,EIF2AK2,EIF4A1,EIF4A2,EIF4A3,EIF4E,EIF4E2,EIF4E3,EIF4G1,EIF4G2,EIF4G3,FLNB,HERC5,IFIT1,IRF3,ISG15,JAK1,KPNA1,KPNA2,KPNA3,KPNA4,KPNA5,KPNA7,KPNB1,MAPK3,MX1,MX2,NDC1,NEDD4,NS,NUP107,NUP133,NUP153,NUP155,NUP160,NUP188,NUP205,NUP210,NUP214,NUP35,NUP37,NUP43,NUP50,NUP54,NUP58,NUP62,NUP85,NUP88,NUP93,NUP98,NUPL2,PIN1,PLCG1,POM121,POM121C,PPM1B,RAE1,RANBP2,RPS27A,SEH1L,STAT1,TPR,TRIM25,…	AAAS,ARIH1,DDX58,EIF2AK2,EIF4A1,EIF4A2,EIF4A3,EIF4E,EIF4E2,EIF4G1,EIF4G2,EIF4G3,FLNB,HERC5,IFIT1,IRF3,ISG15,JAK1,KPNA1,KPNA2,KPNA3,KPNA4,KPNB1,MAPK3,NDC1,NEDD4,NUP107,NUP133,NUP153,NUP155,NUP160,NUP188,NUP205,NUP210,NUP214,NUP35,NUP37,NUP43,NUP50,NUP54,NUP85,NUP88,NUP93,NUP98,PIN1,PLCG1,PPM1B,RAE1,RANBP2,RPS27A,SEH1L,STAT1,TPR,TRIM25,UBE2E1,UBE2N	TPR	1	74.6667	75	57	0.0132864	0.976285	destabilized	1.33333
M	R-HSA-1169408	ISG15 antiviral mechanism	AAAS,ARIH1,DDX58,EIF2AK2,EIF4A1,EIF4A2,EIF4A3,EIF4E,EIF4E2,EIF4E3,EIF4G1,EIF4G2,EIF4G3,FLNB,HERC5,IFIT1,IRF3,ISG15,JAK1,KPNA1,KPNA2,KPNA3,KPNA4,KPNA5,KPNA7,KPNB1,MAPK3,MX1,MX2,NDC1,NEDD4,NS,NUP107,NUP133,NUP153,NUP155,NUP160,NUP188,NUP205,NUP210,NUP214,NUP35,NUP37,NUP43,NUP50,NUP54,NUP58,NUP62,NUP85,NUP88,NUP93,NUP98,NUPL2,PIN1,PLCG1,POM121,POM121C,PPM1B,RAE1,RANBP2,RPS27A,SEH1L,STAT1,TPR,TRIM25,…	AAAS,ARIH1,DDX58,EIF2AK2,EIF4A1,EIF4A2,EIF4A3,EIF4E,EIF4E2,EIF4G1,EIF4G2,EIF4G3,FLNB,HERC5,IFIT1,IRF3,ISG15,JAK1,KPNA1,KPNA2,KPNA3,KPNA4,KPNB1,MAPK3,NDC1,NEDD4,NUP107,NUP133,NUP153,NUP155,NUP160,NUP188,NUP205,NUP210,NUP214,NUP35,NUP37,NUP43,NUP50,NUP54,NUP85,NUP88,NUP93,NUP98,PIN1,PLCG1,PPM1B,RAE1,RANBP2,RPS27A,SEH1L,STAT1,TPR,TRIM25,UBE2E1,UBE2N	AAAS,RPS27A,NUP85,STAT1,NDC1,NUP43,NUP188,NUP210,RANBP2,NUP155,TRIM25,KPNB1,UBE2E1,EIF4E,NUP54,EIF4G3,EIF4G2,EIF4G1,EIF2AK2,NUP37,NUP93,NUP205,KPNA1,EIF4A3	24	74.6667	75	57	5.02926e-40	1.62355e-96	destabilized	32
G1	R-HSA-1169410	Antiviral mechanism by IFN-stimulated genes	AAAS,ARIH1,DDX58,EIF2AK2,EIF4A1,EIF4A2,EIF4A3,EIF4E,EIF4E2,EIF4E3,EIF4G1,EIF4G2,EIF4G3,FLNB,HERC5,IFIT1,IRF3,ISG15,JAK1,KPNA1,KPNA2,KPNA3,KPNA4,KPNA5,KPNA7,KPNB1,MAPK3,MX1,MX2,NDC1,NEDD4,NS,NUP107,NUP133,NUP153,NUP155,NUP160,NUP188,NUP205,NUP210,NUP214,NUP35,NUP37,NUP43,NUP50,NUP54,NUP58,NUP62,NUP85,NUP88,NUP93,NUP98,NUPL2,PIN1,PLCG1,POM121,POM121C,PPM1B,RAE1,RANBP2,RPS27A,SEH1L,STAT1,TPR,TRIM25,…	AAAS,ARIH1,DDX58,EIF2AK2,EIF4A1,EIF4A2,EIF4A3,EIF4E,EIF4E2,EIF4G1,EIF4G2,EIF4G3,FLNB,HERC5,IFIT1,IRF3,ISG15,JAK1,KPNA1,KPNA2,KPNA3,KPNA4,KPNB1,MAPK3,NDC1,NEDD4,NUP107,NUP133,NUP153,NUP155,NUP160,NUP188,NUP205,NUP210,NUP214,NUP35,NUP37,NUP43,NUP50,NUP54,NUP85,NUP88,NUP93,NUP98,PIN1,PLCG1,PPM1B,RAE1,RANBP2,RPS27A,SEH1L,STAT1,TPR,TRIM25,UBE2E1,UBE2N	AAAS,NDC1,NUP153,NUP155,JAK1,NUP210,NUP205,RANBP2	8	74.6667	75	57	1.77726e-18	1.09729e-35	destabilized	10.6667
earlyS	R-HSA-1169410	Antiviral mechanism by IFN-stimulated genes	AAAS,ARIH1,DDX58,EIF2AK2,EIF4A1,EIF4A2,EIF4A3,EIF4E,EIF4E2,EIF4E3,EIF4G1,EIF4G2,EIF4G3,FLNB,HERC5,IFIT1,IRF3,ISG15,JAK1,KPNA1,KPNA2,KPNA3,KPNA4,KPNA5,KPNA7,KPNB1,MAPK3,MX1,MX2,NDC1,NEDD4,NS,NUP107,NUP133,NUP153,NUP155,NUP160,NUP188,NUP205,NUP210,NUP214,NUP35,NUP37,NUP43,NUP50,NUP54,NUP58,NUP62,NUP85,NUP88,NUP93,NUP98,NUPL2,PIN1,PLCG1,POM121,POM121C,PPM1B,RAE1,RANBP2,RPS27A,SEH1L,STAT1,TPR,TRIM25,…	AAAS,ARIH1,DDX58,EIF2AK2,EIF4A1,EIF4A2,EIF4A3,EIF4E,EIF4E2,EIF4G1,EIF4G2,EIF4G3,FLNB,HERC5,IFIT1,IRF3,ISG15,JAK1,KPNA1,KPNA2,KPNA3,KPNA4,KPNB1,MAPK3,NDC1,NEDD4,NUP107,NUP133,NUP153,NUP155,NUP160,NUP188,NUP205,NUP210,NUP214,NUP35,NUP37,NUP43,NUP50,NUP54,NUP85,NUP88,NUP93,NUP98,PIN1,PLCG1,PPM1B,RAE1,RANBP2,RPS27A,SEH1L,STAT1,TPR,TRIM25,UBE2E1,UBE2N	FLNB,TPR	2	74.6667	75	57	0.00308807	0.779823	destabilized	2.66667
lateS	R-HSA-1169410	Antiviral mechanism by IFN-stimulated genes	AAAS,ARIH1,DDX58,EIF2AK2,EIF4A1,EIF4A2,EIF4A3,EIF4E,EIF4E2,EIF4E3,EIF4G1,EIF4G2,EIF4G3,FLNB,HERC5,IFIT1,IRF3,ISG15,JAK1,KPNA1,KPNA2,KPNA3,KPNA4,KPNA5,KPNA7,KPNB1,MAPK3,MX1,MX2,NDC1,NEDD4,NS,NUP107,NUP133,NUP153,NUP155,NUP160,NUP188,NUP205,NUP210,NUP214,NUP35,NUP37,NUP43,NUP50,NUP54,NUP58,NUP62,NUP85,NUP88,NUP93,NUP98,NUPL2,PIN1,PLCG1,POM121,POM121C,PPM1B,RAE1,RANBP2,RPS27A,SEH1L,STAT1,TPR,TRIM25,…	AAAS,ARIH1,DDX58,EIF2AK2,EIF4A1,EIF4A2,EIF4A3,EIF4E,EIF4E2,EIF4G1,EIF4G2,EIF4G3,FLNB,HERC5,IFIT1,IRF3,ISG15,JAK1,KPNA1,KPNA2,KPNA3,KPNA4,KPNB1,MAPK3,NDC1,NEDD4,NUP107,NUP133,NUP153,NUP155,NUP160,NUP188,NUP205,NUP210,NUP214,NUP35,NUP37,NUP43,NUP50,NUP54,NUP85,NUP88,NUP93,NUP98,PIN1,PLCG1,PPM1B,RAE1,RANBP2,RPS27A,SEH1L,STAT1,TPR,TRIM25,UBE2E1,UBE2N	TPR	1	74.6667	75	57	0.0132864	0.976285	destabilized	1.33333
M	R-HSA-1169410	Antiviral mechanism by IFN-stimulated genes	AAAS,ARIH1,DDX58,EIF2AK2,EIF4A1,EIF4A2,EIF4A3,EIF4E,EIF4E2,EIF4E3,EIF4G1,EIF4G2,EIF4G3,FLNB,HERC5,IFIT1,IRF3,ISG15,JAK1,KPNA1,KPNA2,KPNA3,KPNA4,KPNA5,KPNA7,KPNB1,MAPK3,MX1,MX2,NDC1,NEDD4,NS,NUP107,NUP133,NUP153,NUP155,NUP160,NUP188,NUP205,NUP210,NUP214,NUP35,NUP37,NUP43,NUP50,NUP54,NUP58,NUP62,NUP85,NUP88,NUP93,NUP98,NUPL2,PIN1,PLCG1,POM121,POM121C,PPM1B,RAE1,RANBP2,RPS27A,SEH1L,STAT1,TPR,TRIM25,…	AAAS,ARIH1,DDX58,EIF2AK2,EIF4A1,EIF4A2,EIF4A3,EIF4E,EIF4E2,EIF4G1,EIF4G2,EIF4G3,FLNB,HERC5,IFIT1,IRF3,ISG15,JAK1,KPNA1,KPNA2,KPNA3,KPNA4,KPNB1,MAPK3,NDC1,NEDD4,NUP107,NUP133,NUP153,NUP155,NUP160,NUP188,NUP205,NUP210,NUP214,NUP35,NUP37,NUP43,NUP50,NUP54,NUP85,NUP88,NUP93,NUP98,PIN1,PLCG1,PPM1B,RAE1,RANBP2,RPS27A,SEH1L,STAT1,TPR,TRIM25,UBE2E1,UBE2N	AAAS,RPS27A,NUP85,STAT1,NDC1,NUP43,NUP188,NUP210,RANBP2,NUP155,TRIM25,KPNB1,UBE2E1,EIF4E,NUP54,EIF4G3,EIF4G2,EIF4G1,EIF2AK2,NUP37,NUP93,NUP205,KPNA1,EIF4A3	24	74.6667	75	57	5.02926e-40	1.62355e-96	destabilized	32
M	R-HSA-1170546	Prolactin receptor signaling	BTRC,CSH1,CUL1,GH1,GH2,GHR,JAK2,PRL,PRLR,PTPN11,RBX1,SH2B1,SKP1,STAT5A,STAT5B	CUL1,PTPN11,RBX1,SKP1	RBX1	1	26.6667	15	4	0.00059141	0.0199844	destabilized	6.66667
G1	R-HSA-1221632	Meiotic synapsis	ACD,ATR,BRCA1,DIDO1,FKBP6,H2AFB1,H2AFJ,H2AFV,H2AFX,H2AFZ,H2BFS,HIST1H2AB,HIST1H2AC,HIST1H2AD,HIST1H2AJ,HIST1H2BA,HIST1H2BB,HIST1H2BC,HIST1H2BD,HIST1H2BH,HIST1H2BJ,HIST1H2BK,HIST1H2BL,HIST1H2BM,HIST1H2BN,HIST1H2BO,HIST1H4A,HIST2H2AA3,HIST2H2AC,HIST2H2BE,HIST3H2BB,HIST3H3,HSPA2,LMNA,LMNB1,POT1,RAD21,REC8,SMC1A,SMC1B,SMC3,STAG1,STAG2,STAG3,SUN1,SUN2,SYCE1,SYCE2,SYCE3,SYCP1,SYCP2,SYCP3,SYNE1,SYNE2,TE…	ATR,DIDO1,HIST1H2BL,HIST1H4A,HSPA2,LMNA,LMNB1,POT1,RAD21,SMC1A,SMC3,STAG1,STAG2,SUN1,SUN2,TERF2,TERF2IP,UBE2I	LMNA,LMNB1	2	30	60	18	2.59281e-07	1.21642e-13	destabilized	3.33333
M	R-HSA-1221632	Meiotic synapsis	ACD,ATR,BRCA1,DIDO1,FKBP6,H2AFB1,H2AFJ,H2AFV,H2AFX,H2AFZ,H2BFS,HIST1H2AB,HIST1H2AC,HIST1H2AD,HIST1H2AJ,HIST1H2BA,HIST1H2BB,HIST1H2BC,HIST1H2BD,HIST1H2BH,HIST1H2BJ,HIST1H2BK,HIST1H2BL,HIST1H2BM,HIST1H2BN,HIST1H2BO,HIST1H4A,HIST2H2AA3,HIST2H2AC,HIST2H2BE,HIST3H2BB,HIST3H3,HSPA2,LMNA,LMNB1,POT1,RAD21,REC8,SMC1A,SMC1B,SMC3,STAG1,STAG2,STAG3,SUN1,SUN2,SYCE1,SYCE2,SYCE3,SYCP1,SYCP2,SYCP3,SYNE1,SYNE2,TE…	ATR,DIDO1,HIST1H2BL,HIST1H4A,HSPA2,LMNA,LMNB1,POT1,RAD21,SMC1A,SMC3,STAG1,STAG2,SUN1,SUN2,TERF2,TERF2IP,UBE2I	LMNA,LMNB1,DIDO1	3	30	60	18	3.99542e-06	4.20564e-15	destabilized	5
asynch	R-HSA-1221632	Meiotic synapsis	ACD,ATR,BRCA1,DIDO1,FKBP6,H2AFB1,H2AFJ,H2AFV,H2AFX,H2AFZ,H2BFS,HIST1H2AB,HIST1H2AC,HIST1H2AD,HIST1H2AJ,HIST1H2BA,HIST1H2BB,HIST1H2BC,HIST1H2BD,HIST1H2BH,HIST1H2BJ,HIST1H2BK,HIST1H2BL,HIST1H2BM,HIST1H2BN,HIST1H2BO,HIST1H4A,HIST2H2AA3,HIST2H2AC,HIST2H2BE,HIST3H2BB,HIST3H3,HSPA2,LMNA,LMNB1,POT1,RAD21,REC8,SMC1A,SMC1B,SMC3,STAG1,STAG2,STAG3,SUN1,SUN2,SYCE1,SYCE2,SYCE3,SYCP1,SYCP2,SYCP3,SYNE1,SYNE2,TE…	ATR,DIDO1,HIST1H2BL,HIST1H4A,HSPA2,LMNA,LMNB1,POT1,RAD21,SMC1A,SMC3,STAG1,STAG2,SUN1,SUN2,TERF2,TERF2IP,UBE2I	LMNA,LMNB1	2	30	60	18	0.00469858	1.78757e-17	destabilized	3.33333
G1	R-HSA-1222556	ROS, RNS production in phagocytes	ATP6V0A1,ATP6V0A2,ATP6V0A4,ATP6V0B,ATP6V0C,ATP6V0D1,ATP6V0D2,ATP6V0E1,ATP6V0E2,ATP6V1A,ATP6V1B1,ATP6V1B2,ATP6V1C1,ATP6V1C2,ATP6V1D,ATP6V1E1,ATP6V1E2,ATP6V1F,ATP6V1G1,ATP6V1G2,ATP6V1G3,ATP6V1H,CYBA,CYBB,NCF1,NCF2,NCF4,NOS1,NOS2,NOS3,SLC11A1,TCIRG1	ATP6V0A1,ATP6V0A2,ATP6V0A4,ATP6V0D1,ATP6V1A,ATP6V1B2,ATP6V1C1,ATP6V1D,ATP6V1E1,ATP6V1F,ATP6V1H,CYBA,TCIRG1	ATP6V0A1	1	40.625	32	13	2.5642e-05	3.31624e-05	destabilized	3.125
M	R-HSA-1222556	ROS, RNS production in phagocytes	ATP6V0A1,ATP6V0A2,ATP6V0A4,ATP6V0B,ATP6V0C,ATP6V0D1,ATP6V0D2,ATP6V0E1,ATP6V0E2,ATP6V1A,ATP6V1B1,ATP6V1B2,ATP6V1C1,ATP6V1C2,ATP6V1D,ATP6V1E1,ATP6V1E2,ATP6V1F,ATP6V1G1,ATP6V1G2,ATP6V1G3,ATP6V1H,CYBA,CYBB,NCF1,NCF2,NCF4,NOS1,NOS2,NOS3,SLC11A1,TCIRG1	ATP6V0A1,ATP6V0A2,ATP6V0A4,ATP6V0D1,ATP6V1A,ATP6V1B2,ATP6V1C1,ATP6V1D,ATP6V1E1,ATP6V1F,ATP6V1H,CYBA,TCIRG1	ATP6V1C1,ATP6V1B2,ATP6V0A2,ATP6V0A1	4	40.625	32	13	1.1398e-07	7.05309e-08	destabilized	12.5
G1	R-HSA-1226099	Signaling by FGFR in disease	BAG4,BCR,CNTRL,CPSF6,CUX1,ERLIN2,FGF1,FGF10,FGF16,FGF17,FGF18,FGF2,FGF20,FGF22,FGF23,FGF3,FGF4,FGF5,FGF6,FGF7,FGF8,FGF9,FGFR1,FGFR1OP,FGFR1OP2,FGFR2,FGFR3,FGFR4,FRS2,GAB1,GAB2,GRB2,GTF2F1,GTF2F2,HRAS,KRAS,LRRFIP1,MYO18A,NCBP1,NCBP2,NRAS,PIK3CA,PIK3R1,PLCG1,POLR2A,POLR2B,POLR2C,POLR2D,POLR2E,POLR2F,POLR2G,POLR2H,POLR2I,POLR2J,POLR2K,POLR2L,SOS1,STAT1,STAT3,STAT5A,STAT5B,TRIM24,ZMYM2	BCR,CPSF6,CUX1,ERLIN2,FGF2,FGFR1OP,GRB2,GTF2F1,GTF2F2,HRAS,KRAS,LRRFIP1,MYO18A,NCBP1,NCBP2,NRAS,PLCG1,POLR2A,POLR2B,POLR2C,POLR2E,POLR2G,POLR2H,SOS1,STAT1,STAT3,TRIM24	POLR2A	1	42.8571	63	29	0.000679817	0.0460233	destabilized	1.5873
M	R-HSA-1226099	Signaling by FGFR in disease	BAG4,BCR,CNTRL,CPSF6,CUX1,ERLIN2,FGF1,FGF10,FGF16,FGF17,FGF18,FGF2,FGF20,FGF22,FGF23,FGF3,FGF4,FGF5,FGF6,FGF7,FGF8,FGF9,FGFR1,FGFR1OP,FGFR1OP2,FGFR2,FGFR3,FGFR4,FRS2,GAB1,GAB2,GRB2,GTF2F1,GTF2F2,HRAS,KRAS,LRRFIP1,MYO18A,NCBP1,NCBP2,NRAS,PIK3CA,PIK3R1,PLCG1,POLR2A,POLR2B,POLR2C,POLR2D,POLR2E,POLR2F,POLR2G,POLR2H,POLR2I,POLR2J,POLR2K,POLR2L,SOS1,STAT1,STAT3,STAT5A,STAT5B,TRIM24,ZMYM2	BCR,CPSF6,CUX1,ERLIN2,FGF2,FGFR1OP,GRB2,GTF2F1,GTF2F2,HRAS,KRAS,LRRFIP1,MYO18A,NCBP1,NCBP2,NRAS,PLCG1,POLR2A,POLR2B,POLR2C,POLR2E,POLR2G,POLR2H,SOS1,STAT1,STAT3,TRIM24	STAT1,TRIM24,HRAS,NRAS,POLR2E,POLR2A,POLR2B,CPSF6,POLR2H	9	42.8571	63	29	2.72225e-21	1.82744e-37	destabilized	14.2857
M	R-HSA-1227986	Signaling by ERBB2	AKT1,AKT2,AKT3,BTC,CDC37,CUL5,DIAPH1,EGF,EGFR,ERBB2,ERBB3,ERBB4,ERBIN,EREG,FYN,GAB1,GRB2,GRB7,HBEGF,HRAS,HSP90AA1,KRAS,MATK,MEMO1,NRAS,NRG1,NRG2,NRG3,NRG4,PIK3CA,PIK3R1,PLCG1,PRKCA,PRKCD,PRKCE,PTK6,PTPN12,PTPN18,RHOA,RNF41,RPS27A,SHC1,SOS1,SRC,STUB1,UBA52,UBB,UBC,USP8,YES1	AKT1,AKT2,CDC37,CUL5,DIAPH1,EGFR,ERBB2,FYN,GRB2,HRAS,HSP90AA1,KRAS,MEMO1,NRAS,PLCG1,PRKCA,PRKCD,PTPN12,RHOA,RPS27A,SHC1,SOS1,STUB1,USP8,YES1	EGFR,HRAS,RPS27A,NRAS	4	50	50	25	1.07234e-09	6.23797e-11	destabilized	8
M	R-HSA-1234174	Regulation of Hypoxia-inducible Factor (HIF) by oxygen	AJUBA,ARNT,CA9,CITED2,CREBBP,CUL2,EGLN1,EGLN2,EGLN3,EP300,EPAS1,EPO,HIF1A,HIF1AN,HIF3A,HIGD1A,LIMD1,PSMA1,PSMA2,PSMA3,PSMA4,PSMA5,PSMA6,PSMA7,PSMA8,PSMB1,PSMB10,PSMB11,PSMB2,PSMB3,PSMB4,PSMB5,PSMB6,PSMB7,PSMB8,PSMB9,PSMC1,PSMC2,PSMC3,PSMC4,PSMC5,PSMC6,PSMD1,PSMD10,PSMD11,PSMD12,PSMD13,PSMD14,PSMD2,PSMD3,PSMD4,PSMD5,PSMD6,PSMD7,PSMD8,PSMD9,PSME1,PSME2,PSME3,PSME4,PSMF1,RBX1,RPS27A,SHFM1,TCEB1,TCEB…	AJUBA,ARNT,CREBBP,CUL2,EGLN1,EP300,HIF1AN,LIMD1,PSMA1,PSMA2,PSMA3,PSMA4,PSMA5,PSMA6,PSMA7,PSMB1,PSMB10,PSMB2,PSMB3,PSMB4,PSMB5,PSMB6,PSMB7,PSMC1,PSMC2,PSMC3,PSMC4,PSMC5,PSMC6,PSMD1,PSMD10,PSMD11,PSMD12,PSMD13,PSMD14,PSMD2,PSMD3,PSMD4,PSMD5,PSMD6,PSMD7,PSMD8,PSMD9,PSME1,PSME2,PSME3,PSME4,RBX1,RPS27A,TCEB1,TCEB2	PSMD9,RPS27A,PSMD3,PSMA3,PSMA6,PSMB6,PSMB7,RBX1,PSMB5,PSMB4	10	68	75	52	7.45108e-08	3.95665e-09	destabilized	13.3333
asynch	R-HSA-1234174	Regulation of Hypoxia-inducible Factor (HIF) by oxygen	AJUBA,ARNT,CA9,CITED2,CREBBP,CUL2,EGLN1,EGLN2,EGLN3,EP300,EPAS1,EPO,HIF1A,HIF1AN,HIF3A,HIGD1A,LIMD1,PSMA1,PSMA2,PSMA3,PSMA4,PSMA5,PSMA6,PSMA7,PSMA8,PSMB1,PSMB10,PSMB11,PSMB2,PSMB3,PSMB4,PSMB5,PSMB6,PSMB7,PSMB8,PSMB9,PSMC1,PSMC2,PSMC3,PSMC4,PSMC5,PSMC6,PSMD1,PSMD10,PSMD11,PSMD12,PSMD13,PSMD14,PSMD2,PSMD3,PSMD4,PSMD5,PSMD6,PSMD7,PSMD8,PSMD9,PSME1,PSME2,PSME3,PSME4,PSMF1,RBX1,RPS27A,SHFM1,TCEB1,TCEB…	AJUBA,ARNT,CREBBP,CUL2,EGLN1,EP300,HIF1AN,LIMD1,PSMA1,PSMA2,PSMA3,PSMA4,PSMA5,PSMA6,PSMA7,PSMB1,PSMB10,PSMB2,PSMB3,PSMB4,PSMB5,PSMB6,PSMB7,PSMC1,PSMC2,PSMC3,PSMC4,PSMC5,PSMC6,PSMD1,PSMD10,PSMD11,PSMD12,PSMD13,PSMD14,PSMD2,PSMD3,PSMD4,PSMD5,PSMD6,PSMD7,PSMD8,PSMD9,PSME1,PSME2,PSME3,PSME4,RBX1,RPS27A,TCEB1,TCEB2	PSMD14,PSMC3,PSMC4,PSMC5,PSMD2	5	68	75	52	0.00119399	1.84576e-06	destabilized	6.66667
M	R-HSA-1234176	Oxygen-dependent proline hydroxylation of Hypoxia-inducible Factor Alpha	AJUBA,CUL2,EGLN1,EGLN2,EGLN3,EPAS1,HIF1A,HIF3A,LIMD1,PSMA1,PSMA2,PSMA3,PSMA4,PSMA5,PSMA6,PSMA7,PSMA8,PSMB1,PSMB10,PSMB11,PSMB2,PSMB3,PSMB4,PSMB5,PSMB6,PSMB7,PSMB8,PSMB9,PSMC1,PSMC2,PSMC3,PSMC4,PSMC5,PSMC6,PSMD1,PSMD10,PSMD11,PSMD12,PSMD13,PSMD14,PSMD2,PSMD3,PSMD4,PSMD5,PSMD6,PSMD7,PSMD8,PSMD9,PSME1,PSME2,PSME3,PSME4,PSMF1,RBX1,RPS27A,SHFM1,TCEB1,TCEB2,UBA52,UBB,UBC,UBE2D1,UBE2D2,UBE2D3,VHL,WTIP	AJUBA,CUL2,EGLN1,LIMD1,PSMA1,PSMA2,PSMA3,PSMA4,PSMA5,PSMA6,PSMA7,PSMB1,PSMB10,PSMB2,PSMB3,PSMB4,PSMB5,PSMB6,PSMB7,PSMC1,PSMC2,PSMC3,PSMC4,PSMC5,PSMC6,PSMD1,PSMD10,PSMD11,PSMD12,PSMD13,PSMD14,PSMD2,PSMD3,PSMD4,PSMD5,PSMD6,PSMD7,PSMD8,PSMD9,PSME1,PSME2,PSME3,PSME4,RBX1,RPS27A,TCEB1,TCEB2	PSMD9,RPS27A,PSMD3,PSMA3,PSMA6,PSMB6,PSMB7,RBX1,PSMB5,PSMB4	10	71.2121	66	48	8.58373e-07	3.37269e-08	destabilized	15.1515
asynch	R-HSA-1234176	Oxygen-dependent proline hydroxylation of Hypoxia-inducible Factor Alpha	AJUBA,CUL2,EGLN1,EGLN2,EGLN3,EPAS1,HIF1A,HIF3A,LIMD1,PSMA1,PSMA2,PSMA3,PSMA4,PSMA5,PSMA6,PSMA7,PSMA8,PSMB1,PSMB10,PSMB11,PSMB2,PSMB3,PSMB4,PSMB5,PSMB6,PSMB7,PSMB8,PSMB9,PSMC1,PSMC2,PSMC3,PSMC4,PSMC5,PSMC6,PSMD1,PSMD10,PSMD11,PSMD12,PSMD13,PSMD14,PSMD2,PSMD3,PSMD4,PSMD5,PSMD6,PSMD7,PSMD8,PSMD9,PSME1,PSME2,PSME3,PSME4,PSMF1,RBX1,RPS27A,SHFM1,TCEB1,TCEB2,UBA52,UBB,UBC,UBE2D1,UBE2D2,UBE2D3,VHL,WTIP	AJUBA,CUL2,EGLN1,LIMD1,PSMA1,PSMA2,PSMA3,PSMA4,PSMA5,PSMA6,PSMA7,PSMB1,PSMB10,PSMB2,PSMB3,PSMB4,PSMB5,PSMB6,PSMB7,PSMC1,PSMC2,PSMC3,PSMC4,PSMC5,PSMC6,PSMD1,PSMD10,PSMD11,PSMD12,PSMD13,PSMD14,PSMD2,PSMD3,PSMD4,PSMD5,PSMD6,PSMD7,PSMD8,PSMD9,PSME1,PSME2,PSME3,PSME4,RBX1,RPS27A,TCEB1,TCEB2	PSMD14,PSMC3,PSMC4,PSMC5,PSMD2	5	71.2121	66	48	0.0016683	3.97626e-06	destabilized	7.57576
M	R-HSA-1236382	Constitutive Signaling by Ligand-Responsive EGFR Cancer Variants	CBL,CDC37,EGF,EGFR,GAB1,GRB2,HRAS,HSP90AA1,KRAS,NRAS,PIK3CA,PIK3R1,PLCG1,RPS27A,SHC1,SOS1,UBA52,UBB,UBC	CBL,CDC37,EGFR,GRB2,HRAS,HSP90AA1,KRAS,NRAS,PLCG1,RPS27A,SHC1,SOS1	EGFR,HRAS,RPS27A,NRAS	4	63.1579	19	12	7.43503e-10	1.03464e-14	destabilized	21.0526
M	R-HSA-1236394	Signaling by ERBB4	ADAM17,APH1A,APH1B,BTC,CSN2,CXCL12,EGF,EGFR,ERBB3,ERBB4,EREG,ESR1,GFAP,GRB2,HBEGF,HRAS,ITCH,KRAS,NCOR1,NCSTN,NEDD4,NRAS,NRG1,NRG2,NRG3,NRG4,PGR,PIK3CA,PIK3R1,PSEN2,PSENEN,RPS27A,S100B,SHC1,SOS1,STAT5A,TAB2,UBA52,UBB,UBC,WWOX,WWP1,YAP1	ADAM17,APH1A,EGFR,GRB2,HRAS,ITCH,KRAS,NCOR1,NCSTN,NEDD4,NRAS,RPS27A,SHC1,SOS1	EGFR,HRAS,RPS27A,NRAS,NCOR1	5	32.5581	43	15	5.48411e-16	2.45696e-27	destabilized	11.6279
M	R-HSA-1236974	ER-Phagosome pathway	B2M,BTK,CALR,CD14,CD36,CHUK,HLA-A,HLA-B,HLA-C,HLA-E,HLA-F,HLA-G,HLA-H,IKBKB,IKBKG,LY96,MYD88,PDIA3,PSMA1,PSMA2,PSMA3,PSMA4,PSMA5,PSMA6,PSMA7,PSMA8,PSMB1,PSMB10,PSMB11,PSMB2,PSMB3,PSMB4,PSMB5,PSMB6,PSMB7,PSMB8,PSMB9,PSMC1,PSMC2,PSMC3,PSMC4,PSMC5,PSMC6,PSMD1,PSMD10,PSMD11,PSMD12,PSMD13,PSMD14,PSMD2,PSMD3,PSMD4,PSMD5,PSMD6,PSMD7,PSMD8,PSMD9,PSME1,PSME2,PSME3,PSME4,PSMF1,RPS27A,SEC22B,SEC61A1,SEC61A2…	B2M,CALR,CHUK,IKBKB,IKBKG,PDIA3,PSMA1,PSMA2,PSMA3,PSMA4,PSMA5,PSMA6,PSMA7,PSMB1,PSMB10,PSMB2,PSMB3,PSMB4,PSMB5,PSMB6,PSMB7,PSMC1,PSMC2,PSMC3,PSMC4,PSMC5,PSMC6,PSMD1,PSMD10,PSMD11,PSMD12,PSMD13,PSMD14,PSMD2,PSMD3,PSMD4,PSMD5,PSMD6,PSMD7,PSMD8,PSMD9,PSME1,PSME2,PSME3,PSME4,RPS27A,SEC22B,SEC61A1,STX4,TAP1,TAP2,TAPBP,VAMP8	SEC22B,PSMD9,VAMP8,CALR,RPS27A,PDIA3,PSMD3,PSMA3,PSMA6,PSMB7,PSMB6,PSMB5,PSMB4	13	62.3529	85	58	4.50564e-13	1.71559e-21	destabilized	15.2941
asynch	R-HSA-1236974	ER-Phagosome pathway	B2M,BTK,CALR,CD14,CD36,CHUK,HLA-A,HLA-B,HLA-C,HLA-E,HLA-F,HLA-G,HLA-H,IKBKB,IKBKG,LY96,MYD88,PDIA3,PSMA1,PSMA2,PSMA3,PSMA4,PSMA5,PSMA6,PSMA7,PSMA8,PSMB1,PSMB10,PSMB11,PSMB2,PSMB3,PSMB4,PSMB5,PSMB6,PSMB7,PSMB8,PSMB9,PSMC1,PSMC2,PSMC3,PSMC4,PSMC5,PSMC6,PSMD1,PSMD10,PSMD11,PSMD12,PSMD13,PSMD14,PSMD2,PSMD3,PSMD4,PSMD5,PSMD6,PSMD7,PSMD8,PSMD9,PSME1,PSME2,PSME3,PSME4,PSMF1,RPS27A,SEC22B,SEC61A1,SEC61A2…	B2M,CALR,CHUK,IKBKB,IKBKG,PDIA3,PSMA1,PSMA2,PSMA3,PSMA4,PSMA5,PSMA6,PSMA7,PSMB1,PSMB10,PSMB2,PSMB3,PSMB4,PSMB5,PSMB6,PSMB7,PSMC1,PSMC2,PSMC3,PSMC4,PSMC5,PSMC6,PSMD1,PSMD10,PSMD11,PSMD12,PSMD13,PSMD14,PSMD2,PSMD3,PSMD4,PSMD5,PSMD6,PSMD7,PSMD8,PSMD9,PSME1,PSME2,PSME3,PSME4,RPS27A,SEC22B,SEC61A1,STX4,TAP1,TAP2,TAPBP,VAMP8	PSMD14,PSMC3,PSMC4,PSMC5,PSMD2	5	62.3529	85	58	0.000354334	3.77526e-07	destabilized	5.88235
M	R-HSA-1236975	Antigen processing-Cross presentation	B2M,BTK,CALR,CD14,CD207,CD36,CHUK,CTSL,CTSS,CTSV,CYBA,CYBB,FCGR1A,FCGR1B,HLA-A,HLA-B,HLA-C,HLA-E,HLA-F,HLA-G,HLA-H,IKBKB,IKBKG,ITGAV,ITGB5,LNPEP,LY96,MRC1,MRC2,MYD88,NCF1,NCF2,NCF4,PDIA3,PSMA1,PSMA2,PSMA3,PSMA4,PSMA5,PSMA6,PSMA7,PSMA8,PSMB1,PSMB10,PSMB11,PSMB2,PSMB3,PSMB4,PSMB5,PSMB6,PSMB7,PSMB8,PSMB9,PSMC1,PSMC2,PSMC3,PSMC4,PSMC5,PSMC6,PSMD1,PSMD10,PSMD11,PSMD12,PSMD13,PSMD14,PSMD2,PSMD3,PSMD4,P…	B2M,CALR,CHUK,CTSL,CYBA,IKBKB,IKBKG,ITGAV,ITGB5,LNPEP,PDIA3,PSMA1,PSMA2,PSMA3,PSMA4,PSMA5,PSMA6,PSMA7,PSMB1,PSMB10,PSMB2,PSMB3,PSMB4,PSMB5,PSMB6,PSMB7,PSMC1,PSMC2,PSMC3,PSMC4,PSMC5,PSMC6,PSMD1,PSMD10,PSMD11,PSMD12,PSMD13,PSMD14,PSMD2,PSMD3,PSMD4,PSMD5,PSMD6,PSMD7,PSMD8,PSMD9,PSME1,PSME2,PSME3,PSME4,RPS27A,SEC22B,SEC61A1,STX4,TAP1,TAP2,TAPBP,VAMP8	SEC22B,PSMD9,VAMP8,CALR,RPS27A,PDIA3,PSMD3,PSMA3,PSMA6,PSMB7,PSMB6,PSMB5,PSMB4	13	57.4257	101	63	3.03642e-13	1.00307e-21	destabilized	12.8713
asynch	R-HSA-1236975	Antigen processing-Cross presentation	B2M,BTK,CALR,CD14,CD207,CD36,CHUK,CTSL,CTSS,CTSV,CYBA,CYBB,FCGR1A,FCGR1B,HLA-A,HLA-B,HLA-C,HLA-E,HLA-F,HLA-G,HLA-H,IKBKB,IKBKG,ITGAV,ITGB5,LNPEP,LY96,MRC1,MRC2,MYD88,NCF1,NCF2,NCF4,PDIA3,PSMA1,PSMA2,PSMA3,PSMA4,PSMA5,PSMA6,PSMA7,PSMA8,PSMB1,PSMB10,PSMB11,PSMB2,PSMB3,PSMB4,PSMB5,PSMB6,PSMB7,PSMB8,PSMB9,PSMC1,PSMC2,PSMC3,PSMC4,PSMC5,PSMC6,PSMD1,PSMD10,PSMD11,PSMD12,PSMD13,PSMD14,PSMD2,PSMD3,PSMD4,P…	B2M,CALR,CHUK,CTSL,CYBA,IKBKB,IKBKG,ITGAV,ITGB5,LNPEP,PDIA3,PSMA1,PSMA2,PSMA3,PSMA4,PSMA5,PSMA6,PSMA7,PSMB1,PSMB10,PSMB2,PSMB3,PSMB4,PSMB5,PSMB6,PSMB7,PSMC1,PSMC2,PSMC3,PSMC4,PSMC5,PSMC6,PSMD1,PSMD10,PSMD11,PSMD12,PSMD13,PSMD14,PSMD2,PSMD3,PSMD4,PSMD5,PSMD6,PSMD7,PSMD8,PSMD9,PSME1,PSME2,PSME3,PSME4,RPS27A,SEC22B,SEC61A1,STX4,TAP1,TAP2,TAPBP,VAMP8	PSMD14,PSMC3,PSMC4,PSMC5,PSMD2	5	57.4257	101	63	0.000316606	2.18326e-07	destabilized	4.9505
M	R-HSA-1236978	Cross-presentation of soluble exogenous antigens (endosomes)	CD207,FCGR1A,FCGR1B,MRC1,MRC2,PSMA1,PSMA2,PSMA3,PSMA4,PSMA5,PSMA6,PSMA7,PSMA8,PSMB1,PSMB10,PSMB11,PSMB2,PSMB3,PSMB4,PSMB5,PSMB6,PSMB7,PSMB8,PSMB9,PSMC1,PSMC2,PSMC3,PSMC4,PSMC5,PSMC6,PSMD1,PSMD10,PSMD11,PSMD12,PSMD13,PSMD14,PSMD2,PSMD3,PSMD4,PSMD5,PSMD6,PSMD7,PSMD8,PSMD9,PSME1,PSME2,PSME3,PSME4,PSMF1,SHFM1	PSMA1,PSMA2,PSMA3,PSMA4,PSMA5,PSMA6,PSMA7,PSMB1,PSMB10,PSMB2,PSMB3,PSMB4,PSMB5,PSMB6,PSMB7,PSMC1,PSMC2,PSMC3,PSMC4,PSMC5,PSMC6,PSMD1,PSMD10,PSMD11,PSMD12,PSMD13,PSMD14,PSMD2,PSMD3,PSMD4,PSMD5,PSMD6,PSMD7,PSMD8,PSMD9,PSME1,PSME2,PSME3,PSME4	PSMD9,PSMD3,PSMA3,PSMA6,PSMB7,PSMB6,PSMB5,PSMB4	8	78	50	40	3.7667e-06	1.91171e-06	destabilized	16
asynch	R-HSA-1236978	Cross-presentation of soluble exogenous antigens (endosomes)	CD207,FCGR1A,FCGR1B,MRC1,MRC2,PSMA1,PSMA2,PSMA3,PSMA4,PSMA5,PSMA6,PSMA7,PSMA8,PSMB1,PSMB10,PSMB11,PSMB2,PSMB3,PSMB4,PSMB5,PSMB6,PSMB7,PSMB8,PSMB9,PSMC1,PSMC2,PSMC3,PSMC4,PSMC5,PSMC6,PSMD1,PSMD10,PSMD11,PSMD12,PSMD13,PSMD14,PSMD2,PSMD3,PSMD4,PSMD5,PSMD6,PSMD7,PSMD8,PSMD9,PSME1,PSME2,PSME3,PSME4,PSMF1,SHFM1	PSMA1,PSMA2,PSMA3,PSMA4,PSMA5,PSMA6,PSMA7,PSMB1,PSMB10,PSMB2,PSMB3,PSMB4,PSMB5,PSMB6,PSMB7,PSMC1,PSMC2,PSMC3,PSMC4,PSMC5,PSMC6,PSMD1,PSMD10,PSMD11,PSMD12,PSMD13,PSMD14,PSMD2,PSMD3,PSMD4,PSMD5,PSMD6,PSMD7,PSMD8,PSMD9,PSME1,PSME2,PSME3,PSME4	PSMD14,PSMC3,PSMC4,PSMC5,PSMD2	5	78	50	40	0.00160988	2.48021e-05	destabilized	10
M	R-HSA-1237112	Methionine salvage pathway	ADI1,APIP,ENOPH1,GOT1,MRI1,MTAP	ADI1,APIP,ENOPH1,GOT1,MRI1,MTAP	MTAP	1	100	6	6	0.00294113	0.000361521	destabilized	16.6667
M	R-HSA-1250196	SHC1 events in ERBB2 signaling	BTC,EGF,EGFR,ERBB2,ERBB3,ERBB4,EREG,GRB2,HBEGF,HRAS,KRAS,NRAS,NRG1,NRG2,NRG3,NRG4,PRKCA,PRKCD,PRKCE,PTPN12,SHC1,SOS1	EGFR,ERBB2,GRB2,HRAS,KRAS,NRAS,PRKCA,PRKCD,PTPN12,SHC1,SOS1	EGFR,HRAS,NRAS	3	50	22	11	2.27725e-07	1.67271e-05	destabilized	13.6364
M	R-HSA-1250347	SHC1 events in ERBB4 signaling	BTC,ERBB4,EREG,GRB2,HBEGF,HRAS,KRAS,NRAS,NRG1,NRG2,NRG3,NRG4,SHC1,SOS1	GRB2,HRAS,KRAS,NRAS,SHC1,SOS1	HRAS,NRAS	2	42.8571	14	6	1.08563e-05	0.000460812	destabilized	14.2857
M	R-HSA-1253288	Downregulation of ERBB4 signaling	ERBB4,ITCH,NEDD4,RPS27A,UBA52,UBB,UBC,WWP1	ITCH,NEDD4,RPS27A	RPS27A	1	37.5	8	3	9.43718e-05	3.51241e-12	destabilized	12.5
earlyS	R-HSA-1266738	Developmental Biology	ABL1,ABL2,ABLIM1,ABLIM2,ABLIM3,ACTB,ACTG1,ACTN2,ACTR2,ACTR3,ACVR1B,ACVR1C,ACVR2A,ACVR2B,ADAM10,ADAM11,ADAM22,ADAM23,ADIPOQ,ADIRF,AGAP2,AGRN,AJUBA,AKAP9,AKT1,AKT2,AKT3,ALCAM,ANGPT1,ANGPTL4,ANK1,ANK2,ANK3,AP2A1,AP2A2,AP2B1,AP2M1,AP2S1,APBB1IP,APH1A,APH1B,ARAF,ARHGAP35,ARHGAP39,ARHGEF11,ARHGEF12,ARHGEF28,ARHGEF7,ARPC1A,ARPC1B,ARPC2,ARPC3,ARPC4,ARPC5,ARRB1,ARRB2,ARTN,ASH2L,BNIP2,BOC,BRAF,BRAP,BTC,CAC…	ABL1,ACTB,ACTG1,ACTR2,ACTR3,ADAM10,AGRN,AJUBA,AKAP9,AKT1,AKT2,AP2A1,AP2A2,AP2B1,AP2M1,AP2S1,APH1A,ARAF,ARHGAP35,ARHGEF12,ARHGEF7,ARPC1A,ARPC1B,ARPC2,ARPC3,ARPC4,ARPC5,ARRB1,ASH2L,BRAF,BRAP,CALM1,CAMK2D,CAMK2G,CAP1,CAP2,CAPN1,CAPNS1,CARM1,CDC42,CDK4,CDK5,CFL1,CLASP1,CLASP2,CLTA,CLTC,CLTCL1,COL4A2,CREB1,CREBBP,CSF2RA,CSK,CSNK2A1,CSNK2A2,CSNK2B,CTCF,CTNNA1,CTNNB1,CUL3,DLG1,DLG3,DNM2,DOCK1,DPYSL2,DRA…	LAMA1	1	27.264	1038	296	9.73915e-09	0.166991	destabilized	0.0963391
lateS	R-HSA-1266738	Developmental Biology	ABL1,ABL2,ABLIM1,ABLIM2,ABLIM3,ACTB,ACTG1,ACTN2,ACTR2,ACTR3,ACVR1B,ACVR1C,ACVR2A,ACVR2B,ADAM10,ADAM11,ADAM22,ADAM23,ADIPOQ,ADIRF,AGAP2,AGRN,AJUBA,AKAP9,AKT1,AKT2,AKT3,ALCAM,ANGPT1,ANGPTL4,ANK1,ANK2,ANK3,AP2A1,AP2A2,AP2B1,AP2M1,AP2S1,APBB1IP,APH1A,APH1B,ARAF,ARHGAP35,ARHGAP39,ARHGEF11,ARHGEF12,ARHGEF28,ARHGEF7,ARPC1A,ARPC1B,ARPC2,ARPC3,ARPC4,ARPC5,ARRB1,ARRB2,ARTN,ASH2L,BNIP2,BOC,BRAF,BRAP,BTC,CAC…	ABL1,ACTB,ACTG1,ACTR2,ACTR3,ADAM10,AGRN,AJUBA,AKAP9,AKT1,AKT2,AP2A1,AP2A2,AP2B1,AP2M1,AP2S1,APH1A,ARAF,ARHGAP35,ARHGEF12,ARHGEF7,ARPC1A,ARPC1B,ARPC2,ARPC3,ARPC4,ARPC5,ARRB1,ASH2L,BRAF,BRAP,CALM1,CAMK2D,CAMK2G,CAP1,CAP2,CAPN1,CAPNS1,CARM1,CDC42,CDK4,CDK5,CFL1,CLASP1,CLASP2,CLTA,CLTC,CLTCL1,COL4A2,CREB1,CREBBP,CSF2RA,CSK,CSNK2A1,CSNK2A2,CSNK2B,CTCF,CTNNA1,CTNNB1,CUL3,DLG1,DLG3,DNM2,DOCK1,DPYSL2,DRA…	LAMA1,SHTN1	2	27.264	1038	296	7.74663e-06	0.0868193	destabilized	0.192678
M	R-HSA-1266738	Developmental Biology	ABL1,ABL2,ABLIM1,ABLIM2,ABLIM3,ACTB,ACTG1,ACTN2,ACTR2,ACTR3,ACVR1B,ACVR1C,ACVR2A,ACVR2B,ADAM10,ADAM11,ADAM22,ADAM23,ADIPOQ,ADIRF,AGAP2,AGRN,AJUBA,AKAP9,AKT1,AKT2,AKT3,ALCAM,ANGPT1,ANGPTL4,ANK1,ANK2,ANK3,AP2A1,AP2A2,AP2B1,AP2M1,AP2S1,APBB1IP,APH1A,APH1B,ARAF,ARHGAP35,ARHGAP39,ARHGEF11,ARHGEF12,ARHGEF28,ARHGEF7,ARPC1A,ARPC1B,ARPC2,ARPC3,ARPC4,ARPC5,ARRB1,ARRB2,ARTN,ASH2L,BNIP2,BOC,BRAF,BRAP,BTC,CAC…	ABL1,ACTB,ACTG1,ACTR2,ACTR3,ADAM10,AGRN,AJUBA,AKAP9,AKT1,AKT2,AP2A1,AP2A2,AP2B1,AP2M1,AP2S1,APH1A,ARAF,ARHGAP35,ARHGEF12,ARHGEF7,ARPC1A,ARPC1B,ARPC2,ARPC3,ARPC4,ARPC5,ARRB1,ASH2L,BRAF,BRAP,CALM1,CAMK2D,CAMK2G,CAP1,CAP2,CAPN1,CAPNS1,CARM1,CDC42,CDK4,CDK5,CFL1,CLASP1,CLASP2,CLTA,CLTC,CLTCL1,COL4A2,CREB1,CREBBP,CSF2RA,CSK,CSNK2A1,CSNK2A2,CSNK2B,CTCF,CTNNA1,CTNNB1,CUL3,DLG1,DLG3,DNM2,DOCK1,DPYSL2,DRA…	PSMD9,ACTG1,HRAS,RPS27A,EGFR,ITGA5,PSMD3,SDCBP,AGRN,EZH2,LAMB1,YY1,TLN1,NCOR2,NCOR1,PEBP1,NRAS,KIF4A,AP2B1,PSMA3,PSMA6,SUZ12,ITGA2,LAMA1,WDR5,DPYSL2,POLR2E,PPP2R5D,POLR2A,ENAH,POLR2B,CFL1,LAMC1,RHOG,POLR2H,ZNF638,ACTB,ROBO1,PHB,PSMB6,ARHGAP35,PSMB7,RBX1,PSMB5,PSMB4	45	27.264	1038	296	7.06596e-71	9.96691e-97	destabilized	4.33526
asynch	R-HSA-1266738	Developmental Biology	ABL1,ABL2,ABLIM1,ABLIM2,ABLIM3,ACTB,ACTG1,ACTN2,ACTR2,ACTR3,ACVR1B,ACVR1C,ACVR2A,ACVR2B,ADAM10,ADAM11,ADAM22,ADAM23,ADIPOQ,ADIRF,AGAP2,AGRN,AJUBA,AKAP9,AKT1,AKT2,AKT3,ALCAM,ANGPT1,ANGPTL4,ANK1,ANK2,ANK3,AP2A1,AP2A2,AP2B1,AP2M1,AP2S1,APBB1IP,APH1A,APH1B,ARAF,ARHGAP35,ARHGAP39,ARHGEF11,ARHGEF12,ARHGEF28,ARHGEF7,ARPC1A,ARPC1B,ARPC2,ARPC3,ARPC4,ARPC5,ARRB1,ARRB2,ARTN,ASH2L,BNIP2,BOC,BRAF,BRAP,BTC,CAC…	ABL1,ACTB,ACTG1,ACTR2,ACTR3,ADAM10,AGRN,AJUBA,AKAP9,AKT1,AKT2,AP2A1,AP2A2,AP2B1,AP2M1,AP2S1,APH1A,ARAF,ARHGAP35,ARHGEF12,ARHGEF7,ARPC1A,ARPC1B,ARPC2,ARPC3,ARPC4,ARPC5,ARRB1,ASH2L,BRAF,BRAP,CALM1,CAMK2D,CAMK2G,CAP1,CAP2,CAPN1,CAPNS1,CARM1,CDC42,CDK4,CDK5,CFL1,CLASP1,CLASP2,CLTA,CLTC,CLTCL1,COL4A2,CREB1,CREBBP,CSF2RA,CSK,CSNK2A1,CSNK2A2,CSNK2B,CTCF,CTNNA1,CTNNB1,CUL3,DLG1,DLG3,DNM2,DOCK1,DPYSL2,DRA…	PSMD14,PSMD2,CFL1,PSMC3,PSMC4,PSMC5,SPTBN1	7	27.264	1038	296	4.9477e-05	1.83477e-22	destabilized	0.674374
M	R-HSA-1268020	Mitochondrial protein import	ACO2,ATP5A1,ATP5B,ATP5G1,BCS1L,CHCHD10,CHCHD2,CHCHD3,CHCHD4,CHCHD5,CHCHD7,CMC2,CMC4,COA4,COA6,COQ2,COX17,COX19,CS,CYC1,DNAJC19,FXN,GFER,GRPEL1,GRPEL2,HSCB,HSPA9,HSPD1,IDH3G,LDHD,MTX1,MTX2,PAM16,PMPCA,PMPCB,SAMM50,SLC25A12,SLC25A13,SLC25A4,SLC25A6,TAZ,TIMM10,TIMM10B,TIMM13,TIMM17A,TIMM17B,TIMM21,TIMM22,TIMM23,TIMM44,TIMM50,TIMM8A,TIMM8B,TIMM9,TOMM20,TOMM22,TOMM40,TOMM5,TOMM6,TOMM7,TOMM70,VDAC1	ACO2,ATP5A1,ATP5B,BCS1L,CHCHD3,CS,CYC1,GRPEL1,GRPEL2,HSPA9,HSPD1,IDH3G,MTX1,MTX2,PMPCA,PMPCB,SAMM50,SLC25A12,SLC25A13,SLC25A4,SLC25A6,TIMM17A,TIMM17B,TIMM21,TIMM23,TIMM44,TIMM50,TOMM20,TOMM22,TOMM40,VDAC1	CHCHD3,TOMM40,CYC1,SLC25A6,SAMM50,TOMM20,VDAC1	7	50	62	34	4.46493e-05	1.31841e-08	destabilized	11.2903
earlyS	R-HSA-1280215	Cytokine Signaling in Immune system	AAAS,ACTN2,ADAM17,ADAR,AKAP9,AKT1,ALOX15,ALOX5,ANGPT1,ANXA1,APBB1IP,ARAF,ARIH1,ARRB1,ARRB2,ARTN,B2M,BATF,BCL2,BCL2L1,BCL6,BIRC2,BIRC3,BIRC5,BLNK,BRAF,BRAP,BRWD1,BST2,BTC,BTRC,CALM1,CAMK2A,CAMK2B,CAMK2D,CAMK2G,CASP1,CASP3,CBL,CCL11,CCL19,CCL2,CCL20,CCL22,CCL3,CCL3L1,CCL4,CCL5,CCND1,CCR1,CCR2,CCR5,CD27,CD36,CD4,CD40,CD40LG,CD44,CD70,CD80,CD86,CDKN1A,CEBPD,CHUK,CIITA,CISH,CLCF1,CNKSR1,CNKSR2,CNTF,CN…	AAAS,ADAM17,ADAR,AKAP9,AKT1,ANXA1,ARAF,ARIH1,ARRB1,B2M,BIRC2,BRAF,BRAP,BST2,CALM1,CAMK2D,CAMK2G,CASP1,CASP3,CBL,CD44,CD70,CHUK,CRK,CRKL,CSF2RA,CSK,CUL1,CUL3,DDX58,EGFR,EIF2AK2,EIF4A1,EIF4A2,EIF4A3,EIF4E,EIF4E2,EIF4G1,EIF4G2,EIF4G3,ERBB2,FGF2,FLNB,FSCN1,FYN,GRB2,HERC5,HMOX1,HRAS,HSP90AA1,HSP90B1,HSPA8,ICAM1,IFI30,IFI35,IFIT1,IFIT3,IKBKB,IKBKG,IL18,IL1RAP,IL6ST,INPPL1,IQGAP1,IRAK4,IRF3,IRS2,ISG15,I…	FLNB,TPR	2	32.5613	734	252	1.15364e-07	0.150651	destabilized	0.27248
lateS	R-HSA-1280215	Cytokine Signaling in Immune system	AAAS,ACTN2,ADAM17,ADAR,AKAP9,AKT1,ALOX15,ALOX5,ANGPT1,ANXA1,APBB1IP,ARAF,ARIH1,ARRB1,ARRB2,ARTN,B2M,BATF,BCL2,BCL2L1,BCL6,BIRC2,BIRC3,BIRC5,BLNK,BRAF,BRAP,BRWD1,BST2,BTC,BTRC,CALM1,CAMK2A,CAMK2B,CAMK2D,CAMK2G,CASP1,CASP3,CBL,CCL11,CCL19,CCL2,CCL20,CCL22,CCL3,CCL3L1,CCL4,CCL5,CCND1,CCR1,CCR2,CCR5,CD27,CD36,CD4,CD40,CD40LG,CD44,CD70,CD80,CD86,CDKN1A,CEBPD,CHUK,CIITA,CISH,CLCF1,CNKSR1,CNKSR2,CNTF,CN…	AAAS,ADAM17,ADAR,AKAP9,AKT1,ANXA1,ARAF,ARIH1,ARRB1,B2M,BIRC2,BRAF,BRAP,BST2,CALM1,CAMK2D,CAMK2G,CASP1,CASP3,CBL,CD44,CD70,CHUK,CRK,CRKL,CSF2RA,CSK,CUL1,CUL3,DDX58,EGFR,EIF2AK2,EIF4A1,EIF4A2,EIF4A3,EIF4E,EIF4E2,EIF4G1,EIF4G2,EIF4G3,ERBB2,FGF2,FLNB,FSCN1,FYN,GRB2,HERC5,HMOX1,HRAS,HSP90AA1,HSP90B1,HSPA8,ICAM1,IFI30,IFI35,IFIT1,IFIT3,IKBKB,IKBKG,IL18,IL1RAP,IL6ST,INPPL1,IQGAP1,IRAK4,IRF3,IRS2,ISG15,I…	TPR	1	32.5613	734	252	4.95646e-05	0.460002	destabilized	0.13624
M	R-HSA-1280215	Cytokine Signaling in Immune system	AAAS,ACTN2,ADAM17,ADAR,AKAP9,AKT1,ALOX15,ALOX5,ANGPT1,ANXA1,APBB1IP,ARAF,ARIH1,ARRB1,ARRB2,ARTN,B2M,BATF,BCL2,BCL2L1,BCL6,BIRC2,BIRC3,BIRC5,BLNK,BRAF,BRAP,BRWD1,BST2,BTC,BTRC,CALM1,CAMK2A,CAMK2B,CAMK2D,CAMK2G,CASP1,CASP3,CBL,CCL11,CCL19,CCL2,CCL20,CCL22,CCL3,CCL3L1,CCL4,CCL5,CCND1,CCR1,CCR2,CCR5,CD27,CD36,CD4,CD40,CD40LG,CD44,CD70,CD80,CD86,CDKN1A,CEBPD,CHUK,CIITA,CISH,CLCF1,CNKSR1,CNKSR2,CNTF,CN…	AAAS,ADAM17,ADAR,AKAP9,AKT1,ANXA1,ARAF,ARIH1,ARRB1,B2M,BIRC2,BRAF,BRAP,BST2,CALM1,CAMK2D,CAMK2G,CASP1,CASP3,CBL,CD44,CD70,CHUK,CRK,CRKL,CSF2RA,CSK,CUL1,CUL3,DDX58,EGFR,EIF2AK2,EIF4A1,EIF4A2,EIF4A3,EIF4E,EIF4E2,EIF4G1,EIF4G2,EIF4G3,ERBB2,FGF2,FLNB,FSCN1,FYN,GRB2,HERC5,HMOX1,HRAS,HSP90AA1,HSP90B1,HSPA8,ICAM1,IFI30,IFI35,IFIT1,IFIT3,IKBKB,IKBKG,IL18,IL1RAP,IL6ST,INPPL1,IQGAP1,IRAK4,IRF3,IRS2,ISG15,I…	AAAS,PSMD9,SUMO1,HRAS,RPS27A,EGFR,NUP85,HSP90B1,NUP43,SMARCA4,PEBP1,INPPL1,ADAR,NRAS,NDC1,TLN1,NUP188,PSMA3,PSMA6,NFKB2,NUP210,KPNA1,RANBP2,LAMA5,TRIM25,TRIM26,KPNB1,UBE2E1,PPP2R5D,PSMD3,PSMB6,EIF4E,PTPN1,BST2,IL18,SAMHD1,STAT1,NUP54,EIF4G3,PHB,EIF4G1,EIF2AK2,NUP37,VIM,NUP93,EIF4A3,NUP155,EIF4G2,PSMB7,RBX1,PSMB5,PSMB4,NUP205	53	32.5613	734	252	1.54391e-69	6.16059e-122	destabilized	7.22071
asynch	R-HSA-1280215	Cytokine Signaling in Immune system	AAAS,ACTN2,ADAM17,ADAR,AKAP9,AKT1,ALOX15,ALOX5,ANGPT1,ANXA1,APBB1IP,ARAF,ARIH1,ARRB1,ARRB2,ARTN,B2M,BATF,BCL2,BCL2L1,BCL6,BIRC2,BIRC3,BIRC5,BLNK,BRAF,BRAP,BRWD1,BST2,BTC,BTRC,CALM1,CAMK2A,CAMK2B,CAMK2D,CAMK2G,CASP1,CASP3,CBL,CCL11,CCL19,CCL2,CCL20,CCL22,CCL3,CCL3L1,CCL4,CCL5,CCND1,CCR1,CCR2,CCR5,CD27,CD36,CD4,CD40,CD40LG,CD44,CD70,CD80,CD86,CDKN1A,CEBPD,CHUK,CIITA,CISH,CLCF1,CNKSR1,CNKSR2,CNTF,CN…	AAAS,ADAM17,ADAR,AKAP9,AKT1,ANXA1,ARAF,ARIH1,ARRB1,B2M,BIRC2,BRAF,BRAP,BST2,CALM1,CAMK2D,CAMK2G,CASP1,CASP3,CBL,CD44,CD70,CHUK,CRK,CRKL,CSF2RA,CSK,CUL1,CUL3,DDX58,EGFR,EIF2AK2,EIF4A1,EIF4A2,EIF4A3,EIF4E,EIF4E2,EIF4G1,EIF4G2,EIF4G3,ERBB2,FGF2,FLNB,FSCN1,FYN,GRB2,HERC5,HMOX1,HRAS,HSP90AA1,HSP90B1,HSPA8,ICAM1,IFI30,IFI35,IFIT1,IFIT3,IKBKB,IKBKG,IL18,IL1RAP,IL6ST,INPPL1,IQGAP1,IRAK4,IRF3,IRS2,ISG15,I…	PSMD14,PSMD2,PSMC3,PSMC4,PSMC5,SPTBN1	6	32.5613	734	252	2.26543e-05	1.56098e-15	destabilized	0.817439
S_G2	R-HSA-1280218	Adaptive Immune System	ACTR1A,ACTR1B,AGO1,AGO2,AGO3,AGO4,AHCYL1,AKT1,AKT1S1,AKT2,AKT3,ANAPC1,ANAPC10,ANAPC11,ANAPC13,ANAPC2,ANAPC4,ANAPC5,ANAPC7,AP1B1,AP1G1,AP1M1,AP1M2,AP1S1,AP1S2,AP1S3,AP2A1,AP2A2,AP2B1,AP2M1,AP2S1,AREL1,ARF1,ARIH2,ASB1,ASB10,ASB11,ASB12,ASB13,ASB14,ASB15,ASB16,ASB17,ASB18,ASB2,ASB3,ASB4,ASB5,ASB6,ASB7,ASB8,ASB9,ATG7,B2M,BAD,BCL10,BLK,BLMH,BLNK,BTBD1,BTBD6,BTC,BTK,BTLA,BTN1A1,BTN2A1,BTN2A2,BTN3A1,BTN…	ACTR1A,ACTR1B,AGO2,AHCYL1,AKT1,AKT1S1,AKT2,ANAPC1,ANAPC2,ANAPC4,ANAPC5,ANAPC7,AP1B1,AP1G1,AP1M1,AP1S1,AP2A1,AP2A2,AP2B1,AP2M1,AP2S1,ARIH2,ASB6,ASB9,ATG7,B2M,BCL10,BLMH,BTN2A1,C3,CALM1,CALR,CANX,CBL,CBLB,CD81,CDC16,CDC20,CDC23,CDC27,CDC34,CDC42,CHUK,CLTA,CLTC,CREB1,CSK,CTSA,CTSB,CTSC,CTSD,CTSL,CUL1,CUL2,CUL3,CUL5,CUL7,CXADR,CYBA,DCTN1,DCTN2,DCTN3,DCTN4,DCTN5,DCTN6,DNM2,DTX3L,DYNC1H1,DYNC1I2,DYNC1L…	FBXO22	1	34.3434	891	322	0.054658	0.81319	destabilized	0.112233
asynch	R-HSA-1280218	Adaptive Immune System	ACTR1A,ACTR1B,AGO1,AGO2,AGO3,AGO4,AHCYL1,AKT1,AKT1S1,AKT2,AKT3,ANAPC1,ANAPC10,ANAPC11,ANAPC13,ANAPC2,ANAPC4,ANAPC5,ANAPC7,AP1B1,AP1G1,AP1M1,AP1M2,AP1S1,AP1S2,AP1S3,AP2A1,AP2A2,AP2B1,AP2M1,AP2S1,AREL1,ARF1,ARIH2,ASB1,ASB10,ASB11,ASB12,ASB13,ASB14,ASB15,ASB16,ASB17,ASB18,ASB2,ASB3,ASB4,ASB5,ASB6,ASB7,ASB8,ASB9,ATG7,B2M,BAD,BCL10,BLK,BLMH,BLNK,BTBD1,BTBD6,BTC,BTK,BTLA,BTN1A1,BTN2A1,BTN2A2,BTN3A1,BTN…	ACTR1A,ACTR1B,AGO2,AHCYL1,AKT1,AKT1S1,AKT2,ANAPC1,ANAPC2,ANAPC4,ANAPC5,ANAPC7,AP1B1,AP1G1,AP1M1,AP1S1,AP2A1,AP2A2,AP2B1,AP2M1,AP2S1,ARIH2,ASB6,ASB9,ATG7,B2M,BCL10,BLMH,BTN2A1,C3,CALM1,CALR,CANX,CBL,CBLB,CD81,CDC16,CDC20,CDC23,CDC27,CDC34,CDC42,CHUK,CLTA,CLTC,CREB1,CSK,CTSA,CTSB,CTSC,CTSD,CTSL,CUL1,CUL2,CUL3,CUL5,CUL7,CXADR,CYBA,DCTN1,DCTN2,DCTN3,DCTN4,DCTN5,DCTN6,DNM2,DTX3L,DYNC1H1,DYNC1I2,DYNC1L…	PSMD14,PSMD2,FBXO22,LMO7,PSMC3,PSMC4,PSMC5	7	34.3434	891	322	6.76449e-06	5.41864e-13	destabilized	0.785634
M	R-HSA-1295596	Spry regulation of FGF signaling	BRAF,CBL,GRB2,MAPK1,MAPK3,MKNK1,PPP2CA,PPP2CB,PPP2R1A,PTPN11,RPS27A,SPRY2,SRC,UBA52,UBB,UBC	BRAF,CBL,GRB2,MAPK1,MAPK3,PPP2CA,PPP2R1A,PTPN11,RPS27A	RPS27A	1	56.25	16	10	0.00179101	2.2428e-06	destabilized	6.25
M	R-HSA-1358803	Downregulation of ERBB2	AKT1,AKT2,AKT3,ERBB2,ERBB3,NRG1,NRG2,RNF41,RPS27A,UBA52,UBB,UBC,USP8	AKT1,AKT2,ERBB2,RPS27A,USP8	RPS27A	1	38.4615	13	5	0.00076037	1.74329e-10	destabilized	7.69231
M	R-HSA-1369007	Mitochondrial ABC transporters	ABCB10,ABCB6,ABCB7,ABCB8	ABCB10,ABCB6,ABCB7,ABCB8	ABCB6	1	100	4	4	9.81242e-05	0.00328212	destabilized	25
M	R-HSA-351906	Apoptotic cleavage of cell adhesion proteins	CASP3,CDH1,CTNNB1,DSG1,DSG2,DSG3,DSP,OCLN,PKP1,TJP1,TJP2	CASP3,CTNNB1,DSG2,DSP,TJP1,TJP2	TJP2	1	54.5455	11	6	0.00310715	0.0500896	stabilized	9.09091
M	R-HSA-140837	Intrinsic Pathway of Fibrin Clot Formation	A2M,C1QBP,F10,F11,F12,F2,F8,F9,GP1BA,GP1BB,GP5,GP9,KLKB1,KNG1,PRCP,PROC,SERPINA5,SERPINC1,SERPIND1,SERPINE2,SERPING1,VWF	A2M,C1QBP,PRCP	C1QBP	1	13.6364	22	3	0.00493229	0.00199603	destabilized	4.54545
M	R-HSA-140877	Formation of Fibrin Clot (Clotting Cascade)	A2M,C1QBP,CD177,F10,F11,F12,F13A1,F13B,F2,F2R,F3,F5,F7,F8,F9,FGA,FGB,FGG,GP1BA,GP1BB,GP5,GP9,KLKB1,KNG1,PF4,PF4V1,PRCP,PROC,PROCR,PROS1,PRTN3,SERPINA5,SERPINC1,SERPIND1,SERPINE2,SERPING1,TFPI,THBD,VWF	A2M,C1QBP,PRCP,PROCR	C1QBP	1	10.2564	39	4	0.00136649	0.000670018	destabilized	2.5641
G1	R-HSA-1428517	The citric acid (TCA) cycle and respiratory electron transport	ACAD9,ACO2,ADHFE1,ATP5A1,ATP5B,ATP5C1,ATP5D,ATP5E,ATP5F1,ATP5G1,ATP5G2,ATP5G3,ATP5H,ATP5I,ATP5J,ATP5J2,ATP5L,ATP5O,ATP5S,BSG,COQ10A,COQ10B,COX11,COX14,COX16,COX18,COX19,COX20,COX4I1,COX5A,COX5B,COX6A1,COX6B1,COX6C,COX7A2L,COX7B,COX7C,COX8A,CS,CYC1,CYCS,D2HGDH,DLAT,DLD,DLST,ECSIT,ETFA,ETFB,ETFDH,FH,GLO1,HAGH,IDH2,IDH3A,IDH3B,IDH3G,L2HGDH,LDHA,LDHAL6A,LDHAL6B,LDHB,LDHC,LRPPRC,MDH2,MPC1,MPC2,MT-ATP6…	ACAD9,ACO2,ATP5A1,ATP5B,ATP5C1,ATP5D,ATP5F1,ATP5H,ATP5J2,ATP5L,ATP5O,BSG,COX18,COX20,COX4I1,COX5A,COX5B,COX7A2L,CS,CYC1,CYCS,DLAT,DLD,DLST,ECSIT,ETFA,ETFB,ETFDH,FH,GLO1,HAGH,IDH2,IDH3A,IDH3B,IDH3G,L2HGDH,LDHA,LDHAL6A,LDHB,LRPPRC,MDH2,NDUFA10,NDUFA12,NDUFA4,NDUFA5,NDUFA9,NDUFAF1,NDUFAF3,NDUFAF4,NDUFAF5,NDUFAF7,NDUFB10,NDUFB11,NDUFB3,NDUFB5,NDUFS1,NDUFS2,NDUFS3,NDUFS4,NDUFS5,NDUFS6,NDUFS7,NDUFS8,ND…	ETFA,HAGH,SLC16A3,DLST,ACAD9	5	54.1667	168	96	0.00393457	2.13998e-05	destabilized	2.97619
M	R-HSA-1428517	The citric acid (TCA) cycle and respiratory electron transport	ACAD9,ACO2,ADHFE1,ATP5A1,ATP5B,ATP5C1,ATP5D,ATP5E,ATP5F1,ATP5G1,ATP5G2,ATP5G3,ATP5H,ATP5I,ATP5J,ATP5J2,ATP5L,ATP5O,ATP5S,BSG,COQ10A,COQ10B,COX11,COX14,COX16,COX18,COX19,COX20,COX4I1,COX5A,COX5B,COX6A1,COX6B1,COX6C,COX7A2L,COX7B,COX7C,COX8A,CS,CYC1,CYCS,D2HGDH,DLAT,DLD,DLST,ECSIT,ETFA,ETFB,ETFDH,FH,GLO1,HAGH,IDH2,IDH3A,IDH3B,IDH3G,L2HGDH,LDHA,LDHAL6A,LDHAL6B,LDHB,LDHC,LRPPRC,MDH2,MPC1,MPC2,MT-ATP6…	ACAD9,ACO2,ATP5A1,ATP5B,ATP5C1,ATP5D,ATP5F1,ATP5H,ATP5J2,ATP5L,ATP5O,BSG,COX18,COX20,COX4I1,COX5A,COX5B,COX7A2L,CS,CYC1,CYCS,DLAT,DLD,DLST,ECSIT,ETFA,ETFB,ETFDH,FH,GLO1,HAGH,IDH2,IDH3A,IDH3B,IDH3G,L2HGDH,LDHA,LDHAL6A,LDHB,LRPPRC,MDH2,NDUFA10,NDUFA12,NDUFA4,NDUFA5,NDUFA9,NDUFAF1,NDUFAF3,NDUFAF4,NDUFAF5,NDUFAF7,NDUFB10,NDUFB11,NDUFB3,NDUFB5,NDUFS1,NDUFS2,NDUFS3,NDUFS4,NDUFS5,NDUFS6,NDUFS7,NDUFS8,ND…	PDHA1,LRPPRC,DLD,HAGH,ACAD9,SLC16A3,CYC1,SLC16A1,COX4I1,DLAT,NDUFAF1,DLST,NDUFS4,PDHB,BSG,UQCRC2,LDHA,LDHB,UQCRC1	19	54.1667	168	96	5.05972e-07	2.06725e-10	destabilized	11.3095
asynch	R-HSA-1428517	The citric acid (TCA) cycle and respiratory electron transport	ACAD9,ACO2,ADHFE1,ATP5A1,ATP5B,ATP5C1,ATP5D,ATP5E,ATP5F1,ATP5G1,ATP5G2,ATP5G3,ATP5H,ATP5I,ATP5J,ATP5J2,ATP5L,ATP5O,ATP5S,BSG,COQ10A,COQ10B,COX11,COX14,COX16,COX18,COX19,COX20,COX4I1,COX5A,COX5B,COX6A1,COX6B1,COX6C,COX7A2L,COX7B,COX7C,COX8A,CS,CYC1,CYCS,D2HGDH,DLAT,DLD,DLST,ECSIT,ETFA,ETFB,ETFDH,FH,GLO1,HAGH,IDH2,IDH3A,IDH3B,IDH3G,L2HGDH,LDHA,LDHAL6A,LDHAL6B,LDHB,LDHC,LRPPRC,MDH2,MPC1,MPC2,MT-ATP6…	ACAD9,ACO2,ATP5A1,ATP5B,ATP5C1,ATP5D,ATP5F1,ATP5H,ATP5J2,ATP5L,ATP5O,BSG,COX18,COX20,COX4I1,COX5A,COX5B,COX7A2L,CS,CYC1,CYCS,DLAT,DLD,DLST,ECSIT,ETFA,ETFB,ETFDH,FH,GLO1,HAGH,IDH2,IDH3A,IDH3B,IDH3G,L2HGDH,LDHA,LDHAL6A,LDHB,LRPPRC,MDH2,NDUFA10,NDUFA12,NDUFA4,NDUFA5,NDUFA9,NDUFAF1,NDUFAF3,NDUFAF4,NDUFAF5,NDUFAF7,NDUFB10,NDUFB11,NDUFB3,NDUFB5,NDUFS1,NDUFS2,NDUFS3,NDUFS4,NDUFS5,NDUFS6,NDUFS7,NDUFS8,ND…	UQCRC2	1	54.1667	168	96	0.124275	0.00399088	destabilized	0.595238
G1	R-HSA-1430728	Metabolism	A2M,AAAS,AACS,AADAC,AADAT,AANAT,AASDHPPT,AASS,ABCA1,ABCB1,ABCB11,ABCB4,ABCB7,ABCC1,ABCC3,ABCC5,ABCC8,ABCD1,ABCD4,ABCG1,ABCG2,ABCG5,ABCG8,ABHD10,ABHD14B,ABHD3,ABHD4,ABHD5,ACAA1,ACAA2,ACACA,ACACB,ACAD10,ACAD11,ACAD8,ACAD9,ACADL,ACADM,ACADS,ACADSB,ACADVL,ACAN,ACAT1,ACAT2,ACBD4,ACBD5,ACBD6,ACBD7,ACER1,ACER2,ACER3,ACHE,ACLY,ACMSD,ACO2,ACOT1,ACOT11,ACOT12,ACOT13,ACOT2,ACOT4,ACOT6,ACOT7,ACOT7L,ACOT8,ACO…	A2M,AAAS,AACS,AASDHPPT,ABCB7,ABCC1,ABCC5,ABCD1,ABCG2,ABHD10,ABHD14B,ACAA1,ACAA2,ACACA,ACAD11,ACAD8,ACAD9,ACADM,ACADS,ACADSB,ACADVL,ACAT1,ACAT2,ACBD5,ACLY,ACO2,ACOT13,ACOT7,ACOT8,ACOT9,ACOX1,ACSF2,ACSF3,ACSL1,ACSL3,ACSL4,ACSL5,ACSS2,ADA,ADCY9,ADH5,ADI1,ADK,ADO,ADPGK,ADSL,ADSS,ADSSL1,AGK,AGL,AGPAT1,AGPAT2,AGPAT3,AGPAT5,AGPS,AGRN,AHCY,AHCYL1,AIMP1,AIMP2,AIP,AK1,AK2,AK6,AKR1A1,AKR1B1,AKR7A2,AKT1,ALAD…	CPT1A,AAAS,TALDO1,SERINC1,CLTA,IMPDH2,RRM1,GPD2,TST,PON2,GYG1,DERA,COASY,AHCYL1,ACAA2,HAGH,SPR,POR,IMPDH1,NDC1,POLD1,TKT,ADH5,CYP51A1,PSMC1,NUP210,PKM,ETFA,NMRAL1,SMS,LPCAT1,COMT,TK2,BLVRB,LRP8,CNDP2,UPP1,AHCY,GALK1,MTHFD1,PLD3,PTGES3,DLST,SLC16A3,SLC2A3,PSMA3,PSMD12,NUP153,RANBP2,PPAT,DTYMK,NPC1,NUP155,ACAD9,ASL,CDS2,NUP205	57	42.8371	2136	987	0.000110648	5.24208e-09	destabilized	2.66854
M	R-HSA-1430728	Metabolism	A2M,AAAS,AACS,AADAC,AADAT,AANAT,AASDHPPT,AASS,ABCA1,ABCB1,ABCB11,ABCB4,ABCB7,ABCC1,ABCC3,ABCC5,ABCC8,ABCD1,ABCD4,ABCG1,ABCG2,ABCG5,ABCG8,ABHD10,ABHD14B,ABHD3,ABHD4,ABHD5,ACAA1,ACAA2,ACACA,ACACB,ACAD10,ACAD11,ACAD8,ACAD9,ACADL,ACADM,ACADS,ACADSB,ACADVL,ACAN,ACAT1,ACAT2,ACBD4,ACBD5,ACBD6,ACBD7,ACER1,ACER2,ACER3,ACHE,ACLY,ACMSD,ACO2,ACOT1,ACOT11,ACOT12,ACOT13,ACOT2,ACOT4,ACOT6,ACOT7,ACOT7L,ACOT8,ACO…	A2M,AAAS,AACS,AASDHPPT,ABCB7,ABCC1,ABCC5,ABCD1,ABCG2,ABHD10,ABHD14B,ACAA1,ACAA2,ACACA,ACAD11,ACAD8,ACAD9,ACADM,ACADS,ACADSB,ACADVL,ACAT1,ACAT2,ACBD5,ACLY,ACO2,ACOT13,ACOT7,ACOT8,ACOT9,ACOX1,ACSF2,ACSF3,ACSL1,ACSL3,ACSL4,ACSL5,ACSS2,ADA,ADCY9,ADH5,ADI1,ADK,ADO,ADPGK,ADSL,ADSS,ADSSL1,AGK,AGL,AGPAT1,AGPAT2,AGPAT3,AGPAT5,AGPS,AGRN,AHCY,AHCYL1,AIMP1,AIMP2,AIP,AK1,AK2,AK6,AKR1A1,AKR1B1,AKR7A2,AKT1,ALAD…	AAAS,LRPPRC,RAB4A,DARS,IMPDH1,TPI1,IMPDH2,PYCR2,PYCR1,RPL22,SLC25A11,CAV1,NOSIP,AHCYL1,SQRDL,TKT,NDC1,AMPD2,NUP210,PFAS,IARS,RAB5A,MTM1,P4HB,NUP93,SLC25A6,SLC25A5,IMPA1,RPL17,RPL12,RPL18,CDS2,CNDP2,PCYT1A,ADH5,PLD3,PTGES3,ACSL3,SLC2A3,GAA,ACLY,UQCRC2,CPS1,NUP205,UQCRC1,HSD17B10,ACADS,CYB5R3,VLDLR,RPL27A,HSPG2,SERINC1,NUP85,SERINC3,MGST3,TST,AP2B1,SUMF2,NMRAL1,PC,NPC1,PDHB,PKM,DLD,GYS1,DLAT,MCCC2,…	173	42.8371	2136	987	2.44278e-11	1.20406e-25	destabilized	8.09925
asynch	R-HSA-1430728	Metabolism	A2M,AAAS,AACS,AADAC,AADAT,AANAT,AASDHPPT,AASS,ABCA1,ABCB1,ABCB11,ABCB4,ABCB7,ABCC1,ABCC3,ABCC5,ABCC8,ABCD1,ABCD4,ABCG1,ABCG2,ABCG5,ABCG8,ABHD10,ABHD14B,ABHD3,ABHD4,ABHD5,ACAA1,ACAA2,ACACA,ACACB,ACAD10,ACAD11,ACAD8,ACAD9,ACADL,ACADM,ACADS,ACADSB,ACADVL,ACAN,ACAT1,ACAT2,ACBD4,ACBD5,ACBD6,ACBD7,ACER1,ACER2,ACER3,ACHE,ACLY,ACMSD,ACO2,ACOT1,ACOT11,ACOT12,ACOT13,ACOT2,ACOT4,ACOT6,ACOT7,ACOT7L,ACOT8,ACO…	A2M,AAAS,AACS,AASDHPPT,ABCB7,ABCC1,ABCC5,ABCD1,ABCG2,ABHD10,ABHD14B,ACAA1,ACAA2,ACACA,ACAD11,ACAD8,ACAD9,ACADM,ACADS,ACADSB,ACADVL,ACAT1,ACAT2,ACBD5,ACLY,ACO2,ACOT13,ACOT7,ACOT8,ACOT9,ACOX1,ACSF2,ACSF3,ACSL1,ACSL3,ACSL4,ACSL5,ACSS2,ADA,ADCY9,ADH5,ADI1,ADK,ADO,ADPGK,ADSL,ADSS,ADSSL1,AGK,AGL,AGPAT1,AGPAT2,AGPAT3,AGPAT5,AGPS,AGRN,AHCY,AHCYL1,AIMP1,AIMP2,AIP,AK1,AK2,AK6,AKR1A1,AKR1B1,AKR7A2,AKT1,ALAD…	UQCRC2,NOSIP,AHCY,PPA1,ADH5,TALDO1,PTGES3,PSMD14,ABCC1,MTHFD1,PSMD2,POLD1,MCCC2,DTYMK,RRM1,PI4K2A,ASRGL1,PSMC3,PSMC4,PSMC5,UGP2	21	42.8371	2136	987	0.0524482	1.65185e-05	destabilized	0.983146
M	R-HSA-1433557	Signaling by SCF-KIT	ACTN2,AGO1,AGO2,AGO3,AGO4,AKAP9,AKT1,AKT1S1,AKT2,AKT3,ANGPT1,APBB1IP,ARAF,ARRB1,ARRB2,ARTN,BAD,BRAF,BRAP,BTC,CALM1,CAMK2A,CAMK2B,CAMK2D,CAMK2G,CASP9,CBL,CD19,CD28,CD80,CD86,CDKN1A,CDKN1B,CHEK1,CHUK,CMA1,CNKSR1,CNKSR2,CREB1,CSF2,CSF2RA,CSF2RB,CSK,CUL3,DAB2IP,DLG4,DUSP1,DUSP10,DUSP16,DUSP2,DUSP4,DUSP5,DUSP6,DUSP7,DUSP8,DUSP9,EGF,EGFR,ERBB2,ERBB3,ERBB4,EREG,FER,FES,FGA,FGB,FGF1,FGF10,FGF16,FGF17,FGF…	AGO2,AKAP9,AKT1,AKT1S1,AKT2,ARAF,ARRB1,BRAF,BRAP,CALM1,CAMK2D,CAMK2G,CBL,CHEK1,CHUK,CREB1,CSF2RA,CSK,CUL3,EGFR,ERBB2,FER,FGF2,FYN,GRB2,GSK3A,GSK3B,HRAS,IQGAP1,IRS2,JAK1,KRAS,LAMTOR2,LYN,MAP2K1,MAP2K2,MAPK1,MAPK3,MARK3,MET,MLST8,MOV10,MTOR,NF1,NR4A1,NRAS,PDPK1,PEBP1,PHB,PIK3CB,PIK3R2,PIP4K2A,PIP4K2B,PIP4K2C,PIP5K1A,PPP2CA,PPP2R1A,PPP2R1B,PPP2R5A,PPP2R5C,PPP2R5D,PPP2R5E,PPP5C,PRKCA,PSMA1,PSMA2,PSMA…	PEBP1,PSMD9,STAT1,NRAS,HRAS,RPS27A,EGFR,PSMB6,PSMD3,TLN1,PSMA3,PSMA6,PHB,PPP2R5D,RBX1,PSMB5,PSMB4,PSMB7	18	40.0602	332	138	9.62892e-18	4.94027e-16	destabilized	5.42169
asynch	R-HSA-1433557	Signaling by SCF-KIT	ACTN2,AGO1,AGO2,AGO3,AGO4,AKAP9,AKT1,AKT1S1,AKT2,AKT3,ANGPT1,APBB1IP,ARAF,ARRB1,ARRB2,ARTN,BAD,BRAF,BRAP,BTC,CALM1,CAMK2A,CAMK2B,CAMK2D,CAMK2G,CASP9,CBL,CD19,CD28,CD80,CD86,CDKN1A,CDKN1B,CHEK1,CHUK,CMA1,CNKSR1,CNKSR2,CREB1,CSF2,CSF2RA,CSF2RB,CSK,CUL3,DAB2IP,DLG4,DUSP1,DUSP10,DUSP16,DUSP2,DUSP4,DUSP5,DUSP6,DUSP7,DUSP8,DUSP9,EGF,EGFR,ERBB2,ERBB3,ERBB4,EREG,FER,FES,FGA,FGB,FGF1,FGF10,FGF16,FGF17,FGF…	AGO2,AKAP9,AKT1,AKT1S1,AKT2,ARAF,ARRB1,BRAF,BRAP,CALM1,CAMK2D,CAMK2G,CBL,CHEK1,CHUK,CREB1,CSF2RA,CSK,CUL3,EGFR,ERBB2,FER,FGF2,FYN,GRB2,GSK3A,GSK3B,HRAS,IQGAP1,IRS2,JAK1,KRAS,LAMTOR2,LYN,MAP2K1,MAP2K2,MAPK1,MAPK3,MARK3,MET,MLST8,MOV10,MTOR,NF1,NR4A1,NRAS,PDPK1,PEBP1,PHB,PIK3CB,PIK3R2,PIP4K2A,PIP4K2B,PIP4K2C,PIP5K1A,PPP2CA,PPP2R1A,PPP2R1B,PPP2R5A,PPP2R5C,PPP2R5D,PPP2R5E,PPP5C,PRKCA,PSMA1,PSMA2,PSMA…	PSMD14,PSMD2,PSMC3,PSMC4,PSMC5,SPTBN1	6	40.0602	332	138	0.000113797	4.80408e-09	destabilized	1.80723
G1	R-HSA-1445148	Translocation of GLUT4 to the plasma membrane	AKT1,AKT2,ASPSCR1,C2CD5,CALM1,EXOC1,EXOC2,EXOC3,EXOC4,EXOC5,EXOC6,EXOC7,EXOC8,KIF3A,KIF3B,KIFAP3,LNPEP,MYH1,MYH13,MYH15,MYH2,MYH3,MYH4,MYH6,MYH7,MYH7B,MYH8,MYO1C,MYO5A,PRKAA2,PRKAB1,PRKAB2,PRKAG1,PRKAG2,PRKAG3,RAB10,RAB11A,RAB13,RAB14,RAB4A,RAB8A,RAC1,RALA,RALGAPA2,RALGAPB,RHOQ,SFN,SLC2A4,SNAP23,STX4,STXBP3,TBC1D1,TBC1D4,VAMP2,YWHAB,YWHAE,YWHAG,YWHAH,YWHAQ,YWHAZ	AKT1,AKT2,ASPSCR1,C2CD5,CALM1,EXOC1,EXOC2,EXOC3,EXOC4,EXOC5,EXOC6,EXOC7,EXOC8,KIF3A,KIF3B,LNPEP,MYO1C,MYO5A,PRKAG1,RAB10,RAB13,RAB14,RAB4A,RAB8A,RAC1,RALA,RALGAPB,SFN,STX4,STXBP3,TBC1D4,YWHAB,YWHAE,YWHAG,YWHAH,YWHAQ,YWHAZ	RALA	1	61.6667	60	38	0.000757499	7.4918e-08	destabilized	1.66667
M	R-HSA-1445148	Translocation of GLUT4 to the plasma membrane	AKT1,AKT2,ASPSCR1,C2CD5,CALM1,EXOC1,EXOC2,EXOC3,EXOC4,EXOC5,EXOC6,EXOC7,EXOC8,KIF3A,KIF3B,KIFAP3,LNPEP,MYH1,MYH13,MYH15,MYH2,MYH3,MYH4,MYH6,MYH7,MYH7B,MYH8,MYO1C,MYO5A,PRKAA2,PRKAB1,PRKAB2,PRKAG1,PRKAG2,PRKAG3,RAB10,RAB11A,RAB13,RAB14,RAB4A,RAB8A,RAC1,RALA,RALGAPA2,RALGAPB,RHOQ,SFN,SLC2A4,SNAP23,STX4,STXBP3,TBC1D1,TBC1D4,VAMP2,YWHAB,YWHAE,YWHAG,YWHAH,YWHAQ,YWHAZ	AKT1,AKT2,ASPSCR1,C2CD5,CALM1,EXOC1,EXOC2,EXOC3,EXOC4,EXOC5,EXOC6,EXOC7,EXOC8,KIF3A,KIF3B,LNPEP,MYO1C,MYO5A,PRKAG1,RAB10,RAB13,RAB14,RAB4A,RAB8A,RAC1,RALA,RALGAPB,SFN,STX4,STXBP3,TBC1D4,YWHAB,YWHAE,YWHAG,YWHAH,YWHAQ,YWHAZ	MYO1C,RAB14,RALA,RAB4A	4	61.6667	60	38	6.96608e-12	1.90438e-17	destabilized	6.66667
G1	R-HSA-1474151	Tetrahydrobiopterin (BH4) synthesis, recycling, salvage and regulation	AKT1,CALM1,DHFR,GCH1,GCHFR,HSP90AA1,NOS3,PRKG2,PTS,SPR	AKT1,CALM1,DHFR,GCHFR,HSP90AA1,PTS,SPR	SPR	1	70	10	7	0.000557081	2.55134e-13	destabilized	10
earlyS	R-HSA-1474244	Extracellular matrix organization	A2M,ACAN,ACTN1,ADAM10,ADAM15,ADAM17,ADAM8,ADAM9,ADAMTS1,ADAMTS14,ADAMTS16,ADAMTS18,ADAMTS2,ADAMTS3,ADAMTS4,ADAMTS5,ADAMTS8,ADAMTS9,AGRN,ASPN,BCAN,BGN,BMP1,BMP10,BMP2,BMP4,BMP7,BSG,CAPN1,CAPN10,CAPN11,CAPN12,CAPN13,CAPN14,CAPN15,CAPN2,CAPN3,CAPN5,CAPN6,CAPN7,CAPN8,CAPN9,CAPNS1,CAPNS2,CASK,CASP3,CAST,CD151,CD44,CD47,CDH1,CEACAM1,CEACAM6,CEACAM8,CMA1,COL10A1,COL11A1,COL11A2,COL12A1,COL13A1,COL14A1,C…	A2M,ACTN1,ADAM10,ADAM15,ADAM17,ADAM9,AGRN,BSG,CAPN1,CAPN2,CAPN7,CAPNS1,CASK,CASP3,CAST,CD151,CD44,CD47,COL12A1,COL4A2,COL5A1,COL5A2,COLGALT1,CRTAP,CTSB,CTSD,CTSL,DAG1,DDR1,DDR2,DMD,DST,EFEMP1,F11R,FBLN1,FBN1,FGF2,HSPG2,ICAM1,ITGA1,ITGA2,ITGA3,ITGA5,ITGA6,ITGAV,ITGB1,ITGB5,ITGB8,LAMA1,LAMA3,LAMA5,LAMB1,LAMB2,LAMB3,LAMC1,LOXL2,MFAP1,MMP15,NCSTN,P3H1,P3H2,P4HA1,P4HA2,P4HB,PLEC,PLOD1,PLOD2,PLOD3,PPIB…	LAMA1	1	26.8966	290	85	0.000239451	0.0735813	destabilized	0.344828
lateS	R-HSA-1474244	Extracellular matrix organization	A2M,ACAN,ACTN1,ADAM10,ADAM15,ADAM17,ADAM8,ADAM9,ADAMTS1,ADAMTS14,ADAMTS16,ADAMTS18,ADAMTS2,ADAMTS3,ADAMTS4,ADAMTS5,ADAMTS8,ADAMTS9,AGRN,ASPN,BCAN,BGN,BMP1,BMP10,BMP2,BMP4,BMP7,BSG,CAPN1,CAPN10,CAPN11,CAPN12,CAPN13,CAPN14,CAPN15,CAPN2,CAPN3,CAPN5,CAPN6,CAPN7,CAPN8,CAPN9,CAPNS1,CAPNS2,CASK,CASP3,CAST,CD151,CD44,CD47,CDH1,CEACAM1,CEACAM6,CEACAM8,CMA1,COL10A1,COL11A1,COL11A2,COL12A1,COL13A1,COL14A1,C…	A2M,ACTN1,ADAM10,ADAM15,ADAM17,ADAM9,AGRN,BSG,CAPN1,CAPN2,CAPN7,CAPNS1,CASK,CASP3,CAST,CD151,CD44,CD47,COL12A1,COL4A2,COL5A1,COL5A2,COLGALT1,CRTAP,CTSB,CTSD,CTSL,DAG1,DDR1,DDR2,DMD,DST,EFEMP1,F11R,FBLN1,FBN1,FGF2,HSPG2,ICAM1,ITGA1,ITGA2,ITGA3,ITGA5,ITGA6,ITGAV,ITGB1,ITGB5,ITGB8,LAMA1,LAMA3,LAMA5,LAMB1,LAMB2,LAMB3,LAMC1,LOXL2,MFAP1,MMP15,NCSTN,P3H1,P3H2,P4HA1,P4HA2,P4HB,PLEC,PLOD1,PLOD2,PLOD3,PPIB…	LAMA1	1	26.8966	290	85	0.0268225	0.428657	destabilized	0.344828
M	R-HSA-1482798	Acyl chain remodeling of CL	HADHA,HADHB,LCLAT1,PLA2G4A,PLA2G6,TAZ	HADHA,HADHB,LCLAT1,PLA2G4A	LCLAT1	1	66.6667	6	4	0.0188867	0.0648329	destabilized	16.6667
G1	R-HSA-1483148	Synthesis of PG	CDS2,PGS1,PLD1,PLD2,PLD3,PLD4,PLD6,PTPMT1	CDS2,PGS1,PLD1,PLD3,PTPMT1	CDS2,PLD3	2	62.5	8	5	0.0128893	0.00110486	destabilized	25
M	R-HSA-1483148	Synthesis of PG	CDS2,PGS1,PLD1,PLD2,PLD3,PLD4,PLD6,PTPMT1	CDS2,PGS1,PLD1,PLD3,PTPMT1	CDS2,PLD3	2	62.5	8	5	0.00087488	4.166e-10	destabilized	25
G1	R-HSA-1483206	Glycerophospholipid biosynthesis	ABHD3,ABHD4,ACHE,ACP6,AGPAT1,AGPAT2,AGPAT3,AGPAT4,AGPAT5,ALDH7A1,ALPI,AWAT2,BCHE,BHMT,CDIPT,CDS1,CDS2,CEPT1,CHAT,CHDH,CHKA,CHKB,CHPT1,CPNE1,CPNE3,CPNE6,CPNE7,CRLS1,CSNK2A1,CSNK2A2,CSNK2B,DDHD1,DDHD2,DGAT1,DGAT2,DGAT2L6,DGAT2L7P,DMGDH,EPT1,ETNK1,ETNK2,ETNPPL,GNPAT,GPAM,GPAT2,GPAT3,GPAT4,GPCPD1,GPD1,GPD1L,HADHA,HADHB,HRASLS,HRASLS2,HRASLS5,LCLAT1,LPCAT1,LPCAT2,LPCAT3,LPCAT4,LPGAT1,LPIN1,LPIN2,LPIN3…	AGPAT1,AGPAT2,AGPAT3,AGPAT5,ALDH7A1,CDIPT,CDS2,CPNE1,CPNE3,CSNK2A1,CSNK2A2,CSNK2B,DDHD2,ETNK1,GNPAT,GPCPD1,GPD1L,HADHA,HADHB,LCLAT1,LPCAT1,LPCAT2,LPCAT3,LPCAT4,LPGAT1,MBOAT7,MGLL,OSBPL10,OSBPL5,OSBPL8,PCYT1A,PCYT2,PGS1,PISD,PITPNB,PITPNM1,PLA2G4A,PLD1,PLD3,PNPLA2,PNPLA8,PTDSS1,PTDSS2,PTPMT1,SLC44A1,SLC44A2,STARD7	CDS2,LPCAT1,PLD3	3	37.0079	127	52	0.00341212	0.0294694	destabilized	2.3622
M	R-HSA-1483206	Glycerophospholipid biosynthesis	ABHD3,ABHD4,ACHE,ACP6,AGPAT1,AGPAT2,AGPAT3,AGPAT4,AGPAT5,ALDH7A1,ALPI,AWAT2,BCHE,BHMT,CDIPT,CDS1,CDS2,CEPT1,CHAT,CHDH,CHKA,CHKB,CHPT1,CPNE1,CPNE3,CPNE6,CPNE7,CRLS1,CSNK2A1,CSNK2A2,CSNK2B,DDHD1,DDHD2,DGAT1,DGAT2,DGAT2L6,DGAT2L7P,DMGDH,EPT1,ETNK1,ETNK2,ETNPPL,GNPAT,GPAM,GPAT2,GPAT3,GPAT4,GPCPD1,GPD1,GPD1L,HADHA,HADHB,HRASLS,HRASLS2,HRASLS5,LCLAT1,LPCAT1,LPCAT2,LPCAT3,LPCAT4,LPGAT1,LPIN1,LPIN2,LPIN3…	AGPAT1,AGPAT2,AGPAT3,AGPAT5,ALDH7A1,CDIPT,CDS2,CPNE1,CPNE3,CSNK2A1,CSNK2A2,CSNK2B,DDHD2,ETNK1,GNPAT,GPCPD1,GPD1L,HADHA,HADHB,LCLAT1,LPCAT1,LPCAT2,LPCAT3,LPCAT4,LPGAT1,MBOAT7,MGLL,OSBPL10,OSBPL5,OSBPL8,PCYT1A,PCYT2,PGS1,PISD,PITPNB,PITPNM1,PLA2G4A,PLD1,PLD3,PNPLA2,PNPLA8,PTDSS1,PTDSS2,PTPMT1,SLC44A1,SLC44A2,STARD7	PCYT1A,LCLAT1,CDS2,LPCAT1,PLD3	5	37.0079	127	52	3.25324e-06	7.07333e-10	destabilized	3.93701
M	R-HSA-1483255	PI Metabolism	ARF1,ARF3,BMX,ENPP6,FIG4,GDE1,GDPD1,GDPD3,GDPD5,INPP4A,INPP4B,INPP5D,INPP5E,INPP5F,INPP5J,INPP5K,INPPL1,MTM1,MTMR1,MTMR14,MTMR2,MTMR3,MTMR4,MTMR6,MTMR7,OCRL,PI4K2A,PI4K2B,PI4KA,PI4KB,PIK3C2A,PIK3C2B,PIK3C2G,PIK3C3,PIK3CA,PIK3CB,PIK3CD,PIK3CG,PIK3R1,PIK3R2,PIK3R3,PIK3R4,PIK3R5,PIK3R6,PIKFYVE,PIP4K2A,PIP4K2B,PIP4K2C,PIP5K1A,PIP5K1B,PIP5K1C,PITPNB,PLEKHA1,PLEKHA2,PLEKHA3,PLEKHA4,PLEKHA5,PLEKHA6,PLEK…	GDE1,GDPD3,INPP4A,INPP5J,INPP5K,INPPL1,MTM1,MTMR1,MTMR14,MTMR2,MTMR3,MTMR6,OCRL,PI4K2A,PI4K2B,PI4KA,PI4KB,PIK3C2A,PIK3C2B,PIK3C3,PIK3CB,PIK3R2,PIK3R4,PIKFYVE,PIP4K2A,PIP4K2B,PIP4K2C,PIP5K1A,PITPNB,PLEKHA1,PNPLA6,PTEN,RAB14,RAB4A,RAB5A,RUFY1,SACM1L,SYNJ1,TMEM55B,TNFAIP8,VAC14	MTM1,RAB5A,RAB14,INPPL1,RAB4A	5	52.5641	78	42	5.16309e-12	0.000127868	destabilized	6.41026
G1	R-HSA-1483257	Phospholipid metabolism	ABHD3,ABHD4,ACHE,ACP6,AGPAT1,AGPAT2,AGPAT3,AGPAT4,AGPAT5,ALDH7A1,ALPI,ARF1,ARF3,AWAT2,BCHE,BHMT,BMX,CDIPT,CDS1,CDS2,CEPT1,CHAT,CHDH,CHKA,CHKB,CHPT1,CPNE1,CPNE3,CPNE6,CPNE7,CRLS1,CSNK2A1,CSNK2A2,CSNK2B,DDHD1,DDHD2,DGAT1,DGAT2,DGAT2L6,DGAT2L7P,DMGDH,ENPP6,EPT1,ETNK1,ETNK2,ETNPPL,FIG4,GDE1,GDPD1,GDPD3,GDPD5,GNPAT,GPAM,GPAT2,GPAT3,GPAT4,GPCPD1,GPD1,GPD1L,HADHA,HADHB,HRASLS,HRASLS2,HRASLS5,INPP4A,INPP…	AGPAT1,AGPAT2,AGPAT3,AGPAT5,ALDH7A1,CDIPT,CDS2,CPNE1,CPNE3,CSNK2A1,CSNK2A2,CSNK2B,DDHD2,ETNK1,GDE1,GDPD3,GNPAT,GPCPD1,GPD1L,HADHA,HADHB,INPP4A,INPP5J,INPP5K,INPPL1,LCLAT1,LPCAT1,LPCAT2,LPCAT3,LPCAT4,LPGAT1,MBOAT7,MGLL,MTM1,MTMR1,MTMR14,MTMR2,MTMR3,MTMR6,OCRL,OSBPL10,OSBPL5,OSBPL8,PCYT1A,PCYT2,PGS1,PI4K2A,PI4K2B,PI4KA,PI4KB,PIK3C2A,PIK3C2B,PIK3C3,PIK3CB,PIK3R2,PIK3R4,PIKFYVE,PIP4K2A,PIP4K2B,PIP4K2…	CDS2,LPCAT1,PLD3	3	42.6471	204	93	0.000549397	0.0666254	destabilized	1.47059
M	R-HSA-1483257	Phospholipid metabolism	ABHD3,ABHD4,ACHE,ACP6,AGPAT1,AGPAT2,AGPAT3,AGPAT4,AGPAT5,ALDH7A1,ALPI,ARF1,ARF3,AWAT2,BCHE,BHMT,BMX,CDIPT,CDS1,CDS2,CEPT1,CHAT,CHDH,CHKA,CHKB,CHPT1,CPNE1,CPNE3,CPNE6,CPNE7,CRLS1,CSNK2A1,CSNK2A2,CSNK2B,DDHD1,DDHD2,DGAT1,DGAT2,DGAT2L6,DGAT2L7P,DMGDH,ENPP6,EPT1,ETNK1,ETNK2,ETNPPL,FIG4,GDE1,GDPD1,GDPD3,GDPD5,GNPAT,GPAM,GPAT2,GPAT3,GPAT4,GPCPD1,GPD1,GPD1L,HADHA,HADHB,HRASLS,HRASLS2,HRASLS5,INPP4A,INPP…	AGPAT1,AGPAT2,AGPAT3,AGPAT5,ALDH7A1,CDIPT,CDS2,CPNE1,CPNE3,CSNK2A1,CSNK2A2,CSNK2B,DDHD2,ETNK1,GDE1,GDPD3,GNPAT,GPCPD1,GPD1L,HADHA,HADHB,INPP4A,INPP5J,INPP5K,INPPL1,LCLAT1,LPCAT1,LPCAT2,LPCAT3,LPCAT4,LPGAT1,MBOAT7,MGLL,MTM1,MTMR1,MTMR14,MTMR2,MTMR3,MTMR6,OCRL,OSBPL10,OSBPL5,OSBPL8,PCYT1A,PCYT2,PGS1,PI4K2A,PI4K2B,PI4KA,PI4KB,PIK3C2A,PIK3C2B,PIK3C3,PIK3CB,PIK3R2,PIK3R4,PIKFYVE,PIP4K2A,PIP4K2B,PIP4K2…	PCYT1A,RAB5A,INPPL1,PLD3,LCLAT1,CDS2,RAB4A,MTM1,LPCAT1,RAB14	10	42.6471	204	93	2.58177e-10	2.26217e-10	destabilized	4.90196
G1	R-HSA-1489509	DAG and IP3 signaling	ADCY1,ADCY2,ADCY3,ADCY4,ADCY5,ADCY6,ADCY7,ADCY8,ADCY9,AHCYL1,CALM1,CAMK4,CREB1,GRK2,ITPR1,ITPR2,ITPR3,PDE1A,PDE1B,PDE1C,PLCG1,PRKACA,PRKACB,PRKACG,PRKAR1A,PRKAR1B,PRKAR2A,PRKAR2B,PRKCA,PRKCD,PRKCE,PRKCG	ADCY9,AHCYL1,CALM1,CREB1,ITPR1,ITPR2,ITPR3,PDE1A,PLCG1,PRKACA,PRKACB,PRKAR1A,PRKAR1B,PRKAR2A,PRKCA,PRKCD	AHCYL1	1	50	32	16	0.00268218	3.92577e-08	destabilized	3.125
M	R-HSA-1489509	DAG and IP3 signaling	ADCY1,ADCY2,ADCY3,ADCY4,ADCY5,ADCY6,ADCY7,ADCY8,ADCY9,AHCYL1,CALM1,CAMK4,CREB1,GRK2,ITPR1,ITPR2,ITPR3,PDE1A,PDE1B,PDE1C,PLCG1,PRKACA,PRKACB,PRKACG,PRKAR1A,PRKAR1B,PRKAR2A,PRKAR2B,PRKCA,PRKCD,PRKCE,PRKCG	ADCY9,AHCYL1,CALM1,CREB1,ITPR1,ITPR2,ITPR3,PDE1A,PLCG1,PRKACA,PRKACB,PRKAR1A,PRKAR1B,PRKAR2A,PRKCA,PRKCD	AHCYL1	1	50	32	16	1.97478e-08	4.21723e-09	destabilized	3.125
G1	R-HSA-1500620	Meiosis	ACD,ATM,ATR,BLM,BRCA1,BRCA2,CDK2,CDK4,DIDO1,DMC1,FKBP6,H2AFB1,H2AFJ,H2AFV,H2AFX,H2AFZ,H2BFS,H3F3A,HIST1H2AB,HIST1H2AC,HIST1H2AD,HIST1H2AJ,HIST1H2BA,HIST1H2BB,HIST1H2BC,HIST1H2BD,HIST1H2BH,HIST1H2BJ,HIST1H2BK,HIST1H2BL,HIST1H2BM,HIST1H2BN,HIST1H2BO,HIST1H3A,HIST1H4A,HIST2H2AA3,HIST2H2AC,HIST2H2BE,HIST2H3A,HIST3H2BB,HIST3H3,HSPA2,LMNA,LMNB1,MLH1,MLH3,MND1,MRE11A,MSH4,MSH5,NBN,POT1,PRDM9,PSMC3IP,RAD…	ATM,ATR,BLM,CDK2,CDK4,DIDO1,HIST1H2BL,HIST1H4A,HSPA2,LMNA,LMNB1,MLH1,MRE11A,NBN,POT1,RAD21,RAD50,RAD51,RAD51C,RPA1,RPA2,RPA3,SMC1A,SMC3,STAG1,STAG2,SUN1,SUN2,TERF2,TERF2IP,TOP3A,UBE2I	LMNA,LMNB1,CDK2,MLH1	4	36.3636	88	32	2.79971e-14	8.06179e-25	destabilized	4.54545
M	R-HSA-1500620	Meiosis	ACD,ATM,ATR,BLM,BRCA1,BRCA2,CDK2,CDK4,DIDO1,DMC1,FKBP6,H2AFB1,H2AFJ,H2AFV,H2AFX,H2AFZ,H2BFS,H3F3A,HIST1H2AB,HIST1H2AC,HIST1H2AD,HIST1H2AJ,HIST1H2BA,HIST1H2BB,HIST1H2BC,HIST1H2BD,HIST1H2BH,HIST1H2BJ,HIST1H2BK,HIST1H2BL,HIST1H2BM,HIST1H2BN,HIST1H2BO,HIST1H3A,HIST1H4A,HIST2H2AA3,HIST2H2AC,HIST2H2BE,HIST2H3A,HIST3H2BB,HIST3H3,HSPA2,LMNA,LMNB1,MLH1,MLH3,MND1,MRE11A,MSH4,MSH5,NBN,POT1,PRDM9,PSMC3IP,RAD…	ATM,ATR,BLM,CDK2,CDK4,DIDO1,HIST1H2BL,HIST1H4A,HSPA2,LMNA,LMNB1,MLH1,MRE11A,NBN,POT1,RAD21,RAD50,RAD51,RAD51C,RPA1,RPA2,RPA3,SMC1A,SMC3,STAG1,STAG2,SUN1,SUN2,TERF2,TERF2IP,TOP3A,UBE2I	LMNB1,MLH1,CDK2,RAD50,LMNA,DIDO1	6	36.3636	88	32	2.41809e-19	7.47402e-36	destabilized	6.81818
asynch	R-HSA-1500620	Meiosis	ACD,ATM,ATR,BLM,BRCA1,BRCA2,CDK2,CDK4,DIDO1,DMC1,FKBP6,H2AFB1,H2AFJ,H2AFV,H2AFX,H2AFZ,H2BFS,H3F3A,HIST1H2AB,HIST1H2AC,HIST1H2AD,HIST1H2AJ,HIST1H2BA,HIST1H2BB,HIST1H2BC,HIST1H2BD,HIST1H2BH,HIST1H2BJ,HIST1H2BK,HIST1H2BL,HIST1H2BM,HIST1H2BN,HIST1H2BO,HIST1H3A,HIST1H4A,HIST2H2AA3,HIST2H2AC,HIST2H2BE,HIST2H3A,HIST3H2BB,HIST3H3,HSPA2,LMNA,LMNB1,MLH1,MLH3,MND1,MRE11A,MSH4,MSH5,NBN,POT1,PRDM9,PSMC3IP,RAD…	ATM,ATR,BLM,CDK2,CDK4,DIDO1,HIST1H2BL,HIST1H4A,HSPA2,LMNA,LMNB1,MLH1,MRE11A,NBN,POT1,RAD21,RAD50,RAD51,RAD51C,RPA1,RPA2,RPA3,SMC1A,SMC3,STAG1,STAG2,SUN1,SUN2,TERF2,TERF2IP,TOP3A,UBE2I	LMNA,LMNB1	2	36.3636	88	32	0.00334123	4.50507e-22	destabilized	2.27273
G1	R-HSA-1500931	Cell-Cell communication	ACTN1,ACTN2,ACTN3,ACTN4,AFDN,ANG,ARHGEF6,CADM1,CADM2,CADM3,CASK,CD151,CD2AP,CD47,CDH1,CDH10,CDH11,CDH12,CDH13,CDH15,CDH17,CDH18,CDH2,CDH24,CDH3,CDH4,CDH5,CDH6,CDH7,CDH8,CDH9,CLDN1,CLDN10,CLDN11,CLDN12,CLDN14,CLDN15,CLDN16,CLDN17,CLDN18,CLDN19,CLDN2,CLDN20,CLDN22,CLDN23,CLDN3,CLDN4,CLDN5,CLDN6,CLDN7,CLDN8,CLDN9,COL17A1,CRB3,CTNNA1,CTNNB1,CTNND1,DCC,DSCAM,DSCAML1,DST,F11R,FBLIM1,FERMT2,FLNA,FLNC,FY…	ACTN1,ACTN4,CADM1,CASK,CD151,CD2AP,CD47,CDH10,CTNNA1,CTNNB1,CTNND1,DST,F11R,FERMT2,FLNA,FYN,GRB2,ILK,IQGAP1,ITGA6,ITGB1,JUP,KIRREL,LAMA3,LAMB3,LIMS1,MAPK14,MPP5,NCK1,PARD3,PARD6B,PARVA,PARVB,PIK3CB,PIK3R2,PLEC,PRKCI,PTK2,PTPN11,PVR,PXN,RAC1,RSU1,SPTAN1,SPTBN1,VASP,WASL	CD47,PLEC	2	35.8779	131	48	2.36158e-06	2.59207e-05	destabilized	1.52672
earlyS	R-HSA-1500931	Cell-Cell communication	ACTN1,ACTN2,ACTN3,ACTN4,AFDN,ANG,ARHGEF6,CADM1,CADM2,CADM3,CASK,CD151,CD2AP,CD47,CDH1,CDH10,CDH11,CDH12,CDH13,CDH15,CDH17,CDH18,CDH2,CDH24,CDH3,CDH4,CDH5,CDH6,CDH7,CDH8,CDH9,CLDN1,CLDN10,CLDN11,CLDN12,CLDN14,CLDN15,CLDN16,CLDN17,CLDN18,CLDN19,CLDN2,CLDN20,CLDN22,CLDN23,CLDN3,CLDN4,CLDN5,CLDN6,CLDN7,CLDN8,CLDN9,COL17A1,CRB3,CTNNA1,CTNNB1,CTNND1,DCC,DSCAM,DSCAML1,DST,F11R,FBLIM1,FERMT2,FLNA,FLNC,FY…	ACTN1,ACTN4,CADM1,CASK,CD151,CD2AP,CD47,CDH10,CTNNA1,CTNNB1,CTNND1,DST,F11R,FERMT2,FLNA,FYN,GRB2,ILK,IQGAP1,ITGA6,ITGB1,JUP,KIRREL,LAMA3,LAMB3,LIMS1,MAPK14,MPP5,NCK1,PARD3,PARD6B,PARVA,PARVB,PIK3CB,PIK3R2,PLEC,PRKCI,PTK2,PTPN11,PVR,PXN,RAC1,RSU1,SPTAN1,SPTBN1,VASP,WASL	FLNA	1	35.8779	131	48	0.000266407	0.0658988	destabilized	0.763359
M	R-HSA-1500931	Cell-Cell communication	ACTN1,ACTN2,ACTN3,ACTN4,AFDN,ANG,ARHGEF6,CADM1,CADM2,CADM3,CASK,CD151,CD2AP,CD47,CDH1,CDH10,CDH11,CDH12,CDH13,CDH15,CDH17,CDH18,CDH2,CDH24,CDH3,CDH4,CDH5,CDH6,CDH7,CDH8,CDH9,CLDN1,CLDN10,CLDN11,CLDN12,CLDN14,CLDN15,CLDN16,CLDN17,CLDN18,CLDN19,CLDN2,CLDN20,CLDN22,CLDN23,CLDN3,CLDN4,CLDN5,CLDN6,CLDN7,CLDN8,CLDN9,COL17A1,CRB3,CTNNA1,CTNNB1,CTNND1,DCC,DSCAM,DSCAML1,DST,F11R,FBLIM1,FERMT2,FLNA,FLNC,FY…	ACTN1,ACTN4,CADM1,CASK,CD151,CD2AP,CD47,CDH10,CTNNA1,CTNNB1,CTNND1,DST,F11R,FERMT2,FLNA,FYN,GRB2,ILK,IQGAP1,ITGA6,ITGB1,JUP,KIRREL,LAMA3,LAMB3,LIMS1,MAPK14,MPP5,NCK1,PARD3,PARD6B,PARVA,PARVB,PIK3CB,PIK3R2,PLEC,PRKCI,PTK2,PTPN11,PVR,PXN,RAC1,RSU1,SPTAN1,SPTBN1,VASP,WASL	FLNA,CD47,PVR,PLEC	4	35.8779	131	48	2.12009e-16	8.83361e-16	destabilized	3.05344
G1	R-HSA-1538133	G0 and Early G1	CCNA1,CCNA2,CCNE1,CCNE2,CDC25A,CDC6,CDK1,CDK2,DYRK1A,E2F1,E2F4,E2F5,HDAC1,LIN37,LIN52,LIN54,LIN9,MYBL2,PCNA,RBBP4,RBL1,RBL2,TFDP1,TFDP2,TOP2A	CCNA2,CDC6,CDK1,CDK2,DYRK1A,HDAC1,LIN54,LIN9,PCNA,RBBP4,TOP2A	CDK1,CDK2	2	44	25	11	4.35359e-11	2.18946e-20	destabilized	8
M	R-HSA-1538133	G0 and Early G1	CCNA1,CCNA2,CCNE1,CCNE2,CDC25A,CDC6,CDK1,CDK2,DYRK1A,E2F1,E2F4,E2F5,HDAC1,LIN37,LIN52,LIN54,LIN9,MYBL2,PCNA,RBBP4,RBL1,RBL2,TFDP1,TFDP2,TOP2A	CCNA2,CDC6,CDK1,CDK2,DYRK1A,HDAC1,LIN54,LIN9,PCNA,RBBP4,TOP2A	HDAC1,CDK1,CDK2,PCNA,LIN9	5	44	25	11	1.66518e-20	3.28745e-31	destabilized	20
G1	R-HSA-156580	Phase II conjugation	ABHD10,ABHD14B,ACSM1,ACSM2A,ACSM2B,ACSM4,ACSM5,AHCY,AKR1A1,AS3MT,BPNT1,CHAC1,CHAC2,CNDP2,COMT,CYP1A2,ESD,GCLC,GCLM,GGCT,GGT1,GGT3P,GGT5,GGT6,GGT7,GLYAT,GLYATL1,GLYATL2,GLYATL3,GSS,GSTA1,GSTA2,GSTA3,GSTA4,GSTA5,GSTK1,GSTM1,GSTM2,GSTM3,GSTM4,GSTM5,GSTO1,GSTO2,GSTP1,GSTT1,GSTT2,GSTT2B,GSTZ1,HPGDS,MAT1A,MAT2A,MAT2B,MGST1,MGST2,MGST3,MTR,MTRR,N6AMT1,NAT1,NAT2,NNMT,OPLAH,PAPSS1,PAPSS2,SLC26A1,SLC26A2,S…	ABHD10,ABHD14B,AHCY,AKR1A1,BPNT1,CHAC2,CNDP2,COMT,ESD,GCLC,GCLM,GGCT,GSS,GSTK1,GSTM3,GSTO1,GSTZ1,MAT2A,MAT2B,MGST1,MGST3,MTR,MTRR,N6AMT1,NNMT,OPLAH,PAPSS1,PAPSS2,SLC35B2,TPMT,TRMT112,UGDH,UGP2	AHCY,COMT,CNDP2	3	32.3529	102	35	8.56219e-05	2.54327e-08	destabilized	2.94118
M	R-HSA-156580	Phase II conjugation	ABHD10,ABHD14B,ACSM1,ACSM2A,ACSM2B,ACSM4,ACSM5,AHCY,AKR1A1,AS3MT,BPNT1,CHAC1,CHAC2,CNDP2,COMT,CYP1A2,ESD,GCLC,GCLM,GGCT,GGT1,GGT3P,GGT5,GGT6,GGT7,GLYAT,GLYATL1,GLYATL2,GLYATL3,GSS,GSTA1,GSTA2,GSTA3,GSTA4,GSTA5,GSTK1,GSTM1,GSTM2,GSTM3,GSTM4,GSTM5,GSTO1,GSTO2,GSTP1,GSTT1,GSTT2,GSTT2B,GSTZ1,HPGDS,MAT1A,MAT2A,MAT2B,MGST1,MGST2,MGST3,MTR,MTRR,N6AMT1,NAT1,NAT2,NNMT,OPLAH,PAPSS1,PAPSS2,SLC26A1,SLC26A2,S…	ABHD10,ABHD14B,AHCY,AKR1A1,BPNT1,CHAC2,CNDP2,COMT,ESD,GCLC,GCLM,GGCT,GSS,GSTK1,GSTM3,GSTO1,GSTZ1,MAT2A,MAT2B,MGST1,MGST3,MTR,MTRR,N6AMT1,NNMT,OPLAH,PAPSS1,PAPSS2,SLC35B2,TPMT,TRMT112,UGDH,UGP2	MGST3,PAPSS2,COMT,CNDP2,NNMT	5	32.3529	102	35	9.99505e-09	3.34717e-14	destabilized	4.90196
asynch	R-HSA-156580	Phase II conjugation	ABHD10,ABHD14B,ACSM1,ACSM2A,ACSM2B,ACSM4,ACSM5,AHCY,AKR1A1,AS3MT,BPNT1,CHAC1,CHAC2,CNDP2,COMT,CYP1A2,ESD,GCLC,GCLM,GGCT,GGT1,GGT3P,GGT5,GGT6,GGT7,GLYAT,GLYATL1,GLYATL2,GLYATL3,GSS,GSTA1,GSTA2,GSTA3,GSTA4,GSTA5,GSTK1,GSTM1,GSTM2,GSTM3,GSTM4,GSTM5,GSTO1,GSTO2,GSTP1,GSTT1,GSTT2,GSTT2B,GSTZ1,HPGDS,MAT1A,MAT2A,MAT2B,MGST1,MGST2,MGST3,MTR,MTRR,N6AMT1,NAT1,NAT2,NNMT,OPLAH,PAPSS1,PAPSS2,SLC26A1,SLC26A2,S…	ABHD10,ABHD14B,AHCY,AKR1A1,BPNT1,CHAC2,CNDP2,COMT,ESD,GCLC,GCLM,GGCT,GSS,GSTK1,GSTM3,GSTO1,GSTZ1,MAT2A,MAT2B,MGST1,MGST3,MTR,MTRR,N6AMT1,NNMT,OPLAH,PAPSS1,PAPSS2,SLC35B2,TPMT,TRMT112,UGDH,UGP2	AHCY,UGP2	2	32.3529	102	35	0.00411864	6.02946e-06	destabilized	1.96078
asynch	R-HSA-156581	Methylation	AHCY,AS3MT,COMT,CYP1A2,GSTO1,MAT1A,MAT2A,MAT2B,MTR,MTRR,N6AMT1,NNMT,TPMT,TRMT112	AHCY,COMT,GSTO1,MAT2A,MAT2B,MTR,MTRR,N6AMT1,NNMT,TPMT,TRMT112	AHCY	1	78.5714	14	11	0.00119965	6.82607e-06	destabilized	7.14286
asynch	R-HSA-156588	Glucuronidation	ABHD10,SLC35D1,UGDH,UGP2,UGT1A1,UGT1A3,UGT1A4,UGT1A5,UGT1A6,UGT1A7,UGT1A8,UGT1A9,UGT2A1,UGT2A3,UGT2B10,UGT2B11,UGT2B15,UGT2B17,UGT2B28,UGT2B4,UGT2B7,UGT3A1,UGT3A2	ABHD10,UGDH,UGP2	UGP2	1	13.0435	23	4	0.000462528	1.64465e-10	destabilized	4.34783
G1	R-HSA-156590	Glutathione conjugation	AKR1A1,CHAC1,CHAC2,CNDP2,ESD,GCLC,GCLM,GGCT,GGT1,GGT3P,GGT5,GGT6,GGT7,GSS,GSTA1,GSTA2,GSTA3,GSTA4,GSTA5,GSTK1,GSTM1,GSTM2,GSTM3,GSTM4,GSTM5,GSTO1,GSTO2,GSTP1,GSTT1,GSTT2,GSTT2B,GSTZ1,HPGDS,MGST1,MGST2,MGST3,OPLAH	AKR1A1,CHAC2,CNDP2,ESD,GCLC,GCLM,GGCT,GSS,GSTK1,GSTM3,GSTO1,GSTZ1,MGST1,MGST3,OPLAH	CNDP2	1	40.5405	37	15	0.00427149	0.000172095	destabilized	2.7027
M	R-HSA-156590	Glutathione conjugation	AKR1A1,CHAC1,CHAC2,CNDP2,ESD,GCLC,GCLM,GGCT,GGT1,GGT3P,GGT5,GGT6,GGT7,GSS,GSTA1,GSTA2,GSTA3,GSTA4,GSTA5,GSTK1,GSTM1,GSTM2,GSTM3,GSTM4,GSTM5,GSTO1,GSTO2,GSTP1,GSTT1,GSTT2,GSTT2B,GSTZ1,HPGDS,MGST1,MGST2,MGST3,OPLAH	AKR1A1,CHAC2,CNDP2,ESD,GCLC,GCLM,GGCT,GSS,GSTK1,GSTM3,GSTO1,GSTZ1,MGST1,MGST3,OPLAH	MGST3,CNDP2	2	40.5405	37	15	5.05151e-05	1.57571e-08	destabilized	5.40541
M	R-HSA-1566948	Elastic fibre formation	BMP10,BMP2,BMP4,BMP7,EFEMP1,EFEMP2,ELN,FBLN1,FBLN2,FBLN5,FBN1,FBN2,FBN3,FURIN,GDF5,ITGA5,ITGA8,ITGAV,ITGB1,ITGB3,ITGB5,ITGB6,ITGB8,LOX,LOXL1,LOXL2,LOXL3,LOXL4,LTBP1,LTBP2,LTBP3,LTBP4,MFAP1,MFAP2,MFAP3,MFAP4,MFAP5,TGFB1,TGFB2,TGFB3,VTN	EFEMP1,FBLN1,FBN1,ITGA5,ITGAV,ITGB1,ITGB5,ITGB8,LOXL2,MFAP1,VTN	EFEMP1,ITGA5,MFAP1	3	26.8293	41	14	1.36074e-09	2.75983e-19	destabilized	7.31707
M	R-HSA-1566977	Fibronectin matrix formation	CEACAM1,CEACAM6,CEACAM8,FN1,ITGA5,ITGB1	ITGA5,ITGB1	ITGA5	1	33.3333	6	2	0.00251638	0.00157576	destabilized	16.6667
lateS	R-HSA-156711	Polo-like kinase mediated events	CCNB1,CCNB2,CDC25A,CDC25C,CENPF,EP300,FOXM1,LIN37,LIN52,LIN54,LIN9,MYBL2,PKMYT1,PLK1,RBBP4,WEE1	CCNB1,CENPF,EP300,LIN54,LIN9,PKMYT1,PLK1,RBBP4	CENPF	1	50	16	9	0.0010586	0.0006857	destabilized	6.25
M	R-HSA-156711	Polo-like kinase mediated events	CCNB1,CCNB2,CDC25A,CDC25C,CENPF,EP300,FOXM1,LIN37,LIN52,LIN54,LIN9,MYBL2,PKMYT1,PLK1,RBBP4,WEE1	CCNB1,CENPF,EP300,LIN54,LIN9,PKMYT1,PLK1,RBBP4	PLK1,CCNB1,LIN9	3	50	16	9	1.52743e-09	2.48062e-15	destabilized	18.75
M	R-HSA-156827	L13a-mediated translational silencing of Ceruloplasmin expression	EIF1AX,EIF2S1,EIF2S2,EIF2S3,EIF3A,EIF3B,EIF3C,EIF3D,EIF3E,EIF3F,EIF3G,EIF3H,EIF3I,EIF3J,EIF3K,EIF3L,EIF3M,EIF4A1,EIF4A2,EIF4B,EIF4E,EIF4G1,EIF4H,FAU,PABPC1,RPL10,RPL10A,RPL10L,RPL11,RPL12,RPL13,RPL13A,RPL14,RPL15,RPL17,RPL18,RPL18A,RPL19,RPL21,RPL22,RPL22L1,RPL23,RPL23A,RPL24,RPL26,RPL26L1,RPL27,RPL27A,RPL28,RPL29,RPL3,RPL30,RPL31,RPL32,RPL34,RPL35,RPL35A,RPL36,RPL36A,RPL36AL,RPL37,RPL37A,RPL38,R…	EIF1AX,EIF2S1,EIF2S2,EIF2S3,EIF3A,EIF3B,EIF3D,EIF3E,EIF3F,EIF3G,EIF3H,EIF3I,EIF3J,EIF3K,EIF3L,EIF3M,EIF4A1,EIF4A2,EIF4B,EIF4E,EIF4G1,EIF4H,PABPC1,RPL10,RPL10A,RPL11,RPL12,RPL13,RPL13A,RPL14,RPL15,RPL17,RPL18,RPL18A,RPL19,RPL21,RPL22,RPL23,RPL23A,RPL24,RPL26,RPL27,RPL27A,RPL28,RPL29,RPL3,RPL30,RPL31,RPL32,RPL34,RPL35,RPL35A,RPL36,RPL36A,RPL37,RPL37A,RPL38,RPL4,RPL5,RPL6,RPL7,RPL7A,RPL8,RPL9,RPLP0,…	RPS12,RPS11,RPS16,RPS19,RPS27A,RPL18A,RPL3,RPS7,RPS8,RPL29,RPL24,RPL23,RPL22,RPL27A,RPL36A,RPS24,RPS23,RPS20,RPS21,RPS28,RPL17,RPL12,EIF4E,RPL18,RPSA,EIF4G1,RPL31,RPL10A,RPL34	29	84.8214	112	97	7.69198e-05	4.21235e-35	destabilized	25.8929
M	R-HSA-156842	Eukaryotic Translation Elongation	EEF1A1,EEF1A1P5,EEF1A2,EEF1B2,EEF1D,EEF1G,EEF2,FAU,RPL10,RPL10A,RPL10L,RPL11,RPL12,RPL13,RPL13A,RPL14,RPL15,RPL17,RPL18,RPL18A,RPL19,RPL21,RPL22,RPL22L1,RPL23,RPL23A,RPL24,RPL26,RPL26L1,RPL27,RPL27A,RPL28,RPL29,RPL3,RPL30,RPL31,RPL32,RPL34,RPL35,RPL35A,RPL36,RPL36A,RPL36AL,RPL37,RPL37A,RPL38,RPL39,RPL39L,RPL3L,RPL4,RPL41,RPL5,RPL6,RPL7,RPL7A,RPL8,RPL9,RPLP0,RPLP1,RPLP2,RPS10,RPS11,RPS12,RPS13,RPS…	EEF1B2,EEF1D,EEF1G,EEF2,RPL10,RPL10A,RPL11,RPL12,RPL13,RPL13A,RPL14,RPL15,RPL17,RPL18,RPL18A,RPL19,RPL21,RPL22,RPL23,RPL23A,RPL24,RPL26,RPL27,RPL27A,RPL28,RPL29,RPL3,RPL30,RPL31,RPL32,RPL34,RPL35,RPL35A,RPL36,RPL36A,RPL37,RPL37A,RPL38,RPL4,RPL5,RPL6,RPL7,RPL7A,RPL8,RPL9,RPLP0,RPLP2,RPS10,RPS11,RPS12,RPS13,RPS14,RPS15,RPS15A,RPS16,RPS17,RPS18,RPS19,RPS2,RPS20,RPS21,RPS23,RPS24,RPS25,RPS27A,RPS28,R…	RPS12,RPS11,RPS16,RPS19,RPS27A,RPL18A,RPL3,RPS7,RPS8,RPL29,RPL24,RPL23,RPL22,RPL27A,RPL36A,RPS24,RPS23,RPS20,RPS21,RPS28,RPL17,RPL12,RPL18,RPSA,RPL34,RPL31,RPL10A	27	80	95	78	0.0007123	9.7517e-29	destabilized	28.4211
M	R-HSA-156902	Peptide chain elongation	EEF1A1,EEF2,FAU,RPL10,RPL10A,RPL10L,RPL11,RPL12,RPL13,RPL13A,RPL14,RPL15,RPL17,RPL18,RPL18A,RPL19,RPL21,RPL22,RPL22L1,RPL23,RPL23A,RPL24,RPL26,RPL26L1,RPL27,RPL27A,RPL28,RPL29,RPL3,RPL30,RPL31,RPL32,RPL34,RPL35,RPL35A,RPL36,RPL36A,RPL36AL,RPL37,RPL37A,RPL38,RPL39,RPL39L,RPL3L,RPL4,RPL41,RPL5,RPL6,RPL7,RPL7A,RPL8,RPL9,RPLP0,RPLP1,RPLP2,RPS10,RPS11,RPS12,RPS13,RPS14,RPS15,RPS15A,RPS16,RPS17,RPS18,R…	EEF2,RPL10,RPL10A,RPL11,RPL12,RPL13,RPL13A,RPL14,RPL15,RPL17,RPL18,RPL18A,RPL19,RPL21,RPL22,RPL23,RPL23A,RPL24,RPL26,RPL27,RPL27A,RPL28,RPL29,RPL3,RPL30,RPL31,RPL32,RPL34,RPL35,RPL35A,RPL36,RPL36A,RPL37,RPL37A,RPL38,RPL4,RPL5,RPL6,RPL7,RPL7A,RPL8,RPL9,RPLP0,RPLP2,RPS10,RPS11,RPS12,RPS13,RPS14,RPS15,RPS15A,RPS16,RPS17,RPS18,RPS19,RPS2,RPS20,RPS21,RPS23,RPS24,RPS25,RPS27A,RPS28,RPS29,RPS3,RPS3A,RPS…	RPS12,RPS11,RPS16,RPS19,RPS27A,RPL18A,RPL3,RPS7,RPS8,RPL29,RPL24,RPL23,RPL22,RPL27A,RPL36A,RPS24,RPS23,RPS20,RPS21,RPS28,RPL17,RPL12,RPL18,RPSA,RPL34,RPL31,RPL10A	27	81.1111	90	75	0.000958371	2.26076e-27	destabilized	30
M	R-HSA-156988	Receptor-ligand binding initiates the second proteolytic cleavage of Notch receptor	ADAM10,ADAM17,DLL1,DLL4,JAG1,JAG2,NOTCH1,NOTCH2,NOTCH3,NOTCH4,RPS27A,UBA52,UBB,UBC	ADAM10,ADAM17,NOTCH2,RPS27A	RPS27A	1	28.5714	14	4	6.78297e-06	9.55631e-15	destabilized	7.14286
M	R-HSA-157279	3' -UTR-mediated translational regulation	EIF1AX,EIF2S1,EIF2S2,EIF2S3,EIF3A,EIF3B,EIF3C,EIF3D,EIF3E,EIF3F,EIF3G,EIF3H,EIF3I,EIF3J,EIF3K,EIF3L,EIF3M,EIF4A1,EIF4A2,EIF4B,EIF4E,EIF4G1,EIF4H,FAU,PABPC1,RPL10,RPL10A,RPL10L,RPL11,RPL12,RPL13,RPL13A,RPL14,RPL15,RPL17,RPL18,RPL18A,RPL19,RPL21,RPL22,RPL22L1,RPL23,RPL23A,RPL24,RPL26,RPL26L1,RPL27,RPL27A,RPL28,RPL29,RPL3,RPL30,RPL31,RPL32,RPL34,RPL35,RPL35A,RPL36,RPL36A,RPL36AL,RPL37,RPL37A,RPL38,R…	EIF1AX,EIF2S1,EIF2S2,EIF2S3,EIF3A,EIF3B,EIF3D,EIF3E,EIF3F,EIF3G,EIF3H,EIF3I,EIF3J,EIF3K,EIF3L,EIF3M,EIF4A1,EIF4A2,EIF4B,EIF4E,EIF4G1,EIF4H,PABPC1,RPL10,RPL10A,RPL11,RPL12,RPL13,RPL13A,RPL14,RPL15,RPL17,RPL18,RPL18A,RPL19,RPL21,RPL22,RPL23,RPL23A,RPL24,RPL26,RPL27,RPL27A,RPL28,RPL29,RPL3,RPL30,RPL31,RPL32,RPL34,RPL35,RPL35A,RPL36,RPL36A,RPL37,RPL37A,RPL38,RPL4,RPL5,RPL6,RPL7,RPL7A,RPL8,RPL9,RPLP0,…	RPS12,RPS11,RPS16,RPS19,RPS27A,RPL18A,RPL3,RPS7,RPS8,RPL29,RPL24,RPL23,RPL22,RPL27A,RPL36A,RPS24,RPS23,RPS20,RPS21,RPS28,RPL17,RPL12,EIF4E,RPL18,RPSA,EIF4G1,RPL31,RPL10A,RPL34	29	84.8214	112	97	7.69198e-05	4.21235e-35	destabilized	25.8929
G1	R-HSA-157858	Gap junction trafficking and regulation	AP2M1,CLTA,CLTB,CLTC,CLTCL1,DAB2,DNM1,DNM2,GJA1,GJA10,GJA3,GJA4,GJA5,GJA8,GJA9,GJB1,GJB2,GJB3,GJB4,GJB5,GJB6,GJB7,GJC1,GJC2,GJD2,GJD3,GJD4,MYO6,SRC,TJP1	AP2M1,CLTA,CLTC,CLTCL1,DAB2,DNM2,MYO6,TJP1	CLTA	1	26.6667	30	10	0.00358594	2.90797e-09	destabilized	3.33333
G1	R-HSA-15869	Metabolism of nucleotides	ADA,ADAL,ADK,ADPRM,ADSL,ADSS,ADSSL1,AGXT2,AK1,AK2,AK4,AK5,AK6,AK7,AK8,AK9,AMPD1,AMPD2,AMPD3,APRT,ATIC,CAD,CAT,CDA,CMPK1,CTPS1,CTPS2,DCK,DCTD,DCTPP1,DGUOK,DHODH,DPYD,DPYS,DTYMK,DUT,ENTPD1,ENTPD2,ENTPD3,ENTPD4,ENTPD5,ENTPD6,ENTPD7,ENTPD8,GART,GDA,GLRX,GMPR,GMPR2,GMPS,GPX1,GSR,GUK1,HPRT1,IMPDH1,IMPDH2,ITPA,LHPP,NME1,NME2,NME4,NT5C,NT5C1A,NT5C1B,NT5C2,NT5C3A,NT5E,NT5M,NUDT1,NUDT13,NUDT15,NUDT16,NUDT1…	ADA,ADK,ADSL,ADSS,ADSSL1,AK1,AK2,AK6,AMPD2,APRT,ATIC,CAD,CAT,CMPK1,CTPS1,CTPS2,DCK,DHODH,DPYD,DTYMK,DUT,GART,GDA,GMPR2,GMPS,GPX1,GSR,GUK1,HPRT1,IMPDH1,IMPDH2,ITPA,LHPP,NME1,NT5C,NT5C2,NT5C3A,NUDT1,NUDT5,NUDT9,PAICS,PFAS,PNP,PPAT,PUDP,RRM1,RRM2,RRM2B,TK1,TK2,TXN,TXNRD1,TYMP,TYMS,UCK2,UMPS,UPP1	UPP1,IMPDH1,IMPDH2,PPAT,DTYMK,RRM1,TK2	7	59.375	96	62	9.0282e-06	3.17907e-12	destabilized	7.29167
lateS	R-HSA-15869	Metabolism of nucleotides	ADA,ADAL,ADK,ADPRM,ADSL,ADSS,ADSSL1,AGXT2,AK1,AK2,AK4,AK5,AK6,AK7,AK8,AK9,AMPD1,AMPD2,AMPD3,APRT,ATIC,CAD,CAT,CDA,CMPK1,CTPS1,CTPS2,DCK,DCTD,DCTPP1,DGUOK,DHODH,DPYD,DPYS,DTYMK,DUT,ENTPD1,ENTPD2,ENTPD3,ENTPD4,ENTPD5,ENTPD6,ENTPD7,ENTPD8,GART,GDA,GLRX,GMPR,GMPR2,GMPS,GPX1,GSR,GUK1,HPRT1,IMPDH1,IMPDH2,ITPA,LHPP,NME1,NME2,NME4,NT5C,NT5C1A,NT5C1B,NT5C2,NT5C3A,NT5E,NT5M,NUDT1,NUDT13,NUDT15,NUDT16,NUDT1…	ADA,ADK,ADSL,ADSS,ADSSL1,AK1,AK2,AK6,AMPD2,APRT,ATIC,CAD,CAT,CMPK1,CTPS1,CTPS2,DCK,DHODH,DPYD,DTYMK,DUT,GART,GDA,GMPR2,GMPS,GPX1,GSR,GUK1,HPRT1,IMPDH1,IMPDH2,ITPA,LHPP,NME1,NT5C,NT5C2,NT5C3A,NUDT1,NUDT5,NUDT9,PAICS,PFAS,PNP,PPAT,PUDP,RRM1,RRM2,RRM2B,TK1,TK2,TXN,TXNRD1,TYMP,TYMS,UCK2,UMPS,UPP1	UPP1,ATIC,DCK,DTYMK,RRM1,ADK	6	59.375	96	62	0.000596508	1.95359e-05	destabilized	6.25
S_G2	R-HSA-15869	Metabolism of nucleotides	ADA,ADAL,ADK,ADPRM,ADSL,ADSS,ADSSL1,AGXT2,AK1,AK2,AK4,AK5,AK6,AK7,AK8,AK9,AMPD1,AMPD2,AMPD3,APRT,ATIC,CAD,CAT,CDA,CMPK1,CTPS1,CTPS2,DCK,DCTD,DCTPP1,DGUOK,DHODH,DPYD,DPYS,DTYMK,DUT,ENTPD1,ENTPD2,ENTPD3,ENTPD4,ENTPD5,ENTPD6,ENTPD7,ENTPD8,GART,GDA,GLRX,GMPR,GMPR2,GMPS,GPX1,GSR,GUK1,HPRT1,IMPDH1,IMPDH2,ITPA,LHPP,NME1,NME2,NME4,NT5C,NT5C1A,NT5C1B,NT5C2,NT5C3A,NT5E,NT5M,NUDT1,NUDT13,NUDT15,NUDT16,NUDT1…	ADA,ADK,ADSL,ADSS,ADSSL1,AK1,AK2,AK6,AMPD2,APRT,ATIC,CAD,CAT,CMPK1,CTPS1,CTPS2,DCK,DHODH,DPYD,DTYMK,DUT,GART,GDA,GMPR2,GMPS,GPX1,GSR,GUK1,HPRT1,IMPDH1,IMPDH2,ITPA,LHPP,NME1,NT5C,NT5C2,NT5C3A,NUDT1,NUDT5,NUDT9,PAICS,PFAS,PNP,PPAT,PUDP,RRM1,RRM2,RRM2B,TK1,TK2,TXN,TXNRD1,TYMP,TYMS,UCK2,UMPS,UPP1	DTYMK,DCK,RRM1	3	59.375	96	62	0.007323	6.43843e-07	destabilized	3.125
M	R-HSA-15869	Metabolism of nucleotides	ADA,ADAL,ADK,ADPRM,ADSL,ADSS,ADSSL1,AGXT2,AK1,AK2,AK4,AK5,AK6,AK7,AK8,AK9,AMPD1,AMPD2,AMPD3,APRT,ATIC,CAD,CAT,CDA,CMPK1,CTPS1,CTPS2,DCK,DCTD,DCTPP1,DGUOK,DHODH,DPYD,DPYS,DTYMK,DUT,ENTPD1,ENTPD2,ENTPD3,ENTPD4,ENTPD5,ENTPD6,ENTPD7,ENTPD8,GART,GDA,GLRX,GMPR,GMPR2,GMPS,GPX1,GSR,GUK1,HPRT1,IMPDH1,IMPDH2,ITPA,LHPP,NME1,NME2,NME4,NT5C,NT5C1A,NT5C1B,NT5C2,NT5C3A,NT5E,NT5M,NUDT1,NUDT13,NUDT15,NUDT16,NUDT1…	ADA,ADK,ADSL,ADSS,ADSSL1,AK1,AK2,AK6,AMPD2,APRT,ATIC,CAD,CAT,CMPK1,CTPS1,CTPS2,DCK,DHODH,DPYD,DTYMK,DUT,GART,GDA,GMPR2,GMPS,GPX1,GSR,GUK1,HPRT1,IMPDH1,IMPDH2,ITPA,LHPP,NME1,NT5C,NT5C2,NT5C3A,NUDT1,NUDT5,NUDT9,PAICS,PFAS,PNP,PPAT,PUDP,RRM1,RRM2,RRM2B,TK1,TK2,TXN,TXNRD1,TYMP,TYMS,UCK2,UMPS,UPP1	TXN,UPP1,AMPD2,HPRT1,IMPDH1,IMPDH2,PPAT,DTYMK,RRM2,RRM1,ADK,PFAS	12	59.375	96	62	1.22417e-08	1.86967e-11	destabilized	12.5
asynch	R-HSA-15869	Metabolism of nucleotides	ADA,ADAL,ADK,ADPRM,ADSL,ADSS,ADSSL1,AGXT2,AK1,AK2,AK4,AK5,AK6,AK7,AK8,AK9,AMPD1,AMPD2,AMPD3,APRT,ATIC,CAD,CAT,CDA,CMPK1,CTPS1,CTPS2,DCK,DCTD,DCTPP1,DGUOK,DHODH,DPYD,DPYS,DTYMK,DUT,ENTPD1,ENTPD2,ENTPD3,ENTPD4,ENTPD5,ENTPD6,ENTPD7,ENTPD8,GART,GDA,GLRX,GMPR,GMPR2,GMPS,GPX1,GSR,GUK1,HPRT1,IMPDH1,IMPDH2,ITPA,LHPP,NME1,NME2,NME4,NT5C,NT5C1A,NT5C1B,NT5C2,NT5C3A,NT5E,NT5M,NUDT1,NUDT13,NUDT15,NUDT16,NUDT1…	ADA,ADK,ADSL,ADSS,ADSSL1,AK1,AK2,AK6,AMPD2,APRT,ATIC,CAD,CAT,CMPK1,CTPS1,CTPS2,DCK,DHODH,DPYD,DTYMK,DUT,GART,GDA,GMPR2,GMPS,GPX1,GSR,GUK1,HPRT1,IMPDH1,IMPDH2,ITPA,LHPP,NME1,NT5C,NT5C2,NT5C3A,NUDT1,NUDT5,NUDT9,PAICS,PFAS,PNP,PPAT,PUDP,RRM1,RRM2,RRM2B,TK1,TK2,TXN,TXNRD1,TYMP,TYMS,UCK2,UMPS,UPP1	DTYMK,RRM1	2	59.375	96	62	0.00481403	8.44175e-09	destabilized	2.08333
G1	R-HSA-159227	Transport of the SLBP independent Mature mRNA	AAAS,ALYREF,EIF4E,NCBP1,NCBP2,NDC1,NUP107,NUP133,NUP153,NUP155,NUP160,NUP188,NUP205,NUP210,NUP214,NUP35,NUP37,NUP43,NUP50,NUP54,NUP58,NUP62,NUP85,NUP88,NUP93,NUP98,NUPL2,NXF1,POM121,POM121C,RAE1,RANBP2,SEH1L,TPR	AAAS,ALYREF,EIF4E,NCBP1,NCBP2,NDC1,NUP107,NUP133,NUP153,NUP155,NUP160,NUP188,NUP205,NUP210,NUP214,NUP35,NUP37,NUP43,NUP50,NUP54,NUP85,NUP88,NUP93,NUP98,NXF1,RAE1,RANBP2,SEH1L,TPR	AAAS,NDC1,NUP153,NUP155,NUP210,NUP205,RANBP2	7	85.2941	34	30	1.23615e-07	9.67171e-16	destabilized	20.5882
earlyS	R-HSA-159227	Transport of the SLBP independent Mature mRNA	AAAS,ALYREF,EIF4E,NCBP1,NCBP2,NDC1,NUP107,NUP133,NUP153,NUP155,NUP160,NUP188,NUP205,NUP210,NUP214,NUP35,NUP37,NUP43,NUP50,NUP54,NUP58,NUP62,NUP85,NUP88,NUP93,NUP98,NUPL2,NXF1,POM121,POM121C,RAE1,RANBP2,SEH1L,TPR	AAAS,ALYREF,EIF4E,NCBP1,NCBP2,NDC1,NUP107,NUP133,NUP153,NUP155,NUP160,NUP188,NUP205,NUP210,NUP214,NUP35,NUP37,NUP43,NUP50,NUP54,NUP85,NUP88,NUP93,NUP98,NXF1,RAE1,RANBP2,SEH1L,TPR	TPR	1	85.2941	34	30	0.0967684	0.637902	destabilized	2.94118
lateS	R-HSA-159227	Transport of the SLBP independent Mature mRNA	AAAS,ALYREF,EIF4E,NCBP1,NCBP2,NDC1,NUP107,NUP133,NUP153,NUP155,NUP160,NUP188,NUP205,NUP210,NUP214,NUP35,NUP37,NUP43,NUP50,NUP54,NUP58,NUP62,NUP85,NUP88,NUP93,NUP98,NUPL2,NXF1,POM121,POM121C,RAE1,RANBP2,SEH1L,TPR	AAAS,ALYREF,EIF4E,NCBP1,NCBP2,NDC1,NUP107,NUP133,NUP153,NUP155,NUP160,NUP188,NUP205,NUP210,NUP214,NUP35,NUP37,NUP43,NUP50,NUP54,NUP85,NUP88,NUP93,NUP98,NXF1,RAE1,RANBP2,SEH1L,TPR	TPR	1	85.2941	34	30	0.0865165	0.56989	destabilized	2.94118
M	R-HSA-159227	Transport of the SLBP independent Mature mRNA	AAAS,ALYREF,EIF4E,NCBP1,NCBP2,NDC1,NUP107,NUP133,NUP153,NUP155,NUP160,NUP188,NUP205,NUP210,NUP214,NUP35,NUP37,NUP43,NUP50,NUP54,NUP58,NUP62,NUP85,NUP88,NUP93,NUP98,NUPL2,NXF1,POM121,POM121C,RAE1,RANBP2,SEH1L,TPR	AAAS,ALYREF,EIF4E,NCBP1,NCBP2,NDC1,NUP107,NUP133,NUP153,NUP155,NUP160,NUP188,NUP205,NUP210,NUP214,NUP35,NUP37,NUP43,NUP50,NUP54,NUP85,NUP88,NUP93,NUP98,NXF1,RAE1,RANBP2,SEH1L,TPR	AAAS,NUP54,NUP93,NUP85,NDC1,NUP43,NUP188,NUP37,NUP155,EIF4E,NUP210,NUP205,RANBP2	13	85.2941	34	30	3.88672e-11	4.18462e-30	destabilized	38.2353
G1	R-HSA-159230	Transport of the SLBP Dependant Mature mRNA	AAAS,ALYREF,EIF4E,NCBP1,NCBP2,NDC1,NUP107,NUP133,NUP153,NUP155,NUP160,NUP188,NUP205,NUP210,NUP214,NUP35,NUP37,NUP43,NUP50,NUP54,NUP58,NUP62,NUP85,NUP88,NUP93,NUP98,NUPL2,NXF1,POM121,POM121C,RAE1,RANBP2,SEH1L,SLBP,TPR	AAAS,ALYREF,EIF4E,NCBP1,NCBP2,NDC1,NUP107,NUP133,NUP153,NUP155,NUP160,NUP188,NUP205,NUP210,NUP214,NUP35,NUP37,NUP43,NUP50,NUP54,NUP85,NUP88,NUP93,NUP98,NXF1,RAE1,RANBP2,SEH1L,TPR	AAAS,NDC1,NUP153,NUP155,NUP210,NUP205,RANBP2	7	82.8571	35	31	1.23615e-07	9.67171e-16	destabilized	20
earlyS	R-HSA-159230	Transport of the SLBP Dependant Mature mRNA	AAAS,ALYREF,EIF4E,NCBP1,NCBP2,NDC1,NUP107,NUP133,NUP153,NUP155,NUP160,NUP188,NUP205,NUP210,NUP214,NUP35,NUP37,NUP43,NUP50,NUP54,NUP58,NUP62,NUP85,NUP88,NUP93,NUP98,NUPL2,NXF1,POM121,POM121C,RAE1,RANBP2,SEH1L,SLBP,TPR	AAAS,ALYREF,EIF4E,NCBP1,NCBP2,NDC1,NUP107,NUP133,NUP153,NUP155,NUP160,NUP188,NUP205,NUP210,NUP214,NUP35,NUP37,NUP43,NUP50,NUP54,NUP85,NUP88,NUP93,NUP98,NXF1,RAE1,RANBP2,SEH1L,TPR	TPR	1	82.8571	35	31	0.0967684	0.637902	destabilized	2.85714
lateS	R-HSA-159230	Transport of the SLBP Dependant Mature mRNA	AAAS,ALYREF,EIF4E,NCBP1,NCBP2,NDC1,NUP107,NUP133,NUP153,NUP155,NUP160,NUP188,NUP205,NUP210,NUP214,NUP35,NUP37,NUP43,NUP50,NUP54,NUP58,NUP62,NUP85,NUP88,NUP93,NUP98,NUPL2,NXF1,POM121,POM121C,RAE1,RANBP2,SEH1L,SLBP,TPR	AAAS,ALYREF,EIF4E,NCBP1,NCBP2,NDC1,NUP107,NUP133,NUP153,NUP155,NUP160,NUP188,NUP205,NUP210,NUP214,NUP35,NUP37,NUP43,NUP50,NUP54,NUP85,NUP88,NUP93,NUP98,NXF1,RAE1,RANBP2,SEH1L,TPR	TPR	1	82.8571	35	31	0.0865165	0.56989	destabilized	2.85714
M	R-HSA-159230	Transport of the SLBP Dependant Mature mRNA	AAAS,ALYREF,EIF4E,NCBP1,NCBP2,NDC1,NUP107,NUP133,NUP153,NUP155,NUP160,NUP188,NUP205,NUP210,NUP214,NUP35,NUP37,NUP43,NUP50,NUP54,NUP58,NUP62,NUP85,NUP88,NUP93,NUP98,NUPL2,NXF1,POM121,POM121C,RAE1,RANBP2,SEH1L,SLBP,TPR	AAAS,ALYREF,EIF4E,NCBP1,NCBP2,NDC1,NUP107,NUP133,NUP153,NUP155,NUP160,NUP188,NUP205,NUP210,NUP214,NUP35,NUP37,NUP43,NUP50,NUP54,NUP85,NUP88,NUP93,NUP98,NXF1,RAE1,RANBP2,SEH1L,TPR	AAAS,NUP54,NUP93,NUP85,NDC1,NUP43,NUP188,NUP37,NUP155,EIF4E,NUP210,NUP205,RANBP2	13	82.8571	35	31	3.88672e-11	4.18462e-30	destabilized	37.1429
G1	R-HSA-159231	Transport of Mature mRNA Derived from an Intronless Transcript	AAAS,ALYREF,CPSF1,CPSF2,CPSF3,CPSF4,EIF4E,FIP1L1,NCBP1,NCBP2,NDC1,NUP107,NUP133,NUP153,NUP155,NUP160,NUP188,NUP205,NUP210,NUP214,NUP35,NUP37,NUP43,NUP50,NUP54,NUP58,NUP62,NUP85,NUP88,NUP93,NUP98,NUPL2,NXF1,POM121,POM121C,RAE1,RANBP2,SEH1L,SYMPK,TPR,WDR33	AAAS,ALYREF,CPSF1,CPSF2,CPSF3,CPSF4,EIF4E,FIP1L1,NCBP1,NCBP2,NDC1,NUP107,NUP133,NUP153,NUP155,NUP160,NUP188,NUP205,NUP210,NUP214,NUP35,NUP37,NUP43,NUP50,NUP54,NUP85,NUP88,NUP93,NUP98,NXF1,RAE1,RANBP2,SEH1L,SYMPK,TPR,WDR33	AAAS,NDC1,NUP153,NUP155,NUP210,NUP205,RANBP2	7	87.8049	41	37	5.36764e-13	2.24544e-26	destabilized	17.0732
earlyS	R-HSA-159231	Transport of Mature mRNA Derived from an Intronless Transcript	AAAS,ALYREF,CPSF1,CPSF2,CPSF3,CPSF4,EIF4E,FIP1L1,NCBP1,NCBP2,NDC1,NUP107,NUP133,NUP153,NUP155,NUP160,NUP188,NUP205,NUP210,NUP214,NUP35,NUP37,NUP43,NUP50,NUP54,NUP58,NUP62,NUP85,NUP88,NUP93,NUP98,NUPL2,NXF1,POM121,POM121C,RAE1,RANBP2,SEH1L,SYMPK,TPR,WDR33	AAAS,ALYREF,CPSF1,CPSF2,CPSF3,CPSF4,EIF4E,FIP1L1,NCBP1,NCBP2,NDC1,NUP107,NUP133,NUP153,NUP155,NUP160,NUP188,NUP205,NUP210,NUP214,NUP35,NUP37,NUP43,NUP50,NUP54,NUP85,NUP88,NUP93,NUP98,NXF1,RAE1,RANBP2,SEH1L,SYMPK,TPR,WDR33	TPR	1	87.8049	41	37	0.0188993	0.712899	destabilized	2.43902
lateS	R-HSA-159231	Transport of Mature mRNA Derived from an Intronless Transcript	AAAS,ALYREF,CPSF1,CPSF2,CPSF3,CPSF4,EIF4E,FIP1L1,NCBP1,NCBP2,NDC1,NUP107,NUP133,NUP153,NUP155,NUP160,NUP188,NUP205,NUP210,NUP214,NUP35,NUP37,NUP43,NUP50,NUP54,NUP58,NUP62,NUP85,NUP88,NUP93,NUP98,NUPL2,NXF1,POM121,POM121C,RAE1,RANBP2,SEH1L,SYMPK,TPR,WDR33	AAAS,ALYREF,CPSF1,CPSF2,CPSF3,CPSF4,EIF4E,FIP1L1,NCBP1,NCBP2,NDC1,NUP107,NUP133,NUP153,NUP155,NUP160,NUP188,NUP205,NUP210,NUP214,NUP35,NUP37,NUP43,NUP50,NUP54,NUP85,NUP88,NUP93,NUP98,NXF1,RAE1,RANBP2,SEH1L,SYMPK,TPR,WDR33	TPR	1	87.8049	41	37	0.034617	0.772738	destabilized	2.43902
M	R-HSA-159231	Transport of Mature mRNA Derived from an Intronless Transcript	AAAS,ALYREF,CPSF1,CPSF2,CPSF3,CPSF4,EIF4E,FIP1L1,NCBP1,NCBP2,NDC1,NUP107,NUP133,NUP153,NUP155,NUP160,NUP188,NUP205,NUP210,NUP214,NUP35,NUP37,NUP43,NUP50,NUP54,NUP58,NUP62,NUP85,NUP88,NUP93,NUP98,NUPL2,NXF1,POM121,POM121C,RAE1,RANBP2,SEH1L,SYMPK,TPR,WDR33	AAAS,ALYREF,CPSF1,CPSF2,CPSF3,CPSF4,EIF4E,FIP1L1,NCBP1,NCBP2,NDC1,NUP107,NUP133,NUP153,NUP155,NUP160,NUP188,NUP205,NUP210,NUP214,NUP35,NUP37,NUP43,NUP50,NUP54,NUP85,NUP88,NUP93,NUP98,NXF1,RAE1,RANBP2,SEH1L,SYMPK,TPR,WDR33	AAAS,NUP54,SYMPK,NUP93,NUP85,NDC1,NUP43,NUP188,NUP37,NUP155,EIF4E,NUP210,NUP205,RANBP2	14	87.8049	41	37	4.58084e-21	8.22685e-57	destabilized	34.1463
G1	R-HSA-159234	Transport of Mature mRNAs Derived from Intronless Transcripts	AAAS,ALYREF,CPSF1,CPSF2,CPSF3,CPSF4,EIF4E,FIP1L1,NCBP1,NCBP2,NDC1,NUP107,NUP133,NUP153,NUP155,NUP160,NUP188,NUP205,NUP210,NUP214,NUP35,NUP37,NUP43,NUP50,NUP54,NUP58,NUP62,NUP85,NUP88,NUP93,NUP98,NUPL2,NXF1,POM121,POM121C,RAE1,RANBP2,SEH1L,SLBP,SYMPK,TPR,WDR33	AAAS,ALYREF,CPSF1,CPSF2,CPSF3,CPSF4,EIF4E,FIP1L1,NCBP1,NCBP2,NDC1,NUP107,NUP133,NUP153,NUP155,NUP160,NUP188,NUP205,NUP210,NUP214,NUP35,NUP37,NUP43,NUP50,NUP54,NUP85,NUP88,NUP93,NUP98,NXF1,RAE1,RANBP2,SEH1L,SYMPK,TPR,WDR33	AAAS,NDC1,NUP153,NUP155,NUP210,NUP205,RANBP2	7	85.7143	42	38	5.36764e-13	2.24544e-26	destabilized	16.6667
earlyS	R-HSA-159234	Transport of Mature mRNAs Derived from Intronless Transcripts	AAAS,ALYREF,CPSF1,CPSF2,CPSF3,CPSF4,EIF4E,FIP1L1,NCBP1,NCBP2,NDC1,NUP107,NUP133,NUP153,NUP155,NUP160,NUP188,NUP205,NUP210,NUP214,NUP35,NUP37,NUP43,NUP50,NUP54,NUP58,NUP62,NUP85,NUP88,NUP93,NUP98,NUPL2,NXF1,POM121,POM121C,RAE1,RANBP2,SEH1L,SLBP,SYMPK,TPR,WDR33	AAAS,ALYREF,CPSF1,CPSF2,CPSF3,CPSF4,EIF4E,FIP1L1,NCBP1,NCBP2,NDC1,NUP107,NUP133,NUP153,NUP155,NUP160,NUP188,NUP205,NUP210,NUP214,NUP35,NUP37,NUP43,NUP50,NUP54,NUP85,NUP88,NUP93,NUP98,NXF1,RAE1,RANBP2,SEH1L,SYMPK,TPR,WDR33	TPR	1	85.7143	42	38	0.0188993	0.712899	destabilized	2.38095
lateS	R-HSA-159234	Transport of Mature mRNAs Derived from Intronless Transcripts	AAAS,ALYREF,CPSF1,CPSF2,CPSF3,CPSF4,EIF4E,FIP1L1,NCBP1,NCBP2,NDC1,NUP107,NUP133,NUP153,NUP155,NUP160,NUP188,NUP205,NUP210,NUP214,NUP35,NUP37,NUP43,NUP50,NUP54,NUP58,NUP62,NUP85,NUP88,NUP93,NUP98,NUPL2,NXF1,POM121,POM121C,RAE1,RANBP2,SEH1L,SLBP,SYMPK,TPR,WDR33	AAAS,ALYREF,CPSF1,CPSF2,CPSF3,CPSF4,EIF4E,FIP1L1,NCBP1,NCBP2,NDC1,NUP107,NUP133,NUP153,NUP155,NUP160,NUP188,NUP205,NUP210,NUP214,NUP35,NUP37,NUP43,NUP50,NUP54,NUP85,NUP88,NUP93,NUP98,NXF1,RAE1,RANBP2,SEH1L,SYMPK,TPR,WDR33	TPR	1	85.7143	42	38	0.034617	0.772738	destabilized	2.38095
M	R-HSA-159234	Transport of Mature mRNAs Derived from Intronless Transcripts	AAAS,ALYREF,CPSF1,CPSF2,CPSF3,CPSF4,EIF4E,FIP1L1,NCBP1,NCBP2,NDC1,NUP107,NUP133,NUP153,NUP155,NUP160,NUP188,NUP205,NUP210,NUP214,NUP35,NUP37,NUP43,NUP50,NUP54,NUP58,NUP62,NUP85,NUP88,NUP93,NUP98,NUPL2,NXF1,POM121,POM121C,RAE1,RANBP2,SEH1L,SLBP,SYMPK,TPR,WDR33	AAAS,ALYREF,CPSF1,CPSF2,CPSF3,CPSF4,EIF4E,FIP1L1,NCBP1,NCBP2,NDC1,NUP107,NUP133,NUP153,NUP155,NUP160,NUP188,NUP205,NUP210,NUP214,NUP35,NUP37,NUP43,NUP50,NUP54,NUP85,NUP88,NUP93,NUP98,NXF1,RAE1,RANBP2,SEH1L,SYMPK,TPR,WDR33	AAAS,NUP54,SYMPK,NUP93,NUP85,NDC1,NUP43,NUP188,NUP37,NUP155,EIF4E,NUP210,NUP205,RANBP2	14	85.7143	42	38	4.58084e-21	8.22685e-57	destabilized	33.3333
G1	R-HSA-159236	Transport of Mature mRNA derived from an Intron-Containing Transcript	AAAS,ALYREF,CASC3,CDC40,CHTOP,DDX39A,DDX39B,DHX38,EIF4A3,FYTTD1,LUZP4,MAGOH,MAGOHB,NCBP1,NCBP2,NDC1,NUP107,NUP133,NUP153,NUP155,NUP160,NUP188,NUP205,NUP210,NUP214,NUP35,NUP37,NUP43,NUP50,NUP54,NUP58,NUP62,NUP85,NUP88,NUP93,NUP98,NUPL2,NXF1,NXF2,NXT1,POLDIP3,POM121,POM121C,RAE1,RANBP2,RBM8A,RNPS1,SARNP,SEH1L,SLU7,SRRM1,SRSF1,SRSF11,SRSF2,SRSF3,SRSF4,SRSF5,SRSF6,SRSF7,SRSF9,THOC1,THOC2,THOC3,THOC5,…	AAAS,ALYREF,CASC3,CDC40,CHTOP,DDX39A,DDX39B,DHX38,EIF4A3,NCBP1,NCBP2,NDC1,NUP107,NUP133,NUP153,NUP155,NUP160,NUP188,NUP205,NUP210,NUP214,NUP35,NUP37,NUP43,NUP50,NUP54,NUP85,NUP88,NUP93,NUP98,NXF1,POLDIP3,RAE1,RANBP2,RBM8A,RNPS1,SEH1L,SLU7,SRRM1,SRSF1,SRSF11,SRSF2,SRSF3,SRSF4,SRSF5,SRSF6,SRSF7,SRSF9,THOC1,THOC2,THOC3,THOC5,THOC6,TPR,U2AF2,UPF3B,ZC3H11A	AAAS,DDX39A,SRRM1,NDC1,NUP153,NUP155,NUP210,NUP205,RANBP2	9	79.1667	72	60	6.12648e-13	4.08104e-34	destabilized	12.5
earlyS	R-HSA-159236	Transport of Mature mRNA derived from an Intron-Containing Transcript	AAAS,ALYREF,CASC3,CDC40,CHTOP,DDX39A,DDX39B,DHX38,EIF4A3,FYTTD1,LUZP4,MAGOH,MAGOHB,NCBP1,NCBP2,NDC1,NUP107,NUP133,NUP153,NUP155,NUP160,NUP188,NUP205,NUP210,NUP214,NUP35,NUP37,NUP43,NUP50,NUP54,NUP58,NUP62,NUP85,NUP88,NUP93,NUP98,NUPL2,NXF1,NXF2,NXT1,POLDIP3,POM121,POM121C,RAE1,RANBP2,RBM8A,RNPS1,SARNP,SEH1L,SLU7,SRRM1,SRSF1,SRSF11,SRSF2,SRSF3,SRSF4,SRSF5,SRSF6,SRSF7,SRSF9,THOC1,THOC2,THOC3,THOC5,…	AAAS,ALYREF,CASC3,CDC40,CHTOP,DDX39A,DDX39B,DHX38,EIF4A3,NCBP1,NCBP2,NDC1,NUP107,NUP133,NUP153,NUP155,NUP160,NUP188,NUP205,NUP210,NUP214,NUP35,NUP37,NUP43,NUP50,NUP54,NUP85,NUP88,NUP93,NUP98,NXF1,POLDIP3,RAE1,RANBP2,RBM8A,RNPS1,SEH1L,SLU7,SRRM1,SRSF1,SRSF11,SRSF2,SRSF3,SRSF4,SRSF5,SRSF6,SRSF7,SRSF9,THOC1,THOC2,THOC3,THOC5,THOC6,TPR,U2AF2,UPF3B,ZC3H11A	TPR	1	79.1667	72	60	0.0308768	0.564442	destabilized	1.38889
lateS	R-HSA-159236	Transport of Mature mRNA derived from an Intron-Containing Transcript	AAAS,ALYREF,CASC3,CDC40,CHTOP,DDX39A,DDX39B,DHX38,EIF4A3,FYTTD1,LUZP4,MAGOH,MAGOHB,NCBP1,NCBP2,NDC1,NUP107,NUP133,NUP153,NUP155,NUP160,NUP188,NUP205,NUP210,NUP214,NUP35,NUP37,NUP43,NUP50,NUP54,NUP58,NUP62,NUP85,NUP88,NUP93,NUP98,NUPL2,NXF1,NXF2,NXT1,POLDIP3,POM121,POM121C,RAE1,RANBP2,RBM8A,RNPS1,SARNP,SEH1L,SLU7,SRRM1,SRSF1,SRSF11,SRSF2,SRSF3,SRSF4,SRSF5,SRSF6,SRSF7,SRSF9,THOC1,THOC2,THOC3,THOC5,…	AAAS,ALYREF,CASC3,CDC40,CHTOP,DDX39A,DDX39B,DHX38,EIF4A3,NCBP1,NCBP2,NDC1,NUP107,NUP133,NUP153,NUP155,NUP160,NUP188,NUP205,NUP210,NUP214,NUP35,NUP37,NUP43,NUP50,NUP54,NUP85,NUP88,NUP93,NUP98,NXF1,POLDIP3,RAE1,RANBP2,RBM8A,RNPS1,SEH1L,SLU7,SRRM1,SRSF1,SRSF11,SRSF2,SRSF3,SRSF4,SRSF5,SRSF6,SRSF7,SRSF9,THOC1,THOC2,THOC3,THOC5,THOC6,TPR,U2AF2,UPF3B,ZC3H11A	TPR	1	79.1667	72	60	0.0167308	0.455323	destabilized	1.38889
M	R-HSA-159236	Transport of Mature mRNA derived from an Intron-Containing Transcript	AAAS,ALYREF,CASC3,CDC40,CHTOP,DDX39A,DDX39B,DHX38,EIF4A3,FYTTD1,LUZP4,MAGOH,MAGOHB,NCBP1,NCBP2,NDC1,NUP107,NUP133,NUP153,NUP155,NUP160,NUP188,NUP205,NUP210,NUP214,NUP35,NUP37,NUP43,NUP50,NUP54,NUP58,NUP62,NUP85,NUP88,NUP93,NUP98,NUPL2,NXF1,NXF2,NXT1,POLDIP3,POM121,POM121C,RAE1,RANBP2,RBM8A,RNPS1,SARNP,SEH1L,SLU7,SRRM1,SRSF1,SRSF11,SRSF2,SRSF3,SRSF4,SRSF5,SRSF6,SRSF7,SRSF9,THOC1,THOC2,THOC3,THOC5,…	AAAS,ALYREF,CASC3,CDC40,CHTOP,DDX39A,DDX39B,DHX38,EIF4A3,NCBP1,NCBP2,NDC1,NUP107,NUP133,NUP153,NUP155,NUP160,NUP188,NUP205,NUP210,NUP214,NUP35,NUP37,NUP43,NUP50,NUP54,NUP85,NUP88,NUP93,NUP98,NXF1,POLDIP3,RAE1,RANBP2,RBM8A,RNPS1,SEH1L,SLU7,SRRM1,SRSF1,SRSF11,SRSF2,SRSF3,SRSF4,SRSF5,SRSF6,SRSF7,SRSF9,THOC1,THOC2,THOC3,THOC5,THOC6,TPR,U2AF2,UPF3B,ZC3H11A	AAAS,NUP85,SRSF11,SRSF5,SRSF7,SRSF3,DDX39A,U2AF2,NDC1,NUP43,NUP188,NUP210,RANBP2,NUP93,CASC3,ZC3H11A,NUP54,SRRM1,SRSF2,NUP37,NUP205,NUP155,EIF4A3	23	79.1667	72	60	2.57166e-25	6.02374e-80	destabilized	31.9444
asynch	R-HSA-1606322	ZBP1(DAI) mediated induction of type I IFNs	AGER,APP,CHUK,DHX9,DTX4,HMGB1,IKBKB,IKBKG,IRF3,MYD88,NFKB1,NFKB2,NFKBIA,NFKBIB,NLRP4,RELA,RIPK1,RIPK3,S100A12,S100B,SAA1,TBK1,TICAM1,TLR3,ZBP1	APP,CHUK,DHX9,HMGB1,IKBKB,IKBKG,IRF3,NFKB1,NFKB2,NFKBIB,RELA,RIPK1,TBK1	APP	1	52	25	13	0.129931	0.00172597	destabilized	4
M	R-HSA-1614517	Sulfide oxidation to sulfate	ETHE1,SLC25A10,SQRDL,SUOX,TST	ETHE1,SQRDL,TST	TST,SQRDL	2	60	5	4	2.04481e-07	2.45659e-11	destabilized	40
M	R-HSA-1614558	Degradation of cysteine and homocysteine	ADO,CDO1,CSAD,CTH,ETHE1,SLC25A10,SQRDL,SUOX,TST	ADO,CTH,ETHE1,SQRDL,TST	ADO,TST,SQRDL	3	55.5556	9	6	2.89613e-08	1.82501e-12	destabilized	33.3333
G1	R-HSA-1614635	Sulfur amino acid metabolism	ADI1,ADO,AHCY,APIP,BHMT,BHMT2,CBS,CDO1,CNDP2,CSAD,CTH,ENOPH1,ETHE1,GCLC,GCLM,GOT1,MAT1A,MRI1,MTAP,MTR,MTRR,SLC25A10,SQRDL,SUOX,TST	ADI1,ADO,AHCY,APIP,CNDP2,CTH,ENOPH1,ETHE1,GCLC,GCLM,GOT1,MRI1,MTAP,MTR,MTRR,SQRDL,TST	TST,AHCY,CNDP2	3	68	25	18	6.79347e-06	4.83281e-11	destabilized	12
M	R-HSA-1614635	Sulfur amino acid metabolism	ADI1,ADO,AHCY,APIP,BHMT,BHMT2,CBS,CDO1,CNDP2,CSAD,CTH,ENOPH1,ETHE1,GCLC,GCLM,GOT1,MAT1A,MRI1,MTAP,MTR,MTRR,SLC25A10,SQRDL,SUOX,TST	ADI1,ADO,AHCY,APIP,CNDP2,CTH,ENOPH1,ETHE1,GCLC,GCLM,GOT1,MRI1,MTAP,MTR,MTRR,SQRDL,TST	ADO,TST,MTAP,CNDP2,SQRDL	5	68	25	18	1.72139e-09	2.5829e-14	destabilized	20
asynch	R-HSA-1614635	Sulfur amino acid metabolism	ADI1,ADO,AHCY,APIP,BHMT,BHMT2,CBS,CDO1,CNDP2,CSAD,CTH,ENOPH1,ETHE1,GCLC,GCLM,GOT1,MAT1A,MRI1,MTAP,MTR,MTRR,SLC25A10,SQRDL,SUOX,TST	ADI1,ADO,AHCY,APIP,CNDP2,CTH,ENOPH1,ETHE1,GCLC,GCLM,GOT1,MRI1,MTAP,MTR,MTRR,SQRDL,TST	AHCY	1	68	25	18	0.0146746	0.0405503	destabilized	4
asynch	R-HSA-162582	Signal Transduction	A2M,AATF,ABCA4,ABHD12,ABHD6,ABI1,ABI2,ABL1,ABR,ACKR1,ACKR3,ACKR4,ACTB,ACTG1,ACTN2,ACTR2,ACTR3,ACVR1B,ACVR1C,ACVR2A,ACVR2B,ADAM10,ADAM12,ADAM17,ADCY1,ADCY10,ADCY2,ADCY3,ADCY4,ADCY5,ADCY6,ADCY7,ADCY8,ADCY9,ADCYAP1,ADCYAP1R1,ADGRE1,ADGRE2,ADGRE3,ADH1A,ADH1C,ADH4,ADM,ADM2,ADORA1,ADORA2A,ADORA2B,ADORA3,ADRA1A,ADRA1B,ADRA1D,ADRA2A,ADRA2B,ADRA2C,ADRB1,ADRB2,ADRB3,AES,AGO1,AGO2,AGO3,AGO4,AGRN,AGT,AGTR1,A…	A2M,ABHD12,ABHD6,ABI1,ABL1,ABR,ACKR3,ACTB,ACTG1,ACTR2,ACTR3,ADAM10,ADAM17,ADCY9,AGO2,AGRN,AHCTF1,AHCYL1,AKAP13,AKAP9,AKT1,AKT1S1,AKT2,ALDH1A3,ANXA1,AP2A1,AP2A2,AP2B1,AP2M1,AP2S1,APC,APH1A,APOB,APP,ARAF,ARAP1,ARHGAP1,ARHGAP10,ARHGAP11A,ARHGAP12,ARHGAP17,ARHGAP18,ARHGAP21,ARHGAP26,ARHGAP27,ARHGAP29,ARHGAP35,ARHGAP4,ARHGAP5,ARHGDIA,ARHGEF1,ARHGEF10,ARHGEF12,ARHGEF16,ARHGEF2,ARHGEF5,ARHGEF7,ARPC1A,AR…	PSMD14,APP,PSMD2,PSMC3,PSMC4,PSMC5,SPTBN1	7	24.5979	2549	660	5.31386e-06	2.17735e-26	destabilized	0.274617
lateS	R-HSA-162582	Signal Transduction	A2M,AATF,ABCA4,ABHD12,ABHD6,ABI1,ABI2,ABL1,ABR,ACKR1,ACKR3,ACKR4,ACTB,ACTG1,ACTN2,ACTR2,ACTR3,ACVR1B,ACVR1C,ACVR2A,ACVR2B,ADAM10,ADAM12,ADAM17,ADCY1,ADCY10,ADCY2,ADCY3,ADCY4,ADCY5,ADCY6,ADCY7,ADCY8,ADCY9,ADCYAP1,ADCYAP1R1,ADGRE1,ADGRE2,ADGRE3,ADH1A,ADH1C,ADH4,ADM,ADM2,ADORA1,ADORA2A,ADORA2B,ADORA3,ADRA1A,ADRA1B,ADRA1D,ADRA2A,ADRA2B,ADRA2C,ADRB1,ADRB2,ADRB3,AES,AGO1,AGO2,AGO3,AGO4,AGRN,AGT,AGTR1,A…	A2M,ABHD12,ABHD6,ABI1,ABL1,ABR,ACKR3,ACTB,ACTG1,ACTR2,ACTR3,ADAM10,ADAM17,ADCY9,AGO2,AGRN,AHCTF1,AHCYL1,AKAP13,AKAP9,AKT1,AKT1S1,AKT2,ALDH1A3,ANXA1,AP2A1,AP2A2,AP2B1,AP2M1,AP2S1,APC,APH1A,APOB,APP,ARAF,ARAP1,ARHGAP1,ARHGAP10,ARHGAP11A,ARHGAP12,ARHGAP17,ARHGAP18,ARHGAP21,ARHGAP26,ARHGAP27,ARHGAP29,ARHGAP35,ARHGAP4,ARHGAP5,ARHGDIA,ARHGEF1,ARHGEF10,ARHGEF12,ARHGEF16,ARHGEF2,ARHGEF5,ARHGEF7,ARPC1A,AR…	LAMA1,CENPF	2	24.5979	2549	660	1.37291e-11	0.856323	destabilized	0.0784621
earlyS	R-HSA-162587	HIV Life Cycle	AAAS,BANF1,CCNH,CCNK,CCNT1,CCNT2,CCR5,CD4,CDK7,CDK9,CHMP2A,CHMP2B,CHMP3,CHMP4A,CHMP4B,CHMP4C,CHMP5,CHMP6,CHMP7,CTDP1,CXCR4,ELL,ERCC2,ERCC3,FEN1,FURIN,GTF2A1,GTF2A2,GTF2B,GTF2E1,GTF2E2,GTF2F1,GTF2F2,GTF2H1,GTF2H2,GTF2H3,GTF2H4,GTF2H5,HMGA1,KPNA1,LIG1,LIG4,MNAT1,NCBP1,NCBP2,NDC1,NEDD4L,NELFA,NELFB,NELFCD,NELFE,NMT1,NMT2,NUP107,NUP133,NUP153,NUP155,NUP160,NUP188,NUP205,NUP210,NUP214,NUP35,NUP37,NUP4…	AAAS,CCNH,CCNK,CCNT1,CDK7,CDK9,CHMP2A,CHMP2B,CHMP5,CHMP7,CTDP1,ERCC2,ERCC3,FEN1,GTF2A2,GTF2B,GTF2E1,GTF2E2,GTF2F1,GTF2F2,HMGA1,KPNA1,LIG1,LIG4,MNAT1,NCBP1,NCBP2,NDC1,NEDD4L,NELFA,NELFB,NELFE,NMT1,NUP107,NUP133,NUP153,NUP155,NUP160,NUP188,NUP205,NUP210,NUP214,NUP35,NUP37,NUP43,NUP50,NUP54,NUP85,NUP88,NUP93,NUP98,PDCD6IP,POLR2A,POLR2B,POLR2C,POLR2E,POLR2G,POLR2H,PPIA,PSIP1,RAE1,RAN,RANBP1,RANBP2,RA…	XRCC5,TPR	2	56.4103	156	94	0.0074655	0.917803	destabilized	1.28205
lateS	R-HSA-162587	HIV Life Cycle	AAAS,BANF1,CCNH,CCNK,CCNT1,CCNT2,CCR5,CD4,CDK7,CDK9,CHMP2A,CHMP2B,CHMP3,CHMP4A,CHMP4B,CHMP4C,CHMP5,CHMP6,CHMP7,CTDP1,CXCR4,ELL,ERCC2,ERCC3,FEN1,FURIN,GTF2A1,GTF2A2,GTF2B,GTF2E1,GTF2E2,GTF2F1,GTF2F2,GTF2H1,GTF2H2,GTF2H3,GTF2H4,GTF2H5,HMGA1,KPNA1,LIG1,LIG4,MNAT1,NCBP1,NCBP2,NDC1,NEDD4L,NELFA,NELFB,NELFCD,NELFE,NMT1,NMT2,NUP107,NUP133,NUP153,NUP155,NUP160,NUP188,NUP205,NUP210,NUP214,NUP35,NUP37,NUP4…	AAAS,CCNH,CCNK,CCNT1,CDK7,CDK9,CHMP2A,CHMP2B,CHMP5,CHMP7,CTDP1,ERCC2,ERCC3,FEN1,GTF2A2,GTF2B,GTF2E1,GTF2E2,GTF2F1,GTF2F2,HMGA1,KPNA1,LIG1,LIG4,MNAT1,NCBP1,NCBP2,NDC1,NEDD4L,NELFA,NELFB,NELFE,NMT1,NUP107,NUP133,NUP153,NUP155,NUP160,NUP188,NUP205,NUP210,NUP214,NUP35,NUP37,NUP43,NUP50,NUP54,NUP85,NUP88,NUP93,NUP98,PDCD6IP,POLR2A,POLR2B,POLR2C,POLR2E,POLR2G,POLR2H,PPIA,PSIP1,RAE1,RAN,RANBP1,RANBP2,RA…	TPR	1	56.4103	156	94	0.0126502	0.713457	destabilized	0.641026
M	R-HSA-162588	Budding and maturation of HIV virion	CHMP2A,CHMP2B,CHMP3,CHMP4A,CHMP4B,CHMP4C,CHMP5,CHMP6,CHMP7,NEDD4L,PDCD6IP,PPIA,RPS27A,TSG101,UBA52,UBB,UBC,VPS28,VPS37A,VPS37B,VPS37C,VPS37D,VPS4A,VPS4B,VTA1,env,gag,gag-pol,nef,rev,vif,vpr,vpu	CHMP2A,CHMP2B,CHMP5,CHMP7,NEDD4L,PDCD6IP,PPIA,RPS27A,TSG101,VPS4A,VPS4B,VTA1	RPS27A	1	36.3636	33	13	2.95117e-05	8.16137e-13	destabilized	3.0303
earlyS	R-HSA-162592	Integration of provirus	BANF1,HMGA1,KPNA1,LIG4,PPIA,PSIP1,XRCC4,XRCC5,XRCC6,gag,gag-pol,rev,vif,vpr,vpu	HMGA1,KPNA1,LIG4,PPIA,PSIP1,XRCC4,XRCC5,XRCC6	XRCC5	1	53.3333	15	9	0.0295695	0.0268033	destabilized	6.66667
earlyS	R-HSA-162594	Early Phase of HIV Life Cycle	BANF1,CCR5,CD4,CXCR4,FEN1,HMGA1,KPNA1,LIG1,LIG4,PPIA,PSIP1,XRCC4,XRCC5,XRCC6,env,gag,gag-pol,nef,rev,vif,vpr,vpu	FEN1,HMGA1,KPNA1,LIG1,LIG4,PPIA,PSIP1,XRCC4,XRCC5,XRCC6	XRCC5	1	45.4545	22	12	0.062323	0.0914997	destabilized	4.54545
G1	R-HSA-162599	Late Phase of HIV Life Cycle	AAAS,CCNH,CCNK,CCNT1,CCNT2,CDK7,CDK9,CHMP2A,CHMP2B,CHMP3,CHMP4A,CHMP4B,CHMP4C,CHMP5,CHMP6,CHMP7,CTDP1,ELL,ERCC2,ERCC3,FURIN,GTF2A1,GTF2A2,GTF2B,GTF2E1,GTF2E2,GTF2F1,GTF2F2,GTF2H1,GTF2H2,GTF2H3,GTF2H4,GTF2H5,MNAT1,NCBP1,NCBP2,NDC1,NEDD4L,NELFA,NELFB,NELFCD,NELFE,NMT1,NMT2,NUP107,NUP133,NUP153,NUP155,NUP160,NUP188,NUP205,NUP210,NUP214,NUP35,NUP37,NUP43,NUP50,NUP54,NUP58,NUP62,NUP85,NUP88,NUP93,NUP9…	AAAS,CCNH,CCNK,CCNT1,CDK7,CDK9,CHMP2A,CHMP2B,CHMP5,CHMP7,CTDP1,ERCC2,ERCC3,GTF2A2,GTF2B,GTF2E1,GTF2E2,GTF2F1,GTF2F2,MNAT1,NCBP1,NCBP2,NDC1,NEDD4L,NELFA,NELFB,NELFE,NMT1,NUP107,NUP133,NUP153,NUP155,NUP160,NUP188,NUP205,NUP210,NUP214,NUP35,NUP37,NUP43,NUP50,NUP54,NUP85,NUP88,NUP93,NUP98,PDCD6IP,POLR2A,POLR2B,POLR2C,POLR2E,POLR2G,POLR2H,PPIA,RAE1,RAN,RANBP1,RANBP2,RANGAP1,RCC1,RNGTT,RNMT,RPS27A,SEH1…	AAAS,NDC1,NUP153,POLR2A,NUP155,NUP210,NUP205,RANBP2	8	55.2448	143	83	2.26083e-16	2.89282e-31	destabilized	5.59441
earlyS	R-HSA-162599	Late Phase of HIV Life Cycle	AAAS,CCNH,CCNK,CCNT1,CCNT2,CDK7,CDK9,CHMP2A,CHMP2B,CHMP3,CHMP4A,CHMP4B,CHMP4C,CHMP5,CHMP6,CHMP7,CTDP1,ELL,ERCC2,ERCC3,FURIN,GTF2A1,GTF2A2,GTF2B,GTF2E1,GTF2E2,GTF2F1,GTF2F2,GTF2H1,GTF2H2,GTF2H3,GTF2H4,GTF2H5,MNAT1,NCBP1,NCBP2,NDC1,NEDD4L,NELFA,NELFB,NELFCD,NELFE,NMT1,NMT2,NUP107,NUP133,NUP153,NUP155,NUP160,NUP188,NUP205,NUP210,NUP214,NUP35,NUP37,NUP43,NUP50,NUP54,NUP58,NUP62,NUP85,NUP88,NUP93,NUP9…	AAAS,CCNH,CCNK,CCNT1,CDK7,CDK9,CHMP2A,CHMP2B,CHMP5,CHMP7,CTDP1,ERCC2,ERCC3,GTF2A2,GTF2B,GTF2E1,GTF2E2,GTF2F1,GTF2F2,MNAT1,NCBP1,NCBP2,NDC1,NEDD4L,NELFA,NELFB,NELFE,NMT1,NUP107,NUP133,NUP153,NUP155,NUP160,NUP188,NUP205,NUP210,NUP214,NUP35,NUP37,NUP43,NUP50,NUP54,NUP85,NUP88,NUP93,NUP98,PDCD6IP,POLR2A,POLR2B,POLR2C,POLR2E,POLR2G,POLR2H,PPIA,RAE1,RAN,RANBP1,RANBP2,RANGAP1,RCC1,RNGTT,RNMT,RPS27A,SEH1…	TPR	1	55.2448	143	83	0.0132133	0.979108	destabilized	0.699301
lateS	R-HSA-162599	Late Phase of HIV Life Cycle	AAAS,CCNH,CCNK,CCNT1,CCNT2,CDK7,CDK9,CHMP2A,CHMP2B,CHMP3,CHMP4A,CHMP4B,CHMP4C,CHMP5,CHMP6,CHMP7,CTDP1,ELL,ERCC2,ERCC3,FURIN,GTF2A1,GTF2A2,GTF2B,GTF2E1,GTF2E2,GTF2F1,GTF2F2,GTF2H1,GTF2H2,GTF2H3,GTF2H4,GTF2H5,MNAT1,NCBP1,NCBP2,NDC1,NEDD4L,NELFA,NELFB,NELFCD,NELFE,NMT1,NMT2,NUP107,NUP133,NUP153,NUP155,NUP160,NUP188,NUP205,NUP210,NUP214,NUP35,NUP37,NUP43,NUP50,NUP54,NUP58,NUP62,NUP85,NUP88,NUP93,NUP9…	AAAS,CCNH,CCNK,CCNT1,CDK7,CDK9,CHMP2A,CHMP2B,CHMP5,CHMP7,CTDP1,ERCC2,ERCC3,GTF2A2,GTF2B,GTF2E1,GTF2E2,GTF2F1,GTF2F2,MNAT1,NCBP1,NCBP2,NDC1,NEDD4L,NELFA,NELFB,NELFE,NMT1,NUP107,NUP133,NUP153,NUP155,NUP160,NUP188,NUP205,NUP210,NUP214,NUP35,NUP37,NUP43,NUP50,NUP54,NUP85,NUP88,NUP93,NUP98,PDCD6IP,POLR2A,POLR2B,POLR2C,POLR2E,POLR2G,POLR2H,PPIA,RAE1,RAN,RANBP1,RANBP2,RANGAP1,RCC1,RNGTT,RNMT,RPS27A,SEH1…	TPR	1	55.2448	143	83	0.0109229	0.949293	destabilized	0.699301
M	R-HSA-162599	Late Phase of HIV Life Cycle	AAAS,CCNH,CCNK,CCNT1,CCNT2,CDK7,CDK9,CHMP2A,CHMP2B,CHMP3,CHMP4A,CHMP4B,CHMP4C,CHMP5,CHMP6,CHMP7,CTDP1,ELL,ERCC2,ERCC3,FURIN,GTF2A1,GTF2A2,GTF2B,GTF2E1,GTF2E2,GTF2F1,GTF2F2,GTF2H1,GTF2H2,GTF2H3,GTF2H4,GTF2H5,MNAT1,NCBP1,NCBP2,NDC1,NEDD4L,NELFA,NELFB,NELFCD,NELFE,NMT1,NMT2,NUP107,NUP133,NUP153,NUP155,NUP160,NUP188,NUP205,NUP210,NUP214,NUP35,NUP37,NUP43,NUP50,NUP54,NUP58,NUP62,NUP85,NUP88,NUP93,NUP9…	AAAS,CCNH,CCNK,CCNT1,CDK7,CDK9,CHMP2A,CHMP2B,CHMP5,CHMP7,CTDP1,ERCC2,ERCC3,GTF2A2,GTF2B,GTF2E1,GTF2E2,GTF2F1,GTF2F2,MNAT1,NCBP1,NCBP2,NDC1,NEDD4L,NELFA,NELFB,NELFE,NMT1,NUP107,NUP133,NUP153,NUP155,NUP160,NUP188,NUP205,NUP210,NUP214,NUP35,NUP37,NUP43,NUP50,NUP54,NUP85,NUP88,NUP93,NUP98,PDCD6IP,POLR2A,POLR2B,POLR2C,POLR2E,POLR2G,POLR2H,PPIA,RAE1,RAN,RANBP1,RANBP2,RANGAP1,RCC1,RNGTT,RNMT,RPS27A,SEH1…	AAAS,SSRP1,RPS27A,NUP85,CTDP1,XPO1,GTF2E1,NDC1,NUP43,GTF2B,NUP210,RANBP2,SUPT16H,NUP93,POLR2E,NUP188,POLR2A,POLR2B,POLR2H,TAF7,RCC1,NUP54,NUP37,NUP155,NUP205	25	55.2448	143	83	5.75967e-45	9.27079e-99	destabilized	17.4825
G1	R-HSA-162658	Golgi Cisternae Pericentriolar Stack Reorganization	BLZF1,CCNB1,CCNB2,CDK1,GOLGA2,GORASP1,GORASP2,MAPK1,MAPK3,PLK1,RAB1A,RAB1B,RAB2A,USO1	CCNB1,CDK1,GOLGA2,GORASP1,GORASP2,MAPK1,MAPK3,PLK1,RAB1A,RAB1B,RAB2A,USO1	CDK1,USO1	2	85.7143	14	12	5.79026e-07	7.88965e-18	destabilized	14.2857
M	R-HSA-162658	Golgi Cisternae Pericentriolar Stack Reorganization	BLZF1,CCNB1,CCNB2,CDK1,GOLGA2,GORASP1,GORASP2,MAPK1,MAPK3,PLK1,RAB1A,RAB1B,RAB2A,USO1	CCNB1,CDK1,GOLGA2,GORASP1,GORASP2,MAPK1,MAPK3,PLK1,RAB1A,RAB1B,RAB2A,USO1	PLK1,CDK1,CCNB1,RAB1A,RAB2A	5	85.7143	14	12	1.25152e-14	1.05894e-26	destabilized	35.7143
earlyS	R-HSA-162906	HIV Infection	AAAS,AP1B1,AP1G1,AP1M1,AP1M2,AP1S1,AP1S2,AP1S3,AP2A1,AP2A2,AP2B1,AP2M1,AP2S1,APOBEC3G,ARF1,ATP6V1H,B2M,BANF1,BTRC,CCNH,CCNK,CCNT1,CCNT2,CCR5,CD247,CD28,CD4,CD8B,CDK7,CDK9,CHMP2A,CHMP2B,CHMP3,CHMP4A,CHMP4B,CHMP4C,CHMP5,CHMP6,CHMP7,CTDP1,CUL5,CXCR4,DOCK2,ELL,ELMO1,ERCC2,ERCC3,FEN1,FURIN,FYN,GTF2A1,GTF2A2,GTF2B,GTF2E1,GTF2E2,GTF2F1,GTF2F2,GTF2H1,GTF2H2,GTF2H3,GTF2H4,GTF2H5,HCK,HLA-A,HMGA1,KPNA1,KPNB…	AAAS,AP1B1,AP1G1,AP1M1,AP1S1,AP2A1,AP2A2,AP2B1,AP2M1,AP2S1,ATP6V1H,B2M,CCNH,CCNK,CCNT1,CDK7,CDK9,CHMP2A,CHMP2B,CHMP5,CHMP7,CTDP1,CUL5,ERCC2,ERCC3,FEN1,FYN,GTF2A2,GTF2B,GTF2E1,GTF2E2,GTF2F1,GTF2F2,HMGA1,KPNA1,KPNB1,LIG1,LIG4,MNAT1,NCBP1,NCBP2,NDC1,NEDD4L,NELFA,NELFB,NELFE,NMT1,NPM1,NUP107,NUP133,NUP153,NUP155,NUP160,NUP188,NUP205,NUP210,NUP214,NUP35,NUP37,NUP43,NUP50,NUP54,NUP85,NUP88,NUP93,NUP98,…	XRCC5,TPR	2	63.0252	238	157	5.17516e-05	0.168546	destabilized	0.840336
lateS	R-HSA-162906	HIV Infection	AAAS,AP1B1,AP1G1,AP1M1,AP1M2,AP1S1,AP1S2,AP1S3,AP2A1,AP2A2,AP2B1,AP2M1,AP2S1,APOBEC3G,ARF1,ATP6V1H,B2M,BANF1,BTRC,CCNH,CCNK,CCNT1,CCNT2,CCR5,CD247,CD28,CD4,CD8B,CDK7,CDK9,CHMP2A,CHMP2B,CHMP3,CHMP4A,CHMP4B,CHMP4C,CHMP5,CHMP6,CHMP7,CTDP1,CUL5,CXCR4,DOCK2,ELL,ELMO1,ERCC2,ERCC3,FEN1,FURIN,FYN,GTF2A1,GTF2A2,GTF2B,GTF2E1,GTF2E2,GTF2F1,GTF2F2,GTF2H1,GTF2H2,GTF2H3,GTF2H4,GTF2H5,HCK,HLA-A,HMGA1,KPNA1,KPNB…	AAAS,AP1B1,AP1G1,AP1M1,AP1S1,AP2A1,AP2A2,AP2B1,AP2M1,AP2S1,ATP6V1H,B2M,CCNH,CCNK,CCNT1,CDK7,CDK9,CHMP2A,CHMP2B,CHMP5,CHMP7,CTDP1,CUL5,ERCC2,ERCC3,FEN1,FYN,GTF2A2,GTF2B,GTF2E1,GTF2E2,GTF2F1,GTF2F2,HMGA1,KPNA1,KPNB1,LIG1,LIG4,MNAT1,NCBP1,NCBP2,NDC1,NEDD4L,NELFA,NELFB,NELFE,NMT1,NPM1,NUP107,NUP133,NUP153,NUP155,NUP160,NUP188,NUP205,NUP210,NUP214,NUP35,NUP37,NUP43,NUP50,NUP54,NUP85,NUP88,NUP93,NUP98,…	TPR	1	63.0252	238	157	0.000447815	0.0491847	destabilized	0.420168
M	R-HSA-162906	HIV Infection	AAAS,AP1B1,AP1G1,AP1M1,AP1M2,AP1S1,AP1S2,AP1S3,AP2A1,AP2A2,AP2B1,AP2M1,AP2S1,APOBEC3G,ARF1,ATP6V1H,B2M,BANF1,BTRC,CCNH,CCNK,CCNT1,CCNT2,CCR5,CD247,CD28,CD4,CD8B,CDK7,CDK9,CHMP2A,CHMP2B,CHMP3,CHMP4A,CHMP4B,CHMP4C,CHMP5,CHMP6,CHMP7,CTDP1,CUL5,CXCR4,DOCK2,ELL,ELMO1,ERCC2,ERCC3,FEN1,FURIN,FYN,GTF2A1,GTF2A2,GTF2B,GTF2E1,GTF2E2,GTF2F1,GTF2F2,GTF2H1,GTF2H2,GTF2H3,GTF2H4,GTF2H5,HCK,HLA-A,HMGA1,KPNA1,KPNB…	AAAS,AP1B1,AP1G1,AP1M1,AP1S1,AP2A1,AP2A2,AP2B1,AP2M1,AP2S1,ATP6V1H,B2M,CCNH,CCNK,CCNT1,CDK7,CDK9,CHMP2A,CHMP2B,CHMP5,CHMP7,CTDP1,CUL5,ERCC2,ERCC3,FEN1,FYN,GTF2A2,GTF2B,GTF2E1,GTF2E2,GTF2F1,GTF2F2,HMGA1,KPNA1,KPNB1,LIG1,LIG4,MNAT1,NCBP1,NCBP2,NDC1,NEDD4L,NELFA,NELFB,NELFE,NMT1,NPM1,NUP107,NUP133,NUP153,NUP155,NUP160,NUP188,NUP205,NUP210,NUP214,NUP35,NUP37,NUP43,NUP50,NUP54,NUP85,NUP88,NUP93,NUP98,…	AAAS,PSMD9,SSRP1,RPS27A,NUP85,PSMD3,CTDP1,XRCC5,AP2B1,XRCC6,XPO1,GTF2E1,NDC1,NUP43,GTF2B,PSMA3,PSMA6,LIG1,NUP210,RANBP2,NUP155,SUPT16H,KPNB1,NUP93,SLC25A6,SLC25A5,HMGA1,POLR2E,NUP188,POLR2A,POLR2B,POLR2H,TAF7,RCC1,NUP54,NUP37,PSMB6,KPNA1,PSMB7,RBX1,PSMB5,PSMB4,NUP205	43	63.0252	238	157	1.43934e-59	8.84885e-111	destabilized	18.0672
asynch	R-HSA-162906	HIV Infection	AAAS,AP1B1,AP1G1,AP1M1,AP1M2,AP1S1,AP1S2,AP1S3,AP2A1,AP2A2,AP2B1,AP2M1,AP2S1,APOBEC3G,ARF1,ATP6V1H,B2M,BANF1,BTRC,CCNH,CCNK,CCNT1,CCNT2,CCR5,CD247,CD28,CD4,CD8B,CDK7,CDK9,CHMP2A,CHMP2B,CHMP3,CHMP4A,CHMP4B,CHMP4C,CHMP5,CHMP6,CHMP7,CTDP1,CUL5,CXCR4,DOCK2,ELL,ELMO1,ERCC2,ERCC3,FEN1,FURIN,FYN,GTF2A1,GTF2A2,GTF2B,GTF2E1,GTF2E2,GTF2F1,GTF2F2,GTF2H1,GTF2H2,GTF2H3,GTF2H4,GTF2H5,HCK,HLA-A,HMGA1,KPNA1,KPNB…	AAAS,AP1B1,AP1G1,AP1M1,AP1S1,AP2A1,AP2A2,AP2B1,AP2M1,AP2S1,ATP6V1H,B2M,CCNH,CCNK,CCNT1,CDK7,CDK9,CHMP2A,CHMP2B,CHMP5,CHMP7,CTDP1,CUL5,ERCC2,ERCC3,FEN1,FYN,GTF2A2,GTF2B,GTF2E1,GTF2E2,GTF2F1,GTF2F2,HMGA1,KPNA1,KPNB1,LIG1,LIG4,MNAT1,NCBP1,NCBP2,NDC1,NEDD4L,NELFA,NELFB,NELFE,NMT1,NPM1,NUP107,NUP133,NUP153,NUP155,NUP160,NUP188,NUP205,NUP210,NUP214,NUP35,NUP37,NUP43,NUP50,NUP54,NUP85,NUP88,NUP93,NUP98,…	PSMD14,PSMC3,PSMC4,PSMC5,PSMD2	5	63.0252	238	157	1.70311e-05	5.7191e-23	destabilized	2.10084
G1	R-HSA-162909	Host Interactions of HIV factors	AAAS,AP1B1,AP1G1,AP1M1,AP1M2,AP1S1,AP1S2,AP1S3,AP2A1,AP2A2,AP2B1,AP2M1,AP2S1,APOBEC3G,ARF1,ATP6V1H,B2M,BANF1,BTRC,CCNT1,CD247,CD28,CD4,CD8B,CDK9,CUL5,DOCK2,ELMO1,FYN,HCK,HLA-A,HMGA1,KPNA1,KPNB1,LCK,NDC1,NPM1,NUP107,NUP133,NUP153,NUP155,NUP160,NUP188,NUP205,NUP210,NUP214,NUP35,NUP37,NUP43,NUP50,NUP54,NUP58,NUP62,NUP85,NUP88,NUP93,NUP98,NUPL2,PACS1,PAK2,POM121,POM121C,PPIA,PSIP1,PSMA1,PSMA2,PSMA3,P…	AAAS,AP1B1,AP1G1,AP1M1,AP1S1,AP2A1,AP2A2,AP2B1,AP2M1,AP2S1,ATP6V1H,B2M,CCNT1,CDK9,CUL5,FYN,HMGA1,KPNA1,KPNB1,NDC1,NPM1,NUP107,NUP133,NUP153,NUP155,NUP160,NUP188,NUP205,NUP210,NUP214,NUP35,NUP37,NUP43,NUP50,NUP54,NUP85,NUP88,NUP93,NUP98,PACS1,PAK2,PPIA,PSIP1,PSMA1,PSMA2,PSMA3,PSMA4,PSMA5,PSMA6,PSMA7,PSMB1,PSMB10,PSMB2,PSMB3,PSMB4,PSMB5,PSMB6,PSMB7,PSMC1,PSMC2,PSMC3,PSMC4,PSMC5,PSMC6,PSMD1,PSMD10,P…	AAAS,NPM1,NDC1,PSMD12,NUP153,PSMA3,NUP155,PSMC1,NUP210,NUP205,RANBP2	11	72.4638	138	103	4.87161e-07	2.66293e-13	destabilized	7.97101
earlyS	R-HSA-162909	Host Interactions of HIV factors	AAAS,AP1B1,AP1G1,AP1M1,AP1M2,AP1S1,AP1S2,AP1S3,AP2A1,AP2A2,AP2B1,AP2M1,AP2S1,APOBEC3G,ARF1,ATP6V1H,B2M,BANF1,BTRC,CCNT1,CD247,CD28,CD4,CD8B,CDK9,CUL5,DOCK2,ELMO1,FYN,HCK,HLA-A,HMGA1,KPNA1,KPNB1,LCK,NDC1,NPM1,NUP107,NUP133,NUP153,NUP155,NUP160,NUP188,NUP205,NUP210,NUP214,NUP35,NUP37,NUP43,NUP50,NUP54,NUP58,NUP62,NUP85,NUP88,NUP93,NUP98,NUPL2,PACS1,PAK2,POM121,POM121C,PPIA,PSIP1,PSMA1,PSMA2,PSMA3,P…	AAAS,AP1B1,AP1G1,AP1M1,AP1S1,AP2A1,AP2A2,AP2B1,AP2M1,AP2S1,ATP6V1H,B2M,CCNT1,CDK9,CUL5,FYN,HMGA1,KPNA1,KPNB1,NDC1,NPM1,NUP107,NUP133,NUP153,NUP155,NUP160,NUP188,NUP205,NUP210,NUP214,NUP35,NUP37,NUP43,NUP50,NUP54,NUP85,NUP88,NUP93,NUP98,PACS1,PAK2,PPIA,PSIP1,PSMA1,PSMA2,PSMA3,PSMA4,PSMA5,PSMA6,PSMA7,PSMB1,PSMB10,PSMB2,PSMB3,PSMB4,PSMB5,PSMB6,PSMB7,PSMC1,PSMC2,PSMC3,PSMC4,PSMC5,PSMC6,PSMD1,PSMD10,P…	TPR	1	72.4638	138	103	0.0177878	0.153013	destabilized	0.724638
lateS	R-HSA-162909	Host Interactions of HIV factors	AAAS,AP1B1,AP1G1,AP1M1,AP1M2,AP1S1,AP1S2,AP1S3,AP2A1,AP2A2,AP2B1,AP2M1,AP2S1,APOBEC3G,ARF1,ATP6V1H,B2M,BANF1,BTRC,CCNT1,CD247,CD28,CD4,CD8B,CDK9,CUL5,DOCK2,ELMO1,FYN,HCK,HLA-A,HMGA1,KPNA1,KPNB1,LCK,NDC1,NPM1,NUP107,NUP133,NUP153,NUP155,NUP160,NUP188,NUP205,NUP210,NUP214,NUP35,NUP37,NUP43,NUP50,NUP54,NUP58,NUP62,NUP85,NUP88,NUP93,NUP98,NUPL2,PACS1,PAK2,POM121,POM121C,PPIA,PSIP1,PSMA1,PSMA2,PSMA3,P…	AAAS,AP1B1,AP1G1,AP1M1,AP1S1,AP2A1,AP2A2,AP2B1,AP2M1,AP2S1,ATP6V1H,B2M,CCNT1,CDK9,CUL5,FYN,HMGA1,KPNA1,KPNB1,NDC1,NPM1,NUP107,NUP133,NUP153,NUP155,NUP160,NUP188,NUP205,NUP210,NUP214,NUP35,NUP37,NUP43,NUP50,NUP54,NUP85,NUP88,NUP93,NUP98,PACS1,PAK2,PPIA,PSIP1,PSMA1,PSMA2,PSMA3,PSMA4,PSMA5,PSMA6,PSMA7,PSMB1,PSMB10,PSMB2,PSMB3,PSMB4,PSMB5,PSMB6,PSMB7,PSMC1,PSMC2,PSMC3,PSMC4,PSMC5,PSMC6,PSMD1,PSMD10,P…	TPR	1	72.4638	138	103	0.0305248	0.0595371	destabilized	0.724638
M	R-HSA-162909	Host Interactions of HIV factors	AAAS,AP1B1,AP1G1,AP1M1,AP1M2,AP1S1,AP1S2,AP1S3,AP2A1,AP2A2,AP2B1,AP2M1,AP2S1,APOBEC3G,ARF1,ATP6V1H,B2M,BANF1,BTRC,CCNT1,CD247,CD28,CD4,CD8B,CDK9,CUL5,DOCK2,ELMO1,FYN,HCK,HLA-A,HMGA1,KPNA1,KPNB1,LCK,NDC1,NPM1,NUP107,NUP133,NUP153,NUP155,NUP160,NUP188,NUP205,NUP210,NUP214,NUP35,NUP37,NUP43,NUP50,NUP54,NUP58,NUP62,NUP85,NUP88,NUP93,NUP98,NUPL2,PACS1,PAK2,POM121,POM121C,PPIA,PSIP1,PSMA1,PSMA2,PSMA3,P…	AAAS,AP1B1,AP1G1,AP1M1,AP1S1,AP2A1,AP2A2,AP2B1,AP2M1,AP2S1,ATP6V1H,B2M,CCNT1,CDK9,CUL5,FYN,HMGA1,KPNA1,KPNB1,NDC1,NPM1,NUP107,NUP133,NUP153,NUP155,NUP160,NUP188,NUP205,NUP210,NUP214,NUP35,NUP37,NUP43,NUP50,NUP54,NUP85,NUP88,NUP93,NUP98,PACS1,PAK2,PPIA,PSIP1,PSMA1,PSMA2,PSMA3,PSMA4,PSMA5,PSMA6,PSMA7,PSMB1,PSMB10,PSMB2,PSMB3,PSMB4,PSMB5,PSMB6,PSMB7,PSMC1,PSMC2,PSMC3,PSMC4,PSMC5,PSMC6,PSMD1,PSMD10,P…	AAAS,PSMD9,RPS27A,NUP85,PSMD3,AP2B1,XPO1,NDC1,NUP43,NUP188,PSMA3,PSMA6,NUP210,RANBP2,NUP155,KPNB1,NUP93,SLC25A6,SLC25A5,HMGA1,PSMB6,RCC1,NUP54,NUP37,KPNA1,PSMB7,RBX1,PSMB5,PSMB4,NUP205	30	72.4638	138	103	3.48123e-13	6.28772e-25	destabilized	21.7391
asynch	R-HSA-162909	Host Interactions of HIV factors	AAAS,AP1B1,AP1G1,AP1M1,AP1M2,AP1S1,AP1S2,AP1S3,AP2A1,AP2A2,AP2B1,AP2M1,AP2S1,APOBEC3G,ARF1,ATP6V1H,B2M,BANF1,BTRC,CCNT1,CD247,CD28,CD4,CD8B,CDK9,CUL5,DOCK2,ELMO1,FYN,HCK,HLA-A,HMGA1,KPNA1,KPNB1,LCK,NDC1,NPM1,NUP107,NUP133,NUP153,NUP155,NUP160,NUP188,NUP205,NUP210,NUP214,NUP35,NUP37,NUP43,NUP50,NUP54,NUP58,NUP62,NUP85,NUP88,NUP93,NUP98,NUPL2,PACS1,PAK2,POM121,POM121C,PPIA,PSIP1,PSMA1,PSMA2,PSMA3,P…	AAAS,AP1B1,AP1G1,AP1M1,AP1S1,AP2A1,AP2A2,AP2B1,AP2M1,AP2S1,ATP6V1H,B2M,CCNT1,CDK9,CUL5,FYN,HMGA1,KPNA1,KPNB1,NDC1,NPM1,NUP107,NUP133,NUP153,NUP155,NUP160,NUP188,NUP205,NUP210,NUP214,NUP35,NUP37,NUP43,NUP50,NUP54,NUP85,NUP88,NUP93,NUP98,PACS1,PAK2,PPIA,PSIP1,PSMA1,PSMA2,PSMA3,PSMA4,PSMA5,PSMA6,PSMA7,PSMB1,PSMB10,PSMB2,PSMB3,PSMB4,PSMB5,PSMB6,PSMB7,PSMC1,PSMC2,PSMC3,PSMC4,PSMC5,PSMC6,PSMD1,PSMD10,P…	PSMD14,PSMC3,PSMC4,PSMC5,PSMD2	5	72.4638	138	103	0.00362393	3.29311e-10	destabilized	3.62319
M	R-HSA-163200	Respiratory electron transport, ATP synthesis by chemiosmotic coupling, and heat production by uncoupling proteins.	ACAD9,ATP5A1,ATP5B,ATP5C1,ATP5D,ATP5E,ATP5F1,ATP5G1,ATP5G2,ATP5G3,ATP5H,ATP5I,ATP5J,ATP5J2,ATP5L,ATP5O,ATP5S,COQ10A,COQ10B,COX11,COX14,COX16,COX18,COX19,COX20,COX4I1,COX5A,COX5B,COX6A1,COX6B1,COX6C,COX7A2L,COX7B,COX7C,COX8A,CYC1,CYCS,ECSIT,ETFA,ETFB,ETFDH,LRPPRC,MT-ATP6,MT-ATP8,MT-CO1,MT-CO2,MT-CO3,MT-CYB,MT-ND1,MT-ND2,MT-ND3,MT-ND4,MT-ND5,MT-ND6,NDUFA1,NDUFA10,NDUFA11,NDUFA12,NDUFA13,NDUFA2,NDUF…	ACAD9,ATP5A1,ATP5B,ATP5C1,ATP5D,ATP5F1,ATP5H,ATP5J2,ATP5L,ATP5O,COX18,COX20,COX4I1,COX5A,COX5B,COX7A2L,CYC1,CYCS,ECSIT,ETFA,ETFB,ETFDH,LRPPRC,NDUFA10,NDUFA12,NDUFA4,NDUFA5,NDUFA9,NDUFAF1,NDUFAF3,NDUFAF4,NDUFAF5,NDUFAF7,NDUFB10,NDUFB11,NDUFB3,NDUFB5,NDUFS1,NDUFS2,NDUFS3,NDUFS4,NDUFS5,NDUFS6,NDUFS7,NDUFS8,NDUFV1,NDUFV2,SCO1,SCO2,SDHA,SDHB,SURF1,TACO1,TIMMDC1,TMEM126B,TRAP1,UQCRB,UQCRC1,UQCRC2,UQCRF…	LRPPRC,ACAD9,CYC1,COX4I1,NDUFS4,NDUFAF1,UQCRC2,UQCRC1	8	48.3871	124	65	5.1328e-06	1.76139e-12	destabilized	6.45161
asynch	R-HSA-163200	Respiratory electron transport, ATP synthesis by chemiosmotic coupling, and heat production by uncoupling proteins.	ACAD9,ATP5A1,ATP5B,ATP5C1,ATP5D,ATP5E,ATP5F1,ATP5G1,ATP5G2,ATP5G3,ATP5H,ATP5I,ATP5J,ATP5J2,ATP5L,ATP5O,ATP5S,COQ10A,COQ10B,COX11,COX14,COX16,COX18,COX19,COX20,COX4I1,COX5A,COX5B,COX6A1,COX6B1,COX6C,COX7A2L,COX7B,COX7C,COX8A,CYC1,CYCS,ECSIT,ETFA,ETFB,ETFDH,LRPPRC,MT-ATP6,MT-ATP8,MT-CO1,MT-CO2,MT-CO3,MT-CYB,MT-ND1,MT-ND2,MT-ND3,MT-ND4,MT-ND5,MT-ND6,NDUFA1,NDUFA10,NDUFA11,NDUFA12,NDUFA13,NDUFA2,NDUF…	ACAD9,ATP5A1,ATP5B,ATP5C1,ATP5D,ATP5F1,ATP5H,ATP5J2,ATP5L,ATP5O,COX18,COX20,COX4I1,COX5A,COX5B,COX7A2L,CYC1,CYCS,ECSIT,ETFA,ETFB,ETFDH,LRPPRC,NDUFA10,NDUFA12,NDUFA4,NDUFA5,NDUFA9,NDUFAF1,NDUFAF3,NDUFAF4,NDUFAF5,NDUFAF7,NDUFB10,NDUFB11,NDUFB3,NDUFB5,NDUFS1,NDUFS2,NDUFS3,NDUFS4,NDUFS5,NDUFS6,NDUFS7,NDUFS8,NDUFV1,NDUFV2,SCO1,SCO2,SDHA,SDHB,SURF1,TACO1,TIMMDC1,TMEM126B,TRAP1,UQCRB,UQCRC1,UQCRC2,UQCRF…	UQCRC2	1	48.3871	124	65	0.131253	0.000687277	destabilized	0.806452
M	R-HSA-163560	Hormone-sensitive lipase (HSL)-mediated triacylglycerol hydrolysis	ABHD5,CAV1,FABP1,FABP12,FABP2,FABP3,FABP4,FABP5,FABP6,FABP7,FABP9,LIPE,MGLL,PLIN1,PPP1CA,PPP1CB,PPP1CC,PRKACA,PRKACB,PRKACG	CAV1,MGLL,PPP1CA,PPP1CB,PPP1CC,PRKACA,PRKACB	CAV1	1	35	20	7	0.0251512	0.119942	destabilized	5
G1	R-HSA-163685	Integration of energy metabolism	ABCC8,ACACA,ACACB,ACLY,ADCY1,ADCY2,ADCY3,ADCY4,ADCY5,ADCY6,ADCY7,ADCY8,ADCY9,ADIPOQ,ADIPOR1,ADIPOR2,ADRA2A,ADRA2C,AGPAT1,AHCYL1,AKAP5,ARL2,ARL2BP,CACNA1A,CACNA1C,CACNA1D,CACNA1E,CACNA2D2,CACNB2,CACNB3,CHRM3,FASN,FFAR1,GCG,GCGR,GLP1R,GNA11,GNA14,GNA15,GNAI1,GNAI2,GNAQ,GNAS,GNB1,GNB2,GNB3,GNB4,GNB5,GNG10,GNG11,GNG12,GNG13,GNG2,GNG3,GNG4,GNG5,GNG7,GNG8,GNGT1,GNGT2,INS,IQGAP1,ITPR1,ITPR2,ITPR3,KCNB1,…	ACACA,ACLY,ADCY9,AGPAT1,AHCYL1,ARL2,FASN,GNA11,GNAI1,GNAI2,GNAQ,GNAS,GNB1,GNB2,GNB4,IQGAP1,ITPR1,ITPR2,ITPR3,PLCB3,PPP2CA,PPP2R1A,PPP2R1B,PPP2R5D,PRKACA,PRKACB,PRKAR1A,PRKAR1B,PRKAR2A,PRKCA,RAP1A,SLC25A4,SLC25A5,SLC25A6,SLC2A1,STXBP1,TALDO1,TKT	TKT,AHCYL1,TALDO1	3	34.5455	110	43	5.36849e-07	1.43547e-11	destabilized	2.72727
M	R-HSA-163685	Integration of energy metabolism	ABCC8,ACACA,ACACB,ACLY,ADCY1,ADCY2,ADCY3,ADCY4,ADCY5,ADCY6,ADCY7,ADCY8,ADCY9,ADIPOQ,ADIPOR1,ADIPOR2,ADRA2A,ADRA2C,AGPAT1,AHCYL1,AKAP5,ARL2,ARL2BP,CACNA1A,CACNA1C,CACNA1D,CACNA1E,CACNA2D2,CACNB2,CACNB3,CHRM3,FASN,FFAR1,GCG,GCGR,GLP1R,GNA11,GNA14,GNA15,GNAI1,GNAI2,GNAQ,GNAS,GNB1,GNB2,GNB3,GNB4,GNB5,GNG10,GNG11,GNG12,GNG13,GNG2,GNG3,GNG4,GNG5,GNG7,GNG8,GNGT1,GNGT2,INS,IQGAP1,ITPR1,ITPR2,ITPR3,KCNB1,…	ACACA,ACLY,ADCY9,AGPAT1,AHCYL1,ARL2,FASN,GNA11,GNAI1,GNAI2,GNAQ,GNAS,GNB1,GNB2,GNB4,IQGAP1,ITPR1,ITPR2,ITPR3,PLCB3,PPP2CA,PPP2R1A,PPP2R1B,PPP2R5D,PRKACA,PRKACB,PRKAR1A,PRKAR1B,PRKAR2A,PRKCA,RAP1A,SLC25A4,SLC25A5,SLC25A6,SLC2A1,STXBP1,TALDO1,TKT	AHCYL1,TALDO1,GNAS,SLC25A6,SLC25A5,TKT,PPP2R5D,ACLY	8	34.5455	110	43	4.86569e-13	2.08068e-15	destabilized	7.27273
asynch	R-HSA-163685	Integration of energy metabolism	ABCC8,ACACA,ACACB,ACLY,ADCY1,ADCY2,ADCY3,ADCY4,ADCY5,ADCY6,ADCY7,ADCY8,ADCY9,ADIPOQ,ADIPOR1,ADIPOR2,ADRA2A,ADRA2C,AGPAT1,AHCYL1,AKAP5,ARL2,ARL2BP,CACNA1A,CACNA1C,CACNA1D,CACNA1E,CACNA2D2,CACNB2,CACNB3,CHRM3,FASN,FFAR1,GCG,GCGR,GLP1R,GNA11,GNA14,GNA15,GNAI1,GNAI2,GNAQ,GNAS,GNB1,GNB2,GNB3,GNB4,GNB5,GNG10,GNG11,GNG12,GNG13,GNG2,GNG3,GNG4,GNG5,GNG7,GNG8,GNGT1,GNGT2,INS,IQGAP1,ITPR1,ITPR2,ITPR3,KCNB1,…	ACACA,ACLY,ADCY9,AGPAT1,AHCYL1,ARL2,FASN,GNA11,GNAI1,GNAI2,GNAQ,GNAS,GNB1,GNB2,GNB4,IQGAP1,ITPR1,ITPR2,ITPR3,PLCB3,PPP2CA,PPP2R1A,PPP2R1B,PPP2R5D,PRKACA,PRKACB,PRKAR1A,PRKAR1B,PRKAR2A,PRKCA,RAP1A,SLC25A4,SLC25A5,SLC25A6,SLC2A1,STXBP1,TALDO1,TKT	TALDO1	1	34.5455	110	43	0.0167911	1.57363e-08	destabilized	0.909091
G1	R-HSA-163754	Insulin effects increased synthesis of Xylulose-5-Phosphate	TALDO1,TKT	TALDO1,TKT	TKT,TALDO1	2	100	2	2	4.86968e-09	5.71161e-13	destabilized	100
M	R-HSA-163754	Insulin effects increased synthesis of Xylulose-5-Phosphate	TALDO1,TKT	TALDO1,TKT	TKT,TALDO1	2	100	2	2	7.85247e-05	3.47937e-05	destabilized	100
asynch	R-HSA-163754	Insulin effects increased synthesis of Xylulose-5-Phosphate	TALDO1,TKT	TALDO1,TKT	TALDO1	1	100	2	2	0.00102703	2.71603e-11	destabilized	50
G1	R-HSA-1640170	Cell Cycle	AAAS,ACD,ACTR1A,AHCTF1,AJUBA,AKAP9,AKT1,AKT2,AKT3,ALMS1,ANAPC1,ANAPC10,ANAPC11,ANAPC15,ANAPC16,ANAPC2,ANAPC4,ANAPC5,ANAPC7,ANKLE2,APITD1,ARPP19,ATM,ATR,ATRIP,AURKA,AURKB,B9D2,BABAM1,BANF1,BARD1,BIRC5,BLM,BLZF1,BORA,BRCA1,BRCA2,BRCC3,BRE,BRIP1,BTRC,BUB1,BUB1B,BUB3,CASC5,CCNA1,CCNA2,CCNB1,CCNB2,CCND1,CCND2,CCND3,CCNE1,CCNE2,CCNH,CCP110,CDC14A,CDC16,CDC20,CDC23,CDC25A,CDC25B,CDC25C,CDC26,CDC27,CDC45…	AAAS,ACTR1A,AHCTF1,AJUBA,AKAP9,AKT1,AKT2,ANAPC1,ANAPC2,ANAPC4,ANAPC5,ANAPC7,ANKLE2,ATM,ATR,ATRIP,AURKA,BABAM1,BLM,BRCC3,BRE,BRIP1,BUB1,BUB1B,BUB3,CASC5,CCNA2,CCNB1,CCNH,CDC16,CDC20,CDC23,CDC27,CDC6,CDC7,CDK1,CDK2,CDK4,CDK6,CDK7,CDKN2A,CENPF,CEP131,CEP78,CHEK1,CHEK2,CKAP5,CLASP1,CLASP2,CLIP1,CLSPN,CSNK1D,CSNK1E,CSNK2A1,CSNK2A2,CSNK2B,CUL1,DCTN1,DCTN2,DCTN3,DHFR,DIDO1,DKC1,DYNC1H1,DYNC1I2,DYNLL1,DY…	AAAS,NUMA1,RFC5,RFC1,RFC3,NDC1,POLD1,MASTL,MLH1,PSMA3,PSMC1,NUP210,RANBP2,PDS5A,MCM6,TK2,LMNA,NPM1,LMNB1,PSMD12,NUP153,CDK1,CDK2,NUP155,DKC1,USO1,NUP205	27	54.389	581	333	7.77646e-87	1.25796e-161	destabilized	4.64716
earlyS	R-HSA-1640170	Cell Cycle	AAAS,ACD,ACTR1A,AHCTF1,AJUBA,AKAP9,AKT1,AKT2,AKT3,ALMS1,ANAPC1,ANAPC10,ANAPC11,ANAPC15,ANAPC16,ANAPC2,ANAPC4,ANAPC5,ANAPC7,ANKLE2,APITD1,ARPP19,ATM,ATR,ATRIP,AURKA,AURKB,B9D2,BABAM1,BANF1,BARD1,BIRC5,BLM,BLZF1,BORA,BRCA1,BRCA2,BRCC3,BRE,BRIP1,BTRC,BUB1,BUB1B,BUB3,CASC5,CCNA1,CCNA2,CCNB1,CCNB2,CCND1,CCND2,CCND3,CCNE1,CCNE2,CCNH,CCP110,CDC14A,CDC16,CDC20,CDC23,CDC25A,CDC25B,CDC25C,CDC26,CDC27,CDC45…	AAAS,ACTR1A,AHCTF1,AJUBA,AKAP9,AKT1,AKT2,ANAPC1,ANAPC2,ANAPC4,ANAPC5,ANAPC7,ANKLE2,ATM,ATR,ATRIP,AURKA,BABAM1,BLM,BRCC3,BRE,BRIP1,BUB1,BUB1B,BUB3,CASC5,CCNA2,CCNB1,CCNH,CDC16,CDC20,CDC23,CDC27,CDC6,CDC7,CDK1,CDK2,CDK4,CDK6,CDK7,CDKN2A,CENPF,CEP131,CEP78,CHEK1,CHEK2,CKAP5,CLASP1,CLASP2,CLIP1,CLSPN,CSNK1D,CSNK1E,CSNK2A1,CSNK2A2,CSNK2B,CUL1,DCTN1,DCTN2,DCTN3,DHFR,DIDO1,DKC1,DYNC1H1,DYNC1I2,DYNLL1,DY…	CDK2,TP53BP1,TPR	3	54.389	581	333	5.67863e-16	0.961578	destabilized	0.516351
lateS	R-HSA-1640170	Cell Cycle	AAAS,ACD,ACTR1A,AHCTF1,AJUBA,AKAP9,AKT1,AKT2,AKT3,ALMS1,ANAPC1,ANAPC10,ANAPC11,ANAPC15,ANAPC16,ANAPC2,ANAPC4,ANAPC5,ANAPC7,ANKLE2,APITD1,ARPP19,ATM,ATR,ATRIP,AURKA,AURKB,B9D2,BABAM1,BANF1,BARD1,BIRC5,BLM,BLZF1,BORA,BRCA1,BRCA2,BRCC3,BRE,BRIP1,BTRC,BUB1,BUB1B,BUB3,CASC5,CCNA1,CCNA2,CCNB1,CCNB2,CCND1,CCND2,CCND3,CCNE1,CCNE2,CCNH,CCP110,CDC14A,CDC16,CDC20,CDC23,CDC25A,CDC25B,CDC25C,CDC26,CDC27,CDC45…	AAAS,ACTR1A,AHCTF1,AJUBA,AKAP9,AKT1,AKT2,ANAPC1,ANAPC2,ANAPC4,ANAPC5,ANAPC7,ANKLE2,ATM,ATR,ATRIP,AURKA,BABAM1,BLM,BRCC3,BRE,BRIP1,BUB1,BUB1B,BUB3,CASC5,CCNA2,CCNB1,CCNH,CDC16,CDC20,CDC23,CDC27,CDC6,CDC7,CDK1,CDK2,CDK4,CDK6,CDK7,CDKN2A,CENPF,CEP131,CEP78,CHEK1,CHEK2,CKAP5,CLASP1,CLASP2,CLIP1,CLSPN,CSNK1D,CSNK1E,CSNK2A1,CSNK2A2,CSNK2B,CUL1,DCTN1,DCTN2,DCTN3,DHFR,DIDO1,DKC1,DYNC1H1,DYNC1I2,DYNLL1,DY…	CENPF,TP53BP1,TPR	3	54.389	581	333	9.87228e-13	0.123606	destabilized	0.516351
asynch	R-HSA-1640170	Cell Cycle	AAAS,ACD,ACTR1A,AHCTF1,AJUBA,AKAP9,AKT1,AKT2,AKT3,ALMS1,ANAPC1,ANAPC10,ANAPC11,ANAPC15,ANAPC16,ANAPC2,ANAPC4,ANAPC5,ANAPC7,ANKLE2,APITD1,ARPP19,ATM,ATR,ATRIP,AURKA,AURKB,B9D2,BABAM1,BANF1,BARD1,BIRC5,BLM,BLZF1,BORA,BRCA1,BRCA2,BRCC3,BRE,BRIP1,BTRC,BUB1,BUB1B,BUB3,CASC5,CCNA1,CCNA2,CCNB1,CCNB2,CCND1,CCND2,CCND3,CCNE1,CCNE2,CCNH,CCP110,CDC14A,CDC16,CDC20,CDC23,CDC25A,CDC25B,CDC25C,CDC26,CDC27,CDC45…	AAAS,ACTR1A,AHCTF1,AJUBA,AKAP9,AKT1,AKT2,ANAPC1,ANAPC2,ANAPC4,ANAPC5,ANAPC7,ANKLE2,ATM,ATR,ATRIP,AURKA,BABAM1,BLM,BRCC3,BRE,BRIP1,BUB1,BUB1B,BUB3,CASC5,CCNA2,CCNB1,CCNH,CDC16,CDC20,CDC23,CDC27,CDC6,CDC7,CDK1,CDK2,CDK4,CDK6,CDK7,CDKN2A,CENPF,CEP131,CEP78,CHEK1,CHEK2,CKAP5,CLASP1,CLASP2,CLIP1,CLSPN,CSNK1D,CSNK1E,CSNK2A1,CSNK2A2,CSNK2B,CUL1,DCTN1,DCTN2,DCTN3,DHFR,DIDO1,DKC1,DYNC1H1,DYNC1I2,DYNLL1,DY…	LMNB1,PSMD14,DKC1,PSMD2,POLD1,RFC4,LMNA,PSMC3,PSMC4,PSMC5	10	54.389	581	333	1.50784e-13	3.41615e-48	destabilized	1.72117
G1	R-HSA-1643685	Disease	AAAS,ABCC8,ACACA,ACAN,ADAM10,ADAM17,ADAMTS1,ADAMTS10,ADAMTS12,ADAMTS13,ADAMTS14,ADAMTS15,ADAMTS16,ADAMTS17,ADAMTS18,ADAMTS19,ADAMTS2,ADAMTS20,ADAMTS3,ADAMTS4,ADAMTS5,ADAMTS6,ADAMTS7,ADAMTS8,ADAMTS9,ADAMTSL1,ADAMTSL2,ADAMTSL3,ADAMTSL4,ADAMTSL5,AGGF1,AGK,AGRN,AGTRAP,AKAP9,AKT1,AKT1S1,AKT2,AKT3,ALB,AMER1,AMN,ANTXR1,ANTXR2,AP1B1,AP1G1,AP1M1,AP1M2,AP1S1,AP1S2,AP1S3,AP2A1,AP2A2,AP2B1,AP2M1,AP2S1,AP3B1,…	AAAS,ACACA,ADAM10,ADAM17,AGK,AGRN,AKAP9,AKT1,AKT1S1,AKT2,ALB,ANTXR1,AP1B1,AP1G1,AP1M1,AP1S1,AP2A1,AP2A2,AP2B1,AP2M1,AP2S1,AP3B1,APC,APH1A,APP,ARAF,ARRB1,ATG7,ATP6V1H,B2M,BCR,BRAF,BRAP,CALM1,CALR,CANX,CAPN1,CAPN2,CAPNS1,CAST,CBL,CCNH,CCNK,CCNT1,CD9,CDC37,CDK5,CDK7,CDK9,CHMP2A,CHMP2B,CHMP5,CHMP7,CHUK,CLTA,CLTC,CPSF4,CPSF6,CREB1,CREBBP,CSF2RA,CSK,CSNK1A1,CSPG4,CTBP1,CTBP2,CTDP1,CTNNB1,CTNND1,CUL1,CU…	AAAS,EGFR,NCSTN,CLTA,XRCC5,CANX,XRCC6,GYG1,NDC1,PSMA3,PSMC1,NUP210,RANBP2,VCP,POLR2A,LMNA,NPM1,LMNB1,LRP6,PSMD12,NUP153,NUP155,NUP205	23	46.2046	909	436	8.37719e-11	8.99832e-30	destabilized	2.53025
lateS	R-HSA-1643685	Disease	AAAS,ABCC8,ACACA,ACAN,ADAM10,ADAM17,ADAMTS1,ADAMTS10,ADAMTS12,ADAMTS13,ADAMTS14,ADAMTS15,ADAMTS16,ADAMTS17,ADAMTS18,ADAMTS19,ADAMTS2,ADAMTS20,ADAMTS3,ADAMTS4,ADAMTS5,ADAMTS6,ADAMTS7,ADAMTS8,ADAMTS9,ADAMTSL1,ADAMTSL2,ADAMTSL3,ADAMTSL4,ADAMTSL5,AGGF1,AGK,AGRN,AGTRAP,AKAP9,AKT1,AKT1S1,AKT2,AKT3,ALB,AMER1,AMN,ANTXR1,ANTXR2,AP1B1,AP1G1,AP1M1,AP1M2,AP1S1,AP1S2,AP1S3,AP2A1,AP2A2,AP2B1,AP2M1,AP2S1,AP3B1,…	AAAS,ACACA,ADAM10,ADAM17,AGK,AGRN,AKAP9,AKT1,AKT1S1,AKT2,ALB,ANTXR1,AP1B1,AP1G1,AP1M1,AP1S1,AP2A1,AP2A2,AP2B1,AP2M1,AP2S1,AP3B1,APC,APH1A,APP,ARAF,ARRB1,ATG7,ATP6V1H,B2M,BCR,BRAF,BRAP,CALM1,CALR,CANX,CAPN1,CAPN2,CAPNS1,CAST,CBL,CCNH,CCNK,CCNT1,CD9,CDC37,CDK5,CDK7,CDK9,CHMP2A,CHMP2B,CHMP5,CHMP7,CHUK,CLTA,CLTC,CPSF4,CPSF6,CREB1,CREBBP,CSF2RA,CSK,CSNK1A1,CSPG4,CTBP1,CTBP2,CTDP1,CTNNB1,CTNND1,CUL1,CU…	TPR	1	46.2046	909	436	0.00341856	0.000308936	destabilized	0.110011
M	R-HSA-1643685	Disease	AAAS,ABCC8,ACACA,ACAN,ADAM10,ADAM17,ADAMTS1,ADAMTS10,ADAMTS12,ADAMTS13,ADAMTS14,ADAMTS15,ADAMTS16,ADAMTS17,ADAMTS18,ADAMTS19,ADAMTS2,ADAMTS20,ADAMTS3,ADAMTS4,ADAMTS5,ADAMTS6,ADAMTS7,ADAMTS8,ADAMTS9,ADAMTSL1,ADAMTSL2,ADAMTSL3,ADAMTSL4,ADAMTSL5,AGGF1,AGK,AGRN,AGTRAP,AKAP9,AKT1,AKT1S1,AKT2,AKT3,ALB,AMER1,AMN,ANTXR1,ANTXR2,AP1B1,AP1G1,AP1M1,AP1M2,AP1S1,AP1S2,AP1S3,AP2A1,AP2A2,AP2B1,AP2M1,AP2S1,AP3B1,…	AAAS,ACACA,ADAM10,ADAM17,AGK,AGRN,AKAP9,AKT1,AKT1S1,AKT2,ALB,ANTXR1,AP1B1,AP1G1,AP1M1,AP1S1,AP2A1,AP2A2,AP2B1,AP2M1,AP2S1,AP3B1,APC,APH1A,APP,ARAF,ARRB1,ATG7,ATP6V1H,B2M,BCR,BRAF,BRAP,CALM1,CALR,CANX,CAPN1,CAPN2,CAPNS1,CAST,CBL,CCNH,CCNK,CCNT1,CD9,CDC37,CDK5,CDK7,CDK9,CHMP2A,CHMP2B,CHMP5,CHMP7,CHUK,CLTA,CLTC,CPSF4,CPSF6,CREB1,CREBBP,CSF2RA,CSK,CSNK1A1,CSPG4,CTBP1,CTBP2,CTDP1,CTNNB1,CTNND1,CUL1,CU…	AAAS,RPL22,CANX,PEBP1,NDC1,LIG1,NUP210,TRIM24,NUP93,SLC25A6,SLC25A5,GRSF1,RPL17,RPL12,RPL18,PHB,APP,KPNA1,CTBP1,CTBP2,NUP205,RPL27A,HSPG2,NUP85,XRCC5,AP2B1,XRCC6,XPO1,GTF2E1,GTF2B,PC,GYS1,POLR2A,POLR2B,MCCC2,RBX1,TAF7,POLR2E,LMNB1,ERLIN1,NUP155,PPP2R5D,HDAC1,RPL18A,CTDP1,RPS7,ANTXR1,NCOR2,NCOR1,RPS8,STAT1,POLR2H,PSMA3,PSMA6,NFKB2,HRAS,RANBP2,RPL36A,RPS24,RPS27A,RPS23,RPS20,RPS21,RPS28,RPL3,SND1,R…	103	46.2046	909	436	1.39629e-38	2.94979e-143	destabilized	11.3311
asynch	R-HSA-1643685	Disease	AAAS,ABCC8,ACACA,ACAN,ADAM10,ADAM17,ADAMTS1,ADAMTS10,ADAMTS12,ADAMTS13,ADAMTS14,ADAMTS15,ADAMTS16,ADAMTS17,ADAMTS18,ADAMTS19,ADAMTS2,ADAMTS20,ADAMTS3,ADAMTS4,ADAMTS5,ADAMTS6,ADAMTS7,ADAMTS8,ADAMTS9,ADAMTSL1,ADAMTSL2,ADAMTSL3,ADAMTSL4,ADAMTSL5,AGGF1,AGK,AGRN,AGTRAP,AKAP9,AKT1,AKT1S1,AKT2,AKT3,ALB,AMER1,AMN,ANTXR1,ANTXR2,AP1B1,AP1G1,AP1M1,AP1M2,AP1S1,AP1S2,AP1S3,AP2A1,AP2A2,AP2B1,AP2M1,AP2S1,AP3B1,…	AAAS,ACACA,ADAM10,ADAM17,AGK,AGRN,AKAP9,AKT1,AKT1S1,AKT2,ALB,ANTXR1,AP1B1,AP1G1,AP1M1,AP1S1,AP2A1,AP2A2,AP2B1,AP2M1,AP2S1,AP3B1,APC,APH1A,APP,ARAF,ARRB1,ATG7,ATP6V1H,B2M,BCR,BRAF,BRAP,CALM1,CALR,CANX,CAPN1,CAPN2,CAPNS1,CAST,CBL,CCNH,CCNK,CCNT1,CD9,CDC37,CDK5,CDK7,CDK9,CHMP2A,CHMP2B,CHMP5,CHMP7,CHUK,CLTA,CLTC,CPSF4,CPSF6,CREB1,CREBBP,CSF2RA,CSK,CSNK1A1,CSPG4,CTBP1,CTBP2,CTDP1,CTNNB1,CTNND1,CUL1,CU…	LMNB1,PSMD14,APP,PRDX1,PSMD2,MCCC2,LMNA,PSMC3,PSMC4,PSMC5	10	46.2046	909	436	0.00569717	5.96941e-21	destabilized	1.10011
M	R-HSA-1643713	Signaling by EGFR in Cancer	CBL,CDC37,EGF,EGFR,GAB1,GRB2,HRAS,HSP90AA1,KRAS,NRAS,PIK3CA,PIK3R1,PLCG1,RPS27A,SHC1,SOS1,UBA52,UBB,UBC	CBL,CDC37,EGFR,GRB2,HRAS,HSP90AA1,KRAS,NRAS,PLCG1,RPS27A,SHC1,SOS1	EGFR,HRAS,RPS27A,NRAS	4	63.1579	19	12	7.43503e-10	1.03464e-14	destabilized	21.0526
earlyS	R-HSA-164843	2-LTR circle formation	BANF1,HMGA1,LIG4,PSIP1,XRCC4,XRCC5,XRCC6,gag,gag-pol,rev,vif,vpr,vpu	HMGA1,LIG4,PSIP1,XRCC4,XRCC5,XRCC6	XRCC5	1	46.1538	13	7	0.0152189	0.0073508	destabilized	7.69231
G1	R-HSA-165054	Rev-mediated nuclear export of HIV RNA	AAAS,NDC1,NUP107,NUP133,NUP153,NUP155,NUP160,NUP188,NUP205,NUP210,NUP214,NUP35,NUP37,NUP43,NUP50,NUP54,NUP58,NUP62,NUP85,NUP88,NUP93,NUP98,NUPL2,POM121,POM121C,RAE1,RAN,RANBP1,RANBP2,RANGAP1,RCC1,SEH1L,TPR,XPO1,rev	AAAS,NDC1,NUP107,NUP133,NUP153,NUP155,NUP160,NUP188,NUP205,NUP210,NUP214,NUP35,NUP37,NUP43,NUP50,NUP54,NUP85,NUP88,NUP93,NUP98,RAE1,RAN,RANBP1,RANBP2,RANGAP1,RCC1,SEH1L,TPR,XPO1	AAAS,NDC1,NUP153,NUP155,NUP210,NUP205,RANBP2	7	82.8571	35	30	2.0926e-08	9.82282e-17	destabilized	20
earlyS	R-HSA-165054	Rev-mediated nuclear export of HIV RNA	AAAS,NDC1,NUP107,NUP133,NUP153,NUP155,NUP160,NUP188,NUP205,NUP210,NUP214,NUP35,NUP37,NUP43,NUP50,NUP54,NUP58,NUP62,NUP85,NUP88,NUP93,NUP98,NUPL2,POM121,POM121C,RAE1,RAN,RANBP1,RANBP2,RANGAP1,RCC1,SEH1L,TPR,XPO1,rev	AAAS,NDC1,NUP107,NUP133,NUP153,NUP155,NUP160,NUP188,NUP205,NUP210,NUP214,NUP35,NUP37,NUP43,NUP50,NUP54,NUP85,NUP88,NUP93,NUP98,RAE1,RAN,RANBP1,RANBP2,RANGAP1,RCC1,SEH1L,TPR,XPO1	TPR	1	82.8571	35	30	0.121424	0.713372	destabilized	2.85714
lateS	R-HSA-165054	Rev-mediated nuclear export of HIV RNA	AAAS,NDC1,NUP107,NUP133,NUP153,NUP155,NUP160,NUP188,NUP205,NUP210,NUP214,NUP35,NUP37,NUP43,NUP50,NUP54,NUP58,NUP62,NUP85,NUP88,NUP93,NUP98,NUPL2,POM121,POM121C,RAE1,RAN,RANBP1,RANBP2,RANGAP1,RCC1,SEH1L,TPR,XPO1,rev	AAAS,NDC1,NUP107,NUP133,NUP153,NUP155,NUP160,NUP188,NUP205,NUP210,NUP214,NUP35,NUP37,NUP43,NUP50,NUP54,NUP85,NUP88,NUP93,NUP98,RAE1,RAN,RANBP1,RANBP2,RANGAP1,RCC1,SEH1L,TPR,XPO1	TPR	1	82.8571	35	30	0.0808357	0.430698	destabilized	2.85714
M	R-HSA-165054	Rev-mediated nuclear export of HIV RNA	AAAS,NDC1,NUP107,NUP133,NUP153,NUP155,NUP160,NUP188,NUP205,NUP210,NUP214,NUP35,NUP37,NUP43,NUP50,NUP54,NUP58,NUP62,NUP85,NUP88,NUP93,NUP98,NUPL2,POM121,POM121C,RAE1,RAN,RANBP1,RANBP2,RANGAP1,RCC1,SEH1L,TPR,XPO1,rev	AAAS,NDC1,NUP107,NUP133,NUP153,NUP155,NUP160,NUP188,NUP205,NUP210,NUP214,NUP35,NUP37,NUP43,NUP50,NUP54,NUP85,NUP88,NUP93,NUP98,RAE1,RAN,RANBP1,RANBP2,RANGAP1,RCC1,SEH1L,TPR,XPO1	XPO1,RCC1,AAAS,NUP54,NUP93,NUP85,NDC1,NUP43,NUP188,NUP37,NUP155,NUP210,NUP205,RANBP2	14	82.8571	35	30	9.79272e-12	1.14871e-28	destabilized	40
asynch	R-HSA-166016	Toll Like Receptor 4 (TLR4) Cascade	AGER,APP,ATF1,ATF2,BIRC2,BIRC3,BPI,BTK,BTRC,CASP8,CD14,CD180,CD36,CHUK,CREB1,CUL1,DHX9,DNM1,DNM2,DNM3,DUSP3,DUSP4,DUSP6,DUSP7,ECSIT,ELK1,FADD,FBXW11,FOS,HMGB1,IKBKB,IKBKE,IKBKG,IRAK1,IRAK2,IRAK3,IRAK4,IRF3,IRF7,ITGAM,ITGB2,JUN,LBP,LY86,LY96,MAP2K1,MAP2K3,MAP2K4,MAP2K6,MAP2K7,MAP3K1,MAP3K7,MAP3K8,MAPK1,MAPK10,MAPK11,MAPK14,MAPK3,MAPK7,MAPK8,MAPK9,MAPKAPK2,MAPKAPK3,MEF2A,MEF2C,MYD88,NFKB1,NFKB2,NFK…	APP,BIRC2,CASP8,CHUK,CREB1,CUL1,DHX9,DNM2,DUSP3,ECSIT,FADD,HMGB1,IKBKB,IKBKG,IRAK4,IRF3,MAP2K1,MAP2K3,MAP2K4,MAP2K6,MAP2K7,MAPK1,MAPK14,MAPK3,MAPK7,MAPK9,MAPKAPK2,MAPKAPK3,NFKB1,NFKB2,NFKBIB,PPP2CA,PPP2R1A,PPP2R1B,PPP2R5D,PTPN11,RELA,RIPK1,RIPK2,RPS27A,RPS6KA1,RPS6KA3,SKP1,TAB1,TBK1,TRAF6,UBE2N	APP	1	37.6	125	51	0.103614	0.00895975	destabilized	0.8
M	R-HSA-1660499	Synthesis of PIPs at the plasma membrane	ARF1,BMX,INPP4A,INPP4B,INPP5D,INPP5J,INPP5K,INPPL1,MTM1,MTMR1,MTMR14,MTMR3,MTMR6,OCRL,PI4K2A,PI4K2B,PIK3C2A,PIK3C2B,PIK3C2G,PIK3CA,PIK3CB,PIK3CD,PIK3CG,PIK3R1,PIK3R2,PIK3R3,PIK3R5,PIK3R6,PIP4K2A,PIP4K2B,PIP4K2C,PIP5K1A,PIP5K1B,PIP5K1C,PLEKHA1,PLEKHA2,PLEKHA3,PLEKHA4,PLEKHA5,PLEKHA6,PLEKHA8,PTEN,PTPN13,RAB14,RAB4A,RAB5A,RUFY1,SYNJ1,SYNJ2	INPP4A,INPP5J,INPP5K,INPPL1,MTM1,MTMR1,MTMR14,MTMR3,MTMR6,OCRL,PI4K2A,PI4K2B,PIK3C2A,PIK3C2B,PIK3CB,PIK3R2,PIP4K2A,PIP4K2B,PIP4K2C,PIP5K1A,PLEKHA1,PTEN,RAB14,RAB4A,RAB5A,RUFY1,SYNJ1	MTM1,RAB5A,RAB14,INPPL1,RAB4A	5	55.102	49	27	3.2741e-11	3.78742e-05	destabilized	10.2041
M	R-HSA-1660516	Synthesis of PIPs at the early endosome membrane	FIG4,INPP4A,INPP4B,INPP5F,MTM1,MTMR2,MTMR4,PI4K2A,PI4K2B,PIK3C2A,PIK3C3,PIK3R4,PIKFYVE,VAC14	INPP4A,MTM1,MTMR2,PI4K2A,PI4K2B,PIK3C2A,PIK3C3,PIK3R4,PIKFYVE,VAC14	MTM1	1	71.4286	14	10	2.11442e-05	0.203165	destabilized	7.14286
M	R-HSA-1660517	Synthesis of PIPs at the late endosome membrane	FIG4,MTM1,MTMR2,MTMR4,MTMR7,PIK3C2A,PIK3C3,PIK3R4,PIKFYVE,VAC14	MTM1,MTMR2,PIK3C2A,PIK3C3,PIK3R4,PIKFYVE,VAC14	MTM1	1	70	10	7	0.000143868	0.135029	destabilized	10
asynch	R-HSA-166054	Activated TLR4 signalling	AGER,APP,ATF1,ATF2,BIRC2,BIRC3,BTK,BTRC,CASP8,CD14,CD36,CHUK,CREB1,CUL1,DHX9,DUSP3,DUSP4,DUSP6,DUSP7,ECSIT,ELK1,FADD,FBXW11,FOS,HMGB1,IKBKB,IKBKE,IKBKG,IRAK1,IRAK2,IRAK3,IRAK4,IRF3,IRF7,JUN,LY96,MAP2K1,MAP2K3,MAP2K4,MAP2K6,MAP2K7,MAP3K1,MAP3K7,MAP3K8,MAPK1,MAPK10,MAPK11,MAPK14,MAPK3,MAPK7,MAPK8,MAPK9,MAPKAPK2,MAPKAPK3,MEF2A,MEF2C,MYD88,NFKB1,NFKB2,NFKBIA,NFKBIB,NOD1,NOD2,PELI1,PELI2,PELI3,PPP2CA,…	APP,BIRC2,CASP8,CHUK,CREB1,CUL1,DHX9,DUSP3,ECSIT,FADD,HMGB1,IKBKB,IKBKG,IRAK4,IRF3,MAP2K1,MAP2K3,MAP2K4,MAP2K6,MAP2K7,MAPK1,MAPK14,MAPK3,MAPK7,MAPK9,MAPKAPK2,MAPKAPK3,NFKB1,NFKB2,NFKBIB,PPP2CA,PPP2R1A,PPP2R1B,PPP2R5D,PTPN11,RELA,RIPK1,RIPK2,RPS27A,RPS6KA1,RPS6KA3,SKP1,TAB1,TBK1,TRAF6,UBE2N	APP	1	40.3509	114	49	0.0934676	0.00629652	destabilized	0.877193
asynch	R-HSA-166058	MyD88	AGER,APP,ATF1,ATF2,BTK,BTRC,CD14,CD36,CHUK,CREB1,CUL1,DHX9,DUSP3,DUSP4,DUSP6,DUSP7,ECSIT,ELK1,FBXW11,FOS,HMGB1,IKBKB,IKBKG,IRAK1,IRAK2,IRAK3,IRAK4,JUN,LY96,MAP2K1,MAP2K3,MAP2K4,MAP2K6,MAP2K7,MAP3K1,MAP3K7,MAP3K8,MAPK1,MAPK10,MAPK11,MAPK14,MAPK3,MAPK7,MAPK8,MAPK9,MAPKAPK2,MAPKAPK3,MEF2A,MEF2C,MYD88,NFKB1,NFKB2,NFKBIA,NFKBIB,NOD1,NOD2,PELI1,PELI2,PELI3,PPP2CA,PPP2CB,PPP2R1A,PPP2R1B,PPP2R5D,RELA,RIP…	APP,CHUK,CREB1,CUL1,DHX9,DUSP3,ECSIT,HMGB1,IKBKB,IKBKG,IRAK4,MAP2K1,MAP2K3,MAP2K4,MAP2K6,MAP2K7,MAPK1,MAPK14,MAPK3,MAPK7,MAPK9,MAPKAPK2,MAPKAPK3,NFKB1,NFKB2,NFKBIB,PPP2CA,PPP2R1A,PPP2R1B,PPP2R5D,RELA,RIPK2,RPS27A,RPS6KA1,RPS6KA3,SKP1,TAB1,TRAF6,UBE2N	APP	1	41.4894	94	42	0.0586366	0.000745769	destabilized	1.06383
M	R-HSA-1660661	Sphingolipid de novo biosynthesis	ACER1,ACER2,ACER3,ALDH3A2,ALDH3B1,ALDH3B2,CERS1,CERS2,CERS3,CERS4,CERS5,CERS6,COL4A3BP,CSNK1G2,DEGS1,DEGS2,FA2H,KDSR,ORMDL1,ORMDL2,ORMDL3,OSBP,PLPP1,PLPP2,PLPP3,PPM1L,PRKD1,PRKD2,PRKD3,SGMS1,SGMS2,SGPL1,SGPP1,SGPP2,SPHK1,SPHK2,SPTLC1,SPTLC2,SPTLC3,SPTSSA,SPTSSB,VAPA,VAPB	ALDH3A2,ALDH3B1,CERS2,COL4A3BP,DEGS1,KDSR,OSBP,PLPP2,PLPP3,PRKD2,SGPL1,SGPP1,SPTLC1,SPTLC2,VAPA,VAPB	KDSR	1	37.2093	43	17	0.00814411	8.86431e-06	destabilized	2.32558
asynch	R-HSA-166166	MyD88-independent TLR3/TLR4 cascade	AGER,APP,ATF1,ATF2,BIRC2,BIRC3,BTRC,CASP8,CD14,CHUK,CREB1,CUL1,DHX9,DUSP3,DUSP4,DUSP6,DUSP7,ELK1,FADD,FBXW11,FOS,HMGB1,IKBKB,IKBKE,IKBKG,IRAK1,IRAK2,IRF3,IRF7,JUN,LY96,MAP2K1,MAP2K3,MAP2K4,MAP2K6,MAP2K7,MAP3K7,MAP3K8,MAPK1,MAPK10,MAPK11,MAPK14,MAPK3,MAPK7,MAPK8,MAPK9,MAPKAPK2,MAPKAPK3,MEF2A,MEF2C,MYD88,NFKB1,NFKB2,NFKBIA,NFKBIB,NOD1,NOD2,PPP2CA,PPP2CB,PPP2R1A,PPP2R1B,PPP2R5D,PTPN11,RELA,RIPK1,RIP…	APP,BIRC2,CASP8,CHUK,CREB1,CUL1,DHX9,DUSP3,FADD,HMGB1,IKBKB,IKBKG,IRF3,MAP2K1,MAP2K3,MAP2K4,MAP2K6,MAP2K7,MAPK1,MAPK14,MAPK3,MAPK7,MAPK9,MAPKAPK2,MAPKAPK3,NFKB1,NFKB2,NFKBIB,PPP2CA,PPP2R1A,PPP2R1B,PPP2R5D,PTPN11,RELA,RIPK1,RIPK2,RPS27A,RPS6KA1,RPS6KA3,SKP1,TAB1,TBK1,TRAF6,UBE2N	APP	1	44.898	98	47	0.0890999	0.00602922	destabilized	1.02041
G1	R-HSA-166520	Signalling by NGF	AATF,ABR,ACTN2,ADAM17,ADCY1,ADCY2,ADCY3,ADCY4,ADCY5,ADCY6,ADCY7,ADCY8,ADCY9,ADCYAP1,ADCYAP1R1,ADORA2A,AGO1,AGO2,AGO3,AGO4,AHCYL1,AKAP13,AKAP9,AKT1,AKT1S1,AKT2,AKT3,ANGPT1,AP2A1,AP2A2,AP2B1,AP2M1,AP2S1,APBB1IP,APH1A,APH1B,ARAF,ARHGDIA,ARHGEF1,ARHGEF10,ARHGEF10L,ARHGEF11,ARHGEF12,ARHGEF15,ARHGEF16,ARHGEF17,ARHGEF18,ARHGEF19,ARHGEF2,ARHGEF26,ARHGEF3,ARHGEF33,ARHGEF35,ARHGEF37,ARHGEF38,ARHGEF39,ARHGE…	ABR,ADAM17,ADCY9,AGO2,AHCYL1,AKAP13,AKAP9,AKT1,AKT1S1,AKT2,AP2A1,AP2A2,AP2B1,AP2M1,AP2S1,APH1A,ARAF,ARHGDIA,ARHGEF1,ARHGEF10,ARHGEF12,ARHGEF16,ARHGEF2,ARHGEF5,ARHGEF7,ARRB1,BRAF,BRAP,CALM1,CAMK2D,CAMK2G,CASP2,CASP3,CHUK,CLTA,CLTC,CREB1,CRK,CRKL,CSF2RA,CSK,CUL3,DNM2,DUSP3,ECT2,EGFR,ERBB2,FGF2,FYN,GNA13,GRB2,GSK3A,GSK3B,HDAC1,HDAC2,HDAC3,HRAS,IKBKB,IQGAP1,IRS2,ITPR1,ITPR2,ITPR3,ITSN1,JAK1,KIDINS220…	AHCYL1,EGFR,NCSTN,PSMA3,CLTA,JAK1,PSMC1,PSMD12,RALA	9	40.8898	472	202	8.01018e-14	1.51928e-11	destabilized	1.90678
M	R-HSA-166520	Signalling by NGF	AATF,ABR,ACTN2,ADAM17,ADCY1,ADCY2,ADCY3,ADCY4,ADCY5,ADCY6,ADCY7,ADCY8,ADCY9,ADCYAP1,ADCYAP1R1,ADORA2A,AGO1,AGO2,AGO3,AGO4,AHCYL1,AKAP13,AKAP9,AKT1,AKT1S1,AKT2,AKT3,ANGPT1,AP2A1,AP2A2,AP2B1,AP2M1,AP2S1,APBB1IP,APH1A,APH1B,ARAF,ARHGDIA,ARHGEF1,ARHGEF10,ARHGEF10L,ARHGEF11,ARHGEF12,ARHGEF15,ARHGEF16,ARHGEF17,ARHGEF18,ARHGEF19,ARHGEF2,ARHGEF26,ARHGEF3,ARHGEF33,ARHGEF35,ARHGEF37,ARHGEF38,ARHGEF39,ARHGE…	ABR,ADAM17,ADCY9,AGO2,AHCYL1,AKAP13,AKAP9,AKT1,AKT1S1,AKT2,AP2A1,AP2A2,AP2B1,AP2M1,AP2S1,APH1A,ARAF,ARHGDIA,ARHGEF1,ARHGEF10,ARHGEF12,ARHGEF16,ARHGEF2,ARHGEF5,ARHGEF7,ARRB1,BRAF,BRAP,CALM1,CAMK2D,CAMK2G,CASP2,CASP3,CHUK,CLTA,CLTC,CREB1,CRK,CRKL,CSF2RA,CSK,CUL3,DNM2,DUSP3,ECT2,EGFR,ERBB2,FGF2,FYN,GNA13,GRB2,GSK3A,GSK3B,HDAC1,HDAC2,HDAC3,HRAS,IKBKB,IQGAP1,IRS2,ITPR1,ITPR2,ITPR3,ITSN1,JAK1,KIDINS220…	HDAC1,PEBP1,PSMD9,NRAS,HRAS,RPS27A,EGFR,PSMB6,PSMD3,TLN1,PSMA3,PHB,PSMA6,RBX1,PSMB7,AHCYL1,PSMB5,PSMB4,AP2B1,RALA,PPP2R5D	21	40.8898	472	202	2.28535e-44	2.46405e-38	destabilized	4.44915
asynch	R-HSA-166520	Signalling by NGF	AATF,ABR,ACTN2,ADAM17,ADCY1,ADCY2,ADCY3,ADCY4,ADCY5,ADCY6,ADCY7,ADCY8,ADCY9,ADCYAP1,ADCYAP1R1,ADORA2A,AGO1,AGO2,AGO3,AGO4,AHCYL1,AKAP13,AKAP9,AKT1,AKT1S1,AKT2,AKT3,ANGPT1,AP2A1,AP2A2,AP2B1,AP2M1,AP2S1,APBB1IP,APH1A,APH1B,ARAF,ARHGDIA,ARHGEF1,ARHGEF10,ARHGEF10L,ARHGEF11,ARHGEF12,ARHGEF15,ARHGEF16,ARHGEF17,ARHGEF18,ARHGEF19,ARHGEF2,ARHGEF26,ARHGEF3,ARHGEF33,ARHGEF35,ARHGEF37,ARHGEF38,ARHGEF39,ARHGE…	ABR,ADAM17,ADCY9,AGO2,AHCYL1,AKAP13,AKAP9,AKT1,AKT1S1,AKT2,AP2A1,AP2A2,AP2B1,AP2M1,AP2S1,APH1A,ARAF,ARHGDIA,ARHGEF1,ARHGEF10,ARHGEF12,ARHGEF16,ARHGEF2,ARHGEF5,ARHGEF7,ARRB1,BRAF,BRAP,CALM1,CAMK2D,CAMK2G,CASP2,CASP3,CHUK,CLTA,CLTC,CREB1,CRK,CRKL,CSF2RA,CSK,CUL3,DNM2,DUSP3,ECT2,EGFR,ERBB2,FGF2,FYN,GNA13,GRB2,GSK3A,GSK3B,HDAC1,HDAC2,HDAC3,HRAS,IKBKB,IQGAP1,IRS2,ITPR1,ITPR2,ITPR3,ITSN1,JAK1,KIDINS220…	PSMD14,PSMD2,PSMC3,PSMC4,PSMC5,SPTBN1	6	40.8898	472	202	4.27671e-07	5.37549e-19	destabilized	1.27119
G1	R-HSA-167021	PLC-gamma1 signalling	ADCY1,ADCY2,ADCY3,ADCY4,ADCY5,ADCY6,ADCY7,ADCY8,ADCY9,AHCYL1,CALM1,CAMK4,CREB1,GRK2,ITPR1,ITPR2,ITPR3,NGF,NTRK1,PDE1A,PDE1B,PDE1C,PLCG1,PRKACA,PRKACB,PRKACG,PRKAR1A,PRKAR1B,PRKAR2A,PRKAR2B,PRKCA,PRKCD,PRKCE,PRKCG	ADCY9,AHCYL1,CALM1,CREB1,ITPR1,ITPR2,ITPR3,PDE1A,PLCG1,PRKACA,PRKACB,PRKAR1A,PRKAR1B,PRKAR2A,PRKCA,PRKCD	AHCYL1	1	47.0588	34	16	0.00268218	3.92577e-08	destabilized	2.94118
M	R-HSA-167021	PLC-gamma1 signalling	ADCY1,ADCY2,ADCY3,ADCY4,ADCY5,ADCY6,ADCY7,ADCY8,ADCY9,AHCYL1,CALM1,CAMK4,CREB1,GRK2,ITPR1,ITPR2,ITPR3,NGF,NTRK1,PDE1A,PDE1B,PDE1C,PLCG1,PRKACA,PRKACB,PRKACG,PRKAR1A,PRKAR1B,PRKAR2A,PRKAR2B,PRKCA,PRKCD,PRKCE,PRKCG	ADCY9,AHCYL1,CALM1,CREB1,ITPR1,ITPR2,ITPR3,PDE1A,PLCG1,PRKACA,PRKACB,PRKAR1A,PRKAR1B,PRKAR2A,PRKCA,PRKCD	AHCYL1	1	47.0588	34	16	1.97478e-08	4.21723e-09	destabilized	2.94118
M	R-HSA-167044	Signalling to RAS	ACTN2,AKAP9,ANGPT1,APBB1IP,ARAF,ARRB1,ARRB2,ARTN,BRAF,BRAP,BTC,CALM1,CAMK2A,CAMK2B,CAMK2D,CAMK2G,CNKSR1,CNKSR2,CSF2,CSF2RA,CSF2RB,CSK,CUL3,DAB2IP,DLG4,DUSP1,DUSP10,DUSP16,DUSP2,DUSP4,DUSP5,DUSP6,DUSP7,DUSP8,DUSP9,EGF,EGFR,ERBB2,ERBB3,ERBB4,EREG,FGA,FGB,FGF1,FGF10,FGF16,FGF17,FGF18,FGF19,FGF2,FGF20,FGF22,FGF23,FGF3,FGF4,FGF5,FGF6,FGF7,FGF8,FGF9,FGFR1,FGFR2,FGFR3,FGFR4,FGG,FN1,FRS2,FRS3,FYN,GDNF,GF…	AKAP9,ARAF,ARRB1,BRAF,BRAP,CALM1,CAMK2D,CAMK2G,CSF2RA,CSK,CUL3,EGFR,ERBB2,FGF2,FYN,GRB2,HRAS,IQGAP1,IRS2,JAK1,KRAS,LAMTOR2,MAP2K1,MAP2K2,MAPK1,MAPK14,MAPK3,MAPKAPK2,MAPKAPK3,MARK3,MET,NF1,NRAS,PEBP1,PHB,PPP2CA,PPP2R1A,PPP2R1B,PPP2R5A,PPP2R5C,PPP2R5D,PPP2R5E,PPP5C,PSMA1,PSMA2,PSMA3,PSMA4,PSMA5,PSMA6,PSMA7,PSMB1,PSMB10,PSMB2,PSMB3,PSMB4,PSMB5,PSMB6,PSMB7,PSMC1,PSMC2,PSMC3,PSMC4,PSMC5,PSMC6,PSMD1,PS…	PEBP1,PSMD9,PHB,HRAS,RPS27A,NRAS,PSMB5,PSMD3,TLN1,PSMA3,PSMA6,RBX1,PSMB7,PSMB6,EGFR,PSMB4,PPP2R5D,RALA	18	41.6	250	108	1.24866e-13	8.20407e-14	destabilized	7.2
asynch	R-HSA-167044	Signalling to RAS	ACTN2,AKAP9,ANGPT1,APBB1IP,ARAF,ARRB1,ARRB2,ARTN,BRAF,BRAP,BTC,CALM1,CAMK2A,CAMK2B,CAMK2D,CAMK2G,CNKSR1,CNKSR2,CSF2,CSF2RA,CSF2RB,CSK,CUL3,DAB2IP,DLG4,DUSP1,DUSP10,DUSP16,DUSP2,DUSP4,DUSP5,DUSP6,DUSP7,DUSP8,DUSP9,EGF,EGFR,ERBB2,ERBB3,ERBB4,EREG,FGA,FGB,FGF1,FGF10,FGF16,FGF17,FGF18,FGF19,FGF2,FGF20,FGF22,FGF23,FGF3,FGF4,FGF5,FGF6,FGF7,FGF8,FGF9,FGFR1,FGFR2,FGFR3,FGFR4,FGG,FN1,FRS2,FRS3,FYN,GDNF,GF…	AKAP9,ARAF,ARRB1,BRAF,BRAP,CALM1,CAMK2D,CAMK2G,CSF2RA,CSK,CUL3,EGFR,ERBB2,FGF2,FYN,GRB2,HRAS,IQGAP1,IRS2,JAK1,KRAS,LAMTOR2,MAP2K1,MAP2K2,MAPK1,MAPK14,MAPK3,MAPKAPK2,MAPKAPK3,MARK3,MET,NF1,NRAS,PEBP1,PHB,PPP2CA,PPP2R1A,PPP2R1B,PPP2R5A,PPP2R5C,PPP2R5D,PPP2R5E,PPP5C,PSMA1,PSMA2,PSMA3,PSMA4,PSMA5,PSMA6,PSMA7,PSMB1,PSMB10,PSMB2,PSMB3,PSMB4,PSMB5,PSMB6,PSMB7,PSMC1,PSMC2,PSMC3,PSMC4,PSMC5,PSMC6,PSMD1,PS…	PSMD14,PSMD2,PSMC3,PSMC4,PSMC5,SPTBN1	6	41.6	250	108	0.000455998	3.72468e-08	destabilized	2.4
G1	R-HSA-167152	Formation of HIV elongation complex in the absence of HIV Tat	CCNH,CCNK,CCNT1,CCNT2,CDK7,CDK9,CTDP1,ELL,ERCC2,ERCC3,GTF2F1,GTF2F2,GTF2H1,GTF2H2,GTF2H3,GTF2H4,GTF2H5,MNAT1,NCBP1,NCBP2,NELFA,NELFB,NELFCD,NELFE,POLR2A,POLR2B,POLR2C,POLR2D,POLR2E,POLR2F,POLR2G,POLR2H,POLR2I,POLR2J,POLR2K,POLR2L,SSRP1,SUPT16H,SUPT4H1,SUPT5H,TCEA1,TCEB1,TCEB2,TCEB3,TCEB3B,TCEB3C,TCEB3CL,TCEB3CL2	CCNH,CCNK,CCNT1,CDK7,CDK9,CTDP1,ERCC2,ERCC3,GTF2F1,GTF2F2,MNAT1,NCBP1,NCBP2,NELFA,NELFB,NELFE,POLR2A,POLR2B,POLR2C,POLR2E,POLR2G,POLR2H,SSRP1,SUPT16H,SUPT5H,TCEA1,TCEB1,TCEB2,TCEB3	POLR2A	1	60.4167	48	30	0.00365326	0.165239	destabilized	2.08333
G1	R-HSA-167158	Formation of the HIV-1 Early Elongation Complex	CCNH,CDK7,CTDP1,ERCC2,ERCC3,GTF2F1,GTF2F2,GTF2H1,GTF2H2,GTF2H3,GTF2H4,GTF2H5,MNAT1,NCBP1,NCBP2,NELFA,NELFB,NELFCD,NELFE,POLR2A,POLR2B,POLR2C,POLR2D,POLR2E,POLR2F,POLR2G,POLR2H,POLR2I,POLR2J,POLR2K,POLR2L,SUPT4H1,SUPT5H	CCNH,CDK7,CTDP1,ERCC2,ERCC3,GTF2F1,GTF2F2,MNAT1,NCBP1,NCBP2,NELFA,NELFB,NELFE,POLR2A,POLR2B,POLR2C,POLR2E,POLR2G,POLR2H,SUPT5H	POLR2A	1	60.6061	33	21	0.0018579	0.641383	destabilized	3.0303
M	R-HSA-167158	Formation of the HIV-1 Early Elongation Complex	CCNH,CDK7,CTDP1,ERCC2,ERCC3,GTF2F1,GTF2F2,GTF2H1,GTF2H2,GTF2H3,GTF2H4,GTF2H5,MNAT1,NCBP1,NCBP2,NELFA,NELFB,NELFCD,NELFE,POLR2A,POLR2B,POLR2C,POLR2D,POLR2E,POLR2F,POLR2G,POLR2H,POLR2I,POLR2J,POLR2K,POLR2L,SUPT4H1,SUPT5H	CCNH,CDK7,CTDP1,ERCC2,ERCC3,GTF2F1,GTF2F2,MNAT1,NCBP1,NCBP2,NELFA,NELFB,NELFE,POLR2A,POLR2B,POLR2C,POLR2E,POLR2G,POLR2H,SUPT5H	POLR2E,CTDP1,POLR2A,POLR2H,POLR2B	5	60.6061	33	21	4.54947e-19	1.11657e-28	destabilized	15.1515
G1	R-HSA-167160	RNA Pol II CTD phosphorylation and interaction with CE during HIV infection	CCNH,CDK7,ERCC2,ERCC3,GTF2F1,GTF2F2,GTF2H1,GTF2H2,GTF2H3,GTF2H4,GTF2H5,MNAT1,POLR2A,POLR2B,POLR2C,POLR2D,POLR2E,POLR2F,POLR2G,POLR2H,POLR2I,POLR2J,POLR2K,POLR2L,RNGTT,RNMT,SUPT5H	CCNH,CDK7,ERCC2,ERCC3,GTF2F1,GTF2F2,MNAT1,POLR2A,POLR2B,POLR2C,POLR2E,POLR2G,POLR2H,RNGTT,RNMT,SUPT5H	POLR2A	1	59.2593	27	17	0.00818317	0.563601	destabilized	3.7037
M	R-HSA-167160	RNA Pol II CTD phosphorylation and interaction with CE during HIV infection	CCNH,CDK7,ERCC2,ERCC3,GTF2F1,GTF2F2,GTF2H1,GTF2H2,GTF2H3,GTF2H4,GTF2H5,MNAT1,POLR2A,POLR2B,POLR2C,POLR2D,POLR2E,POLR2F,POLR2G,POLR2H,POLR2I,POLR2J,POLR2K,POLR2L,RNGTT,RNMT,SUPT5H	CCNH,CDK7,ERCC2,ERCC3,GTF2F1,GTF2F2,MNAT1,POLR2A,POLR2B,POLR2C,POLR2E,POLR2G,POLR2H,RNGTT,RNMT,SUPT5H	POLR2E,POLR2A,POLR2H,POLR2B	4	59.2593	27	17	6.03067e-18	1.08479e-31	destabilized	14.8148
G1	R-HSA-167161	HIV Transcription Initiation	CCNH,CDK7,ERCC2,ERCC3,GTF2A1,GTF2A2,GTF2B,GTF2E1,GTF2E2,GTF2F1,GTF2F2,GTF2H1,GTF2H2,GTF2H3,GTF2H4,GTF2H5,MNAT1,POLR2A,POLR2B,POLR2C,POLR2D,POLR2E,POLR2F,POLR2G,POLR2H,POLR2I,POLR2J,POLR2K,POLR2L,TAF1,TAF10,TAF11,TAF12,TAF13,TAF1L,TAF2,TAF3,TAF4,TAF4B,TAF5,TAF6,TAF7,TAF7L,TAF9,TAF9B,TBP	CCNH,CDK7,ERCC2,ERCC3,GTF2A2,GTF2B,GTF2E1,GTF2E2,GTF2F1,GTF2F2,MNAT1,POLR2A,POLR2B,POLR2C,POLR2E,POLR2G,POLR2H,TAF2,TAF7	POLR2A	1	41.3043	46	21	0.000139246	0.0249749	destabilized	2.17391
M	R-HSA-167161	HIV Transcription Initiation	CCNH,CDK7,ERCC2,ERCC3,GTF2A1,GTF2A2,GTF2B,GTF2E1,GTF2E2,GTF2F1,GTF2F2,GTF2H1,GTF2H2,GTF2H3,GTF2H4,GTF2H5,MNAT1,POLR2A,POLR2B,POLR2C,POLR2D,POLR2E,POLR2F,POLR2G,POLR2H,POLR2I,POLR2J,POLR2K,POLR2L,TAF1,TAF10,TAF11,TAF12,TAF13,TAF1L,TAF2,TAF3,TAF4,TAF4B,TAF5,TAF6,TAF7,TAF7L,TAF9,TAF9B,TBP	CCNH,CDK7,ERCC2,ERCC3,GTF2A2,GTF2B,GTF2E1,GTF2E2,GTF2F1,GTF2F2,MNAT1,POLR2A,POLR2B,POLR2C,POLR2E,POLR2G,POLR2H,TAF2,TAF7	TAF7,GTF2E1,GTF2B,POLR2A,POLR2B,POLR2E,POLR2H	7	41.3043	46	21	1.18665e-22	1.41327e-49	destabilized	15.2174
G1	R-HSA-167162	RNA Polymerase II HIV Promoter Escape	CCNH,CDK7,ERCC2,ERCC3,GTF2A1,GTF2A2,GTF2B,GTF2E1,GTF2E2,GTF2F1,GTF2F2,GTF2H1,GTF2H2,GTF2H3,GTF2H4,GTF2H5,MNAT1,POLR2A,POLR2B,POLR2C,POLR2D,POLR2E,POLR2F,POLR2G,POLR2H,POLR2I,POLR2J,POLR2K,POLR2L,TAF1,TAF10,TAF11,TAF12,TAF13,TAF1L,TAF2,TAF3,TAF4,TAF4B,TAF5,TAF6,TAF7,TAF7L,TAF9,TAF9B,TBP	CCNH,CDK7,ERCC2,ERCC3,GTF2A2,GTF2B,GTF2E1,GTF2E2,GTF2F1,GTF2F2,MNAT1,POLR2A,POLR2B,POLR2C,POLR2E,POLR2G,POLR2H,TAF2,TAF7	POLR2A	1	41.3043	46	21	0.000139246	0.0249749	destabilized	2.17391
M	R-HSA-167162	RNA Polymerase II HIV Promoter Escape	CCNH,CDK7,ERCC2,ERCC3,GTF2A1,GTF2A2,GTF2B,GTF2E1,GTF2E2,GTF2F1,GTF2F2,GTF2H1,GTF2H2,GTF2H3,GTF2H4,GTF2H5,MNAT1,POLR2A,POLR2B,POLR2C,POLR2D,POLR2E,POLR2F,POLR2G,POLR2H,POLR2I,POLR2J,POLR2K,POLR2L,TAF1,TAF10,TAF11,TAF12,TAF13,TAF1L,TAF2,TAF3,TAF4,TAF4B,TAF5,TAF6,TAF7,TAF7L,TAF9,TAF9B,TBP	CCNH,CDK7,ERCC2,ERCC3,GTF2A2,GTF2B,GTF2E1,GTF2E2,GTF2F1,GTF2F2,MNAT1,POLR2A,POLR2B,POLR2C,POLR2E,POLR2G,POLR2H,TAF2,TAF7	TAF7,GTF2E1,GTF2B,POLR2A,POLR2B,POLR2E,POLR2H	7	41.3043	46	21	1.18665e-22	1.41327e-49	destabilized	15.2174
G1	R-HSA-167169	HIV Transcription Elongation	CCNH,CCNT1,CDK7,CDK9,CTDP1,ELL,ERCC2,ERCC3,GTF2F1,GTF2F2,GTF2H1,GTF2H2,GTF2H3,GTF2H4,GTF2H5,MNAT1,NCBP1,NCBP2,NELFA,NELFB,NELFCD,NELFE,POLR2A,POLR2B,POLR2C,POLR2D,POLR2E,POLR2F,POLR2G,POLR2H,POLR2I,POLR2J,POLR2K,POLR2L,SSRP1,SUPT16H,SUPT4H1,SUPT5H,TCEA1,TCEB1,TCEB2,TCEB3,TCEB3B,TCEB3C,TCEB3CL,TCEB3CL2,tat	CCNH,CCNT1,CDK7,CDK9,CTDP1,ERCC2,ERCC3,GTF2F1,GTF2F2,MNAT1,NCBP1,NCBP2,NELFA,NELFB,NELFE,POLR2A,POLR2B,POLR2C,POLR2E,POLR2G,POLR2H,SSRP1,SUPT16H,SUPT5H,TCEA1,TCEB1,TCEB2,TCEB3	POLR2A	1	59.5745	47	29	0.00274701	0.137515	destabilized	2.12766
G1	R-HSA-167172	Transcription of the HIV genome	CCNH,CCNK,CCNT1,CCNT2,CDK7,CDK9,CTDP1,ELL,ERCC2,ERCC3,GTF2A1,GTF2A2,GTF2B,GTF2E1,GTF2E2,GTF2F1,GTF2F2,GTF2H1,GTF2H2,GTF2H3,GTF2H4,GTF2H5,MNAT1,NCBP1,NCBP2,NELFA,NELFB,NELFCD,NELFE,POLR2A,POLR2B,POLR2C,POLR2D,POLR2E,POLR2F,POLR2G,POLR2H,POLR2I,POLR2J,POLR2K,POLR2L,RNGTT,RNMT,SSRP1,SUPT16H,SUPT4H1,SUPT5H,TAF1,TAF10,TAF11,TAF12,TAF13,TAF1L,TAF2,TAF3,TAF4,TAF4B,TAF5,TAF6,TAF7,TAF7L,TAF9,TAF9B,TBP,TCE…	CCNH,CCNK,CCNT1,CDK7,CDK9,CTDP1,ERCC2,ERCC3,GTF2A2,GTF2B,GTF2E1,GTF2E2,GTF2F1,GTF2F2,MNAT1,NCBP1,NCBP2,NELFA,NELFB,NELFE,POLR2A,POLR2B,POLR2C,POLR2E,POLR2G,POLR2H,RNGTT,RNMT,SSRP1,SUPT16H,SUPT5H,TAF2,TAF7,TCEA1,TCEB1,TCEB2,TCEB3	POLR2A	1	50.6849	73	39	0.00337187	0.0919992	destabilized	1.36986
G1	R-HSA-167200	Formation of HIV-1 elongation complex containing HIV-1 Tat	CCNH,CCNT1,CDK7,CDK9,CTDP1,ELL,ERCC2,ERCC3,GTF2F1,GTF2F2,GTF2H1,GTF2H2,GTF2H3,GTF2H4,GTF2H5,MNAT1,NCBP1,NCBP2,NELFA,NELFB,NELFCD,NELFE,POLR2A,POLR2B,POLR2C,POLR2D,POLR2E,POLR2F,POLR2G,POLR2H,POLR2I,POLR2J,POLR2K,POLR2L,SSRP1,SUPT16H,SUPT4H1,SUPT5H,TCEA1,TCEB1,TCEB2,TCEB3,TCEB3B,TCEB3C,TCEB3CL,TCEB3CL2,tat	CCNH,CCNT1,CDK7,CDK9,CTDP1,ERCC2,ERCC3,GTF2F1,GTF2F2,MNAT1,NCBP1,NCBP2,NELFA,NELFB,NELFE,POLR2A,POLR2B,POLR2C,POLR2E,POLR2G,POLR2H,SSRP1,SUPT16H,SUPT5H,TCEA1,TCEB1,TCEB2,TCEB3	POLR2A	1	59.5745	47	29	0.00274701	0.137515	destabilized	2.12766
G1	R-HSA-167238	Pausing and recovery of Tat-mediated HIV elongation	CCNT1,CDK9,CTDP1,ELL,GTF2F1,GTF2F2,NELFA,NELFB,NELFCD,NELFE,POLR2A,POLR2B,POLR2C,POLR2D,POLR2E,POLR2F,POLR2G,POLR2H,POLR2I,POLR2J,POLR2K,POLR2L,SSRP1,SUPT16H,SUPT4H1,SUPT5H,TCEA1,TCEB1,TCEB2,TCEB3,TCEB3B,TCEB3C,TCEB3CL,TCEB3CL2,tat	CCNT1,CDK9,CTDP1,GTF2F1,GTF2F2,NELFA,NELFB,NELFE,POLR2A,POLR2B,POLR2C,POLR2E,POLR2G,POLR2H,SSRP1,SUPT16H,SUPT5H,TCEA1,TCEB1,TCEB2,TCEB3	POLR2A	1	60	35	22	0.000988833	0.0242991	destabilized	2.85714
G1	R-HSA-167242	Abortive elongation of HIV-1 transcript in the absence of Tat	CTDP1,GTF2F1,GTF2F2,NCBP1,NCBP2,NELFA,NELFB,NELFCD,NELFE,POLR2A,POLR2B,POLR2C,POLR2D,POLR2E,POLR2F,POLR2G,POLR2H,POLR2I,POLR2J,POLR2K,POLR2L,SUPT4H1,SUPT5H	CTDP1,GTF2F1,GTF2F2,NCBP1,NCBP2,NELFA,NELFB,NELFE,POLR2A,POLR2B,POLR2C,POLR2E,POLR2G,POLR2H,SUPT5H	POLR2A	1	65.2174	23	16	0.00182239	0.423987	destabilized	4.34783
M	R-HSA-167242	Abortive elongation of HIV-1 transcript in the absence of Tat	CTDP1,GTF2F1,GTF2F2,NCBP1,NCBP2,NELFA,NELFB,NELFCD,NELFE,POLR2A,POLR2B,POLR2C,POLR2D,POLR2E,POLR2F,POLR2G,POLR2H,POLR2I,POLR2J,POLR2K,POLR2L,SUPT4H1,SUPT5H	CTDP1,GTF2F1,GTF2F2,NCBP1,NCBP2,NELFA,NELFB,NELFE,POLR2A,POLR2B,POLR2C,POLR2E,POLR2G,POLR2H,SUPT5H	POLR2E,CTDP1,POLR2A,POLR2H,POLR2B	5	65.2174	23	16	5.58033e-22	5.76564e-36	destabilized	21.7391
G1	R-HSA-167243	Tat-mediated HIV elongation arrest and recovery	CCNT1,CDK9,CTDP1,ELL,GTF2F1,GTF2F2,NELFA,NELFB,NELFCD,NELFE,POLR2A,POLR2B,POLR2C,POLR2D,POLR2E,POLR2F,POLR2G,POLR2H,POLR2I,POLR2J,POLR2K,POLR2L,SSRP1,SUPT16H,SUPT4H1,SUPT5H,TCEA1,TCEB1,TCEB2,TCEB3,TCEB3B,TCEB3C,TCEB3CL,TCEB3CL2,tat	CCNT1,CDK9,CTDP1,GTF2F1,GTF2F2,NELFA,NELFB,NELFE,POLR2A,POLR2B,POLR2C,POLR2E,POLR2G,POLR2H,SSRP1,SUPT16H,SUPT5H,TCEA1,TCEB1,TCEB2,TCEB3	POLR2A	1	60	35	22	0.000988833	0.0242991	destabilized	2.85714
G1	R-HSA-167246	Tat-mediated elongation of the HIV-1 transcript	CCNH,CCNT1,CDK7,CDK9,CTDP1,ELL,ERCC2,ERCC3,GTF2F1,GTF2F2,GTF2H1,GTF2H2,GTF2H3,GTF2H4,GTF2H5,MNAT1,NCBP1,NCBP2,NELFA,NELFB,NELFCD,NELFE,POLR2A,POLR2B,POLR2C,POLR2D,POLR2E,POLR2F,POLR2G,POLR2H,POLR2I,POLR2J,POLR2K,POLR2L,SSRP1,SUPT16H,SUPT4H1,SUPT5H,TCEA1,TCEB1,TCEB2,TCEB3,TCEB3B,TCEB3C,TCEB3CL,TCEB3CL2,tat	CCNH,CCNT1,CDK7,CDK9,CTDP1,ERCC2,ERCC3,GTF2F1,GTF2F2,MNAT1,NCBP1,NCBP2,NELFA,NELFB,NELFE,POLR2A,POLR2B,POLR2C,POLR2E,POLR2G,POLR2H,SSRP1,SUPT16H,SUPT5H,TCEA1,TCEB1,TCEB2,TCEB3	POLR2A	1	59.5745	47	29	0.00274701	0.137515	destabilized	2.12766
G1	R-HSA-167287	HIV elongation arrest and recovery	CCNK,CCNT1,CCNT2,CDK9,CTDP1,ELL,GTF2F1,GTF2F2,NELFA,NELFB,NELFCD,NELFE,POLR2A,POLR2B,POLR2C,POLR2D,POLR2E,POLR2F,POLR2G,POLR2H,POLR2I,POLR2J,POLR2K,POLR2L,SSRP1,SUPT16H,SUPT4H1,SUPT5H,TCEA1,TCEB1,TCEB2,TCEB3,TCEB3B,TCEB3C,TCEB3CL,TCEB3CL2	CCNK,CCNT1,CDK9,CTDP1,GTF2F1,GTF2F2,NELFA,NELFB,NELFE,POLR2A,POLR2B,POLR2C,POLR2E,POLR2G,POLR2H,SSRP1,SUPT16H,SUPT5H,TCEA1,TCEB1,TCEB2,TCEB3	POLR2A	1	61.1111	36	23	0.00167198	0.0373927	destabilized	2.77778
G1	R-HSA-167290	Pausing and recovery of HIV elongation	CCNK,CCNT1,CCNT2,CDK9,CTDP1,ELL,GTF2F1,GTF2F2,NELFA,NELFB,NELFCD,NELFE,POLR2A,POLR2B,POLR2C,POLR2D,POLR2E,POLR2F,POLR2G,POLR2H,POLR2I,POLR2J,POLR2K,POLR2L,SSRP1,SUPT16H,SUPT4H1,SUPT5H,TCEA1,TCEB1,TCEB2,TCEB3,TCEB3B,TCEB3C,TCEB3CL,TCEB3CL2	CCNK,CCNT1,CDK9,CTDP1,GTF2F1,GTF2F2,NELFA,NELFB,NELFE,POLR2A,POLR2B,POLR2C,POLR2E,POLR2G,POLR2H,SSRP1,SUPT16H,SUPT5H,TCEA1,TCEB1,TCEB2,TCEB3	POLR2A	1	61.1111	36	23	0.00167198	0.0373927	destabilized	2.77778
M	R-HSA-168138	Toll Like Receptor 9 (TLR9) Cascade	AGER,APP,ATF1,ATF2,BTRC,CD14,CHUK,CREB1,CUL1,DHX36,DHX9,DUSP3,DUSP4,DUSP6,DUSP7,ECSIT,EEA1,ELK1,FBXW11,FOS,HMGB1,IKBKB,IKBKG,IRAK1,IRAK2,IRAK4,IRF7,JUN,LY96,MAP2K1,MAP2K3,MAP2K4,MAP2K6,MAP2K7,MAP3K1,MAP3K7,MAP3K8,MAPK1,MAPK10,MAPK11,MAPK14,MAPK3,MAPK7,MAPK8,MAPK9,MAPKAPK2,MAPKAPK3,MEF2A,MEF2C,MYD88,NFKB1,NFKB2,NFKBIA,NFKBIB,NOD1,NOD2,PELI1,PELI2,PELI3,PIK3C3,PIK3R4,PPP2CA,PPP2CB,PPP2R1A,PPP2R1B,P…	APP,CHUK,CREB1,CUL1,DHX36,DHX9,DUSP3,ECSIT,EEA1,HMGB1,IKBKB,IKBKG,IRAK4,MAP2K1,MAP2K3,MAP2K4,MAP2K6,MAP2K7,MAPK1,MAPK14,MAPK3,MAPK7,MAPK9,MAPKAPK2,MAPKAPK3,NFKB1,NFKB2,NFKBIB,PIK3C3,PIK3R4,PPP2CA,PPP2R1A,PPP2R1B,PPP2R5D,RBSN,RELA,RIPK2,RPS27A,RPS6KA1,RPS6KA3,SKP1,TAB1,TRAF6,UBE2N	EEA1,PPP2R5D,APP,RPS27A,NFKB2	5	45.8333	96	47	8.60677e-11	1.2043e-16	destabilized	5.20833
asynch	R-HSA-168138	Toll Like Receptor 9 (TLR9) Cascade	AGER,APP,ATF1,ATF2,BTRC,CD14,CHUK,CREB1,CUL1,DHX36,DHX9,DUSP3,DUSP4,DUSP6,DUSP7,ECSIT,EEA1,ELK1,FBXW11,FOS,HMGB1,IKBKB,IKBKG,IRAK1,IRAK2,IRAK4,IRF7,JUN,LY96,MAP2K1,MAP2K3,MAP2K4,MAP2K6,MAP2K7,MAP3K1,MAP3K7,MAP3K8,MAPK1,MAPK10,MAPK11,MAPK14,MAPK3,MAPK7,MAPK8,MAPK9,MAPKAPK2,MAPKAPK3,MEF2A,MEF2C,MYD88,NFKB1,NFKB2,NFKBIA,NFKBIB,NOD1,NOD2,PELI1,PELI2,PELI3,PIK3C3,PIK3R4,PPP2CA,PPP2CB,PPP2R1A,PPP2R1B,P…	APP,CHUK,CREB1,CUL1,DHX36,DHX9,DUSP3,ECSIT,EEA1,HMGB1,IKBKB,IKBKG,IRAK4,MAP2K1,MAP2K3,MAP2K4,MAP2K6,MAP2K7,MAPK1,MAPK14,MAPK3,MAPK7,MAPK9,MAPKAPK2,MAPKAPK3,NFKB1,NFKB2,NFKBIB,PIK3C3,PIK3R4,PPP2CA,PPP2R1A,PPP2R1B,PPP2R5D,RBSN,RELA,RIPK2,RPS27A,RPS6KA1,RPS6KA3,SKP1,TAB1,TRAF6,UBE2N	APP	1	45.8333	96	47	0.0612275	0.00135703	destabilized	1.04167
asynch	R-HSA-168142	Toll Like Receptor 10 (TLR10) Cascade	AGER,APP,ATF1,ATF2,BTRC,CHUK,CREB1,CUL1,DHX9,DUSP3,DUSP4,DUSP6,DUSP7,ECSIT,ELK1,FBXW11,FOS,HMGB1,IKBKB,IKBKG,IRAK1,IRAK2,IRAK4,JUN,MAP2K1,MAP2K3,MAP2K4,MAP2K6,MAP2K7,MAP3K1,MAP3K7,MAP3K8,MAPK1,MAPK10,MAPK11,MAPK14,MAPK3,MAPK7,MAPK8,MAPK9,MAPKAPK2,MAPKAPK3,MEF2A,MEF2C,MYD88,NFKB1,NFKB2,NFKBIA,NFKBIB,NOD1,NOD2,PELI1,PELI2,PELI3,PPP2CA,PPP2CB,PPP2R1A,PPP2R1B,PPP2R5D,RELA,RIPK2,RPS27A,RPS6KA1,RPS6KA2…	APP,CHUK,CREB1,CUL1,DHX9,DUSP3,ECSIT,HMGB1,IKBKB,IKBKG,IRAK4,MAP2K1,MAP2K3,MAP2K4,MAP2K6,MAP2K7,MAPK1,MAPK14,MAPK3,MAPK7,MAPK9,MAPKAPK2,MAPKAPK3,NFKB1,NFKB2,NFKBIB,PPP2CA,PPP2R1A,PPP2R1B,PPP2R5D,RELA,RIPK2,RPS27A,RPS6KA1,RPS6KA3,SKP1,TAB1,TRAF6,UBE2N	APP	1	46.4286	84	42	0.0586366	0.000745769	destabilized	1.19048
asynch	R-HSA-168164	Toll Like Receptor 3 (TLR3) Cascade	AGER,APP,ATF1,ATF2,BIRC2,BIRC3,BTRC,CASP8,CD14,CHUK,CREB1,CUL1,DHX9,DUSP3,DUSP4,DUSP6,DUSP7,ELK1,FADD,FBXW11,FOS,HMGB1,IKBKB,IKBKE,IKBKG,IRAK1,IRAK2,IRF3,IRF7,JUN,LY96,MAP2K1,MAP2K3,MAP2K4,MAP2K6,MAP2K7,MAP3K7,MAP3K8,MAPK1,MAPK10,MAPK11,MAPK14,MAPK3,MAPK7,MAPK8,MAPK9,MAPKAPK2,MAPKAPK3,MEF2A,MEF2C,MYD88,NFKB1,NFKB2,NFKBIA,NFKBIB,NOD1,NOD2,PPP2CA,PPP2CB,PPP2R1A,PPP2R1B,PPP2R5D,PTPN11,RELA,RIPK1,RIP…	APP,BIRC2,CASP8,CHUK,CREB1,CUL1,DHX9,DUSP3,FADD,HMGB1,IKBKB,IKBKG,IRF3,MAP2K1,MAP2K3,MAP2K4,MAP2K6,MAP2K7,MAPK1,MAPK14,MAPK3,MAPK7,MAPK9,MAPKAPK2,MAPKAPK3,NFKB1,NFKB2,NFKBIB,PPP2CA,PPP2R1A,PPP2R1B,PPP2R5D,PTPN11,RELA,RIPK1,RIPK2,RPS27A,RPS6KA1,RPS6KA3,SKP1,TAB1,TBK1,TRAF6,UBE2N	APP	1	44.898	98	47	0.0890999	0.00602922	destabilized	1.02041
asynch	R-HSA-168176	Toll Like Receptor 5 (TLR5) Cascade	AGER,APP,ATF1,ATF2,BTRC,CHUK,CREB1,CUL1,DHX9,DUSP3,DUSP4,DUSP6,DUSP7,ECSIT,ELK1,FBXW11,FOS,HMGB1,IKBKB,IKBKG,IRAK1,IRAK2,IRAK4,JUN,MAP2K1,MAP2K3,MAP2K4,MAP2K6,MAP2K7,MAP3K1,MAP3K7,MAP3K8,MAPK1,MAPK10,MAPK11,MAPK14,MAPK3,MAPK7,MAPK8,MAPK9,MAPKAPK2,MAPKAPK3,MEF2A,MEF2C,MYD88,NFKB1,NFKB2,NFKBIA,NFKBIB,NOD1,NOD2,PELI1,PELI2,PELI3,PPP2CA,PPP2CB,PPP2R1A,PPP2R1B,PPP2R5D,RELA,RIPK2,RPS27A,RPS6KA1,RPS6KA2…	APP,CHUK,CREB1,CUL1,DHX9,DUSP3,ECSIT,HMGB1,IKBKB,IKBKG,IRAK4,MAP2K1,MAP2K3,MAP2K4,MAP2K6,MAP2K7,MAPK1,MAPK14,MAPK3,MAPK7,MAPK9,MAPKAPK2,MAPKAPK3,NFKB1,NFKB2,NFKBIB,PPP2CA,PPP2R1A,PPP2R1B,PPP2R5D,RELA,RIPK2,RPS27A,RPS6KA1,RPS6KA3,SKP1,TAB1,TRAF6,UBE2N	APP	1	46.4286	84	42	0.0586366	0.000745769	destabilized	1.19048
asynch	R-HSA-168179	Toll Like Receptor TLR1	AGER,APP,ATF1,ATF2,BTK,BTRC,CD14,CD36,CHUK,CREB1,CUL1,DHX9,DUSP3,DUSP4,DUSP6,DUSP7,ECSIT,ELK1,FBXW11,FOS,HMGB1,IKBKB,IKBKG,IRAK1,IRAK2,IRAK3,IRAK4,JUN,LY96,MAP2K1,MAP2K3,MAP2K4,MAP2K6,MAP2K7,MAP3K1,MAP3K7,MAP3K8,MAPK1,MAPK10,MAPK11,MAPK14,MAPK3,MAPK7,MAPK8,MAPK9,MAPKAPK2,MAPKAPK3,MEF2A,MEF2C,MYD88,NFKB1,NFKB2,NFKBIA,NFKBIB,NOD1,NOD2,PELI1,PELI2,PELI3,PPP2CA,PPP2CB,PPP2R1A,PPP2R1B,PPP2R5D,RELA,RIP…	APP,CHUK,CREB1,CUL1,DHX9,DUSP3,ECSIT,HMGB1,IKBKB,IKBKG,IRAK4,MAP2K1,MAP2K3,MAP2K4,MAP2K6,MAP2K7,MAPK1,MAPK14,MAPK3,MAPK7,MAPK9,MAPKAPK2,MAPKAPK3,NFKB1,NFKB2,NFKBIB,PPP2CA,PPP2R1A,PPP2R1B,PPP2R5D,RELA,RIPK2,RPS27A,RPS6KA1,RPS6KA3,SKP1,TAB1,TRAF6,UBE2N	APP	1	41.4894	94	42	0.0586366	0.000745769	destabilized	1.06383
asynch	R-HSA-168180	TRAF6 Mediated Induction of proinflammatory cytokines	AGER,APP,ATF1,ATF2,BTRC,CD14,CHUK,CREB1,CUL1,DHX9,DUSP3,DUSP4,DUSP6,DUSP7,ELK1,FBXW11,FOS,HMGB1,IKBKB,IKBKG,IRAK1,IRAK2,JUN,LY96,MAP2K1,MAP2K3,MAP2K4,MAP2K6,MAP2K7,MAP3K7,MAP3K8,MAPK1,MAPK10,MAPK11,MAPK14,MAPK3,MAPK7,MAPK8,MAPK9,MAPKAPK2,MAPKAPK3,MEF2A,MEF2C,MYD88,NFKB1,NFKB2,NFKBIA,NFKBIB,NOD1,NOD2,PPP2CA,PPP2CB,PPP2R1A,PPP2R1B,PPP2R5D,RELA,RIPK2,RPS27A,RPS6KA1,RPS6KA2,RPS6KA3,RPS6KA5,S100A12,S1…	APP,CHUK,CREB1,CUL1,DHX9,DUSP3,HMGB1,IKBKB,IKBKG,MAP2K1,MAP2K3,MAP2K4,MAP2K6,MAP2K7,MAPK1,MAPK14,MAPK3,MAPK7,MAPK9,MAPKAPK2,MAPKAPK3,NFKB1,NFKB2,NFKBIB,PPP2CA,PPP2R1A,PPP2R1B,PPP2R5D,RELA,RIPK2,RPS27A,RPS6KA1,RPS6KA3,SKP1,TAB1,TRAF6,UBE2N	APP	1	45.679	81	40	0.0529616	0.000565848	destabilized	1.23457
asynch	R-HSA-168181	Toll Like Receptor 7/8 (TLR7/8) Cascade	AGER,APP,ATF1,ATF2,BTRC,CD14,CHUK,CREB1,CUL1,DHX36,DHX9,DUSP3,DUSP4,DUSP6,DUSP7,ECSIT,ELK1,FBXW11,FOS,HMGB1,IKBKB,IKBKG,IRAK1,IRAK2,IRAK4,IRF7,JUN,LY96,MAP2K1,MAP2K3,MAP2K4,MAP2K6,MAP2K7,MAP3K1,MAP3K7,MAP3K8,MAPK1,MAPK10,MAPK11,MAPK14,MAPK3,MAPK7,MAPK8,MAPK9,MAPKAPK2,MAPKAPK3,MEF2A,MEF2C,MYD88,NFKB1,NFKB2,NFKBIA,NFKBIB,NOD1,NOD2,PELI1,PELI2,PELI3,PPP2CA,PPP2CB,PPP2R1A,PPP2R1B,PPP2R5D,RELA,RIPK2,R…	APP,CHUK,CREB1,CUL1,DHX36,DHX9,DUSP3,ECSIT,HMGB1,IKBKB,IKBKG,IRAK4,MAP2K1,MAP2K3,MAP2K4,MAP2K6,MAP2K7,MAPK1,MAPK14,MAPK3,MAPK7,MAPK9,MAPKAPK2,MAPKAPK3,NFKB1,NFKB2,NFKBIB,PPP2CA,PPP2R1A,PPP2R1B,PPP2R5D,RELA,RIPK2,RPS27A,RPS6KA1,RPS6KA3,SKP1,TAB1,TRAF6,UBE2N	APP	1	43.4783	92	43	0.0685669	0.00131475	destabilized	1.08696
asynch	R-HSA-168188	Toll Like Receptor TLR6	AGER,APP,ATF1,ATF2,BTK,BTRC,CD14,CD36,CHUK,CREB1,CUL1,DHX9,DUSP3,DUSP4,DUSP6,DUSP7,ECSIT,ELK1,FBXW11,FOS,HMGB1,IKBKB,IKBKG,IRAK1,IRAK2,IRAK3,IRAK4,JUN,LY96,MAP2K1,MAP2K3,MAP2K4,MAP2K6,MAP2K7,MAP3K1,MAP3K7,MAP3K8,MAPK1,MAPK10,MAPK11,MAPK14,MAPK3,MAPK7,MAPK8,MAPK9,MAPKAPK2,MAPKAPK3,MEF2A,MEF2C,MYD88,NFKB1,NFKB2,NFKBIA,NFKBIB,NOD1,NOD2,PELI1,PELI2,PELI3,PPP2CA,PPP2CB,PPP2R1A,PPP2R1B,PPP2R5D,RELA,RIP…	APP,CHUK,CREB1,CUL1,DHX9,DUSP3,ECSIT,HMGB1,IKBKB,IKBKG,IRAK4,MAP2K1,MAP2K3,MAP2K4,MAP2K6,MAP2K7,MAPK1,MAPK14,MAPK3,MAPK7,MAPK9,MAPKAPK2,MAPKAPK3,NFKB1,NFKB2,NFKBIB,PPP2CA,PPP2R1A,PPP2R1B,PPP2R5D,RELA,RIPK2,RPS27A,RPS6KA1,RPS6KA3,SKP1,TAB1,TRAF6,UBE2N	APP	1	41.4894	94	42	0.0586366	0.000745769	destabilized	1.06383
lateS	R-HSA-168249	Innate Immune System	A1BG,ABCA13,ABI1,ABI2,ABL1,ACAA1,ACLY,ACPP,ACTB,ACTG1,ACTN2,ACTR10,ACTR1B,ACTR2,ACTR3,ADAM10,ADAM8,ADCY1,ADCY2,ADCY3,ADCY4,ADCY5,ADCY6,ADCY7,ADCY8,ADCY9,ADGRE3,ADGRG3,AGA,AGER,AGL,AGO1,AGO2,AGO3,AGO4,AGPAT2,AHCYL1,AHSG,AIM2,AKAP9,AKT1,AKT1S1,AKT2,AKT3,ALAD,ALDH3B1,ALDOA,ALDOC,ALOX5,AMPD3,ANGPT1,ANO6,ANPEP,ANXA2,AOC1,AP1M1,AP2A2,APAF1,APBB1IP,APEH,APOB,APP,APRT,ARAF,ARG1,ARHGAP9,ARL8A,ARMC8,ARPC1A…	ABI1,ABL1,ACAA1,ACLY,ACTB,ACTG1,ACTR10,ACTR1B,ACTR2,ACTR3,ADAM10,ADCY9,AGL,AGO2,AGPAT2,AHCYL1,AHSG,AKAP9,AKT1,AKT1S1,AKT2,ALAD,ALDH3B1,ALDOA,ALDOC,ANO6,ANXA2,AP1M1,AP2A2,APAF1,APEH,APOB,APP,APRT,ARAF,ARL8A,ARMC8,ARPC1A,ARPC1B,ARPC2,ARPC3,ARPC4,ARPC5,ARRB1,ASAH1,ATAD3B,ATG5,ATG7,ATOX1,ATP11A,ATP11B,ATP6AP2,ATP6V0A1,ATP6V0A2,ATP6V0A4,ATP6V0D1,ATP6V1A,ATP6V1B2,ATP6V1C1,ATP6V1D,ATP6V1E1,ATP6V1F,ATP6V…	IST1,PYGB,PTGES2	3	37.9438	1352	542	0.000142598	0.0594332	destabilized	0.221893
M	R-HSA-168249	Innate Immune System	A1BG,ABCA13,ABI1,ABI2,ABL1,ACAA1,ACLY,ACPP,ACTB,ACTG1,ACTN2,ACTR10,ACTR1B,ACTR2,ACTR3,ADAM10,ADAM8,ADCY1,ADCY2,ADCY3,ADCY4,ADCY5,ADCY6,ADCY7,ADCY8,ADCY9,ADGRE3,ADGRG3,AGA,AGER,AGL,AGO1,AGO2,AGO3,AGO4,AGPAT2,AHCYL1,AHSG,AIM2,AKAP9,AKT1,AKT1S1,AKT2,AKT3,ALAD,ALDH3B1,ALDOA,ALDOC,ALOX5,AMPD3,ANGPT1,ANO6,ANPEP,ANXA2,AOC1,AP1M1,AP2A2,APAF1,APBB1IP,APEH,APOB,APP,APRT,ARAF,ARG1,ARHGAP9,ARL8A,ARMC8,ARPC1A…	ABI1,ABL1,ACAA1,ACLY,ACTB,ACTG1,ACTR10,ACTR1B,ACTR2,ACTR3,ADAM10,ADCY9,AGL,AGO2,AGPAT2,AHCYL1,AHSG,AKAP9,AKT1,AKT1S1,AKT2,ALAD,ALDH3B1,ALDOA,ALDOC,ANO6,ANXA2,AP1M1,AP2A2,APAF1,APEH,APOB,APP,APRT,ARAF,ARL8A,ARMC8,ARPC1A,ARPC1B,ARPC2,ARPC3,ARPC4,ARPC5,ARRB1,ASAH1,ATAD3B,ATG5,ATG7,ATOX1,ATP11A,ATP11B,ATP6AP2,ATP6V0A1,ATP6V0A2,ATP6V0A4,ATP6V0D1,ATP6V1A,ATP6V1B2,ATP6V1C1,ATP6V1D,ATP6V1E1,ATP6V1F,ATP6V…	RAB4B,ACTG1,STK10,MLEC,MIF,IST1,POLR3A,TXNDC5,PEBP1,AHCYL1,ATP6AP2,APEH,RAB5C,RAB5B,TRIM25,CTSC,PRKDC,SLC15A4,VAT1,PLD3,PHB,APP,SLC2A3,BST2,RBX1,ACTB,CYB5R3,HRAS,RPS27A,RAB6A,HSP90B1,XRCC5,XRCC6,C4BPA,C4BPB,PCBP2,PKM,FAF2,POLR2E,ACLY,RHOG,POLR2H,ATP6V0A1,ATP6V0A2,PPP2R5D,ALAD,MYO1C,SDCBP,IGF2R,CDC34,PSMA3,IFI16,PSMA6,PLAUR,C3,NFKB2,RAB14,MVP,ERP44,LAMP2,LAMP1,MMTAG2,SLC27A2,PSMB7,PSMB6,PSMB5,PSMB…	94	37.9438	1352	542	3.72563e-58	2.50932e-85	destabilized	6.95266
asynch	R-HSA-168249	Innate Immune System	A1BG,ABCA13,ABI1,ABI2,ABL1,ACAA1,ACLY,ACPP,ACTB,ACTG1,ACTN2,ACTR10,ACTR1B,ACTR2,ACTR3,ADAM10,ADAM8,ADCY1,ADCY2,ADCY3,ADCY4,ADCY5,ADCY6,ADCY7,ADCY8,ADCY9,ADGRE3,ADGRG3,AGA,AGER,AGL,AGO1,AGO2,AGO3,AGO4,AGPAT2,AHCYL1,AHSG,AIM2,AKAP9,AKT1,AKT1S1,AKT2,AKT3,ALAD,ALDH3B1,ALDOA,ALDOC,ALOX5,AMPD3,ANGPT1,ANO6,ANPEP,ANXA2,AOC1,AP1M1,AP2A2,APAF1,APBB1IP,APEH,APOB,APP,APRT,ARAF,ARG1,ARHGAP9,ARL8A,ARMC8,ARPC1A…	ABI1,ABL1,ACAA1,ACLY,ACTB,ACTG1,ACTR10,ACTR1B,ACTR2,ACTR3,ADAM10,ADCY9,AGL,AGO2,AGPAT2,AHCYL1,AHSG,AKAP9,AKT1,AKT1S1,AKT2,ALAD,ALDH3B1,ALDOA,ALDOC,ANO6,ANXA2,AP1M1,AP2A2,APAF1,APEH,APOB,APP,APRT,ARAF,ARL8A,ARMC8,ARPC1A,ARPC1B,ARPC2,ARPC3,ARPC4,ARPC5,ARRB1,ASAH1,ATAD3B,ATG5,ATG7,ATOX1,ATP11A,ATP11B,ATP6AP2,ATP6V0A1,ATP6V0A2,ATP6V0A4,ATP6V0D1,ATP6V1A,ATP6V1B2,ATP6V1C1,ATP6V1D,ATP6V1E1,ATP6V1F,ATP6V…	IGF2R,PSMD14,APP,COTL1,PSMD2,IST1,CFL1,PSMC3,PSMC4,PSMC5,SPTBN1	11	37.9438	1352	542	0.000331478	2.80071e-13	destabilized	0.813609
G1	R-HSA-168253	Host Interactions with Influenza Factors	AAAS,CPSF4,EIF2AK2,ISG15,KPNA1,KPNA2,KPNA3,KPNA4,KPNA5,KPNA7,KPNB1,NA,NDC1,NS,NUP107,NUP133,NUP153,NUP155,NUP160,NUP188,NUP205,NUP210,NUP214,NUP35,NUP37,NUP43,NUP50,NUP54,NUP58,NUP62,NUP85,NUP88,NUP93,NUP98,NUPL2,PABPN1,PB1,POM121,POM121C,RAE1,RANBP2,SEH1L,SLC25A6,TGFB1,TPR	AAAS,CPSF4,EIF2AK2,ISG15,KPNA1,KPNA2,KPNA3,KPNA4,KPNB1,NDC1,NUP107,NUP133,NUP153,NUP155,NUP160,NUP188,NUP205,NUP210,NUP214,NUP35,NUP37,NUP43,NUP50,NUP54,NUP85,NUP88,NUP93,NUP98,PABPN1,RAE1,RANBP2,SEH1L,SLC25A6,TPR	AAAS,NDC1,NUP153,NUP155,NUP210,NUP205,RANBP2	7	75.5556	45	36	4.25657e-12	2.47845e-25	destabilized	15.5556
earlyS	R-HSA-168253	Host Interactions with Influenza Factors	AAAS,CPSF4,EIF2AK2,ISG15,KPNA1,KPNA2,KPNA3,KPNA4,KPNA5,KPNA7,KPNB1,NA,NDC1,NS,NUP107,NUP133,NUP153,NUP155,NUP160,NUP188,NUP205,NUP210,NUP214,NUP35,NUP37,NUP43,NUP50,NUP54,NUP58,NUP62,NUP85,NUP88,NUP93,NUP98,NUPL2,PABPN1,PB1,POM121,POM121C,RAE1,RANBP2,SEH1L,SLC25A6,TGFB1,TPR	AAAS,CPSF4,EIF2AK2,ISG15,KPNA1,KPNA2,KPNA3,KPNA4,KPNB1,NDC1,NUP107,NUP133,NUP153,NUP155,NUP160,NUP188,NUP205,NUP210,NUP214,NUP35,NUP37,NUP43,NUP50,NUP54,NUP85,NUP88,NUP93,NUP98,PABPN1,RAE1,RANBP2,SEH1L,SLC25A6,TPR	TPR	1	75.5556	45	36	0.0606683	0.747087	destabilized	2.22222
lateS	R-HSA-168253	Host Interactions with Influenza Factors	AAAS,CPSF4,EIF2AK2,ISG15,KPNA1,KPNA2,KPNA3,KPNA4,KPNA5,KPNA7,KPNB1,NA,NDC1,NS,NUP107,NUP133,NUP153,NUP155,NUP160,NUP188,NUP205,NUP210,NUP214,NUP35,NUP37,NUP43,NUP50,NUP54,NUP58,NUP62,NUP85,NUP88,NUP93,NUP98,NUPL2,PABPN1,PB1,POM121,POM121C,RAE1,RANBP2,SEH1L,SLC25A6,TGFB1,TPR	AAAS,CPSF4,EIF2AK2,ISG15,KPNA1,KPNA2,KPNA3,KPNA4,KPNB1,NDC1,NUP107,NUP133,NUP153,NUP155,NUP160,NUP188,NUP205,NUP210,NUP214,NUP35,NUP37,NUP43,NUP50,NUP54,NUP85,NUP88,NUP93,NUP98,PABPN1,RAE1,RANBP2,SEH1L,SLC25A6,TPR	TPR	1	75.5556	45	36	0.051509	0.808675	destabilized	2.22222
M	R-HSA-168253	Host Interactions with Influenza Factors	AAAS,CPSF4,EIF2AK2,ISG15,KPNA1,KPNA2,KPNA3,KPNA4,KPNA5,KPNA7,KPNB1,NA,NDC1,NS,NUP107,NUP133,NUP153,NUP155,NUP160,NUP188,NUP205,NUP210,NUP214,NUP35,NUP37,NUP43,NUP50,NUP54,NUP58,NUP62,NUP85,NUP88,NUP93,NUP98,NUPL2,PABPN1,PB1,POM121,POM121C,RAE1,RANBP2,SEH1L,SLC25A6,TGFB1,TPR	AAAS,CPSF4,EIF2AK2,ISG15,KPNA1,KPNA2,KPNA3,KPNA4,KPNB1,NDC1,NUP107,NUP133,NUP153,NUP155,NUP160,NUP188,NUP205,NUP210,NUP214,NUP35,NUP37,NUP43,NUP50,NUP54,NUP85,NUP88,NUP93,NUP98,PABPN1,RAE1,RANBP2,SEH1L,SLC25A6,TPR	AAAS,KPNB1,KPNA1,NUP54,EIF2AK2,NUP93,SLC25A6,NDC1,NUP85,NUP188,NUP37,NUP155,NUP43,NUP210,NUP205,RANBP2	16	75.5556	45	36	7.60424e-20	1.4785e-51	destabilized	35.5556
G1	R-HSA-168254	Influenza Infection	AAAS,CALR,CANX,CLTA,CLTC,CPSF4,DNAJC3,EIF2AK2,FAU,GRSF1,GTF2F1,GTF2F2,HA,HSP90AA1,HSPA1A,IPO5,ISG15,KPNA1,KPNA2,KPNA3,KPNA4,KPNA5,KPNA7,KPNB1,M,NA,NDC1,NP,NS,NUP107,NUP133,NUP153,NUP155,NUP160,NUP188,NUP205,NUP210,NUP214,NUP35,NUP37,NUP43,NUP50,NUP54,NUP58,NUP62,NUP85,NUP88,NUP93,NUP98,NUPL2,PA,PABPN1,PB1,PB2,POLR2A,POLR2B,POLR2C,POLR2D,POLR2E,POLR2F,POLR2G,POLR2H,POLR2I,POLR2J,POLR2K,POLR2L,POM1…	AAAS,CALR,CANX,CLTA,CLTC,CPSF4,DNAJC3,EIF2AK2,GRSF1,GTF2F1,GTF2F2,HSP90AA1,IPO5,ISG15,KPNA1,KPNA2,KPNA3,KPNA4,KPNB1,NDC1,NUP107,NUP133,NUP153,NUP155,NUP160,NUP188,NUP205,NUP210,NUP214,NUP35,NUP37,NUP43,NUP50,NUP54,NUP85,NUP88,NUP93,NUP98,PABPN1,POLR2A,POLR2B,POLR2C,POLR2E,POLR2G,POLR2H,RAE1,RAN,RANBP2,RPL10,RPL10A,RPL11,RPL12,RPL13,RPL13A,RPL14,RPL15,RPL17,RPL18,RPL18A,RPL19,RPL21,RPL22,RPL23,RPL…	AAAS,NDC1,NUP153,CLTA,CANX,NUP155,POLR2A,NUP210,NUP205,RANBP2	10	76.0736	163	129	0.0143504	6.13164e-09	destabilized	6.13497
lateS	R-HSA-168254	Influenza Infection	AAAS,CALR,CANX,CLTA,CLTC,CPSF4,DNAJC3,EIF2AK2,FAU,GRSF1,GTF2F1,GTF2F2,HA,HSP90AA1,HSPA1A,IPO5,ISG15,KPNA1,KPNA2,KPNA3,KPNA4,KPNA5,KPNA7,KPNB1,M,NA,NDC1,NP,NS,NUP107,NUP133,NUP153,NUP155,NUP160,NUP188,NUP205,NUP210,NUP214,NUP35,NUP37,NUP43,NUP50,NUP54,NUP58,NUP62,NUP85,NUP88,NUP93,NUP98,NUPL2,PA,PABPN1,PB1,PB2,POLR2A,POLR2B,POLR2C,POLR2D,POLR2E,POLR2F,POLR2G,POLR2H,POLR2I,POLR2J,POLR2K,POLR2L,POM1…	AAAS,CALR,CANX,CLTA,CLTC,CPSF4,DNAJC3,EIF2AK2,GRSF1,GTF2F1,GTF2F2,HSP90AA1,IPO5,ISG15,KPNA1,KPNA2,KPNA3,KPNA4,KPNB1,NDC1,NUP107,NUP133,NUP153,NUP155,NUP160,NUP188,NUP205,NUP210,NUP214,NUP35,NUP37,NUP43,NUP50,NUP54,NUP85,NUP88,NUP93,NUP98,PABPN1,POLR2A,POLR2B,POLR2C,POLR2E,POLR2G,POLR2H,RAE1,RAN,RANBP2,RPL10,RPL10A,RPL11,RPL12,RPL13,RPL13A,RPL14,RPL15,RPL17,RPL18,RPL18A,RPL19,RPL21,RPL22,RPL23,RPL…	TPR	1	76.0736	163	129	0.210228	0.00376775	destabilized	0.613497
M	R-HSA-168254	Influenza Infection	AAAS,CALR,CANX,CLTA,CLTC,CPSF4,DNAJC3,EIF2AK2,FAU,GRSF1,GTF2F1,GTF2F2,HA,HSP90AA1,HSPA1A,IPO5,ISG15,KPNA1,KPNA2,KPNA3,KPNA4,KPNA5,KPNA7,KPNB1,M,NA,NDC1,NP,NS,NUP107,NUP133,NUP153,NUP155,NUP160,NUP188,NUP205,NUP210,NUP214,NUP35,NUP37,NUP43,NUP50,NUP54,NUP58,NUP62,NUP85,NUP88,NUP93,NUP98,NUPL2,PA,PABPN1,PB1,PB2,POLR2A,POLR2B,POLR2C,POLR2D,POLR2E,POLR2F,POLR2G,POLR2H,POLR2I,POLR2J,POLR2K,POLR2L,POM1…	AAAS,CALR,CANX,CLTA,CLTC,CPSF4,DNAJC3,EIF2AK2,GRSF1,GTF2F1,GTF2F2,HSP90AA1,IPO5,ISG15,KPNA1,KPNA2,KPNA3,KPNA4,KPNB1,NDC1,NUP107,NUP133,NUP153,NUP155,NUP160,NUP188,NUP205,NUP210,NUP214,NUP35,NUP37,NUP43,NUP50,NUP54,NUP85,NUP88,NUP93,NUP98,PABPN1,POLR2A,POLR2B,POLR2C,POLR2E,POLR2G,POLR2H,RAE1,RAN,RANBP2,RPL10,RPL10A,RPL11,RPL12,RPL13,RPL13A,RPL14,RPL15,RPL17,RPL18,RPL18A,RPL19,RPL21,RPL22,RPL23,RPL…	RPS12,AAAS,RPS16,GRSF1,RPL27A,RPS27A,RPL18A,RPS11,RPS7,NDC1,RPL22,CANX,RPS8,XPO1,RPL29,RPL24,RPL23,NUP43,NUP188,NUP210,RPS19,RANBP2,RPL36A,RPS24,RPS23,RPS20,RPS21,KPNB1,NUP93,SLC25A6,RPS28,NUP85,POLR2E,NUP155,RPL17,POLR2A,RPL12,POLR2B,RPL3,RPL18,POLR2H,RPSA,NUP54,CALR,EIF2AK2,NUP37,RPL31,RPL10A,KPNA1,RPL34,NUP205	51	76.0736	163	129	4.41822e-07	9.49919e-39	destabilized	31.2883
G1	R-HSA-168255	Influenza Life Cycle	AAAS,CALR,CANX,CLTA,CLTC,DNAJC3,FAU,GRSF1,GTF2F1,GTF2F2,HA,HSP90AA1,HSPA1A,IPO5,KPNA1,KPNB1,M,NA,NDC1,NP,NS,NUP107,NUP133,NUP153,NUP155,NUP160,NUP188,NUP205,NUP210,NUP214,NUP35,NUP37,NUP43,NUP50,NUP54,NUP58,NUP62,NUP85,NUP88,NUP93,NUP98,NUPL2,PA,PB1,PB2,POLR2A,POLR2B,POLR2C,POLR2D,POLR2E,POLR2F,POLR2G,POLR2H,POLR2I,POLR2J,POLR2K,POLR2L,POM121,POM121C,RAE1,RAN,RANBP2,RPL10,RPL10A,RPL10L,RPL11,RPL1…	AAAS,CALR,CANX,CLTA,CLTC,DNAJC3,GRSF1,GTF2F1,GTF2F2,HSP90AA1,IPO5,KPNA1,KPNB1,NDC1,NUP107,NUP133,NUP153,NUP155,NUP160,NUP188,NUP205,NUP210,NUP214,NUP35,NUP37,NUP43,NUP50,NUP54,NUP85,NUP88,NUP93,NUP98,POLR2A,POLR2B,POLR2C,POLR2E,POLR2G,POLR2H,RAE1,RAN,RANBP2,RPL10,RPL10A,RPL11,RPL12,RPL13,RPL13A,RPL14,RPL15,RPL17,RPL18,RPL18A,RPL19,RPL21,RPL22,RPL23,RPL23A,RPL24,RPL26,RPL27,RPL27A,RPL28,RPL29,RPL3…	AAAS,NDC1,NUP153,CLTA,CANX,NUP155,POLR2A,NUP210,NUP205,RANBP2	10	76.3158	152	120	0.0185695	3.07427e-08	destabilized	6.57895
lateS	R-HSA-168255	Influenza Life Cycle	AAAS,CALR,CANX,CLTA,CLTC,DNAJC3,FAU,GRSF1,GTF2F1,GTF2F2,HA,HSP90AA1,HSPA1A,IPO5,KPNA1,KPNB1,M,NA,NDC1,NP,NS,NUP107,NUP133,NUP153,NUP155,NUP160,NUP188,NUP205,NUP210,NUP214,NUP35,NUP37,NUP43,NUP50,NUP54,NUP58,NUP62,NUP85,NUP88,NUP93,NUP98,NUPL2,PA,PB1,PB2,POLR2A,POLR2B,POLR2C,POLR2D,POLR2E,POLR2F,POLR2G,POLR2H,POLR2I,POLR2J,POLR2K,POLR2L,POM121,POM121C,RAE1,RAN,RANBP2,RPL10,RPL10A,RPL10L,RPL11,RPL1…	AAAS,CALR,CANX,CLTA,CLTC,DNAJC3,GRSF1,GTF2F1,GTF2F2,HSP90AA1,IPO5,KPNA1,KPNB1,NDC1,NUP107,NUP133,NUP153,NUP155,NUP160,NUP188,NUP205,NUP210,NUP214,NUP35,NUP37,NUP43,NUP50,NUP54,NUP85,NUP88,NUP93,NUP98,POLR2A,POLR2B,POLR2C,POLR2E,POLR2G,POLR2H,RAE1,RAN,RANBP2,RPL10,RPL10A,RPL11,RPL12,RPL13,RPL13A,RPL14,RPL15,RPL17,RPL18,RPL18A,RPL19,RPL21,RPL22,RPL23,RPL23A,RPL24,RPL26,RPL27,RPL27A,RPL28,RPL29,RPL3…	TPR	1	76.3158	152	120	0.217924	0.00459397	destabilized	0.657895
M	R-HSA-168255	Influenza Life Cycle	AAAS,CALR,CANX,CLTA,CLTC,DNAJC3,FAU,GRSF1,GTF2F1,GTF2F2,HA,HSP90AA1,HSPA1A,IPO5,KPNA1,KPNB1,M,NA,NDC1,NP,NS,NUP107,NUP133,NUP153,NUP155,NUP160,NUP188,NUP205,NUP210,NUP214,NUP35,NUP37,NUP43,NUP50,NUP54,NUP58,NUP62,NUP85,NUP88,NUP93,NUP98,NUPL2,PA,PB1,PB2,POLR2A,POLR2B,POLR2C,POLR2D,POLR2E,POLR2F,POLR2G,POLR2H,POLR2I,POLR2J,POLR2K,POLR2L,POM121,POM121C,RAE1,RAN,RANBP2,RPL10,RPL10A,RPL10L,RPL11,RPL1…	AAAS,CALR,CANX,CLTA,CLTC,DNAJC3,GRSF1,GTF2F1,GTF2F2,HSP90AA1,IPO5,KPNA1,KPNB1,NDC1,NUP107,NUP133,NUP153,NUP155,NUP160,NUP188,NUP205,NUP210,NUP214,NUP35,NUP37,NUP43,NUP50,NUP54,NUP85,NUP88,NUP93,NUP98,POLR2A,POLR2B,POLR2C,POLR2E,POLR2G,POLR2H,RAE1,RAN,RANBP2,RPL10,RPL10A,RPL11,RPL12,RPL13,RPL13A,RPL14,RPL15,RPL17,RPL18,RPL18A,RPL19,RPL21,RPL22,RPL23,RPL23A,RPL24,RPL26,RPL27,RPL27A,RPL28,RPL29,RPL3…	RPS12,AAAS,RPS16,GRSF1,RPL27A,RPS27A,RPL18A,RPS11,RPS7,NDC1,RPL22,CANX,RPS8,XPO1,RPL29,RPL24,RPL23,NUP43,NUP188,NUP210,RPS19,RANBP2,RPL36A,RPS24,RPS23,RPS20,RPS21,KPNB1,NUP93,RPS28,NUP85,POLR2E,NUP155,RPL17,POLR2A,RPL12,POLR2B,RPL3,RPL18,POLR2H,RPSA,NUP54,CALR,NUP37,RPL31,RPL10A,KPNA1,RPL34,NUP205	49	76.3158	152	120	2.6786e-06	5.05578e-34	destabilized	32.2368
S_G2	R-HSA-168256	Immune System	A1BG,AAAS,ABCA13,ABI1,ABI2,ABL1,ACAA1,ACLY,ACPP,ACTB,ACTG1,ACTN2,ACTR10,ACTR1A,ACTR1B,ACTR2,ACTR3,ADAM10,ADAM17,ADAM8,ADAR,ADCY1,ADCY2,ADCY3,ADCY4,ADCY5,ADCY6,ADCY7,ADCY8,ADCY9,ADGRE3,ADGRG3,AGA,AGER,AGL,AGO1,AGO2,AGO3,AGO4,AGPAT2,AHCYL1,AHSG,AIM2,AKAP9,AKT1,AKT1S1,AKT2,AKT3,ALAD,ALDH3B1,ALDOA,ALDOC,ALOX15,ALOX5,AMPD3,ANAPC1,ANAPC10,ANAPC11,ANAPC13,ANAPC2,ANAPC4,ANAPC5,ANAPC7,ANGPT1,ANO6,ANPEP,AN…	AAAS,ABI1,ABL1,ACAA1,ACLY,ACTB,ACTG1,ACTR10,ACTR1A,ACTR1B,ACTR2,ACTR3,ADAM10,ADAM17,ADAR,ADCY9,AGL,AGO2,AGPAT2,AHCYL1,AHSG,AKAP9,AKT1,AKT1S1,AKT2,ALAD,ALDH3B1,ALDOA,ALDOC,ANAPC1,ANAPC2,ANAPC4,ANAPC5,ANAPC7,ANO6,ANXA1,ANXA2,AP1B1,AP1G1,AP1M1,AP1S1,AP2A1,AP2A2,AP2B1,AP2M1,AP2S1,APAF1,APEH,APOB,APP,APRT,ARAF,ARIH1,ARIH2,ARL8A,ARMC8,ARPC1A,ARPC1B,ARPC2,ARPC3,ARPC4,ARPC5,ARRB1,ASAH1,ASB6,ASB9,ATAD3B,A…	FBXO22	1	34.7987	2161	797	0.0173421	5.58192e-05	destabilized	0.0462749
asynch	R-HSA-168256	Immune System	A1BG,AAAS,ABCA13,ABI1,ABI2,ABL1,ACAA1,ACLY,ACPP,ACTB,ACTG1,ACTN2,ACTR10,ACTR1A,ACTR1B,ACTR2,ACTR3,ADAM10,ADAM17,ADAM8,ADAR,ADCY1,ADCY2,ADCY3,ADCY4,ADCY5,ADCY6,ADCY7,ADCY8,ADCY9,ADGRE3,ADGRG3,AGA,AGER,AGL,AGO1,AGO2,AGO3,AGO4,AGPAT2,AHCYL1,AHSG,AIM2,AKAP9,AKT1,AKT1S1,AKT2,AKT3,ALAD,ALDH3B1,ALDOA,ALDOC,ALOX15,ALOX5,AMPD3,ANAPC1,ANAPC10,ANAPC11,ANAPC13,ANAPC2,ANAPC4,ANAPC5,ANAPC7,ANGPT1,ANO6,ANPEP,AN…	AAAS,ABI1,ABL1,ACAA1,ACLY,ACTB,ACTG1,ACTR10,ACTR1A,ACTR1B,ACTR2,ACTR3,ADAM10,ADAM17,ADAR,ADCY9,AGL,AGO2,AGPAT2,AHCYL1,AHSG,AKAP9,AKT1,AKT1S1,AKT2,ALAD,ALDH3B1,ALDOA,ALDOC,ANAPC1,ANAPC2,ANAPC4,ANAPC5,ANAPC7,ANO6,ANXA1,ANXA2,AP1B1,AP1G1,AP1M1,AP1S1,AP2A1,AP2A2,AP2B1,AP2M1,AP2S1,APAF1,APEH,APOB,APP,APRT,ARAF,ARIH1,ARIH2,ARL8A,ARMC8,ARPC1A,ARPC1B,ARPC2,ARPC3,ARPC4,ARPC5,ARRB1,ASAH1,ASB6,ASB9,ATAD3B,A…	IGF2R,FBXO22,PSMD14,APP,COTL1,LMO7,IST1,PSMD2,CFL1,PSMC3,PSMC4,PSMC5,SPTBN1	13	34.7987	2161	797	2.8111e-06	1.07282e-23	destabilized	0.601573
lateS	R-HSA-168256	Immune System	A1BG,AAAS,ABCA13,ABI1,ABI2,ABL1,ACAA1,ACLY,ACPP,ACTB,ACTG1,ACTN2,ACTR10,ACTR1A,ACTR1B,ACTR2,ACTR3,ADAM10,ADAM17,ADAM8,ADAR,ADCY1,ADCY2,ADCY3,ADCY4,ADCY5,ADCY6,ADCY7,ADCY8,ADCY9,ADGRE3,ADGRG3,AGA,AGER,AGL,AGO1,AGO2,AGO3,AGO4,AGPAT2,AHCYL1,AHSG,AIM2,AKAP9,AKT1,AKT1S1,AKT2,AKT3,ALAD,ALDH3B1,ALDOA,ALDOC,ALOX15,ALOX5,AMPD3,ANAPC1,ANAPC10,ANAPC11,ANAPC13,ANAPC2,ANAPC4,ANAPC5,ANAPC7,ANGPT1,ANO6,ANPEP,AN…	AAAS,ABI1,ABL1,ACAA1,ACLY,ACTB,ACTG1,ACTR10,ACTR1A,ACTR1B,ACTR2,ACTR3,ADAM10,ADAM17,ADAR,ADCY9,AGL,AGO2,AGPAT2,AHCYL1,AHSG,AKAP9,AKT1,AKT1S1,AKT2,ALAD,ALDH3B1,ALDOA,ALDOC,ANAPC1,ANAPC2,ANAPC4,ANAPC5,ANAPC7,ANO6,ANXA1,ANXA2,AP1B1,AP1G1,AP1M1,AP1S1,AP2A1,AP2A2,AP2B1,AP2M1,AP2S1,APAF1,APEH,APOB,APP,APRT,ARAF,ARIH1,ARIH2,ARL8A,ARMC8,ARPC1A,ARPC1B,ARPC2,ARPC3,ARPC4,ARPC5,ARRB1,ASAH1,ASB6,ASB9,ATAD3B,A…	IST1,PYGB,TPR,PTGES2	4	34.7987	2161	797	1.01699e-06	0.39222	destabilized	0.185099
G1	R-HSA-168271	Transport of Ribonucleoproteins into the Host Nucleus	AAAS,KPNA1,KPNB1,NDC1,NP,NUP107,NUP133,NUP153,NUP155,NUP160,NUP188,NUP205,NUP210,NUP214,NUP35,NUP37,NUP43,NUP50,NUP54,NUP58,NUP62,NUP85,NUP88,NUP93,NUP98,NUPL2,PA,PB1,PB2,POM121,POM121C,RAE1,RANBP2,SEH1L,TPR	AAAS,KPNA1,KPNB1,NDC1,NUP107,NUP133,NUP153,NUP155,NUP160,NUP188,NUP205,NUP210,NUP214,NUP35,NUP37,NUP43,NUP50,NUP54,NUP85,NUP88,NUP93,NUP98,RAE1,RANBP2,SEH1L,TPR	AAAS,NDC1,NUP153,NUP155,NUP210,NUP205,RANBP2	7	74.2857	35	27	4.51648e-08	3.86302e-16	destabilized	20
earlyS	R-HSA-168271	Transport of Ribonucleoproteins into the Host Nucleus	AAAS,KPNA1,KPNB1,NDC1,NP,NUP107,NUP133,NUP153,NUP155,NUP160,NUP188,NUP205,NUP210,NUP214,NUP35,NUP37,NUP43,NUP50,NUP54,NUP58,NUP62,NUP85,NUP88,NUP93,NUP98,NUPL2,PA,PB1,PB2,POM121,POM121C,RAE1,RANBP2,SEH1L,TPR	AAAS,KPNA1,KPNB1,NDC1,NUP107,NUP133,NUP153,NUP155,NUP160,NUP188,NUP205,NUP210,NUP214,NUP35,NUP37,NUP43,NUP50,NUP54,NUP85,NUP88,NUP93,NUP98,RAE1,RANBP2,SEH1L,TPR	TPR	1	74.2857	35	27	0.114617	0.730486	destabilized	2.85714
lateS	R-HSA-168271	Transport of Ribonucleoproteins into the Host Nucleus	AAAS,KPNA1,KPNB1,NDC1,NP,NUP107,NUP133,NUP153,NUP155,NUP160,NUP188,NUP205,NUP210,NUP214,NUP35,NUP37,NUP43,NUP50,NUP54,NUP58,NUP62,NUP85,NUP88,NUP93,NUP98,NUPL2,PA,PB1,PB2,POM121,POM121C,RAE1,RANBP2,SEH1L,TPR	AAAS,KPNA1,KPNB1,NDC1,NUP107,NUP133,NUP153,NUP155,NUP160,NUP188,NUP205,NUP210,NUP214,NUP35,NUP37,NUP43,NUP50,NUP54,NUP85,NUP88,NUP93,NUP98,RAE1,RANBP2,SEH1L,TPR	TPR	1	74.2857	35	27	0.0918332	0.627741	destabilized	2.85714
M	R-HSA-168271	Transport of Ribonucleoproteins into the Host Nucleus	AAAS,KPNA1,KPNB1,NDC1,NP,NUP107,NUP133,NUP153,NUP155,NUP160,NUP188,NUP205,NUP210,NUP214,NUP35,NUP37,NUP43,NUP50,NUP54,NUP58,NUP62,NUP85,NUP88,NUP93,NUP98,NUPL2,PA,PB1,PB2,POM121,POM121C,RAE1,RANBP2,SEH1L,TPR	AAAS,KPNA1,KPNB1,NDC1,NUP107,NUP133,NUP153,NUP155,NUP160,NUP188,NUP205,NUP210,NUP214,NUP35,NUP37,NUP43,NUP50,NUP54,NUP85,NUP88,NUP93,NUP98,RAE1,RANBP2,SEH1L,TPR	AAAS,NUP155,NUP54,KPNB1,NUP93,NUP85,NDC1,NUP43,NUP188,NUP37,KPNA1,NUP210,NUP205,RANBP2	14	74.2857	35	27	3.78912e-11	4.20727e-27	destabilized	40
G1	R-HSA-168273	Influenza Viral RNA Transcription and Replication	AAAS,DNAJC3,FAU,GRSF1,GTF2F1,GTF2F2,HA,HSP90AA1,IPO5,M,NA,NDC1,NP,NS,NUP107,NUP133,NUP153,NUP155,NUP160,NUP188,NUP205,NUP210,NUP214,NUP35,NUP37,NUP43,NUP50,NUP54,NUP58,NUP62,NUP85,NUP88,NUP93,NUP98,NUPL2,PA,PB1,PB2,POLR2A,POLR2B,POLR2C,POLR2D,POLR2E,POLR2F,POLR2G,POLR2H,POLR2I,POLR2J,POLR2K,POLR2L,POM121,POM121C,RAE1,RANBP2,RPL10,RPL10A,RPL10L,RPL11,RPL12,RPL13,RPL13A,RPL14,RPL15,RPL17,RPL18,RPL1…	AAAS,DNAJC3,GRSF1,GTF2F1,GTF2F2,HSP90AA1,IPO5,NDC1,NUP107,NUP133,NUP153,NUP155,NUP160,NUP188,NUP205,NUP210,NUP214,NUP35,NUP37,NUP43,NUP50,NUP54,NUP85,NUP88,NUP93,NUP98,POLR2A,POLR2B,POLR2C,POLR2E,POLR2G,POLR2H,RAE1,RANBP2,RPL10,RPL10A,RPL11,RPL12,RPL13,RPL13A,RPL14,RPL15,RPL17,RPL18,RPL18A,RPL19,RPL21,RPL22,RPL23,RPL23A,RPL24,RPL26,RPL27,RPL27A,RPL28,RPL29,RPL3,RPL30,RPL31,RPL32,RPL34,RPL35,RPL35…	AAAS,NDC1,NUP153,POLR2A,NUP155,NUP210,NUP205,RANBP2	8	75.5245	143	112	0.0319713	4.11398e-07	destabilized	5.59441
lateS	R-HSA-168273	Influenza Viral RNA Transcription and Replication	AAAS,DNAJC3,FAU,GRSF1,GTF2F1,GTF2F2,HA,HSP90AA1,IPO5,M,NA,NDC1,NP,NS,NUP107,NUP133,NUP153,NUP155,NUP160,NUP188,NUP205,NUP210,NUP214,NUP35,NUP37,NUP43,NUP50,NUP54,NUP58,NUP62,NUP85,NUP88,NUP93,NUP98,NUPL2,PA,PB1,PB2,POLR2A,POLR2B,POLR2C,POLR2D,POLR2E,POLR2F,POLR2G,POLR2H,POLR2I,POLR2J,POLR2K,POLR2L,POM121,POM121C,RAE1,RANBP2,RPL10,RPL10A,RPL10L,RPL11,RPL12,RPL13,RPL13A,RPL14,RPL15,RPL17,RPL18,RPL1…	AAAS,DNAJC3,GRSF1,GTF2F1,GTF2F2,HSP90AA1,IPO5,NDC1,NUP107,NUP133,NUP153,NUP155,NUP160,NUP188,NUP205,NUP210,NUP214,NUP35,NUP37,NUP43,NUP50,NUP54,NUP85,NUP88,NUP93,NUP98,POLR2A,POLR2B,POLR2C,POLR2E,POLR2G,POLR2H,RAE1,RANBP2,RPL10,RPL10A,RPL11,RPL12,RPL13,RPL13A,RPL14,RPL15,RPL17,RPL18,RPL18A,RPL19,RPL21,RPL22,RPL23,RPL23A,RPL24,RPL26,RPL27,RPL27A,RPL28,RPL29,RPL3,RPL30,RPL31,RPL32,RPL34,RPL35,RPL35…	TPR	1	75.5245	143	112	0.221428	0.00515701	destabilized	0.699301
M	R-HSA-168273	Influenza Viral RNA Transcription and Replication	AAAS,DNAJC3,FAU,GRSF1,GTF2F1,GTF2F2,HA,HSP90AA1,IPO5,M,NA,NDC1,NP,NS,NUP107,NUP133,NUP153,NUP155,NUP160,NUP188,NUP205,NUP210,NUP214,NUP35,NUP37,NUP43,NUP50,NUP54,NUP58,NUP62,NUP85,NUP88,NUP93,NUP98,NUPL2,PA,PB1,PB2,POLR2A,POLR2B,POLR2C,POLR2D,POLR2E,POLR2F,POLR2G,POLR2H,POLR2I,POLR2J,POLR2K,POLR2L,POM121,POM121C,RAE1,RANBP2,RPL10,RPL10A,RPL10L,RPL11,RPL12,RPL13,RPL13A,RPL14,RPL15,RPL17,RPL18,RPL1…	AAAS,DNAJC3,GRSF1,GTF2F1,GTF2F2,HSP90AA1,IPO5,NDC1,NUP107,NUP133,NUP153,NUP155,NUP160,NUP188,NUP205,NUP210,NUP214,NUP35,NUP37,NUP43,NUP50,NUP54,NUP85,NUP88,NUP93,NUP98,POLR2A,POLR2B,POLR2C,POLR2E,POLR2G,POLR2H,RAE1,RANBP2,RPL10,RPL10A,RPL11,RPL12,RPL13,RPL13A,RPL14,RPL15,RPL17,RPL18,RPL18A,RPL19,RPL21,RPL22,RPL23,RPL23A,RPL24,RPL26,RPL27,RPL27A,RPL28,RPL29,RPL3,RPL30,RPL31,RPL32,RPL34,RPL35,RPL35…	RPS12,AAAS,RPS16,GRSF1,RPL27A,RPS27A,RPL18A,RPS11,RPS7,NDC1,RPL22,RPS8,RPL29,RPL24,RPL23,NUP43,NUP188,NUP210,RPS19,RANBP2,RPL36A,RPS24,RPS23,RPS20,RPS21,NUP93,RPS28,NUP85,POLR2E,RPL17,POLR2A,RPL12,POLR2B,RPL3,RPL18,POLR2H,RPSA,NUP54,RPL34,NUP37,RPL31,RPL10A,NUP155,NUP205	44	75.5245	143	112	2.50727e-05	3.60305e-30	destabilized	30.7692
G1	R-HSA-168274	Export of Viral Ribonucleoproteins from Nucleus	AAAS,HSPA1A,M,NDC1,NP,NS,NUP107,NUP133,NUP153,NUP155,NUP160,NUP188,NUP205,NUP210,NUP214,NUP35,NUP37,NUP43,NUP50,NUP54,NUP58,NUP62,NUP85,NUP88,NUP93,NUP98,NUPL2,PA,PB1,PB2,POM121,POM121C,RAE1,RAN,RANBP2,SEH1L,TPR,XPO1	AAAS,NDC1,NUP107,NUP133,NUP153,NUP155,NUP160,NUP188,NUP205,NUP210,NUP214,NUP35,NUP37,NUP43,NUP50,NUP54,NUP85,NUP88,NUP93,NUP98,RAE1,RAN,RANBP2,SEH1L,TPR,XPO1	AAAS,NDC1,NUP153,NUP155,NUP210,NUP205,RANBP2	7	68.4211	38	27	3.97848e-07	3.17815e-14	destabilized	18.4211
earlyS	R-HSA-168274	Export of Viral Ribonucleoproteins from Nucleus	AAAS,HSPA1A,M,NDC1,NP,NS,NUP107,NUP133,NUP153,NUP155,NUP160,NUP188,NUP205,NUP210,NUP214,NUP35,NUP37,NUP43,NUP50,NUP54,NUP58,NUP62,NUP85,NUP88,NUP93,NUP98,NUPL2,PA,PB1,PB2,POM121,POM121C,RAE1,RAN,RANBP2,SEH1L,TPR,XPO1	AAAS,NDC1,NUP107,NUP133,NUP153,NUP155,NUP160,NUP188,NUP205,NUP210,NUP214,NUP35,NUP37,NUP43,NUP50,NUP54,NUP85,NUP88,NUP93,NUP98,RAE1,RAN,RANBP2,SEH1L,TPR,XPO1	TPR	1	68.4211	38	27	0.12479	0.704015	destabilized	2.63158
lateS	R-HSA-168274	Export of Viral Ribonucleoproteins from Nucleus	AAAS,HSPA1A,M,NDC1,NP,NS,NUP107,NUP133,NUP153,NUP155,NUP160,NUP188,NUP205,NUP210,NUP214,NUP35,NUP37,NUP43,NUP50,NUP54,NUP58,NUP62,NUP85,NUP88,NUP93,NUP98,NUPL2,PA,PB1,PB2,POM121,POM121C,RAE1,RAN,RANBP2,SEH1L,TPR,XPO1	AAAS,NDC1,NUP107,NUP133,NUP153,NUP155,NUP160,NUP188,NUP205,NUP210,NUP214,NUP35,NUP37,NUP43,NUP50,NUP54,NUP85,NUP88,NUP93,NUP98,RAE1,RAN,RANBP2,SEH1L,TPR,XPO1	TPR	1	68.4211	38	27	0.0926564	0.588861	destabilized	2.63158
M	R-HSA-168274	Export of Viral Ribonucleoproteins from Nucleus	AAAS,HSPA1A,M,NDC1,NP,NS,NUP107,NUP133,NUP153,NUP155,NUP160,NUP188,NUP205,NUP210,NUP214,NUP35,NUP37,NUP43,NUP50,NUP54,NUP58,NUP62,NUP85,NUP88,NUP93,NUP98,NUPL2,PA,PB1,PB2,POM121,POM121C,RAE1,RAN,RANBP2,SEH1L,TPR,XPO1	AAAS,NDC1,NUP107,NUP133,NUP153,NUP155,NUP160,NUP188,NUP205,NUP210,NUP214,NUP35,NUP37,NUP43,NUP50,NUP54,NUP85,NUP88,NUP93,NUP98,RAE1,RAN,RANBP2,SEH1L,TPR,XPO1	XPO1,AAAS,NUP54,NUP93,NUP85,NDC1,NUP43,NUP188,NUP37,NUP155,NUP210,NUP205,RANBP2	13	68.4211	38	27	2.6377e-09	3.28911e-23	destabilized	34.2105
G1	R-HSA-168275	Entry of Influenza Virion into Host Cell via Endocytosis	CLTA,CLTC,HA,M,NA,NP,NS,PA,PB1,PB2	CLTA,CLTC	CLTA	1	20	10	2	0.0108771	4.27307e-11	destabilized	10
G1	R-HSA-168276	NS1 Mediated Effects on Host Pathways	AAAS,CPSF4,EIF2AK2,ISG15,KPNA1,KPNA2,KPNA3,KPNA4,KPNA5,KPNA7,KPNB1,NDC1,NS,NUP107,NUP133,NUP153,NUP155,NUP160,NUP188,NUP205,NUP210,NUP214,NUP35,NUP37,NUP43,NUP50,NUP54,NUP58,NUP62,NUP85,NUP88,NUP93,NUP98,NUPL2,PABPN1,POM121,POM121C,RAE1,RANBP2,SEH1L,TPR	AAAS,CPSF4,EIF2AK2,ISG15,KPNA1,KPNA2,KPNA3,KPNA4,KPNB1,NDC1,NUP107,NUP133,NUP153,NUP155,NUP160,NUP188,NUP205,NUP210,NUP214,NUP35,NUP37,NUP43,NUP50,NUP54,NUP85,NUP88,NUP93,NUP98,PABPN1,RAE1,RANBP2,SEH1L,TPR	AAAS,NDC1,NUP153,NUP155,NUP210,NUP205,RANBP2	7	80.4878	41	34	9.27399e-13	9.19004e-27	destabilized	17.0732
earlyS	R-HSA-168276	NS1 Mediated Effects on Host Pathways	AAAS,CPSF4,EIF2AK2,ISG15,KPNA1,KPNA2,KPNA3,KPNA4,KPNA5,KPNA7,KPNB1,NDC1,NS,NUP107,NUP133,NUP153,NUP155,NUP160,NUP188,NUP205,NUP210,NUP214,NUP35,NUP37,NUP43,NUP50,NUP54,NUP58,NUP62,NUP85,NUP88,NUP93,NUP98,NUPL2,PABPN1,POM121,POM121C,RAE1,RANBP2,SEH1L,TPR	AAAS,CPSF4,EIF2AK2,ISG15,KPNA1,KPNA2,KPNA3,KPNA4,KPNB1,NDC1,NUP107,NUP133,NUP153,NUP155,NUP160,NUP188,NUP205,NUP210,NUP214,NUP35,NUP37,NUP43,NUP50,NUP54,NUP85,NUP88,NUP93,NUP98,PABPN1,RAE1,RANBP2,SEH1L,TPR	TPR	1	80.4878	41	34	0.0562086	0.746194	destabilized	2.43902
lateS	R-HSA-168276	NS1 Mediated Effects on Host Pathways	AAAS,CPSF4,EIF2AK2,ISG15,KPNA1,KPNA2,KPNA3,KPNA4,KPNA5,KPNA7,KPNB1,NDC1,NS,NUP107,NUP133,NUP153,NUP155,NUP160,NUP188,NUP205,NUP210,NUP214,NUP35,NUP37,NUP43,NUP50,NUP54,NUP58,NUP62,NUP85,NUP88,NUP93,NUP98,NUPL2,PABPN1,POM121,POM121C,RAE1,RANBP2,SEH1L,TPR	AAAS,CPSF4,EIF2AK2,ISG15,KPNA1,KPNA2,KPNA3,KPNA4,KPNB1,NDC1,NUP107,NUP133,NUP153,NUP155,NUP160,NUP188,NUP205,NUP210,NUP214,NUP35,NUP37,NUP43,NUP50,NUP54,NUP85,NUP88,NUP93,NUP98,PABPN1,RAE1,RANBP2,SEH1L,TPR	TPR	1	80.4878	41	34	0.0503113	0.821877	destabilized	2.43902
M	R-HSA-168276	NS1 Mediated Effects on Host Pathways	AAAS,CPSF4,EIF2AK2,ISG15,KPNA1,KPNA2,KPNA3,KPNA4,KPNA5,KPNA7,KPNB1,NDC1,NS,NUP107,NUP133,NUP153,NUP155,NUP160,NUP188,NUP205,NUP210,NUP214,NUP35,NUP37,NUP43,NUP50,NUP54,NUP58,NUP62,NUP85,NUP88,NUP93,NUP98,NUPL2,PABPN1,POM121,POM121C,RAE1,RANBP2,SEH1L,TPR	AAAS,CPSF4,EIF2AK2,ISG15,KPNA1,KPNA2,KPNA3,KPNA4,KPNB1,NDC1,NUP107,NUP133,NUP153,NUP155,NUP160,NUP188,NUP205,NUP210,NUP214,NUP35,NUP37,NUP43,NUP50,NUP54,NUP85,NUP88,NUP93,NUP98,PABPN1,RAE1,RANBP2,SEH1L,TPR	AAAS,KPNB1,KPNA1,NUP54,EIF2AK2,NUP93,NUP85,NDC1,NUP43,NUP188,NUP37,NUP155,NUP210,NUP205,RANBP2	15	80.4878	41	34	1.35858e-19	8.77777e-53	destabilized	36.5854
G1	R-HSA-168325	Viral Messenger RNA Synthesis	AAAS,GTF2F1,GTF2F2,NDC1,NP,NUP107,NUP133,NUP153,NUP155,NUP160,NUP188,NUP205,NUP210,NUP214,NUP35,NUP37,NUP43,NUP50,NUP54,NUP58,NUP62,NUP85,NUP88,NUP93,NUP98,NUPL2,PA,PB1,PB2,POLR2A,POLR2B,POLR2C,POLR2D,POLR2E,POLR2F,POLR2G,POLR2H,POLR2I,POLR2J,POLR2K,POLR2L,POM121,POM121C,RAE1,RANBP2,SEH1L,TPR	AAAS,GTF2F1,GTF2F2,NDC1,NUP107,NUP133,NUP153,NUP155,NUP160,NUP188,NUP205,NUP210,NUP214,NUP35,NUP37,NUP43,NUP50,NUP54,NUP85,NUP88,NUP93,NUP98,POLR2A,POLR2B,POLR2C,POLR2E,POLR2G,POLR2H,RAE1,RANBP2,SEH1L,TPR	AAAS,NDC1,NUP153,POLR2A,NUP155,NUP210,NUP205,RANBP2	8	68.0851	47	34	5.28375e-06	1.83355e-11	destabilized	17.0213
earlyS	R-HSA-168325	Viral Messenger RNA Synthesis	AAAS,GTF2F1,GTF2F2,NDC1,NP,NUP107,NUP133,NUP153,NUP155,NUP160,NUP188,NUP205,NUP210,NUP214,NUP35,NUP37,NUP43,NUP50,NUP54,NUP58,NUP62,NUP85,NUP88,NUP93,NUP98,NUPL2,PA,PB1,PB2,POLR2A,POLR2B,POLR2C,POLR2D,POLR2E,POLR2F,POLR2G,POLR2H,POLR2I,POLR2J,POLR2K,POLR2L,POM121,POM121C,RAE1,RANBP2,SEH1L,TPR	AAAS,GTF2F1,GTF2F2,NDC1,NUP107,NUP133,NUP153,NUP155,NUP160,NUP188,NUP205,NUP210,NUP214,NUP35,NUP37,NUP43,NUP50,NUP54,NUP85,NUP88,NUP93,NUP98,POLR2A,POLR2B,POLR2C,POLR2E,POLR2G,POLR2H,RAE1,RANBP2,SEH1L,TPR	TPR	1	68.0851	47	34	0.114921	0.612338	destabilized	2.12766
lateS	R-HSA-168325	Viral Messenger RNA Synthesis	AAAS,GTF2F1,GTF2F2,NDC1,NP,NUP107,NUP133,NUP153,NUP155,NUP160,NUP188,NUP205,NUP210,NUP214,NUP35,NUP37,NUP43,NUP50,NUP54,NUP58,NUP62,NUP85,NUP88,NUP93,NUP98,NUPL2,PA,PB1,PB2,POLR2A,POLR2B,POLR2C,POLR2D,POLR2E,POLR2F,POLR2G,POLR2H,POLR2I,POLR2J,POLR2K,POLR2L,POM121,POM121C,RAE1,RANBP2,SEH1L,TPR	AAAS,GTF2F1,GTF2F2,NDC1,NUP107,NUP133,NUP153,NUP155,NUP160,NUP188,NUP205,NUP210,NUP214,NUP35,NUP37,NUP43,NUP50,NUP54,NUP85,NUP88,NUP93,NUP98,POLR2A,POLR2B,POLR2C,POLR2E,POLR2G,POLR2H,RAE1,RANBP2,SEH1L,TPR	TPR	1	68.0851	47	34	0.111033	0.689458	destabilized	2.12766
M	R-HSA-168325	Viral Messenger RNA Synthesis	AAAS,GTF2F1,GTF2F2,NDC1,NP,NUP107,NUP133,NUP153,NUP155,NUP160,NUP188,NUP205,NUP210,NUP214,NUP35,NUP37,NUP43,NUP50,NUP54,NUP58,NUP62,NUP85,NUP88,NUP93,NUP98,NUPL2,PA,PB1,PB2,POLR2A,POLR2B,POLR2C,POLR2D,POLR2E,POLR2F,POLR2G,POLR2H,POLR2I,POLR2J,POLR2K,POLR2L,POM121,POM121C,RAE1,RANBP2,SEH1L,TPR	AAAS,GTF2F1,GTF2F2,NDC1,NUP107,NUP133,NUP153,NUP155,NUP160,NUP188,NUP205,NUP210,NUP214,NUP35,NUP37,NUP43,NUP50,NUP54,NUP85,NUP88,NUP93,NUP98,POLR2A,POLR2B,POLR2C,POLR2E,POLR2G,POLR2H,RAE1,RANBP2,SEH1L,TPR	NUP188,AAAS,NUP54,NUP93,NUP85,NDC1,NUP43,POLR2E,POLR2A,NUP37,NUP155,POLR2B,NUP210,POLR2H,NUP205,RANBP2	16	68.0851	47	34	1.33657e-09	1.06492e-23	destabilized	34.0426
G1	R-HSA-168333	NEP/NS2 Interacts with the Cellular Export Machinery	AAAS,M,NDC1,NP,NS,NUP107,NUP133,NUP153,NUP155,NUP160,NUP188,NUP205,NUP210,NUP214,NUP35,NUP37,NUP43,NUP50,NUP54,NUP58,NUP62,NUP85,NUP88,NUP93,NUP98,NUPL2,PA,PB1,PB2,POM121,POM121C,RAE1,RAN,RANBP2,SEH1L,TPR,XPO1	AAAS,NDC1,NUP107,NUP133,NUP153,NUP155,NUP160,NUP188,NUP205,NUP210,NUP214,NUP35,NUP37,NUP43,NUP50,NUP54,NUP85,NUP88,NUP93,NUP98,RAE1,RAN,RANBP2,SEH1L,TPR,XPO1	AAAS,NDC1,NUP153,NUP155,NUP210,NUP205,RANBP2	7	70.2703	37	27	3.97848e-07	3.17815e-14	destabilized	18.9189
earlyS	R-HSA-168333	NEP/NS2 Interacts with the Cellular Export Machinery	AAAS,M,NDC1,NP,NS,NUP107,NUP133,NUP153,NUP155,NUP160,NUP188,NUP205,NUP210,NUP214,NUP35,NUP37,NUP43,NUP50,NUP54,NUP58,NUP62,NUP85,NUP88,NUP93,NUP98,NUPL2,PA,PB1,PB2,POM121,POM121C,RAE1,RAN,RANBP2,SEH1L,TPR,XPO1	AAAS,NDC1,NUP107,NUP133,NUP153,NUP155,NUP160,NUP188,NUP205,NUP210,NUP214,NUP35,NUP37,NUP43,NUP50,NUP54,NUP85,NUP88,NUP93,NUP98,RAE1,RAN,RANBP2,SEH1L,TPR,XPO1	TPR	1	70.2703	37	27	0.12479	0.704015	destabilized	2.7027
lateS	R-HSA-168333	NEP/NS2 Interacts with the Cellular Export Machinery	AAAS,M,NDC1,NP,NS,NUP107,NUP133,NUP153,NUP155,NUP160,NUP188,NUP205,NUP210,NUP214,NUP35,NUP37,NUP43,NUP50,NUP54,NUP58,NUP62,NUP85,NUP88,NUP93,NUP98,NUPL2,PA,PB1,PB2,POM121,POM121C,RAE1,RAN,RANBP2,SEH1L,TPR,XPO1	AAAS,NDC1,NUP107,NUP133,NUP153,NUP155,NUP160,NUP188,NUP205,NUP210,NUP214,NUP35,NUP37,NUP43,NUP50,NUP54,NUP85,NUP88,NUP93,NUP98,RAE1,RAN,RANBP2,SEH1L,TPR,XPO1	TPR	1	70.2703	37	27	0.0926564	0.588861	destabilized	2.7027
M	R-HSA-168333	NEP/NS2 Interacts with the Cellular Export Machinery	AAAS,M,NDC1,NP,NS,NUP107,NUP133,NUP153,NUP155,NUP160,NUP188,NUP205,NUP210,NUP214,NUP35,NUP37,NUP43,NUP50,NUP54,NUP58,NUP62,NUP85,NUP88,NUP93,NUP98,NUPL2,PA,PB1,PB2,POM121,POM121C,RAE1,RAN,RANBP2,SEH1L,TPR,XPO1	AAAS,NDC1,NUP107,NUP133,NUP153,NUP155,NUP160,NUP188,NUP205,NUP210,NUP214,NUP35,NUP37,NUP43,NUP50,NUP54,NUP85,NUP88,NUP93,NUP98,RAE1,RAN,RANBP2,SEH1L,TPR,XPO1	XPO1,AAAS,NUP54,NUP93,NUP85,NDC1,NUP43,NUP188,NUP37,NUP155,NUP210,NUP205,RANBP2	13	70.2703	37	27	2.6377e-09	3.28911e-23	destabilized	35.1351
M	R-HSA-168643	Nucleotide-binding domain, leucine rich repeat containing receptor (NLR) signaling pathways	AIM2,APP,BCL2,BCL2L1,BIRC2,BIRC3,CARD9,CASP1,CASP2,CASP4,CASP8,CASP9,CHUK,CYLD,HSP90AB1,IKBKB,IKBKG,IRAK1,IRAK2,ITCH,MAP2K6,MAP3K7,MAPK11,MAPK12,MAPK13,MAPK14,MEFV,NLRC4,NLRP1,NLRP3,NOD1,NOD2,P2RX7,PANX1,PSTPIP1,PYCARD,RIPK2,SUGT1,TAB1,TAB2,TAB3,TNFAIP3,TRAF6,TXN,TXNIP,UBE2N,UBE2V1,fliC,fljB,hly,prgJ	APP,BIRC2,CASP1,CASP2,CASP4,CASP8,CHUK,HSP90AB1,IKBKB,IKBKG,ITCH,MAP2K6,MAPK14,PANX1,RIPK2,SUGT1,TAB1,TNFAIP3,TRAF6,TXN,UBE2N	TXN,APP	2	41.1765	51	23	2.66846e-06	0.00025312	destabilized	3.92157
asynch	R-HSA-168643	Nucleotide-binding domain, leucine rich repeat containing receptor (NLR) signaling pathways	AIM2,APP,BCL2,BCL2L1,BIRC2,BIRC3,CARD9,CASP1,CASP2,CASP4,CASP8,CASP9,CHUK,CYLD,HSP90AB1,IKBKB,IKBKG,IRAK1,IRAK2,ITCH,MAP2K6,MAP3K7,MAPK11,MAPK12,MAPK13,MAPK14,MEFV,NLRC4,NLRP1,NLRP3,NOD1,NOD2,P2RX7,PANX1,PSTPIP1,PYCARD,RIPK2,SUGT1,TAB1,TAB2,TAB3,TNFAIP3,TRAF6,TXN,TXNIP,UBE2N,UBE2V1,fliC,fljB,hly,prgJ	APP,BIRC2,CASP1,CASP2,CASP4,CASP8,CHUK,HSP90AB1,IKBKB,IKBKG,ITCH,MAP2K6,MAPK14,PANX1,RIPK2,SUGT1,TAB1,TNFAIP3,TRAF6,TXN,UBE2N	APP	1	41.1765	51	23	0.153258	0.235078	destabilized	1.96078
asynch	R-HSA-168898	Toll-Like Receptors Cascades	AGER,APOB,APP,ATF1,ATF2,BIRC2,BIRC3,BPI,BTK,BTRC,CASP8,CD14,CD180,CD36,CHUK,CNPY3,CREB1,CTSB,CTSK,CTSL,CTSS,CTSV,CUL1,DHX36,DHX9,DNM1,DNM2,DNM3,DUSP3,DUSP4,DUSP6,DUSP7,ECSIT,EEA1,ELK1,FADD,FBXW11,FGA,FGB,FGG,FOS,HMGB1,HSP90B1,IKBKB,IKBKE,IKBKG,IRAK1,IRAK2,IRAK3,IRAK4,IRF3,IRF7,ITGAM,ITGB2,JUN,LBP,LGMN,LY86,LY96,MAP2K1,MAP2K3,MAP2K4,MAP2K6,MAP2K7,MAP3K1,MAP3K7,MAP3K8,MAPK1,MAPK10,MAPK11,MAPK14,MAP…	APOB,APP,BIRC2,CASP8,CHUK,CREB1,CTSB,CTSL,CUL1,DHX36,DHX9,DNM2,DUSP3,ECSIT,EEA1,FADD,HMGB1,HSP90B1,IKBKB,IKBKG,IRAK4,IRF3,LGMN,MAP2K1,MAP2K3,MAP2K4,MAP2K6,MAP2K7,MAPK1,MAPK14,MAPK3,MAPK7,MAPK9,MAPKAPK2,MAPKAPK3,NFKB1,NFKB2,NFKBIB,PIK3C3,PIK3R4,PPP2CA,PPP2R1A,PPP2R1B,PPP2R5D,PTPN11,RBSN,RELA,RIPK1,RIPK2,RPS27A,RPS6KA1,RPS6KA3,SKP1,TAB1,TBK1,TRAF6,UBE2N	APP	1	37.5	152	62	0.145736	0.0186555	destabilized	0.657895
asynch	R-HSA-168928	RIG-I/MDA5 mediated induction of IFN-alpha/beta pathways	AGER,APP,ATG12,ATG5,CASP10,CASP8,CHUK,CREBBP,CYLD,DDX58,DHX36,DHX58,DHX9,EP300,FADD,HERC5,HMGB1,IFIH1,IFNA1,IFNA10,IFNA14,IFNA16,IFNA17,IFNA2,IFNA21,IFNA4,IFNA5,IFNA6,IFNA7,IFNA8,IFNB1,IKBKB,IKBKE,IKBKG,IRF1,IRF2,IRF3,IRF7,ISG15,ITCH,MAP3K1,MAVS,MYD88,NFKB1,NFKB2,NFKBIA,NFKBIB,NLRC5,NLRX1,OTUD5,PCBP2,PIN1,RELA,RIPK1,RNF125,RNF135,RNF216,RPS27A,S100A12,S100B,SAA1,SIKE1,TANK,TAX1BP1,TBK1,TKFC,TNFAI…	APP,ATG5,CASP8,CHUK,CREBBP,DDX58,DHX36,DHX9,EP300,FADD,HERC5,HMGB1,IKBKB,IKBKG,IRF3,ISG15,ITCH,MAVS,NFKB1,NFKB2,NFKBIB,NLRX1,OTUD5,PCBP2,PIN1,RELA,RIPK1,RPS27A,TAX1BP1,TBK1,TKFC,TNFAIP3,TRAF2,TRAF6,TRIM25,UBE2K	APP	1	45	80	37	0.268302	0.0836905	destabilized	1.25
M	R-HSA-169893	Prolonged ERK activation events	ACTN2,AKAP9,ANGPT1,APBB1IP,ARAF,ARRB1,ARRB2,ARTN,BRAF,BRAP,BTC,CALM1,CAMK2A,CAMK2B,CAMK2D,CAMK2G,CNKSR1,CNKSR2,CRK,CRKL,CSF2,CSF2RA,CSF2RB,CSK,CUL3,DAB2IP,DLG4,DUSP1,DUSP10,DUSP16,DUSP2,DUSP4,DUSP5,DUSP6,DUSP7,DUSP8,DUSP9,EGF,EGFR,ERBB2,ERBB3,ERBB4,EREG,FGA,FGB,FGF1,FGF10,FGF16,FGF17,FGF18,FGF19,FGF2,FGF20,FGF22,FGF23,FGF3,FGF4,FGF5,FGF6,FGF7,FGF8,FGF9,FGFR1,FGFR2,FGFR3,FGFR4,FGG,FN1,FRS2,FRS3,FY…	AKAP9,ARAF,ARRB1,BRAF,BRAP,CALM1,CAMK2D,CAMK2G,CRK,CRKL,CSF2RA,CSK,CUL3,EGFR,ERBB2,FGF2,FYN,GRB2,HRAS,IQGAP1,IRS2,JAK1,KIDINS220,KRAS,LAMTOR2,MAP2K1,MAP2K2,MAPK1,MAPK3,MARK3,MET,NF1,NRAS,PEBP1,PHB,PLCG1,PPP2CA,PPP2R1A,PPP2R1B,PPP2R5A,PPP2R5C,PPP2R5D,PPP2R5E,PPP5C,PSMA1,PSMA2,PSMA3,PSMA4,PSMA5,PSMA6,PSMA7,PSMB1,PSMB10,PSMB2,PSMB3,PSMB4,PSMB5,PSMB6,PSMB7,PSMC1,PSMC2,PSMC3,PSMC4,PSMC5,PSMC6,PSMD1,PS…	PEBP1,PSMD9,PHB,HRAS,RPS27A,NRAS,PSMB5,PSMD3,TLN1,PSMA3,PSMA6,RBX1,PSMB7,PSMB6,EGFR,PSMB4,PPP2R5D	17	41.8699	246	107	1.36417e-13	1.35832e-13	destabilized	6.91057
asynch	R-HSA-169893	Prolonged ERK activation events	ACTN2,AKAP9,ANGPT1,APBB1IP,ARAF,ARRB1,ARRB2,ARTN,BRAF,BRAP,BTC,CALM1,CAMK2A,CAMK2B,CAMK2D,CAMK2G,CNKSR1,CNKSR2,CRK,CRKL,CSF2,CSF2RA,CSF2RB,CSK,CUL3,DAB2IP,DLG4,DUSP1,DUSP10,DUSP16,DUSP2,DUSP4,DUSP5,DUSP6,DUSP7,DUSP8,DUSP9,EGF,EGFR,ERBB2,ERBB3,ERBB4,EREG,FGA,FGB,FGF1,FGF10,FGF16,FGF17,FGF18,FGF19,FGF2,FGF20,FGF22,FGF23,FGF3,FGF4,FGF5,FGF6,FGF7,FGF8,FGF9,FGFR1,FGFR2,FGFR3,FGFR4,FGG,FN1,FRS2,FRS3,FY…	AKAP9,ARAF,ARRB1,BRAF,BRAP,CALM1,CAMK2D,CAMK2G,CRK,CRKL,CSF2RA,CSK,CUL3,EGFR,ERBB2,FGF2,FYN,GRB2,HRAS,IQGAP1,IRS2,JAK1,KIDINS220,KRAS,LAMTOR2,MAP2K1,MAP2K2,MAPK1,MAPK3,MARK3,MET,NF1,NRAS,PEBP1,PHB,PLCG1,PPP2CA,PPP2R1A,PPP2R1B,PPP2R5A,PPP2R5C,PPP2R5D,PPP2R5E,PPP5C,PSMA1,PSMA2,PSMA3,PSMA4,PSMA5,PSMA6,PSMA7,PSMB1,PSMB10,PSMB2,PSMB3,PSMB4,PSMB5,PSMB6,PSMB7,PSMC1,PSMC2,PSMC3,PSMC4,PSMC5,PSMC6,PSMD1,PS…	PSMD14,PSMD2,PSMC3,PSMC4,PSMC5,SPTBN1	6	41.8699	246	107	0.000412946	5.36325e-08	destabilized	2.43902
G1	R-HSA-111465	Apoptotic cleavage of cellular proteins	ACIN1,ADD1,APC,BCAP31,BIRC2,BMX,CASP3,CASP6,CASP7,CASP8,CDH1,CLSPN,CTNNB1,DBNL,DSG1,DSG2,DSG3,DSP,FNTA,GAS2,GSN,LMNA,LMNB1,MAPT,OCLN,PKP1,PLEC,PRKCD,PRKCQ,PTK2,ROCK1,SATB1,SPTAN1,STK24,STK26,TJP1,TJP2,VIM	ACIN1,ADD1,APC,BCAP31,BIRC2,CASP3,CASP6,CASP7,CASP8,CLSPN,CTNNB1,DBNL,DSG2,DSP,FNTA,GSN,LMNA,LMNB1,PLEC,PRKCD,PTK2,ROCK1,SPTAN1,STK24,STK26,TJP1,TJP2,VIM	LMNA,LMNB1,PLEC,STK24	4	73.6842	38	28	1.17084e-15	1.72109e-40	destabilized	10.5263
M	R-HSA-111465	Apoptotic cleavage of cellular proteins	ACIN1,ADD1,APC,BCAP31,BIRC2,BMX,CASP3,CASP6,CASP7,CASP8,CDH1,CLSPN,CTNNB1,DBNL,DSG1,DSG2,DSG3,DSP,FNTA,GAS2,GSN,LMNA,LMNB1,MAPT,OCLN,PKP1,PLEC,PRKCD,PRKCQ,PTK2,ROCK1,SATB1,SPTAN1,STK24,STK26,TJP1,TJP2,VIM	ACIN1,ADD1,APC,BCAP31,BIRC2,CASP3,CASP6,CASP7,CASP8,CLSPN,CTNNB1,DBNL,DSG2,DSP,FNTA,GSN,LMNA,LMNB1,PLEC,PRKCD,PTK2,ROCK1,SPTAN1,STK24,STK26,TJP1,TJP2,VIM	TJP2,LMNB1,ADD1,VIM,STK26,PLEC,LMNA	7	73.6842	38	28	4.62118e-14	1.56153e-45	destabilized	18.4211
G1	R-HSA-170145	Phosphorylation of proteins involved in the G2/M transition by Cyclin A	CCNA1,CCNA2,CDK1	CCNA2,CDK1	CDK1	1	66.6667	3	2	1.86266e-07	4.86297e-14	destabilized	33.3333
M	R-HSA-170145	Phosphorylation of proteins involved in the G2/M transition by Cyclin A	CCNA1,CCNA2,CDK1	CCNA2,CDK1	CDK1	1	66.6667	3	2	1.56403e-07	4.59887e-13	destabilized	33.3333
G1	R-HSA-170822	Regulation of Glucokinase by Glucokinase Regulatory Protein	AAAS,GCK,GCKR,NDC1,NUP107,NUP133,NUP153,NUP155,NUP160,NUP188,NUP205,NUP210,NUP214,NUP35,NUP37,NUP43,NUP50,NUP54,NUP58,NUP62,NUP85,NUP88,NUP93,NUP98,NUPL2,POM121,POM121C,RAE1,RANBP2,SEH1L,TPR	AAAS,NDC1,NUP107,NUP133,NUP153,NUP155,NUP160,NUP188,NUP205,NUP210,NUP214,NUP35,NUP37,NUP43,NUP50,NUP54,NUP85,NUP88,NUP93,NUP98,RAE1,RANBP2,SEH1L,TPR	AAAS,NDC1,NUP153,NUP155,NUP210,NUP205,RANBP2	7	77.4194	31	25	5.97331e-07	6.02512e-14	destabilized	22.5806
earlyS	R-HSA-170822	Regulation of Glucokinase by Glucokinase Regulatory Protein	AAAS,GCK,GCKR,NDC1,NUP107,NUP133,NUP153,NUP155,NUP160,NUP188,NUP205,NUP210,NUP214,NUP35,NUP37,NUP43,NUP50,NUP54,NUP58,NUP62,NUP85,NUP88,NUP93,NUP98,NUPL2,POM121,POM121C,RAE1,RANBP2,SEH1L,TPR	AAAS,NDC1,NUP107,NUP133,NUP153,NUP155,NUP160,NUP188,NUP205,NUP210,NUP214,NUP35,NUP37,NUP43,NUP50,NUP54,NUP85,NUP88,NUP93,NUP98,RAE1,RANBP2,SEH1L,TPR	TPR	1	77.4194	31	25	0.116849	0.652743	destabilized	3.22581
lateS	R-HSA-170822	Regulation of Glucokinase by Glucokinase Regulatory Protein	AAAS,GCK,GCKR,NDC1,NUP107,NUP133,NUP153,NUP155,NUP160,NUP188,NUP205,NUP210,NUP214,NUP35,NUP37,NUP43,NUP50,NUP54,NUP58,NUP62,NUP85,NUP88,NUP93,NUP98,NUPL2,POM121,POM121C,RAE1,RANBP2,SEH1L,TPR	AAAS,NDC1,NUP107,NUP133,NUP153,NUP155,NUP160,NUP188,NUP205,NUP210,NUP214,NUP35,NUP37,NUP43,NUP50,NUP54,NUP85,NUP88,NUP93,NUP98,RAE1,RANBP2,SEH1L,TPR	TPR	1	77.4194	31	25	0.0983753	0.557273	destabilized	3.22581
M	R-HSA-170822	Regulation of Glucokinase by Glucokinase Regulatory Protein	AAAS,GCK,GCKR,NDC1,NUP107,NUP133,NUP153,NUP155,NUP160,NUP188,NUP205,NUP210,NUP214,NUP35,NUP37,NUP43,NUP50,NUP54,NUP58,NUP62,NUP85,NUP88,NUP93,NUP98,NUPL2,POM121,POM121C,RAE1,RANBP2,SEH1L,TPR	AAAS,NDC1,NUP107,NUP133,NUP153,NUP155,NUP160,NUP188,NUP205,NUP210,NUP214,NUP35,NUP37,NUP43,NUP50,NUP54,NUP85,NUP88,NUP93,NUP98,RAE1,RANBP2,SEH1L,TPR	AAAS,NUP54,NUP93,NUP85,NDC1,NUP43,NUP188,NUP37,NUP155,NUP210,NUP205,RANBP2	12	77.4194	31	25	1.10468e-08	5.10745e-22	destabilized	38.7097
M	R-HSA-170968	Frs2-mediated activation	ACTN2,AKAP9,ANGPT1,APBB1IP,ARAF,ARRB1,ARRB2,ARTN,BRAF,BRAP,BTC,CALM1,CAMK2A,CAMK2B,CAMK2D,CAMK2G,CNKSR1,CNKSR2,CRKL,CSF2,CSF2RA,CSF2RB,CSK,CUL3,DAB2IP,DLG4,DUSP1,DUSP10,DUSP16,DUSP2,DUSP4,DUSP5,DUSP6,DUSP7,DUSP8,DUSP9,EGF,EGFR,ERBB2,ERBB3,ERBB4,EREG,FGA,FGB,FGF1,FGF10,FGF16,FGF17,FGF18,FGF19,FGF2,FGF20,FGF22,FGF23,FGF3,FGF4,FGF5,FGF6,FGF7,FGF8,FGF9,FGFR1,FGFR2,FGFR3,FGFR4,FGG,FN1,FRS2,FRS3,FYN,GD…	AKAP9,ARAF,ARRB1,BRAF,BRAP,CALM1,CAMK2D,CAMK2G,CRKL,CSF2RA,CSK,CUL3,EGFR,ERBB2,FGF2,FYN,GRB2,HRAS,IQGAP1,IRS2,JAK1,KRAS,LAMTOR2,MAP2K1,MAP2K2,MAPK1,MAPK3,MARK3,MET,NF1,NRAS,PEBP1,PHB,PLCG1,PPP2CA,PPP2R1A,PPP2R1B,PPP2R5A,PPP2R5C,PPP2R5D,PPP2R5E,PPP5C,PSMA1,PSMA2,PSMA3,PSMA4,PSMA5,PSMA6,PSMA7,PSMB1,PSMB10,PSMB2,PSMB3,PSMB4,PSMB5,PSMB6,PSMB7,PSMC1,PSMC2,PSMC3,PSMC4,PSMC5,PSMC6,PSMD1,PSMD10,PSMD11,PS…	PEBP1,PSMD9,PHB,HRAS,RPS27A,NRAS,PSMB5,PSMD3,TLN1,PSMA3,PSMA6,RBX1,PSMB7,PSMB6,EGFR,PSMB4,PPP2R5D	17	41.3934	244	105	4.34348e-14	2.44833e-14	destabilized	6.96721
asynch	R-HSA-170968	Frs2-mediated activation	ACTN2,AKAP9,ANGPT1,APBB1IP,ARAF,ARRB1,ARRB2,ARTN,BRAF,BRAP,BTC,CALM1,CAMK2A,CAMK2B,CAMK2D,CAMK2G,CNKSR1,CNKSR2,CRKL,CSF2,CSF2RA,CSF2RB,CSK,CUL3,DAB2IP,DLG4,DUSP1,DUSP10,DUSP16,DUSP2,DUSP4,DUSP5,DUSP6,DUSP7,DUSP8,DUSP9,EGF,EGFR,ERBB2,ERBB3,ERBB4,EREG,FGA,FGB,FGF1,FGF10,FGF16,FGF17,FGF18,FGF19,FGF2,FGF20,FGF22,FGF23,FGF3,FGF4,FGF5,FGF6,FGF7,FGF8,FGF9,FGFR1,FGFR2,FGFR3,FGFR4,FGG,FN1,FRS2,FRS3,FYN,GD…	AKAP9,ARAF,ARRB1,BRAF,BRAP,CALM1,CAMK2D,CAMK2G,CRKL,CSF2RA,CSK,CUL3,EGFR,ERBB2,FGF2,FYN,GRB2,HRAS,IQGAP1,IRS2,JAK1,KRAS,LAMTOR2,MAP2K1,MAP2K2,MAPK1,MAPK3,MARK3,MET,NF1,NRAS,PEBP1,PHB,PLCG1,PPP2CA,PPP2R1A,PPP2R1B,PPP2R5A,PPP2R5C,PPP2R5D,PPP2R5E,PPP5C,PSMA1,PSMA2,PSMA3,PSMA4,PSMA5,PSMA6,PSMA7,PSMB1,PSMB10,PSMB2,PSMB3,PSMB4,PSMB5,PSMB6,PSMB7,PSMC1,PSMC2,PSMC3,PSMC4,PSMC5,PSMC6,PSMD1,PSMD10,PSMD11,PS…	PSMD14,PSMD2,PSMC3,PSMC4,PSMC5,SPTBN1	6	41.3934	244	105	0.00026738	1.68463e-08	destabilized	2.45902
M	R-HSA-170984	ARMS-mediated activation	ACTN2,AKAP9,ANGPT1,APBB1IP,ARAF,ARRB1,ARRB2,ARTN,BRAF,BRAP,BTC,CALM1,CAMK2A,CAMK2B,CAMK2D,CAMK2G,CNKSR1,CNKSR2,CRK,CSF2,CSF2RA,CSF2RB,CSK,CUL3,DAB2IP,DLG4,DUSP1,DUSP10,DUSP16,DUSP2,DUSP4,DUSP5,DUSP6,DUSP7,DUSP8,DUSP9,EGF,EGFR,ERBB2,ERBB3,ERBB4,EREG,FGA,FGB,FGF1,FGF10,FGF16,FGF17,FGF18,FGF19,FGF2,FGF20,FGF22,FGF23,FGF3,FGF4,FGF5,FGF6,FGF7,FGF8,FGF9,FGFR1,FGFR2,FGFR3,FGFR4,FGG,FN1,FRS2,FRS3,FYN,GDN…	AKAP9,ARAF,ARRB1,BRAF,BRAP,CALM1,CAMK2D,CAMK2G,CRK,CSF2RA,CSK,CUL3,EGFR,ERBB2,FGF2,FYN,GRB2,HRAS,IQGAP1,IRS2,JAK1,KIDINS220,KRAS,LAMTOR2,MAP2K1,MAP2K2,MAPK1,MAPK3,MARK3,MET,NF1,NRAS,PEBP1,PHB,PPP2CA,PPP2R1A,PPP2R1B,PPP2R5A,PPP2R5C,PPP2R5D,PPP2R5E,PPP5C,PSMA1,PSMA2,PSMA3,PSMA4,PSMA5,PSMA6,PSMA7,PSMB1,PSMB10,PSMB2,PSMB3,PSMB4,PSMB5,PSMB6,PSMB7,PSMC1,PSMC2,PSMC3,PSMC4,PSMC5,PSMC6,PSMD1,PSMD10,PSMD11…	PEBP1,PSMD9,PHB,HRAS,RPS27A,NRAS,PSMB5,PSMD3,TLN1,PSMA3,PSMA6,RBX1,PSMB7,PSMB6,EGFR,PSMB4,PPP2R5D	17	41.5638	243	105	2.0521e-12	1.65076e-12	destabilized	6.99588
asynch	R-HSA-170984	ARMS-mediated activation	ACTN2,AKAP9,ANGPT1,APBB1IP,ARAF,ARRB1,ARRB2,ARTN,BRAF,BRAP,BTC,CALM1,CAMK2A,CAMK2B,CAMK2D,CAMK2G,CNKSR1,CNKSR2,CRK,CSF2,CSF2RA,CSF2RB,CSK,CUL3,DAB2IP,DLG4,DUSP1,DUSP10,DUSP16,DUSP2,DUSP4,DUSP5,DUSP6,DUSP7,DUSP8,DUSP9,EGF,EGFR,ERBB2,ERBB3,ERBB4,EREG,FGA,FGB,FGF1,FGF10,FGF16,FGF17,FGF18,FGF19,FGF2,FGF20,FGF22,FGF23,FGF3,FGF4,FGF5,FGF6,FGF7,FGF8,FGF9,FGFR1,FGFR2,FGFR3,FGFR4,FGG,FN1,FRS2,FRS3,FYN,GDN…	AKAP9,ARAF,ARRB1,BRAF,BRAP,CALM1,CAMK2D,CAMK2G,CRK,CSF2RA,CSK,CUL3,EGFR,ERBB2,FGF2,FYN,GRB2,HRAS,IQGAP1,IRS2,JAK1,KIDINS220,KRAS,LAMTOR2,MAP2K1,MAP2K2,MAPK1,MAPK3,MARK3,MET,NF1,NRAS,PEBP1,PHB,PPP2CA,PPP2R1A,PPP2R1B,PPP2R5A,PPP2R5C,PPP2R5D,PPP2R5E,PPP5C,PSMA1,PSMA2,PSMA3,PSMA4,PSMA5,PSMA6,PSMA7,PSMB1,PSMB10,PSMB2,PSMB3,PSMB4,PSMB5,PSMB6,PSMB7,PSMC1,PSMC2,PSMC3,PSMC4,PSMC5,PSMC6,PSMD1,PSMD10,PSMD11…	PSMD14,PSMD2,PSMC3,PSMC4,PSMC5,SPTBN1	6	41.5638	243	105	0.000739977	2.22336e-07	destabilized	2.46914
G1	R-HSA-171007	p38MAPK events	HRAS,KRAS,MAPK11,MAPK12,MAPK13,MAPK14,MAPKAPK2,MAPKAPK3,NRAS,RALA,RALB,RALGDS,SRC	HRAS,KRAS,MAPK14,MAPKAPK2,MAPKAPK3,NRAS,RALA,RALB	RALA	1	61.5385	13	8	0.0151051	0.00422182	destabilized	7.69231
M	R-HSA-171007	p38MAPK events	HRAS,KRAS,MAPK11,MAPK12,MAPK13,MAPK14,MAPKAPK2,MAPKAPK3,NRAS,RALA,RALB,RALGDS,SRC	HRAS,KRAS,MAPK14,MAPKAPK2,MAPKAPK3,NRAS,RALA,RALB	HRAS,NRAS,RALA	3	61.5385	13	8	2.40498e-06	7.36265e-05	destabilized	23.0769
G1	R-HSA-171052	LDL-mediated lipid transport	AP2A1,AP2A2,AP2B1,AP2M1,AP2S1,APOB,APOF,CES3,CETP,CLTA,CLTC,LDLR,LDLRAP1,LIPA,LPA,LSR,NCEH1,NPC1,NPC2,PCSK9,SOAT1,SOAT2	AP2A1,AP2A2,AP2B1,AP2M1,AP2S1,APOB,CLTA,CLTC,LDLR,LDLRAP1,LSR,NCEH1,NPC1,NPC2,PCSK9,SOAT1	NPC1,CLTA	2	72.7273	22	17	0.00251655	4.58098e-12	destabilized	9.09091
G1	R-HSA-171319	Telomere Extension By Telomerase	DKC1,NHP2,RUVBL1,RUVBL2,TERT,WRAP53	DKC1,RUVBL1,RUVBL2,WRAP53	DKC1	1	66.6667	6	4	0.0119134	0.00684915	destabilized	16.6667
M	R-HSA-171319	Telomere Extension By Telomerase	DKC1,NHP2,RUVBL1,RUVBL2,TERT,WRAP53	DKC1,RUVBL1,RUVBL2,WRAP53	DKC1	1	66.6667	6	4	0.000429257	3.32437e-06	destabilized	16.6667
asynch	R-HSA-171319	Telomere Extension By Telomerase	DKC1,NHP2,RUVBL1,RUVBL2,TERT,WRAP53	DKC1,RUVBL1,RUVBL2,WRAP53	DKC1	1	66.6667	6	4	0.0567766	0.000419393	destabilized	16.6667
asynch	R-HSA-173599	Formation of the active cofactor, UDP-glucuronate	SLC35D1,UGDH,UGP2	UGDH,UGP2	UGP2	1	66.6667	3	3	0.00127135	2.57265e-07	destabilized	33.3333
G1	R-HSA-174048	APC/C	ANAPC1,ANAPC10,ANAPC11,ANAPC15,ANAPC16,ANAPC2,ANAPC4,ANAPC5,ANAPC7,CCNB1,CDC16,CDC20,CDC23,CDC26,CDC27,CDK1,RPS27A,UBA52,UBB,UBC,UBE2C,UBE2D1,UBE2E1	ANAPC1,ANAPC2,ANAPC4,ANAPC5,ANAPC7,CCNB1,CDC16,CDC20,CDC23,CDC27,CDK1,RPS27A,UBE2E1	CDK1	1	56.5217	23	14	1.60839e-06	2.1646e-22	destabilized	4.34783
M	R-HSA-174048	APC/C	ANAPC1,ANAPC10,ANAPC11,ANAPC15,ANAPC16,ANAPC2,ANAPC4,ANAPC5,ANAPC7,CCNB1,CDC16,CDC20,CDC23,CDC26,CDC27,CDK1,RPS27A,UBA52,UBB,UBC,UBE2C,UBE2D1,UBE2E1	ANAPC1,ANAPC2,ANAPC4,ANAPC5,ANAPC7,CCNB1,CDC16,CDC20,CDC23,CDC27,CDK1,RPS27A,UBE2E1	CDK1,CCNB1,RPS27A,UBE2E1	4	56.5217	23	14	6.00571e-16	9.1848e-33	destabilized	17.3913
M	R-HSA-174084	Autodegradation of Cdh1 by Cdh1	ANAPC1,ANAPC10,ANAPC11,ANAPC15,ANAPC16,ANAPC2,ANAPC4,ANAPC5,ANAPC7,CDC16,CDC23,CDC26,CDC27,FZR1,PSMA1,PSMA2,PSMA3,PSMA4,PSMA5,PSMA6,PSMA7,PSMB1,PSMB10,PSMB2,PSMB3,PSMB4,PSMB5,PSMB6,PSMB7,PSMB8,PSMB9,PSMC1,PSMC2,PSMC3,PSMC4,PSMC5,PSMC6,PSMD1,PSMD10,PSMD11,PSMD12,PSMD13,PSMD14,PSMD2,PSMD3,PSMD4,PSMD5,PSMD6,PSMD7,PSMD8,PSMD9,PSME1,PSME2,PSME3,PSMF1,RPS27A,SHFM1,UBA52,UBB,UBC,UBE2C,UBE2D1,UBE2E1	ANAPC1,ANAPC2,ANAPC4,ANAPC5,ANAPC7,CDC16,CDC23,CDC27,PSMA1,PSMA2,PSMA3,PSMA4,PSMA5,PSMA6,PSMA7,PSMB1,PSMB10,PSMB2,PSMB3,PSMB4,PSMB5,PSMB6,PSMB7,PSMC1,PSMC2,PSMC3,PSMC4,PSMC5,PSMC6,PSMD1,PSMD10,PSMD11,PSMD12,PSMD13,PSMD14,PSMD2,PSMD3,PSMD4,PSMD5,PSMD6,PSMD7,PSMD8,PSMD9,PSME1,PSME2,PSME3,RPS27A,UBE2E1	PSMD9,RPS27A,UBE2E1,PSMD3,PSMA3,PSMA6,PSMB7,PSMB6,PSMB5,PSMB4	10	76.1905	63	50	2.39039e-08	4.87256e-10	destabilized	15.873
asynch	R-HSA-174084	Autodegradation of Cdh1 by Cdh1	ANAPC1,ANAPC10,ANAPC11,ANAPC15,ANAPC16,ANAPC2,ANAPC4,ANAPC5,ANAPC7,CDC16,CDC23,CDC26,CDC27,FZR1,PSMA1,PSMA2,PSMA3,PSMA4,PSMA5,PSMA6,PSMA7,PSMB1,PSMB10,PSMB2,PSMB3,PSMB4,PSMB5,PSMB6,PSMB7,PSMB8,PSMB9,PSMC1,PSMC2,PSMC3,PSMC4,PSMC5,PSMC6,PSMD1,PSMD10,PSMD11,PSMD12,PSMD13,PSMD14,PSMD2,PSMD3,PSMD4,PSMD5,PSMD6,PSMD7,PSMD8,PSMD9,PSME1,PSME2,PSME3,PSMF1,RPS27A,SHFM1,UBA52,UBB,UBC,UBE2C,UBE2D1,UBE2E1	ANAPC1,ANAPC2,ANAPC4,ANAPC5,ANAPC7,CDC16,CDC23,CDC27,PSMA1,PSMA2,PSMA3,PSMA4,PSMA5,PSMA6,PSMA7,PSMB1,PSMB10,PSMB2,PSMB3,PSMB4,PSMB5,PSMB6,PSMB7,PSMC1,PSMC2,PSMC3,PSMC4,PSMC5,PSMC6,PSMD1,PSMD10,PSMD11,PSMD12,PSMD13,PSMD14,PSMD2,PSMD3,PSMD4,PSMD5,PSMD6,PSMD7,PSMD8,PSMD9,PSME1,PSME2,PSME3,RPS27A,UBE2E1	PSMD14,PSMC3,PSMC4,PSMC5,PSMD2	5	76.1905	63	50	0.00110582	1.633e-05	destabilized	7.93651
M	R-HSA-174113	SCF-beta-TrCP mediated degradation of Emi1	BTRC,CDC20,CUL1,FBXO5,FZR1,PSMA1,PSMA2,PSMA3,PSMA4,PSMA5,PSMA6,PSMA7,PSMA8,PSMB1,PSMB10,PSMB11,PSMB2,PSMB3,PSMB4,PSMB5,PSMB6,PSMB7,PSMB8,PSMB9,PSMC1,PSMC2,PSMC3,PSMC4,PSMC5,PSMC6,PSMD1,PSMD10,PSMD11,PSMD12,PSMD13,PSMD14,PSMD2,PSMD3,PSMD4,PSMD5,PSMD6,PSMD7,PSMD8,PSMD9,PSME1,PSME2,PSME3,PSME4,PSMF1,RPS27A,SHFM1,SKP1,UBA52,UBB,UBC	CDC20,CUL1,PSMA1,PSMA2,PSMA3,PSMA4,PSMA5,PSMA6,PSMA7,PSMB1,PSMB10,PSMB2,PSMB3,PSMB4,PSMB5,PSMB6,PSMB7,PSMC1,PSMC2,PSMC3,PSMC4,PSMC5,PSMC6,PSMD1,PSMD10,PSMD11,PSMD12,PSMD13,PSMD14,PSMD2,PSMD3,PSMD4,PSMD5,PSMD6,PSMD7,PSMD8,PSMD9,PSME1,PSME2,PSME3,PSME4,RPS27A,SKP1	PSMD9,RPS27A,PSMD3,PSMA3,PSMA6,PSMB7,PSMB6,PSMB5,PSMB4	9	78.1818	55	44	2.85323e-07	1.72401e-08	destabilized	16.3636
asynch	R-HSA-174113	SCF-beta-TrCP mediated degradation of Emi1	BTRC,CDC20,CUL1,FBXO5,FZR1,PSMA1,PSMA2,PSMA3,PSMA4,PSMA5,PSMA6,PSMA7,PSMA8,PSMB1,PSMB10,PSMB11,PSMB2,PSMB3,PSMB4,PSMB5,PSMB6,PSMB7,PSMB8,PSMB9,PSMC1,PSMC2,PSMC3,PSMC4,PSMC5,PSMC6,PSMD1,PSMD10,PSMD11,PSMD12,PSMD13,PSMD14,PSMD2,PSMD3,PSMD4,PSMD5,PSMD6,PSMD7,PSMD8,PSMD9,PSME1,PSME2,PSME3,PSME4,PSMF1,RPS27A,SHFM1,SKP1,UBA52,UBB,UBC	CDC20,CUL1,PSMA1,PSMA2,PSMA3,PSMA4,PSMA5,PSMA6,PSMA7,PSMB1,PSMB10,PSMB2,PSMB3,PSMB4,PSMB5,PSMB6,PSMB7,PSMC1,PSMC2,PSMC3,PSMC4,PSMC5,PSMC6,PSMD1,PSMD10,PSMD11,PSMD12,PSMD13,PSMD14,PSMD2,PSMD3,PSMD4,PSMD5,PSMD6,PSMD7,PSMD8,PSMD9,PSME1,PSME2,PSME3,PSME4,RPS27A,SKP1	PSMD14,PSMC3,PSMC4,PSMC5,PSMD2	5	78.1818	55	44	0.00201243	2.31132e-05	destabilized	9.09091
G1	R-HSA-174143	APC/C-mediated degradation of cell cycle proteins	ANAPC1,ANAPC10,ANAPC11,ANAPC15,ANAPC16,ANAPC2,ANAPC4,ANAPC5,ANAPC7,AURKA,AURKB,BTRC,BUB1B,BUB3,CCNA1,CCNA2,CCNB1,CDC14A,CDC16,CDC20,CDC23,CDC26,CDC27,CDK1,CDK2,CUL1,FBXO5,FZR1,MAD2L1,NEK2,PLK1,PSMA1,PSMA2,PSMA3,PSMA4,PSMA5,PSMA6,PSMA7,PSMA8,PSMB1,PSMB10,PSMB11,PSMB2,PSMB3,PSMB4,PSMB5,PSMB6,PSMB7,PSMB8,PSMB9,PSMC1,PSMC2,PSMC3,PSMC4,PSMC5,PSMC6,PSMD1,PSMD10,PSMD11,PSMD12,PSMD13,PSMD14,PSMD2,PSMD3,P…	ANAPC1,ANAPC2,ANAPC4,ANAPC5,ANAPC7,AURKA,BUB1B,BUB3,CCNA2,CCNB1,CDC16,CDC20,CDC23,CDC27,CDK1,CDK2,CUL1,MAD2L1,PLK1,PSMA1,PSMA2,PSMA3,PSMA4,PSMA5,PSMA6,PSMA7,PSMB1,PSMB10,PSMB2,PSMB3,PSMB4,PSMB5,PSMB6,PSMB7,PSMC1,PSMC2,PSMC3,PSMC4,PSMC5,PSMC6,PSMD1,PSMD10,PSMD11,PSMD12,PSMD13,PSMD14,PSMD2,PSMD3,PSMD4,PSMD5,PSMD6,PSMD7,PSMD8,PSMD9,PSME1,PSME2,PSME3,PSME4,RPS27A,SKP1,SKP2,UBE2E1	PSMC1,PSMA3,CDK2,CDK1,PSMD12	5	72.093	86	65	1.34425e-05	4.01847e-10	destabilized	5.81395
M	R-HSA-174143	APC/C-mediated degradation of cell cycle proteins	ANAPC1,ANAPC10,ANAPC11,ANAPC15,ANAPC16,ANAPC2,ANAPC4,ANAPC5,ANAPC7,AURKA,AURKB,BTRC,BUB1B,BUB3,CCNA1,CCNA2,CCNB1,CDC14A,CDC16,CDC20,CDC23,CDC26,CDC27,CDK1,CDK2,CUL1,FBXO5,FZR1,MAD2L1,NEK2,PLK1,PSMA1,PSMA2,PSMA3,PSMA4,PSMA5,PSMA6,PSMA7,PSMA8,PSMB1,PSMB10,PSMB11,PSMB2,PSMB3,PSMB4,PSMB5,PSMB6,PSMB7,PSMB8,PSMB9,PSMC1,PSMC2,PSMC3,PSMC4,PSMC5,PSMC6,PSMD1,PSMD10,PSMD11,PSMD12,PSMD13,PSMD14,PSMD2,PSMD3,P…	ANAPC1,ANAPC2,ANAPC4,ANAPC5,ANAPC7,AURKA,BUB1B,BUB3,CCNA2,CCNB1,CDC16,CDC20,CDC23,CDC27,CDK1,CDK2,CUL1,MAD2L1,PLK1,PSMA1,PSMA2,PSMA3,PSMA4,PSMA5,PSMA6,PSMA7,PSMB1,PSMB10,PSMB2,PSMB3,PSMB4,PSMB5,PSMB6,PSMB7,PSMC1,PSMC2,PSMC3,PSMC4,PSMC5,PSMC6,PSMD1,PSMD10,PSMD11,PSMD12,PSMD13,PSMD14,PSMD2,PSMD3,PSMD4,PSMD5,PSMD6,PSMD7,PSMD8,PSMD9,PSME1,PSME2,PSME3,PSME4,RPS27A,SKP1,SKP2,UBE2E1	CCNB1,PSMD9,BUB3,CDK1,PLK1,RPS27A,UBE2E1,PSMD3,PSMA3,CDK2,PSMA6,PSMB6,PSMB7,SKP2,PSMB5,PSMB4	16	72.093	86	65	7.1055e-15	7.2661e-19	destabilized	18.6047
asynch	R-HSA-174143	APC/C-mediated degradation of cell cycle proteins	ANAPC1,ANAPC10,ANAPC11,ANAPC15,ANAPC16,ANAPC2,ANAPC4,ANAPC5,ANAPC7,AURKA,AURKB,BTRC,BUB1B,BUB3,CCNA1,CCNA2,CCNB1,CDC14A,CDC16,CDC20,CDC23,CDC26,CDC27,CDK1,CDK2,CUL1,FBXO5,FZR1,MAD2L1,NEK2,PLK1,PSMA1,PSMA2,PSMA3,PSMA4,PSMA5,PSMA6,PSMA7,PSMA8,PSMB1,PSMB10,PSMB11,PSMB2,PSMB3,PSMB4,PSMB5,PSMB6,PSMB7,PSMB8,PSMB9,PSMC1,PSMC2,PSMC3,PSMC4,PSMC5,PSMC6,PSMD1,PSMD10,PSMD11,PSMD12,PSMD13,PSMD14,PSMD2,PSMD3,P…	ANAPC1,ANAPC2,ANAPC4,ANAPC5,ANAPC7,AURKA,BUB1B,BUB3,CCNA2,CCNB1,CDC16,CDC20,CDC23,CDC27,CDK1,CDK2,CUL1,MAD2L1,PLK1,PSMA1,PSMA2,PSMA3,PSMA4,PSMA5,PSMA6,PSMA7,PSMB1,PSMB10,PSMB2,PSMB3,PSMB4,PSMB5,PSMB6,PSMB7,PSMC1,PSMC2,PSMC3,PSMC4,PSMC5,PSMC6,PSMD1,PSMD10,PSMD11,PSMD12,PSMD13,PSMD14,PSMD2,PSMD3,PSMD4,PSMD5,PSMD6,PSMD7,PSMD8,PSMD9,PSME1,PSME2,PSME3,PSME4,RPS27A,SKP1,SKP2,UBE2E1	PSMD14,PSMC3,PSMC4,PSMC5,PSMD2	5	72.093	86	65	0.000887715	2.17181e-06	destabilized	5.81395
M	R-HSA-174154	APC/C	ANAPC1,ANAPC10,ANAPC11,ANAPC15,ANAPC16,ANAPC2,ANAPC4,ANAPC5,ANAPC7,CDC16,CDC20,CDC23,CDC26,CDC27,PSMA1,PSMA2,PSMA3,PSMA4,PSMA5,PSMA6,PSMA7,PSMA8,PSMB1,PSMB10,PSMB11,PSMB2,PSMB3,PSMB4,PSMB5,PSMB6,PSMB7,PSMB8,PSMB9,PSMC1,PSMC2,PSMC3,PSMC4,PSMC5,PSMC6,PSMD1,PSMD10,PSMD11,PSMD12,PSMD13,PSMD14,PSMD2,PSMD3,PSMD4,PSMD5,PSMD6,PSMD7,PSMD8,PSMD9,PSME1,PSME2,PSME3,PSME4,PSMF1,PTTG1,RPS27A,SHFM1,UBA52,UBB,UB…	ANAPC1,ANAPC2,ANAPC4,ANAPC5,ANAPC7,CDC16,CDC20,CDC23,CDC27,PSMA1,PSMA2,PSMA3,PSMA4,PSMA5,PSMA6,PSMA7,PSMB1,PSMB10,PSMB2,PSMB3,PSMB4,PSMB5,PSMB6,PSMB7,PSMC1,PSMC2,PSMC3,PSMC4,PSMC5,PSMC6,PSMD1,PSMD10,PSMD11,PSMD12,PSMD13,PSMD14,PSMD2,PSMD3,PSMD4,PSMD5,PSMD6,PSMD7,PSMD8,PSMD9,PSME1,PSME2,PSME3,PSME4,RPS27A,UBE2E1	PSMD9,RPS27A,UBE2E1,PSMD3,PSMA3,PSMA6,PSMB7,PSMB6,PSMB5,PSMB4	10	74.6269	67	52	3.07544e-08	9.85361e-10	destabilized	14.9254
asynch	R-HSA-174154	APC/C	ANAPC1,ANAPC10,ANAPC11,ANAPC15,ANAPC16,ANAPC2,ANAPC4,ANAPC5,ANAPC7,CDC16,CDC20,CDC23,CDC26,CDC27,PSMA1,PSMA2,PSMA3,PSMA4,PSMA5,PSMA6,PSMA7,PSMA8,PSMB1,PSMB10,PSMB11,PSMB2,PSMB3,PSMB4,PSMB5,PSMB6,PSMB7,PSMB8,PSMB9,PSMC1,PSMC2,PSMC3,PSMC4,PSMC5,PSMC6,PSMD1,PSMD10,PSMD11,PSMD12,PSMD13,PSMD14,PSMD2,PSMD3,PSMD4,PSMD5,PSMD6,PSMD7,PSMD8,PSMD9,PSME1,PSME2,PSME3,PSME4,PSMF1,PTTG1,RPS27A,SHFM1,UBA52,UBB,UB…	ANAPC1,ANAPC2,ANAPC4,ANAPC5,ANAPC7,CDC16,CDC20,CDC23,CDC27,PSMA1,PSMA2,PSMA3,PSMA4,PSMA5,PSMA6,PSMA7,PSMB1,PSMB10,PSMB2,PSMB3,PSMB4,PSMB5,PSMB6,PSMB7,PSMC1,PSMC2,PSMC3,PSMC4,PSMC5,PSMC6,PSMD1,PSMD10,PSMD11,PSMD12,PSMD13,PSMD14,PSMD2,PSMD3,PSMD4,PSMD5,PSMD6,PSMD7,PSMD8,PSMD9,PSME1,PSME2,PSME3,PSME4,RPS27A,UBE2E1	PSMD14,PSMC3,PSMC4,PSMC5,PSMD2	5	74.6269	67	52	0.00131595	2.41727e-05	destabilized	7.46269
M	R-HSA-174178	APC/C	ANAPC1,ANAPC10,ANAPC11,ANAPC15,ANAPC16,ANAPC2,ANAPC4,ANAPC5,ANAPC7,AURKA,AURKB,CDC16,CDC20,CDC23,CDC26,CDC27,FZR1,PLK1,PSMA1,PSMA2,PSMA3,PSMA4,PSMA5,PSMA6,PSMA7,PSMA8,PSMB1,PSMB10,PSMB11,PSMB2,PSMB3,PSMB4,PSMB5,PSMB6,PSMB7,PSMB8,PSMB9,PSMC1,PSMC2,PSMC3,PSMC4,PSMC5,PSMC6,PSMD1,PSMD10,PSMD11,PSMD12,PSMD13,PSMD14,PSMD2,PSMD3,PSMD4,PSMD5,PSMD6,PSMD7,PSMD8,PSMD9,PSME1,PSME2,PSME3,PSME4,PSMF1,PTTG1,RPS…	ANAPC1,ANAPC2,ANAPC4,ANAPC5,ANAPC7,AURKA,CDC16,CDC20,CDC23,CDC27,PLK1,PSMA1,PSMA2,PSMA3,PSMA4,PSMA5,PSMA6,PSMA7,PSMB1,PSMB10,PSMB2,PSMB3,PSMB4,PSMB5,PSMB6,PSMB7,PSMC1,PSMC2,PSMC3,PSMC4,PSMC5,PSMC6,PSMD1,PSMD10,PSMD11,PSMD12,PSMD13,PSMD14,PSMD2,PSMD3,PSMD4,PSMD5,PSMD6,PSMD7,PSMD8,PSMD9,PSME1,PSME2,PSME3,PSME4,RPS27A,SKP2,UBE2E1	PSMD9,PLK1,RPS27A,UBE2E1,PSMD3,PSMA3,PSMA6,PSMB6,PSMB7,SKP2,PSMB5,PSMB4	12	73.6111	72	56	2.48724e-09	8.12869e-11	destabilized	16.6667
asynch	R-HSA-174178	APC/C	ANAPC1,ANAPC10,ANAPC11,ANAPC15,ANAPC16,ANAPC2,ANAPC4,ANAPC5,ANAPC7,AURKA,AURKB,CDC16,CDC20,CDC23,CDC26,CDC27,FZR1,PLK1,PSMA1,PSMA2,PSMA3,PSMA4,PSMA5,PSMA6,PSMA7,PSMA8,PSMB1,PSMB10,PSMB11,PSMB2,PSMB3,PSMB4,PSMB5,PSMB6,PSMB7,PSMB8,PSMB9,PSMC1,PSMC2,PSMC3,PSMC4,PSMC5,PSMC6,PSMD1,PSMD10,PSMD11,PSMD12,PSMD13,PSMD14,PSMD2,PSMD3,PSMD4,PSMD5,PSMD6,PSMD7,PSMD8,PSMD9,PSME1,PSME2,PSME3,PSME4,PSMF1,PTTG1,RPS…	ANAPC1,ANAPC2,ANAPC4,ANAPC5,ANAPC7,AURKA,CDC16,CDC20,CDC23,CDC27,PLK1,PSMA1,PSMA2,PSMA3,PSMA4,PSMA5,PSMA6,PSMA7,PSMB1,PSMB10,PSMB2,PSMB3,PSMB4,PSMB5,PSMB6,PSMB7,PSMC1,PSMC2,PSMC3,PSMC4,PSMC5,PSMC6,PSMD1,PSMD10,PSMD11,PSMD12,PSMD13,PSMD14,PSMD2,PSMD3,PSMD4,PSMD5,PSMD6,PSMD7,PSMD8,PSMD9,PSME1,PSME2,PSME3,PSME4,RPS27A,SKP2,UBE2E1	PSMD14,PSMC3,PSMC4,PSMC5,PSMD2	5	73.6111	72	56	0.000902683	2.56861e-05	destabilized	6.94444
G1	R-HSA-174184	Cdc20	ANAPC1,ANAPC10,ANAPC11,ANAPC15,ANAPC16,ANAPC2,ANAPC4,ANAPC5,ANAPC7,BUB1B,BUB3,CCNA1,CCNA2,CDC16,CDC20,CDC23,CDC26,CDC27,CDK1,MAD2L1,PSMA1,PSMA2,PSMA3,PSMA4,PSMA5,PSMA6,PSMA7,PSMA8,PSMB1,PSMB10,PSMB11,PSMB2,PSMB3,PSMB4,PSMB5,PSMB6,PSMB7,PSMB8,PSMB9,PSMC1,PSMC2,PSMC3,PSMC4,PSMC5,PSMC6,PSMD1,PSMD10,PSMD11,PSMD12,PSMD13,PSMD14,PSMD2,PSMD3,PSMD4,PSMD5,PSMD6,PSMD7,PSMD8,PSMD9,PSME1,PSME2,PSME3,PSME4,PS…	ANAPC1,ANAPC2,ANAPC4,ANAPC5,ANAPC7,BUB1B,BUB3,CCNA2,CDC16,CDC20,CDC23,CDC27,CDK1,MAD2L1,PSMA1,PSMA2,PSMA3,PSMA4,PSMA5,PSMA6,PSMA7,PSMB1,PSMB10,PSMB2,PSMB3,PSMB4,PSMB5,PSMB6,PSMB7,PSMC1,PSMC2,PSMC3,PSMC4,PSMC5,PSMC6,PSMD1,PSMD10,PSMD11,PSMD12,PSMD13,PSMD14,PSMD2,PSMD3,PSMD4,PSMD5,PSMD6,PSMD7,PSMD8,PSMD9,PSME1,PSME2,PSME3,PSME4,RPS27A,UBE2E1	PSMC1,PSMD12,PSMA3,CDK1	4	76.3889	72	57	6.00126e-05	5.71353e-06	destabilized	5.55556
M	R-HSA-174184	Cdc20	ANAPC1,ANAPC10,ANAPC11,ANAPC15,ANAPC16,ANAPC2,ANAPC4,ANAPC5,ANAPC7,BUB1B,BUB3,CCNA1,CCNA2,CDC16,CDC20,CDC23,CDC26,CDC27,CDK1,MAD2L1,PSMA1,PSMA2,PSMA3,PSMA4,PSMA5,PSMA6,PSMA7,PSMA8,PSMB1,PSMB10,PSMB11,PSMB2,PSMB3,PSMB4,PSMB5,PSMB6,PSMB7,PSMB8,PSMB9,PSMC1,PSMC2,PSMC3,PSMC4,PSMC5,PSMC6,PSMD1,PSMD10,PSMD11,PSMD12,PSMD13,PSMD14,PSMD2,PSMD3,PSMD4,PSMD5,PSMD6,PSMD7,PSMD8,PSMD9,PSME1,PSME2,PSME3,PSME4,PS…	ANAPC1,ANAPC2,ANAPC4,ANAPC5,ANAPC7,BUB1B,BUB3,CCNA2,CDC16,CDC20,CDC23,CDC27,CDK1,MAD2L1,PSMA1,PSMA2,PSMA3,PSMA4,PSMA5,PSMA6,PSMA7,PSMB1,PSMB10,PSMB2,PSMB3,PSMB4,PSMB5,PSMB6,PSMB7,PSMC1,PSMC2,PSMC3,PSMC4,PSMC5,PSMC6,PSMD1,PSMD10,PSMD11,PSMD12,PSMD13,PSMD14,PSMD2,PSMD3,PSMD4,PSMD5,PSMD6,PSMD7,PSMD8,PSMD9,PSME1,PSME2,PSME3,PSME4,RPS27A,UBE2E1	PSMD9,BUB3,CDK1,RPS27A,UBE2E1,PSMD3,PSMA3,PSMA6,PSMB7,PSMB6,PSMB5,PSMB4	12	76.3889	72	57	9.33279e-12	4.33241e-14	destabilized	16.6667
asynch	R-HSA-174184	Cdc20	ANAPC1,ANAPC10,ANAPC11,ANAPC15,ANAPC16,ANAPC2,ANAPC4,ANAPC5,ANAPC7,BUB1B,BUB3,CCNA1,CCNA2,CDC16,CDC20,CDC23,CDC26,CDC27,CDK1,MAD2L1,PSMA1,PSMA2,PSMA3,PSMA4,PSMA5,PSMA6,PSMA7,PSMA8,PSMB1,PSMB10,PSMB11,PSMB2,PSMB3,PSMB4,PSMB5,PSMB6,PSMB7,PSMB8,PSMB9,PSMC1,PSMC2,PSMC3,PSMC4,PSMC5,PSMC6,PSMD1,PSMD10,PSMD11,PSMD12,PSMD13,PSMD14,PSMD2,PSMD3,PSMD4,PSMD5,PSMD6,PSMD7,PSMD8,PSMD9,PSME1,PSME2,PSME3,PSME4,PS…	ANAPC1,ANAPC2,ANAPC4,ANAPC5,ANAPC7,BUB1B,BUB3,CCNA2,CDC16,CDC20,CDC23,CDC27,CDK1,MAD2L1,PSMA1,PSMA2,PSMA3,PSMA4,PSMA5,PSMA6,PSMA7,PSMB1,PSMB10,PSMB2,PSMB3,PSMB4,PSMB5,PSMB6,PSMB7,PSMC1,PSMC2,PSMC3,PSMC4,PSMC5,PSMC6,PSMD1,PSMD10,PSMD11,PSMD12,PSMD13,PSMD14,PSMD2,PSMD3,PSMD4,PSMD5,PSMD6,PSMD7,PSMD8,PSMD9,PSME1,PSME2,PSME3,PSME4,RPS27A,UBE2E1	PSMD14,PSMC3,PSMC4,PSMC5,PSMD2	5	76.3889	72	57	0.000605835	1.34996e-06	destabilized	6.94444
M	R-HSA-174403	Glutathione synthesis and recycling	CHAC1,CHAC2,CNDP2,GCLC,GCLM,GGCT,GGT1,GGT3P,GGT5,GGT6,GGT7,GSS,OPLAH	CHAC2,CNDP2,GCLC,GCLM,GGCT,GSS,OPLAH	CNDP2	1	53.8462	13	7	4.67352e-05	2.51156e-08	destabilized	7.69231
G1	R-HSA-174403	Glutathione synthesis and recycling	CHAC1,CHAC2,CNDP2,GCLC,GCLM,GGCT,GGT1,GGT3P,GGT5,GGT6,GGT7,GSS,OPLAH	CHAC2,CNDP2,GCLC,GCLM,GGCT,GSS,OPLAH	CNDP2	1	53.8462	13	7	0.000300825	1.16536e-06	destabilized	7.69231
M	R-HSA-174490	Membrane binding and targetting of GAG proteins	NMT2,RPS27A,TSG101,UBA52,UBB,UBC,VPS28,VPS37A,VPS37B,VPS37C,VPS37D,gag	RPS27A,TSG101	RPS27A	1	16.6667	12	2	9.63997e-05	4.21188e-13	destabilized	8.33333
M	R-HSA-174495	Synthesis And Processing Of GAG, GAGPOL Polyproteins	NMT2,RPS27A,TSG101,UBA52,UBB,UBC,VPS28,VPS37A,VPS37B,VPS37C,VPS37D,gag	RPS27A,TSG101	RPS27A	1	16.6667	12	2	9.63997e-05	4.21188e-13	destabilized	8.33333
G1	R-HSA-174824	Lipoprotein metabolism	A2M,ABCA1,ABCG1,ALB,AMN,ANGPTL3,ANGPTL4,ANGPTL8,AP2A1,AP2A2,AP2B1,AP2M1,AP2S1,APOA1,APOA2,APOA4,APOA5,APOB,APOBR,APOC1,APOC2,APOC3,APOC4,APOE,APOF,BMP1,CES3,CETP,CIDEC,CLTA,CLTC,CREB3L3,CUBN,DAB1,FGF21,FURIN,FYN,GPIHBP1,HDLBP,LCAT,LDLR,LDLRAP1,LIPA,LIPC,LPA,LPL,LSR,MBTPS1,MBTPS2,MTTP,MYLIP,NCEH1,NPC1,NPC2,NR1H2,NR1H3,P4HB,PCSK5,PCSK6,PCSK9,PLTP,PRKACA,PRKACB,PRKACG,RELN,SAR1B,SCARB1,SH3KBP1,SOAT1…	A2M,ALB,AP2A1,AP2A2,AP2B1,AP2M1,AP2S1,APOB,CLTA,CLTC,FYN,HDLBP,LDLR,LDLRAP1,LPL,LSR,MBTPS1,MBTPS2,NCEH1,NPC1,NPC2,P4HB,PCSK9,PRKACA,PRKACB,SAR1B,SCARB1,SH3KBP1,SOAT1,VLDLR	NPC1,CLTA	2	41.6667	72	31	0.0029631	1.09e-11	destabilized	2.77778
M	R-HSA-175474	Assembly Of The HIV Virion	FURIN,NMT2,PPIA,RPS27A,TSG101,UBA52,UBB,UBC,VPS28,VPS37A,VPS37B,VPS37C,VPS37D,env,gag,gag-pol,nef,rev,vif,vpr,vpu	PPIA,RPS27A,TSG101	RPS27A	1	14.2857	21	3	0.000394175	1.36472e-10	destabilized	4.7619
M	R-HSA-175567	Integration of viral DNA into host genomic DNA	BANF1,HMGA1,PSIP1,gag,gag-pol,rev,vif,vpr,vpu	HMGA1,PSIP1	HMGA1	1	22.2222	9	3	0.0205116	5.31041e-11	destabilized	11.1111
G1	R-HSA-176033	Interactions of Vpr with host cellular proteins	AAAS,BANF1,HMGA1,KPNA1,NDC1,NUP107,NUP133,NUP153,NUP155,NUP160,NUP188,NUP205,NUP210,NUP214,NUP35,NUP37,NUP43,NUP50,NUP54,NUP58,NUP62,NUP85,NUP88,NUP93,NUP98,NUPL2,POM121,POM121C,PSIP1,RAE1,RANBP2,SEH1L,SLC25A4,SLC25A5,SLC25A6,TPR,gag,gag-pol,rev,vif,vpr,vpu	AAAS,HMGA1,KPNA1,NDC1,NUP107,NUP133,NUP153,NUP155,NUP160,NUP188,NUP205,NUP210,NUP214,NUP35,NUP37,NUP43,NUP50,NUP54,NUP85,NUP88,NUP93,NUP98,PSIP1,RAE1,RANBP2,SEH1L,SLC25A4,SLC25A5,SLC25A6,TPR	AAAS,NDC1,NUP153,NUP155,NUP210,NUP205,RANBP2	7	71.4286	42	32	1.88098e-06	1.95709e-14	destabilized	16.6667
earlyS	R-HSA-176033	Interactions of Vpr with host cellular proteins	AAAS,BANF1,HMGA1,KPNA1,NDC1,NUP107,NUP133,NUP153,NUP155,NUP160,NUP188,NUP205,NUP210,NUP214,NUP35,NUP37,NUP43,NUP50,NUP54,NUP58,NUP62,NUP85,NUP88,NUP93,NUP98,NUPL2,POM121,POM121C,PSIP1,RAE1,RANBP2,SEH1L,SLC25A4,SLC25A5,SLC25A6,TPR,gag,gag-pol,rev,vif,vpr,vpu	AAAS,HMGA1,KPNA1,NDC1,NUP107,NUP133,NUP153,NUP155,NUP160,NUP188,NUP205,NUP210,NUP214,NUP35,NUP37,NUP43,NUP50,NUP54,NUP85,NUP88,NUP93,NUP98,PSIP1,RAE1,RANBP2,SEH1L,SLC25A4,SLC25A5,SLC25A6,TPR	TPR	1	71.4286	42	32	0.154546	0.701662	destabilized	2.38095
lateS	R-HSA-176033	Interactions of Vpr with host cellular proteins	AAAS,BANF1,HMGA1,KPNA1,NDC1,NUP107,NUP133,NUP153,NUP155,NUP160,NUP188,NUP205,NUP210,NUP214,NUP35,NUP37,NUP43,NUP50,NUP54,NUP58,NUP62,NUP85,NUP88,NUP93,NUP98,NUPL2,POM121,POM121C,PSIP1,RAE1,RANBP2,SEH1L,SLC25A4,SLC25A5,SLC25A6,TPR,gag,gag-pol,rev,vif,vpr,vpu	AAAS,HMGA1,KPNA1,NDC1,NUP107,NUP133,NUP153,NUP155,NUP160,NUP188,NUP205,NUP210,NUP214,NUP35,NUP37,NUP43,NUP50,NUP54,NUP85,NUP88,NUP93,NUP98,PSIP1,RAE1,RANBP2,SEH1L,SLC25A4,SLC25A5,SLC25A6,TPR	TPR	1	71.4286	42	32	0.104355	0.365543	destabilized	2.38095
M	R-HSA-176033	Interactions of Vpr with host cellular proteins	AAAS,BANF1,HMGA1,KPNA1,NDC1,NUP107,NUP133,NUP153,NUP155,NUP160,NUP188,NUP205,NUP210,NUP214,NUP35,NUP37,NUP43,NUP50,NUP54,NUP58,NUP62,NUP85,NUP88,NUP93,NUP98,NUPL2,POM121,POM121C,PSIP1,RAE1,RANBP2,SEH1L,SLC25A4,SLC25A5,SLC25A6,TPR,gag,gag-pol,rev,vif,vpr,vpu	AAAS,HMGA1,KPNA1,NDC1,NUP107,NUP133,NUP153,NUP155,NUP160,NUP188,NUP205,NUP210,NUP214,NUP35,NUP37,NUP43,NUP50,NUP54,NUP85,NUP88,NUP93,NUP98,PSIP1,RAE1,RANBP2,SEH1L,SLC25A4,SLC25A5,SLC25A6,TPR	AAAS,NUP43,NUP155,NUP54,NUP93,NUP85,NDC1,SLC25A6,NUP188,SLC25A5,KPNA1,NUP37,HMGA1,NUP210,NUP205,RANBP2	16	71.4286	42	32	1.51417e-09	5.37546e-23	destabilized	38.0952
G1	R-HSA-176408	Regulation of APC/C activators between G1/S and early anaphase	ANAPC1,ANAPC10,ANAPC11,ANAPC15,ANAPC16,ANAPC2,ANAPC4,ANAPC5,ANAPC7,BTRC,BUB1B,BUB3,CCNA1,CCNA2,CCNB1,CDC16,CDC20,CDC23,CDC26,CDC27,CDK1,CDK2,CUL1,FBXO5,FZR1,MAD2L1,PLK1,PSMA1,PSMA2,PSMA3,PSMA4,PSMA5,PSMA6,PSMA7,PSMA8,PSMB1,PSMB10,PSMB11,PSMB2,PSMB3,PSMB4,PSMB5,PSMB6,PSMB7,PSMB8,PSMB9,PSMC1,PSMC2,PSMC3,PSMC4,PSMC5,PSMC6,PSMD1,PSMD10,PSMD11,PSMD12,PSMD13,PSMD14,PSMD2,PSMD3,PSMD4,PSMD5,PSMD6,PSMD7,P…	ANAPC1,ANAPC2,ANAPC4,ANAPC5,ANAPC7,BUB1B,BUB3,CCNA2,CCNB1,CDC16,CDC20,CDC23,CDC27,CDK1,CDK2,CUL1,MAD2L1,PLK1,PSMA1,PSMA2,PSMA3,PSMA4,PSMA5,PSMA6,PSMA7,PSMB1,PSMB10,PSMB2,PSMB3,PSMB4,PSMB5,PSMB6,PSMB7,PSMC1,PSMC2,PSMC3,PSMC4,PSMC5,PSMC6,PSMD1,PSMD10,PSMD11,PSMD12,PSMD13,PSMD14,PSMD2,PSMD3,PSMD4,PSMD5,PSMD6,PSMD7,PSMD8,PSMD9,PSME1,PSME2,PSME3,PSME4,RPS27A,SKP1,UBE2E1	PSMC1,PSMA3,CDK2,CDK1,PSMD12	5	75	80	62	3.0586e-05	9.54789e-10	destabilized	6.25
M	R-HSA-176408	Regulation of APC/C activators between G1/S and early anaphase	ANAPC1,ANAPC10,ANAPC11,ANAPC15,ANAPC16,ANAPC2,ANAPC4,ANAPC5,ANAPC7,BTRC,BUB1B,BUB3,CCNA1,CCNA2,CCNB1,CDC16,CDC20,CDC23,CDC26,CDC27,CDK1,CDK2,CUL1,FBXO5,FZR1,MAD2L1,PLK1,PSMA1,PSMA2,PSMA3,PSMA4,PSMA5,PSMA6,PSMA7,PSMA8,PSMB1,PSMB10,PSMB11,PSMB2,PSMB3,PSMB4,PSMB5,PSMB6,PSMB7,PSMB8,PSMB9,PSMC1,PSMC2,PSMC3,PSMC4,PSMC5,PSMC6,PSMD1,PSMD10,PSMD11,PSMD12,PSMD13,PSMD14,PSMD2,PSMD3,PSMD4,PSMD5,PSMD6,PSMD7,P…	ANAPC1,ANAPC2,ANAPC4,ANAPC5,ANAPC7,BUB1B,BUB3,CCNA2,CCNB1,CDC16,CDC20,CDC23,CDC27,CDK1,CDK2,CUL1,MAD2L1,PLK1,PSMA1,PSMA2,PSMA3,PSMA4,PSMA5,PSMA6,PSMA7,PSMB1,PSMB10,PSMB2,PSMB3,PSMB4,PSMB5,PSMB6,PSMB7,PSMC1,PSMC2,PSMC3,PSMC4,PSMC5,PSMC6,PSMD1,PSMD10,PSMD11,PSMD12,PSMD13,PSMD14,PSMD2,PSMD3,PSMD4,PSMD5,PSMD6,PSMD7,PSMD8,PSMD9,PSME1,PSME2,PSME3,PSME4,RPS27A,SKP1,UBE2E1	CCNB1,PSMD9,BUB3,CDK1,PLK1,RPS27A,UBE2E1,PSMD3,PSMA3,CDK2,PSMA6,PSMB7,PSMB6,PSMB5,PSMB4	15	75	80	62	1.13681e-13	1.53324e-17	destabilized	18.75
asynch	R-HSA-176408	Regulation of APC/C activators between G1/S and early anaphase	ANAPC1,ANAPC10,ANAPC11,ANAPC15,ANAPC16,ANAPC2,ANAPC4,ANAPC5,ANAPC7,BTRC,BUB1B,BUB3,CCNA1,CCNA2,CCNB1,CDC16,CDC20,CDC23,CDC26,CDC27,CDK1,CDK2,CUL1,FBXO5,FZR1,MAD2L1,PLK1,PSMA1,PSMA2,PSMA3,PSMA4,PSMA5,PSMA6,PSMA7,PSMA8,PSMB1,PSMB10,PSMB11,PSMB2,PSMB3,PSMB4,PSMB5,PSMB6,PSMB7,PSMB8,PSMB9,PSMC1,PSMC2,PSMC3,PSMC4,PSMC5,PSMC6,PSMD1,PSMD10,PSMD11,PSMD12,PSMD13,PSMD14,PSMD2,PSMD3,PSMD4,PSMD5,PSMD6,PSMD7,P…	ANAPC1,ANAPC2,ANAPC4,ANAPC5,ANAPC7,BUB1B,BUB3,CCNA2,CCNB1,CDC16,CDC20,CDC23,CDC27,CDK1,CDK2,CUL1,MAD2L1,PLK1,PSMA1,PSMA2,PSMA3,PSMA4,PSMA5,PSMA6,PSMA7,PSMB1,PSMB10,PSMB2,PSMB3,PSMB4,PSMB5,PSMB6,PSMB7,PSMC1,PSMC2,PSMC3,PSMC4,PSMC5,PSMC6,PSMD1,PSMD10,PSMD11,PSMD12,PSMD13,PSMD14,PSMD2,PSMD3,PSMD4,PSMD5,PSMD6,PSMD7,PSMD8,PSMD9,PSME1,PSME2,PSME3,PSME4,RPS27A,SKP1,UBE2E1	PSMD14,PSMC3,PSMC4,PSMC5,PSMD2	5	75	80	62	0.00145749	2.92732e-06	destabilized	6.25
G1	R-HSA-176409	APC/C	ANAPC1,ANAPC10,ANAPC11,ANAPC15,ANAPC16,ANAPC2,ANAPC4,ANAPC5,ANAPC7,BUB1B,BUB3,CCNA1,CCNA2,CCNB1,CDC16,CDC20,CDC23,CDC26,CDC27,CDK1,MAD2L1,NEK2,PSMA1,PSMA2,PSMA3,PSMA4,PSMA5,PSMA6,PSMA7,PSMA8,PSMB1,PSMB10,PSMB11,PSMB2,PSMB3,PSMB4,PSMB5,PSMB6,PSMB7,PSMB8,PSMB9,PSMC1,PSMC2,PSMC3,PSMC4,PSMC5,PSMC6,PSMD1,PSMD10,PSMD11,PSMD12,PSMD13,PSMD14,PSMD2,PSMD3,PSMD4,PSMD5,PSMD6,PSMD7,PSMD8,PSMD9,PSME1,PSME2,PSM…	ANAPC1,ANAPC2,ANAPC4,ANAPC5,ANAPC7,BUB1B,BUB3,CCNA2,CCNB1,CDC16,CDC20,CDC23,CDC27,CDK1,MAD2L1,PSMA1,PSMA2,PSMA3,PSMA4,PSMA5,PSMA6,PSMA7,PSMB1,PSMB10,PSMB2,PSMB3,PSMB4,PSMB5,PSMB6,PSMB7,PSMC1,PSMC2,PSMC3,PSMC4,PSMC5,PSMC6,PSMD1,PSMD10,PSMD11,PSMD12,PSMD13,PSMD14,PSMD2,PSMD3,PSMD4,PSMD5,PSMD6,PSMD7,PSMD8,PSMD9,PSME1,PSME2,PSME3,PSME4,RPS27A,UBE2E1	PSMC1,PSMD12,PSMA3,CDK1	4	74.6667	75	58	6.21121e-05	4.3377e-08	destabilized	5.33333
M	R-HSA-176409	APC/C	ANAPC1,ANAPC10,ANAPC11,ANAPC15,ANAPC16,ANAPC2,ANAPC4,ANAPC5,ANAPC7,BUB1B,BUB3,CCNA1,CCNA2,CCNB1,CDC16,CDC20,CDC23,CDC26,CDC27,CDK1,MAD2L1,NEK2,PSMA1,PSMA2,PSMA3,PSMA4,PSMA5,PSMA6,PSMA7,PSMA8,PSMB1,PSMB10,PSMB11,PSMB2,PSMB3,PSMB4,PSMB5,PSMB6,PSMB7,PSMB8,PSMB9,PSMC1,PSMC2,PSMC3,PSMC4,PSMC5,PSMC6,PSMD1,PSMD10,PSMD11,PSMD12,PSMD13,PSMD14,PSMD2,PSMD3,PSMD4,PSMD5,PSMD6,PSMD7,PSMD8,PSMD9,PSME1,PSME2,PSM…	ANAPC1,ANAPC2,ANAPC4,ANAPC5,ANAPC7,BUB1B,BUB3,CCNA2,CCNB1,CDC16,CDC20,CDC23,CDC27,CDK1,MAD2L1,PSMA1,PSMA2,PSMA3,PSMA4,PSMA5,PSMA6,PSMA7,PSMB1,PSMB10,PSMB2,PSMB3,PSMB4,PSMB5,PSMB6,PSMB7,PSMC1,PSMC2,PSMC3,PSMC4,PSMC5,PSMC6,PSMD1,PSMD10,PSMD11,PSMD12,PSMD13,PSMD14,PSMD2,PSMD3,PSMD4,PSMD5,PSMD6,PSMD7,PSMD8,PSMD9,PSME1,PSME2,PSME3,PSME4,RPS27A,UBE2E1	CCNB1,PSMD9,BUB3,CDK1,RPS27A,UBE2E1,PSMD3,PSMA3,PSMA6,PSMB7,PSMB6,PSMB5,PSMB4	13	74.6667	75	58	2.04204e-12	2.63547e-16	destabilized	17.3333
asynch	R-HSA-176409	APC/C	ANAPC1,ANAPC10,ANAPC11,ANAPC15,ANAPC16,ANAPC2,ANAPC4,ANAPC5,ANAPC7,BUB1B,BUB3,CCNA1,CCNA2,CCNB1,CDC16,CDC20,CDC23,CDC26,CDC27,CDK1,MAD2L1,NEK2,PSMA1,PSMA2,PSMA3,PSMA4,PSMA5,PSMA6,PSMA7,PSMA8,PSMB1,PSMB10,PSMB11,PSMB2,PSMB3,PSMB4,PSMB5,PSMB6,PSMB7,PSMB8,PSMB9,PSMC1,PSMC2,PSMC3,PSMC4,PSMC5,PSMC6,PSMD1,PSMD10,PSMD11,PSMD12,PSMD13,PSMD14,PSMD2,PSMD3,PSMD4,PSMD5,PSMD6,PSMD7,PSMD8,PSMD9,PSME1,PSME2,PSM…	ANAPC1,ANAPC2,ANAPC4,ANAPC5,ANAPC7,BUB1B,BUB3,CCNA2,CCNB1,CDC16,CDC20,CDC23,CDC27,CDK1,MAD2L1,PSMA1,PSMA2,PSMA3,PSMA4,PSMA5,PSMA6,PSMA7,PSMB1,PSMB10,PSMB2,PSMB3,PSMB4,PSMB5,PSMB6,PSMB7,PSMC1,PSMC2,PSMC3,PSMC4,PSMC5,PSMC6,PSMD1,PSMD10,PSMD11,PSMD12,PSMD13,PSMD14,PSMD2,PSMD3,PSMD4,PSMD5,PSMD6,PSMD7,PSMD8,PSMD9,PSME1,PSME2,PSME3,PSME4,RPS27A,UBE2E1	PSMD14,PSMC3,PSMC4,PSMC5,PSMD2	5	74.6667	75	58	0.000779861	2.1828e-06	destabilized	6.66667
G1	R-HSA-176412	Phosphorylation of the APC/C	ANAPC1,ANAPC10,ANAPC11,ANAPC15,ANAPC16,ANAPC2,ANAPC4,ANAPC5,ANAPC7,CCNB1,CDC16,CDC23,CDC26,CDC27,CDK1,PLK1,UBE2C,UBE2D1,UBE2E1	ANAPC1,ANAPC2,ANAPC4,ANAPC5,ANAPC7,CCNB1,CDC16,CDC23,CDC27,CDK1,PLK1,UBE2E1	CDK1	1	63.1579	19	13	4.08982e-06	1.08725e-16	destabilized	5.26316
M	R-HSA-176412	Phosphorylation of the APC/C	ANAPC1,ANAPC10,ANAPC11,ANAPC15,ANAPC16,ANAPC2,ANAPC4,ANAPC5,ANAPC7,CCNB1,CDC16,CDC23,CDC26,CDC27,CDK1,PLK1,UBE2C,UBE2D1,UBE2E1	ANAPC1,ANAPC2,ANAPC4,ANAPC5,ANAPC7,CCNB1,CDC16,CDC23,CDC27,CDK1,PLK1,UBE2E1	PLK1,CDK1,CCNB1,UBE2E1	4	63.1579	19	13	2.49082e-14	1.94127e-23	destabilized	21.0526
G1	R-HSA-176417	Phosphorylation of Emi1	CCNB1,CDC20,CDK1,FBXO5,FZR1,PLK1	CCNB1,CDC20,CDK1,PLK1	CDK1	1	66.6667	6	4	2.06113e-07	1.06559e-23	destabilized	16.6667
M	R-HSA-176417	Phosphorylation of Emi1	CCNB1,CDC20,CDK1,FBXO5,FZR1,PLK1	CCNB1,CDC20,CDK1,PLK1	PLK1,CDK1,CCNB1	3	66.6667	6	4	1.00608e-13	2.14332e-26	destabilized	50
M	R-HSA-176814	Activation of APC/C and APC/C	ANAPC1,ANAPC10,ANAPC11,ANAPC15,ANAPC16,ANAPC2,ANAPC4,ANAPC5,ANAPC7,BUB1B,BUB3,CCNA1,CCNA2,CCNB1,CDC16,CDC20,CDC23,CDC26,CDC27,CDK1,MAD2L1,NEK2,PLK1,PSMA1,PSMA2,PSMA3,PSMA4,PSMA5,PSMA6,PSMA7,PSMA8,PSMB1,PSMB10,PSMB11,PSMB2,PSMB3,PSMB4,PSMB5,PSMB6,PSMB7,PSMB8,PSMB9,PSMC1,PSMC2,PSMC3,PSMC4,PSMC5,PSMC6,PSMD1,PSMD10,PSMD11,PSMD12,PSMD13,PSMD14,PSMD2,PSMD3,PSMD4,PSMD5,PSMD6,PSMD7,PSMD8,PSMD9,PSME1,PSME…	ANAPC1,ANAPC2,ANAPC4,ANAPC5,ANAPC7,BUB1B,BUB3,CCNA2,CCNB1,CDC16,CDC20,CDC23,CDC27,CDK1,MAD2L1,PLK1,PSMA1,PSMA2,PSMA3,PSMA4,PSMA5,PSMA6,PSMA7,PSMB1,PSMB10,PSMB2,PSMB3,PSMB4,PSMB5,PSMB6,PSMB7,PSMC1,PSMC2,PSMC3,PSMC4,PSMC5,PSMC6,PSMD1,PSMD10,PSMD11,PSMD12,PSMD13,PSMD14,PSMD2,PSMD3,PSMD4,PSMD5,PSMD6,PSMD7,PSMD8,PSMD9,PSME1,PSME2,PSME3,PSME4,RPS27A,UBE2E1	CCNB1,PSMD9,BUB3,CDK1,PLK1,RPS27A,UBE2E1,PSMD3,PSMA3,PSMA6,PSMB7,PSMB6,PSMB5,PSMB4	14	75	76	59	2.18548e-12	3.89288e-16	destabilized	18.4211
asynch	R-HSA-176814	Activation of APC/C and APC/C	ANAPC1,ANAPC10,ANAPC11,ANAPC15,ANAPC16,ANAPC2,ANAPC4,ANAPC5,ANAPC7,BUB1B,BUB3,CCNA1,CCNA2,CCNB1,CDC16,CDC20,CDC23,CDC26,CDC27,CDK1,MAD2L1,NEK2,PLK1,PSMA1,PSMA2,PSMA3,PSMA4,PSMA5,PSMA6,PSMA7,PSMA8,PSMB1,PSMB10,PSMB11,PSMB2,PSMB3,PSMB4,PSMB5,PSMB6,PSMB7,PSMB8,PSMB9,PSMC1,PSMC2,PSMC3,PSMC4,PSMC5,PSMC6,PSMD1,PSMD10,PSMD11,PSMD12,PSMD13,PSMD14,PSMD2,PSMD3,PSMD4,PSMD5,PSMD6,PSMD7,PSMD8,PSMD9,PSME1,PSME…	ANAPC1,ANAPC2,ANAPC4,ANAPC5,ANAPC7,BUB1B,BUB3,CCNA2,CCNB1,CDC16,CDC20,CDC23,CDC27,CDK1,MAD2L1,PLK1,PSMA1,PSMA2,PSMA3,PSMA4,PSMA5,PSMA6,PSMA7,PSMB1,PSMB10,PSMB2,PSMB3,PSMB4,PSMB5,PSMB6,PSMB7,PSMC1,PSMC2,PSMC3,PSMC4,PSMC5,PSMC6,PSMD1,PSMD10,PSMD11,PSMD12,PSMD13,PSMD14,PSMD2,PSMD3,PSMD4,PSMD5,PSMD6,PSMD7,PSMD8,PSMD9,PSME1,PSME2,PSME3,PSME4,RPS27A,UBE2E1	PSMD14,PSMC3,PSMC4,PSMC5,PSMD2	5	75	76	59	0.000927829	3.41048e-06	destabilized	6.57895
G1	R-HSA-176814	Activation of APC/C and APC/C	ANAPC1,ANAPC10,ANAPC11,ANAPC15,ANAPC16,ANAPC2,ANAPC4,ANAPC5,ANAPC7,BUB1B,BUB3,CCNA1,CCNA2,CCNB1,CDC16,CDC20,CDC23,CDC26,CDC27,CDK1,MAD2L1,NEK2,PLK1,PSMA1,PSMA2,PSMA3,PSMA4,PSMA5,PSMA6,PSMA7,PSMA8,PSMB1,PSMB10,PSMB11,PSMB2,PSMB3,PSMB4,PSMB5,PSMB6,PSMB7,PSMB8,PSMB9,PSMC1,PSMC2,PSMC3,PSMC4,PSMC5,PSMC6,PSMD1,PSMD10,PSMD11,PSMD12,PSMD13,PSMD14,PSMD2,PSMD3,PSMD4,PSMD5,PSMD6,PSMD7,PSMD8,PSMD9,PSME1,PSME…	ANAPC1,ANAPC2,ANAPC4,ANAPC5,ANAPC7,BUB1B,BUB3,CCNA2,CCNB1,CDC16,CDC20,CDC23,CDC27,CDK1,MAD2L1,PLK1,PSMA1,PSMA2,PSMA3,PSMA4,PSMA5,PSMA6,PSMA7,PSMB1,PSMB10,PSMB2,PSMB3,PSMB4,PSMB5,PSMB6,PSMB7,PSMC1,PSMC2,PSMC3,PSMC4,PSMC5,PSMC6,PSMD1,PSMD10,PSMD11,PSMD12,PSMD13,PSMD14,PSMD2,PSMD3,PSMD4,PSMD5,PSMD6,PSMD7,PSMD8,PSMD9,PSME1,PSME2,PSME3,PSME4,RPS27A,UBE2E1	PSMC1,PSMD12,PSMA3,CDK1	4	75	76	59	7.99834e-05	9.87258e-08	destabilized	5.26316
G1	R-HSA-177243	Interactions of Rev with host cellular proteins	AAAS,KPNB1,NDC1,NPM1,NUP107,NUP133,NUP153,NUP155,NUP160,NUP188,NUP205,NUP210,NUP214,NUP35,NUP37,NUP43,NUP50,NUP54,NUP58,NUP62,NUP85,NUP88,NUP93,NUP98,NUPL2,POM121,POM121C,RAE1,RAN,RANBP1,RANBP2,RANGAP1,RCC1,SEH1L,TPR,XPO1,rev	AAAS,KPNB1,NDC1,NPM1,NUP107,NUP133,NUP153,NUP155,NUP160,NUP188,NUP205,NUP210,NUP214,NUP35,NUP37,NUP43,NUP50,NUP54,NUP85,NUP88,NUP93,NUP98,RAE1,RAN,RANBP1,RANBP2,RANGAP1,RCC1,SEH1L,TPR,XPO1	AAAS,NUP210,NDC1,NUP153,NUP155,NPM1,NUP205,RANBP2	8	83.7838	37	32	4.85481e-09	1.06601e-18	destabilized	21.6216
earlyS	R-HSA-177243	Interactions of Rev with host cellular proteins	AAAS,KPNB1,NDC1,NPM1,NUP107,NUP133,NUP153,NUP155,NUP160,NUP188,NUP205,NUP210,NUP214,NUP35,NUP37,NUP43,NUP50,NUP54,NUP58,NUP62,NUP85,NUP88,NUP93,NUP98,NUPL2,POM121,POM121C,RAE1,RAN,RANBP1,RANBP2,RANGAP1,RCC1,SEH1L,TPR,XPO1,rev	AAAS,KPNB1,NDC1,NPM1,NUP107,NUP133,NUP153,NUP155,NUP160,NUP188,NUP205,NUP210,NUP214,NUP35,NUP37,NUP43,NUP50,NUP54,NUP85,NUP88,NUP93,NUP98,RAE1,RAN,RANBP1,RANBP2,RANGAP1,RCC1,SEH1L,TPR,XPO1	TPR	1	83.7838	37	32	0.0927333	0.614253	destabilized	2.7027
lateS	R-HSA-177243	Interactions of Rev with host cellular proteins	AAAS,KPNB1,NDC1,NPM1,NUP107,NUP133,NUP153,NUP155,NUP160,NUP188,NUP205,NUP210,NUP214,NUP35,NUP37,NUP43,NUP50,NUP54,NUP58,NUP62,NUP85,NUP88,NUP93,NUP98,NUPL2,POM121,POM121C,RAE1,RAN,RANBP1,RANBP2,RANGAP1,RCC1,SEH1L,TPR,XPO1,rev	AAAS,KPNB1,NDC1,NPM1,NUP107,NUP133,NUP153,NUP155,NUP160,NUP188,NUP205,NUP210,NUP214,NUP35,NUP37,NUP43,NUP50,NUP54,NUP85,NUP88,NUP93,NUP98,RAE1,RAN,RANBP1,RANBP2,RANGAP1,RCC1,SEH1L,TPR,XPO1	TPR	1	83.7838	37	32	0.0755949	0.367833	destabilized	2.7027
M	R-HSA-177243	Interactions of Rev with host cellular proteins	AAAS,KPNB1,NDC1,NPM1,NUP107,NUP133,NUP153,NUP155,NUP160,NUP188,NUP205,NUP210,NUP214,NUP35,NUP37,NUP43,NUP50,NUP54,NUP58,NUP62,NUP85,NUP88,NUP93,NUP98,NUPL2,POM121,POM121C,RAE1,RAN,RANBP1,RANBP2,RANGAP1,RCC1,SEH1L,TPR,XPO1,rev	AAAS,KPNB1,NDC1,NPM1,NUP107,NUP133,NUP153,NUP155,NUP160,NUP188,NUP205,NUP210,NUP214,NUP35,NUP37,NUP43,NUP50,NUP54,NUP85,NUP88,NUP93,NUP98,RAE1,RAN,RANBP1,RANBP2,RANGAP1,RCC1,SEH1L,TPR,XPO1	XPO1,RCC1,AAAS,NUP54,KPNB1,NUP93,NUP85,NDC1,NUP43,NUP188,NUP37,NUP155,NUP210,NUP205,RANBP2	15	83.7838	37	32	1.03263e-12	6.43333e-31	destabilized	40.5405
G1	R-HSA-177504	Retrograde neurotrophin signalling	AP2A1,AP2A2,AP2B1,AP2M1,AP2S1,CLTA,CLTC,DNAL4,DNM1,DNM2,DNM3,NGF,NTRK1,SH3GL2	AP2A1,AP2A2,AP2B1,AP2M1,AP2S1,CLTA,CLTC,DNM2	CLTA	1	57.1429	14	9	0.0254006	3.96081e-06	destabilized	7.14286
M	R-HSA-177539	Autointegration results in viral DNA circles	BANF1,HMGA1,PSIP1,gag,gag-pol,rev,vif,vpr,vpu	HMGA1,PSIP1	HMGA1	1	22.2222	9	3	0.0205116	5.31041e-11	destabilized	11.1111
M	R-HSA-177929	Signaling by EGFR	ACTN2,ADAM10,ADAM12,ADAM17,ADCY1,ADCY2,ADCY3,ADCY4,ADCY5,ADCY6,ADCY7,ADCY8,ADCY9,AGO1,AGO2,AGO3,AGO4,AHCYL1,AKAP9,AKT1,AKT1S1,AKT2,AKT3,ANGPT1,APBB1IP,ARAF,ARHGEF7,ARRB1,ARRB2,ARTN,BAD,BRAF,BRAP,BTC,CALM1,CAMK2A,CAMK2B,CAMK2D,CAMK2G,CAMK4,CASP9,CBL,CD19,CD28,CD80,CD86,CDC42,CDKN1A,CDKN1B,CHUK,CNKSR1,CNKSR2,CREB1,CSF2,CSF2RA,CSF2RB,CSK,CUL3,DAB2IP,DLG4,DUSP1,DUSP10,DUSP16,DUSP2,DUSP4,DUSP5,DUSP6,D…	ADAM10,ADAM17,ADCY9,AGO2,AHCYL1,AKAP9,AKT1,AKT1S1,AKT2,ARAF,ARHGEF7,ARRB1,BRAF,BRAP,CALM1,CAMK2D,CAMK2G,CBL,CDC42,CHUK,CREB1,CSF2RA,CSK,CUL3,EGFR,EPS15,EPS15L1,ERBB2,FGF2,FYN,GRB2,GSK3A,GSK3B,HGS,HRAS,IQGAP1,IRS2,ITPR1,ITPR2,ITPR3,JAK1,KRAS,LAMTOR2,MAP2K1,MAP2K2,MAPK1,MAPK3,MARK3,MET,MLST8,MOV10,MTOR,NF1,NR4A1,NRAS,PDE1A,PDPK1,PEBP1,PHB,PIK3CB,PIK3R2,PIP4K2A,PIP4K2B,PIP4K2C,PIP5K1A,PLCG1,PPP2CA,P…	PEBP1,PSMD9,EGFR,HRAS,RPS27A,NRAS,PSMD3,TLN1,PSMA3,PHB,PSMA6,PSMB6,PPP2R5D,AHCYL1,PSMB5,PSMB4,PSMB7,RBX1	18	42.5	360	158	5.81018e-32	1.44133e-27	destabilized	5
asynch	R-HSA-177929	Signaling by EGFR	ACTN2,ADAM10,ADAM12,ADAM17,ADCY1,ADCY2,ADCY3,ADCY4,ADCY5,ADCY6,ADCY7,ADCY8,ADCY9,AGO1,AGO2,AGO3,AGO4,AHCYL1,AKAP9,AKT1,AKT1S1,AKT2,AKT3,ANGPT1,APBB1IP,ARAF,ARHGEF7,ARRB1,ARRB2,ARTN,BAD,BRAF,BRAP,BTC,CALM1,CAMK2A,CAMK2B,CAMK2D,CAMK2G,CAMK4,CASP9,CBL,CD19,CD28,CD80,CD86,CDC42,CDKN1A,CDKN1B,CHUK,CNKSR1,CNKSR2,CREB1,CSF2,CSF2RA,CSF2RB,CSK,CUL3,DAB2IP,DLG4,DUSP1,DUSP10,DUSP16,DUSP2,DUSP4,DUSP5,DUSP6,D…	ADAM10,ADAM17,ADCY9,AGO2,AHCYL1,AKAP9,AKT1,AKT1S1,AKT2,ARAF,ARHGEF7,ARRB1,BRAF,BRAP,CALM1,CAMK2D,CAMK2G,CBL,CDC42,CHUK,CREB1,CSF2RA,CSK,CUL3,EGFR,EPS15,EPS15L1,ERBB2,FGF2,FYN,GRB2,GSK3A,GSK3B,HGS,HRAS,IQGAP1,IRS2,ITPR1,ITPR2,ITPR3,JAK1,KRAS,LAMTOR2,MAP2K1,MAP2K2,MAPK1,MAPK3,MARK3,MET,MLST8,MOV10,MTOR,NF1,NR4A1,NRAS,PDE1A,PDPK1,PEBP1,PHB,PIK3CB,PIK3R2,PIP4K2A,PIP4K2B,PIP4K2C,PIP5K1A,PLCG1,PPP2CA,P…	PSMD14,PSMD2,PSMC3,PSMC4,PSMC5,SPTBN1	6	42.5	360	158	5.25966e-07	7.96539e-17	destabilized	1.66667
M	R-HSA-179409	APC-Cdc20 mediated degradation of Nek2A	ANAPC1,ANAPC10,ANAPC11,ANAPC15,ANAPC16,ANAPC2,ANAPC4,ANAPC5,ANAPC7,BUB1B,BUB3,CDC16,CDC20,CDC23,CDC26,CDC27,MAD2L1,NEK2,RPS27A,UBA52,UBB,UBC,UBE2C,UBE2D1,UBE2E1	ANAPC1,ANAPC2,ANAPC4,ANAPC5,ANAPC7,BUB1B,BUB3,CDC16,CDC20,CDC23,CDC27,MAD2L1,RPS27A,UBE2E1	RPS27A,UBE2E1,BUB3	3	56	25	15	2.00726e-11	3.396e-14	destabilized	12
G1	R-HSA-179419	APC	ANAPC1,ANAPC10,ANAPC11,ANAPC15,ANAPC16,ANAPC2,ANAPC4,ANAPC5,ANAPC7,BUB1B,BUB3,CCNA1,CCNA2,CDC16,CDC20,CDC23,CDC26,CDC27,CDK1,MAD2L1,NEK2,PSMA1,PSMA2,PSMA3,PSMA4,PSMA5,PSMA6,PSMA7,PSMA8,PSMB1,PSMB10,PSMB11,PSMB2,PSMB3,PSMB4,PSMB5,PSMB6,PSMB7,PSMB8,PSMB9,PSMC1,PSMC2,PSMC3,PSMC4,PSMC5,PSMC6,PSMD1,PSMD10,PSMD11,PSMD12,PSMD13,PSMD14,PSMD2,PSMD3,PSMD4,PSMD5,PSMD6,PSMD7,PSMD8,PSMD9,PSME1,PSME2,PSME3,PSM…	ANAPC1,ANAPC2,ANAPC4,ANAPC5,ANAPC7,BUB1B,BUB3,CCNA2,CDC16,CDC20,CDC23,CDC27,CDK1,MAD2L1,PSMA1,PSMA2,PSMA3,PSMA4,PSMA5,PSMA6,PSMA7,PSMB1,PSMB10,PSMB2,PSMB3,PSMB4,PSMB5,PSMB6,PSMB7,PSMC1,PSMC2,PSMC3,PSMC4,PSMC5,PSMC6,PSMD1,PSMD10,PSMD11,PSMD12,PSMD13,PSMD14,PSMD2,PSMD3,PSMD4,PSMD5,PSMD6,PSMD7,PSMD8,PSMD9,PSME1,PSME2,PSME3,PSME4,RPS27A,UBE2E1	PSMC1,PSMD12,PSMA3,CDK1	4	75.3425	73	57	6.00126e-05	5.71353e-06	destabilized	5.47945
M	R-HSA-179419	APC	ANAPC1,ANAPC10,ANAPC11,ANAPC15,ANAPC16,ANAPC2,ANAPC4,ANAPC5,ANAPC7,BUB1B,BUB3,CCNA1,CCNA2,CDC16,CDC20,CDC23,CDC26,CDC27,CDK1,MAD2L1,NEK2,PSMA1,PSMA2,PSMA3,PSMA4,PSMA5,PSMA6,PSMA7,PSMA8,PSMB1,PSMB10,PSMB11,PSMB2,PSMB3,PSMB4,PSMB5,PSMB6,PSMB7,PSMB8,PSMB9,PSMC1,PSMC2,PSMC3,PSMC4,PSMC5,PSMC6,PSMD1,PSMD10,PSMD11,PSMD12,PSMD13,PSMD14,PSMD2,PSMD3,PSMD4,PSMD5,PSMD6,PSMD7,PSMD8,PSMD9,PSME1,PSME2,PSME3,PSM…	ANAPC1,ANAPC2,ANAPC4,ANAPC5,ANAPC7,BUB1B,BUB3,CCNA2,CDC16,CDC20,CDC23,CDC27,CDK1,MAD2L1,PSMA1,PSMA2,PSMA3,PSMA4,PSMA5,PSMA6,PSMA7,PSMB1,PSMB10,PSMB2,PSMB3,PSMB4,PSMB5,PSMB6,PSMB7,PSMC1,PSMC2,PSMC3,PSMC4,PSMC5,PSMC6,PSMD1,PSMD10,PSMD11,PSMD12,PSMD13,PSMD14,PSMD2,PSMD3,PSMD4,PSMD5,PSMD6,PSMD7,PSMD8,PSMD9,PSME1,PSME2,PSME3,PSME4,RPS27A,UBE2E1	PSMD9,BUB3,CDK1,RPS27A,UBE2E1,PSMD3,PSMA3,PSMA6,PSMB7,PSMB6,PSMB5,PSMB4	12	75.3425	73	57	9.33279e-12	4.33241e-14	destabilized	16.4384
asynch	R-HSA-179419	APC	ANAPC1,ANAPC10,ANAPC11,ANAPC15,ANAPC16,ANAPC2,ANAPC4,ANAPC5,ANAPC7,BUB1B,BUB3,CCNA1,CCNA2,CDC16,CDC20,CDC23,CDC26,CDC27,CDK1,MAD2L1,NEK2,PSMA1,PSMA2,PSMA3,PSMA4,PSMA5,PSMA6,PSMA7,PSMA8,PSMB1,PSMB10,PSMB11,PSMB2,PSMB3,PSMB4,PSMB5,PSMB6,PSMB7,PSMB8,PSMB9,PSMC1,PSMC2,PSMC3,PSMC4,PSMC5,PSMC6,PSMD1,PSMD10,PSMD11,PSMD12,PSMD13,PSMD14,PSMD2,PSMD3,PSMD4,PSMD5,PSMD6,PSMD7,PSMD8,PSMD9,PSME1,PSME2,PSME3,PSM…	ANAPC1,ANAPC2,ANAPC4,ANAPC5,ANAPC7,BUB1B,BUB3,CCNA2,CDC16,CDC20,CDC23,CDC27,CDK1,MAD2L1,PSMA1,PSMA2,PSMA3,PSMA4,PSMA5,PSMA6,PSMA7,PSMB1,PSMB10,PSMB2,PSMB3,PSMB4,PSMB5,PSMB6,PSMB7,PSMC1,PSMC2,PSMC3,PSMC4,PSMC5,PSMC6,PSMD1,PSMD10,PSMD11,PSMD12,PSMD13,PSMD14,PSMD2,PSMD3,PSMD4,PSMD5,PSMD6,PSMD7,PSMD8,PSMD9,PSME1,PSME2,PSME3,PSME4,RPS27A,UBE2E1	PSMD14,PSMC3,PSMC4,PSMC5,PSMD2	5	75.3425	73	57	0.000605835	1.34996e-06	destabilized	6.84932
M	R-HSA-179812	GRB2 events in EGFR signaling	ACTN2,AKAP9,ANGPT1,APBB1IP,ARAF,ARRB1,ARRB2,ARTN,BRAF,BRAP,BTC,CALM1,CAMK2A,CAMK2B,CAMK2D,CAMK2G,CNKSR1,CNKSR2,CSF2,CSF2RA,CSF2RB,CSK,CUL3,DAB2IP,DLG4,DUSP1,DUSP10,DUSP16,DUSP2,DUSP4,DUSP5,DUSP6,DUSP7,DUSP8,DUSP9,EGF,EGFR,ERBB2,ERBB3,ERBB4,EREG,FGA,FGB,FGF1,FGF10,FGF16,FGF17,FGF18,FGF19,FGF2,FGF20,FGF22,FGF23,FGF3,FGF4,FGF5,FGF6,FGF7,FGF8,FGF9,FGFR1,FGFR2,FGFR3,FGFR4,FGG,FN1,FRS2,FRS3,FYN,GDNF,GF…	AKAP9,ARAF,ARRB1,BRAF,BRAP,CALM1,CAMK2D,CAMK2G,CSF2RA,CSK,CUL3,EGFR,ERBB2,FGF2,FYN,GRB2,HRAS,IQGAP1,IRS2,JAK1,KRAS,LAMTOR2,MAP2K1,MAP2K2,MAPK1,MAPK3,MARK3,MET,NF1,NRAS,PEBP1,PHB,PPP2CA,PPP2R1A,PPP2R1B,PPP2R5A,PPP2R5C,PPP2R5D,PPP2R5E,PPP5C,PSMA1,PSMA2,PSMA3,PSMA4,PSMA5,PSMA6,PSMA7,PSMB1,PSMB10,PSMB2,PSMB3,PSMB4,PSMB5,PSMB6,PSMB7,PSMC1,PSMC2,PSMC3,PSMC4,PSMC5,PSMC6,PSMD1,PSMD10,PSMD11,PSMD12,PSMD13…	PEBP1,PSMD9,PHB,HRAS,RPS27A,NRAS,PSMB5,PSMD3,TLN1,PSMA3,PSMA6,RBX1,PSMB7,PSMB6,EGFR,PSMB4,PPP2R5D	17	41.4226	239	103	8.03488e-13	3.83566e-13	destabilized	7.11297
asynch	R-HSA-179812	GRB2 events in EGFR signaling	ACTN2,AKAP9,ANGPT1,APBB1IP,ARAF,ARRB1,ARRB2,ARTN,BRAF,BRAP,BTC,CALM1,CAMK2A,CAMK2B,CAMK2D,CAMK2G,CNKSR1,CNKSR2,CSF2,CSF2RA,CSF2RB,CSK,CUL3,DAB2IP,DLG4,DUSP1,DUSP10,DUSP16,DUSP2,DUSP4,DUSP5,DUSP6,DUSP7,DUSP8,DUSP9,EGF,EGFR,ERBB2,ERBB3,ERBB4,EREG,FGA,FGB,FGF1,FGF10,FGF16,FGF17,FGF18,FGF19,FGF2,FGF20,FGF22,FGF23,FGF3,FGF4,FGF5,FGF6,FGF7,FGF8,FGF9,FGFR1,FGFR2,FGFR3,FGFR4,FGG,FN1,FRS2,FRS3,FYN,GDNF,GF…	AKAP9,ARAF,ARRB1,BRAF,BRAP,CALM1,CAMK2D,CAMK2G,CSF2RA,CSK,CUL3,EGFR,ERBB2,FGF2,FYN,GRB2,HRAS,IQGAP1,IRS2,JAK1,KRAS,LAMTOR2,MAP2K1,MAP2K2,MAPK1,MAPK3,MARK3,MET,NF1,NRAS,PEBP1,PHB,PPP2CA,PPP2R1A,PPP2R1B,PPP2R5A,PPP2R5C,PPP2R5D,PPP2R5E,PPP5C,PSMA1,PSMA2,PSMA3,PSMA4,PSMA5,PSMA6,PSMA7,PSMB1,PSMB10,PSMB2,PSMB3,PSMB4,PSMB5,PSMB6,PSMB7,PSMC1,PSMC2,PSMC3,PSMC4,PSMC5,PSMC6,PSMD1,PSMD10,PSMD11,PSMD12,PSMD13…	PSMD14,PSMD2,PSMC3,PSMC4,PSMC5,SPTBN1	6	41.4226	239	103	0.00050959	8.23237e-08	destabilized	2.51046
M	R-HSA-1799339	SRP-dependent cotranslational protein targeting to membrane	7SL RNA (ENSG00000222619),7SL RNA (ENSG00000222639),DDOST,FAU,RPL10,RPL10A,RPL10L,RPL11,RPL12,RPL13,RPL13A,RPL14,RPL15,RPL17,RPL18,RPL18A,RPL19,RPL21,RPL22,RPL22L1,RPL23,RPL23A,RPL24,RPL26,RPL26L1,RPL27,RPL27A,RPL28,RPL29,RPL3,RPL30,RPL31,RPL32,RPL34,RPL35,RPL35A,RPL36,RPL36A,RPL36AL,RPL37,RPL37A,RPL38,RPL39,RPL39L,RPL3L,RPL4,RPL41,RPL5,RPL6,RPL7,RPL7A,RPL8,RPL9,RPLP0,RPLP1,RPLP2,RPN1,RPN2,RPS10,…	DDOST,RPL10,RPL10A,RPL11,RPL12,RPL13,RPL13A,RPL14,RPL15,RPL17,RPL18,RPL18A,RPL19,RPL21,RPL22,RPL23,RPL23A,RPL24,RPL26,RPL27,RPL27A,RPL28,RPL29,RPL3,RPL30,RPL31,RPL32,RPL34,RPL35,RPL35A,RPL36,RPL36A,RPL37,RPL37A,RPL38,RPL4,RPL5,RPL6,RPL7,RPL7A,RPL8,RPL9,RPLP0,RPLP2,RPN1,RPN2,RPS10,RPS11,RPS12,RPS13,RPS14,RPS15,RPS15A,RPS16,RPS17,RPS18,RPS19,RPS2,RPS20,RPS21,RPS23,RPS24,RPS25,RPS27A,RPS28,RPS29,RPS…	RPN1,RPN2,RPS16,RPS12,RPS19,RPS27A,RPL18A,RPL3,SRP9,RPS7,DDOST,RPS8,RPL29,RPL24,RPL23,RPL22,RPL27A,RPL36A,RPS24,RPS23,RPS20,RPS21,RPS28,RPL17,RPL12,SRPRB,RPL18,SEC11A,RPSA,RPL34,RPL31,RPL10A,RPS11	33	78.2609	115	94	0.000155387	2.09539e-32	destabilized	28.6957
M	R-HSA-180024	DARPP-32 events	CALM1,CDK5,PDE4A,PDE4B,PDE4C,PDE4D,PPP1CA,PPP1R1B,PPP2CA,PPP2CB,PPP2R1A,PPP2R1B,PPP2R5D,PPP3CA,PPP3CB,PPP3CC,PPP3R1,PRKACA,PRKACB,PRKACG,PRKAR1A,PRKAR1B,PRKAR2A,PRKAR2B	CALM1,CDK5,PDE4D,PPP1CA,PPP2CA,PPP2R1A,PPP2R1B,PPP2R5D,PPP3CA,PRKACA,PRKACB,PRKAR1A,PRKAR1B,PRKAR2A	PPP2R5D,PDE4D	2	58.3333	24	17	5.14946e-06	1.19239e-09	destabilized	8.33333
M	R-HSA-180336	SHC1 events in EGFR signaling	ACTN2,AKAP9,ANGPT1,APBB1IP,ARAF,ARRB1,ARRB2,ARTN,BRAF,BRAP,BTC,CALM1,CAMK2A,CAMK2B,CAMK2D,CAMK2G,CNKSR1,CNKSR2,CSF2,CSF2RA,CSF2RB,CSK,CUL3,DAB2IP,DLG4,DUSP1,DUSP10,DUSP16,DUSP2,DUSP4,DUSP5,DUSP6,DUSP7,DUSP8,DUSP9,EGF,EGFR,ERBB2,ERBB3,ERBB4,EREG,FGA,FGB,FGF1,FGF10,FGF16,FGF17,FGF18,FGF19,FGF2,FGF20,FGF22,FGF23,FGF3,FGF4,FGF5,FGF6,FGF7,FGF8,FGF9,FGFR1,FGFR2,FGFR3,FGFR4,FGG,FN1,FRS2,FRS3,FYN,GDNF,GF…	AKAP9,ARAF,ARRB1,BRAF,BRAP,CALM1,CAMK2D,CAMK2G,CSF2RA,CSK,CUL3,EGFR,ERBB2,FGF2,FYN,GRB2,HRAS,IQGAP1,IRS2,JAK1,KRAS,LAMTOR2,MAP2K1,MAP2K2,MAPK1,MAPK3,MARK3,MET,NF1,NRAS,PEBP1,PHB,PPP2CA,PPP2R1A,PPP2R1B,PPP2R5A,PPP2R5C,PPP2R5D,PPP2R5E,PPP5C,PSMA1,PSMA2,PSMA3,PSMA4,PSMA5,PSMA6,PSMA7,PSMB1,PSMB10,PSMB2,PSMB3,PSMB4,PSMB5,PSMB6,PSMB7,PSMC1,PSMC2,PSMC3,PSMC4,PSMC5,PSMC6,PSMD1,PSMD10,PSMD11,PSMD12,PSMD13…	PEBP1,PSMD9,PHB,HRAS,RPS27A,NRAS,PSMB5,PSMD3,TLN1,PSMA3,PSMA6,RBX1,PSMB7,PSMB6,EGFR,PSMB4,PPP2R5D	17	41.4226	239	103	8.03488e-13	3.83566e-13	destabilized	7.11297
asynch	R-HSA-180336	SHC1 events in EGFR signaling	ACTN2,AKAP9,ANGPT1,APBB1IP,ARAF,ARRB1,ARRB2,ARTN,BRAF,BRAP,BTC,CALM1,CAMK2A,CAMK2B,CAMK2D,CAMK2G,CNKSR1,CNKSR2,CSF2,CSF2RA,CSF2RB,CSK,CUL3,DAB2IP,DLG4,DUSP1,DUSP10,DUSP16,DUSP2,DUSP4,DUSP5,DUSP6,DUSP7,DUSP8,DUSP9,EGF,EGFR,ERBB2,ERBB3,ERBB4,EREG,FGA,FGB,FGF1,FGF10,FGF16,FGF17,FGF18,FGF19,FGF2,FGF20,FGF22,FGF23,FGF3,FGF4,FGF5,FGF6,FGF7,FGF8,FGF9,FGFR1,FGFR2,FGFR3,FGFR4,FGG,FN1,FRS2,FRS3,FYN,GDNF,GF…	AKAP9,ARAF,ARRB1,BRAF,BRAP,CALM1,CAMK2D,CAMK2G,CSF2RA,CSK,CUL3,EGFR,ERBB2,FGF2,FYN,GRB2,HRAS,IQGAP1,IRS2,JAK1,KRAS,LAMTOR2,MAP2K1,MAP2K2,MAPK1,MAPK3,MARK3,MET,NF1,NRAS,PEBP1,PHB,PPP2CA,PPP2R1A,PPP2R1B,PPP2R5A,PPP2R5C,PPP2R5D,PPP2R5E,PPP5C,PSMA1,PSMA2,PSMA3,PSMA4,PSMA5,PSMA6,PSMA7,PSMB1,PSMB10,PSMB2,PSMB3,PSMB4,PSMB5,PSMB6,PSMB7,PSMC1,PSMC2,PSMC3,PSMC4,PSMC5,PSMC6,PSMD1,PSMD10,PSMD11,PSMD12,PSMD13…	PSMD14,PSMD2,PSMC3,PSMC4,PSMC5,SPTBN1	6	41.4226	239	103	0.00050959	8.23237e-08	destabilized	2.51046
M	R-HSA-180534	Vpu mediated degradation of CD4	BTRC,CD4,PSMA1,PSMA2,PSMA3,PSMA4,PSMA5,PSMA6,PSMA7,PSMA8,PSMB1,PSMB10,PSMB11,PSMB2,PSMB3,PSMB4,PSMB5,PSMB6,PSMB7,PSMB8,PSMB9,PSMC1,PSMC2,PSMC3,PSMC4,PSMC5,PSMC6,PSMD1,PSMD10,PSMD11,PSMD12,PSMD13,PSMD14,PSMD2,PSMD3,PSMD4,PSMD5,PSMD6,PSMD7,PSMD8,PSMD9,PSME1,PSME2,PSME3,PSME4,PSMF1,RPS27A,SHFM1,SKP1,UBA52,UBB,UBC,vpu	PSMA1,PSMA2,PSMA3,PSMA4,PSMA5,PSMA6,PSMA7,PSMB1,PSMB10,PSMB2,PSMB3,PSMB4,PSMB5,PSMB6,PSMB7,PSMC1,PSMC2,PSMC3,PSMC4,PSMC5,PSMC6,PSMD1,PSMD10,PSMD11,PSMD12,PSMD13,PSMD14,PSMD2,PSMD3,PSMD4,PSMD5,PSMD6,PSMD7,PSMD8,PSMD9,PSME1,PSME2,PSME3,PSME4,RPS27A,SKP1	PSMD9,RPS27A,PSMD3,PSMA3,PSMA6,PSMB7,PSMB6,PSMB5,PSMB4	9	77.3585	53	42	1.18825e-06	2.66818e-08	destabilized	16.9811
asynch	R-HSA-180534	Vpu mediated degradation of CD4	BTRC,CD4,PSMA1,PSMA2,PSMA3,PSMA4,PSMA5,PSMA6,PSMA7,PSMA8,PSMB1,PSMB10,PSMB11,PSMB2,PSMB3,PSMB4,PSMB5,PSMB6,PSMB7,PSMB8,PSMB9,PSMC1,PSMC2,PSMC3,PSMC4,PSMC5,PSMC6,PSMD1,PSMD10,PSMD11,PSMD12,PSMD13,PSMD14,PSMD2,PSMD3,PSMD4,PSMD5,PSMD6,PSMD7,PSMD8,PSMD9,PSME1,PSME2,PSME3,PSME4,PSMF1,RPS27A,SHFM1,SKP1,UBA52,UBB,UBC,vpu	PSMA1,PSMA2,PSMA3,PSMA4,PSMA5,PSMA6,PSMA7,PSMB1,PSMB10,PSMB2,PSMB3,PSMB4,PSMB5,PSMB6,PSMB7,PSMC1,PSMC2,PSMC3,PSMC4,PSMC5,PSMC6,PSMD1,PSMD10,PSMD11,PSMD12,PSMD13,PSMD14,PSMD2,PSMD3,PSMD4,PSMD5,PSMD6,PSMD7,PSMD8,PSMD9,PSME1,PSME2,PSME3,PSME4,RPS27A,SKP1	PSMD14,PSMC3,PSMC4,PSMC5,PSMD2	5	77.3585	53	42	0.00182894	1.81747e-05	destabilized	9.43396
M	R-HSA-180585	Vif-mediated degradation of APOBEC3G	APOBEC3G,CUL5,PSMA1,PSMA2,PSMA3,PSMA4,PSMA5,PSMA6,PSMA7,PSMA8,PSMB1,PSMB10,PSMB11,PSMB2,PSMB3,PSMB4,PSMB5,PSMB6,PSMB7,PSMB8,PSMB9,PSMC1,PSMC2,PSMC3,PSMC4,PSMC5,PSMC6,PSMD1,PSMD10,PSMD11,PSMD12,PSMD13,PSMD14,PSMD2,PSMD3,PSMD4,PSMD5,PSMD6,PSMD7,PSMD8,PSMD9,PSME1,PSME2,PSME3,PSME4,PSMF1,RBX1,RPS27A,SHFM1,TCEB1,TCEB2,UBA52,UBB,UBC,vif	CUL5,PSMA1,PSMA2,PSMA3,PSMA4,PSMA5,PSMA6,PSMA7,PSMB1,PSMB10,PSMB2,PSMB3,PSMB4,PSMB5,PSMB6,PSMB7,PSMC1,PSMC2,PSMC3,PSMC4,PSMC5,PSMC6,PSMD1,PSMD10,PSMD11,PSMD12,PSMD13,PSMD14,PSMD2,PSMD3,PSMD4,PSMD5,PSMD6,PSMD7,PSMD8,PSMD9,PSME1,PSME2,PSME3,PSME4,RBX1,RPS27A,TCEB1,TCEB2	PSMD9,RPS27A,PSMD3,PSMA3,PSMA6,PSMB6,PSMB7,RBX1,PSMB5,PSMB4	10	80	55	45	1.28092e-06	3.98695e-08	destabilized	18.1818
asynch	R-HSA-180585	Vif-mediated degradation of APOBEC3G	APOBEC3G,CUL5,PSMA1,PSMA2,PSMA3,PSMA4,PSMA5,PSMA6,PSMA7,PSMA8,PSMB1,PSMB10,PSMB11,PSMB2,PSMB3,PSMB4,PSMB5,PSMB6,PSMB7,PSMB8,PSMB9,PSMC1,PSMC2,PSMC3,PSMC4,PSMC5,PSMC6,PSMD1,PSMD10,PSMD11,PSMD12,PSMD13,PSMD14,PSMD2,PSMD3,PSMD4,PSMD5,PSMD6,PSMD7,PSMD8,PSMD9,PSME1,PSME2,PSME3,PSME4,PSMF1,RBX1,RPS27A,SHFM1,TCEB1,TCEB2,UBA52,UBB,UBC,vif	CUL5,PSMA1,PSMA2,PSMA3,PSMA4,PSMA5,PSMA6,PSMA7,PSMB1,PSMB10,PSMB2,PSMB3,PSMB4,PSMB5,PSMB6,PSMB7,PSMC1,PSMC2,PSMC3,PSMC4,PSMC5,PSMC6,PSMD1,PSMD10,PSMD11,PSMD12,PSMD13,PSMD14,PSMD2,PSMD3,PSMD4,PSMD5,PSMD6,PSMD7,PSMD8,PSMD9,PSME1,PSME2,PSME3,PSME4,RBX1,RPS27A,TCEB1,TCEB2	PSMD14,PSMC3,PSMC4,PSMC5,PSMD2	5	80	55	45	0.00182786	5.18583e-06	destabilized	9.09091
M	R-HSA-180689	APOBEC3G mediated resistance to HIV-1 infection	APOBEC3G,BANF1,HMGA1,PPIA,PSIP1,gag,gag-pol,rev,vif,vpr,vpu	HMGA1,PPIA,PSIP1	HMGA1	1	27.2727	11	4	0.0301891	8.99761e-09	destabilized	9.09091
G1	R-HSA-180746	Nuclear import of Rev protein	AAAS,KPNB1,NDC1,NPM1,NUP107,NUP133,NUP153,NUP155,NUP160,NUP188,NUP205,NUP210,NUP214,NUP35,NUP37,NUP43,NUP50,NUP54,NUP58,NUP62,NUP85,NUP88,NUP93,NUP98,NUPL2,POM121,POM121C,RAE1,RAN,RANBP2,RCC1,SEH1L,TPR	AAAS,KPNB1,NDC1,NPM1,NUP107,NUP133,NUP153,NUP155,NUP160,NUP188,NUP205,NUP210,NUP214,NUP35,NUP37,NUP43,NUP50,NUP54,NUP85,NUP88,NUP93,NUP98,RAE1,RAN,RANBP2,RCC1,SEH1L,TPR	AAAS,NUP210,NDC1,NUP153,NUP155,NPM1,NUP205,RANBP2	8	84.8485	33	29	7.47926e-08	4.21535e-16	destabilized	24.2424
earlyS	R-HSA-180746	Nuclear import of Rev protein	AAAS,KPNB1,NDC1,NPM1,NUP107,NUP133,NUP153,NUP155,NUP160,NUP188,NUP205,NUP210,NUP214,NUP35,NUP37,NUP43,NUP50,NUP54,NUP58,NUP62,NUP85,NUP88,NUP93,NUP98,NUPL2,POM121,POM121C,RAE1,RAN,RANBP2,RCC1,SEH1L,TPR	AAAS,KPNB1,NDC1,NPM1,NUP107,NUP133,NUP153,NUP155,NUP160,NUP188,NUP205,NUP210,NUP214,NUP35,NUP37,NUP43,NUP50,NUP54,NUP85,NUP88,NUP93,NUP98,RAE1,RAN,RANBP2,RCC1,SEH1L,TPR	TPR	1	84.8485	33	29	0.0994702	0.615335	destabilized	3.0303
lateS	R-HSA-180746	Nuclear import of Rev protein	AAAS,KPNB1,NDC1,NPM1,NUP107,NUP133,NUP153,NUP155,NUP160,NUP188,NUP205,NUP210,NUP214,NUP35,NUP37,NUP43,NUP50,NUP54,NUP58,NUP62,NUP85,NUP88,NUP93,NUP98,NUPL2,POM121,POM121C,RAE1,RAN,RANBP2,RCC1,SEH1L,TPR	AAAS,KPNB1,NDC1,NPM1,NUP107,NUP133,NUP153,NUP155,NUP160,NUP188,NUP205,NUP210,NUP214,NUP35,NUP37,NUP43,NUP50,NUP54,NUP85,NUP88,NUP93,NUP98,RAE1,RAN,RANBP2,RCC1,SEH1L,TPR	TPR	1	84.8485	33	29	0.0850628	0.524652	destabilized	3.0303
M	R-HSA-180746	Nuclear import of Rev protein	AAAS,KPNB1,NDC1,NPM1,NUP107,NUP133,NUP153,NUP155,NUP160,NUP188,NUP205,NUP210,NUP214,NUP35,NUP37,NUP43,NUP50,NUP54,NUP58,NUP62,NUP85,NUP88,NUP93,NUP98,NUPL2,POM121,POM121C,RAE1,RAN,RANBP2,RCC1,SEH1L,TPR	AAAS,KPNB1,NDC1,NPM1,NUP107,NUP133,NUP153,NUP155,NUP160,NUP188,NUP205,NUP210,NUP214,NUP35,NUP37,NUP43,NUP50,NUP54,NUP85,NUP88,NUP93,NUP98,RAE1,RAN,RANBP2,RCC1,SEH1L,TPR	RCC1,AAAS,NUP54,KPNB1,NUP93,NUP85,NDC1,NUP43,NUP188,NUP37,NUP155,NUP210,NUP205,RANBP2	14	84.8485	33	29	2.81626e-10	3.89613e-25	destabilized	42.4242
asynch	R-HSA-111465	Apoptotic cleavage of cellular proteins	ACIN1,ADD1,APC,BCAP31,BIRC2,BMX,CASP3,CASP6,CASP7,CASP8,CDH1,CLSPN,CTNNB1,DBNL,DSG1,DSG2,DSG3,DSP,FNTA,GAS2,GSN,LMNA,LMNB1,MAPT,OCLN,PKP1,PLEC,PRKCD,PRKCQ,PTK2,ROCK1,SATB1,SPTAN1,STK24,STK26,TJP1,TJP2,VIM	ACIN1,ADD1,APC,BCAP31,BIRC2,CASP3,CASP6,CASP7,CASP8,CLSPN,CTNNB1,DBNL,DSG2,DSP,FNTA,GSN,LMNA,LMNB1,PLEC,PRKCD,PTK2,ROCK1,SPTAN1,STK24,STK26,TJP1,TJP2,VIM	LMNA,LMNB1	2	73.6842	38	28	0.00282989	2.24804e-16	destabilized	5.26316
G1	R-HSA-180910	Vpr-mediated nuclear import of PICs	AAAS,BANF1,HMGA1,KPNA1,NDC1,NUP107,NUP133,NUP153,NUP155,NUP160,NUP188,NUP205,NUP210,NUP214,NUP35,NUP37,NUP43,NUP50,NUP54,NUP58,NUP62,NUP85,NUP88,NUP93,NUP98,NUPL2,POM121,POM121C,PSIP1,RAE1,RANBP2,SEH1L,TPR,gag,gag-pol,rev,vif,vpr,vpu	AAAS,HMGA1,KPNA1,NDC1,NUP107,NUP133,NUP153,NUP155,NUP160,NUP188,NUP205,NUP210,NUP214,NUP35,NUP37,NUP43,NUP50,NUP54,NUP85,NUP88,NUP93,NUP98,PSIP1,RAE1,RANBP2,SEH1L,TPR	AAAS,NDC1,NUP153,NUP155,NUP210,NUP205,RANBP2	7	69.2308	39	29	6.0904e-07	9.20732e-16	destabilized	17.9487
earlyS	R-HSA-180910	Vpr-mediated nuclear import of PICs	AAAS,BANF1,HMGA1,KPNA1,NDC1,NUP107,NUP133,NUP153,NUP155,NUP160,NUP188,NUP205,NUP210,NUP214,NUP35,NUP37,NUP43,NUP50,NUP54,NUP58,NUP62,NUP85,NUP88,NUP93,NUP98,NUPL2,POM121,POM121C,PSIP1,RAE1,RANBP2,SEH1L,TPR,gag,gag-pol,rev,vif,vpr,vpu	AAAS,HMGA1,KPNA1,NDC1,NUP107,NUP133,NUP153,NUP155,NUP160,NUP188,NUP205,NUP210,NUP214,NUP35,NUP37,NUP43,NUP50,NUP54,NUP85,NUP88,NUP93,NUP98,PSIP1,RAE1,RANBP2,SEH1L,TPR	TPR	1	69.2308	39	29	0.134157	0.677033	destabilized	2.5641
lateS	R-HSA-180910	Vpr-mediated nuclear import of PICs	AAAS,BANF1,HMGA1,KPNA1,NDC1,NUP107,NUP133,NUP153,NUP155,NUP160,NUP188,NUP205,NUP210,NUP214,NUP35,NUP37,NUP43,NUP50,NUP54,NUP58,NUP62,NUP85,NUP88,NUP93,NUP98,NUPL2,POM121,POM121C,PSIP1,RAE1,RANBP2,SEH1L,TPR,gag,gag-pol,rev,vif,vpr,vpu	AAAS,HMGA1,KPNA1,NDC1,NUP107,NUP133,NUP153,NUP155,NUP160,NUP188,NUP205,NUP210,NUP214,NUP35,NUP37,NUP43,NUP50,NUP54,NUP85,NUP88,NUP93,NUP98,PSIP1,RAE1,RANBP2,SEH1L,TPR	TPR	1	69.2308	39	29	0.109782	0.377867	destabilized	2.5641
M	R-HSA-180910	Vpr-mediated nuclear import of PICs	AAAS,BANF1,HMGA1,KPNA1,NDC1,NUP107,NUP133,NUP153,NUP155,NUP160,NUP188,NUP205,NUP210,NUP214,NUP35,NUP37,NUP43,NUP50,NUP54,NUP58,NUP62,NUP85,NUP88,NUP93,NUP98,NUPL2,POM121,POM121C,PSIP1,RAE1,RANBP2,SEH1L,TPR,gag,gag-pol,rev,vif,vpr,vpu	AAAS,HMGA1,KPNA1,NDC1,NUP107,NUP133,NUP153,NUP155,NUP160,NUP188,NUP205,NUP210,NUP214,NUP35,NUP37,NUP43,NUP50,NUP54,NUP85,NUP88,NUP93,NUP98,PSIP1,RAE1,RANBP2,SEH1L,TPR	AAAS,NUP155,NUP54,NUP93,NUP85,NDC1,HMGA1,NUP188,NUP37,KPNA1,NUP43,NUP210,NUP205,RANBP2	14	69.2308	39	29	2.46755e-09	2.53632e-24	destabilized	35.8974
asynch	R-HSA-1810476	RIP-mediated NFkB activation via ZBP1	AGER,APP,CHUK,DHX9,HMGB1,IKBKB,IKBKG,MYD88,NFKB1,NFKB2,NFKBIA,NFKBIB,RELA,RIPK1,RIPK3,S100A12,S100B,SAA1,TICAM1,TLR3,ZBP1	APP,CHUK,DHX9,HMGB1,IKBKB,IKBKG,NFKB1,NFKB2,NFKBIB,RELA,RIPK1	APP	1	52.381	21	11	0.099895	0.000687102	destabilized	4.7619
asynch	R-HSA-181438	Toll Like Receptor 2 (TLR2) Cascade	AGER,APP,ATF1,ATF2,BTK,BTRC,CD14,CD36,CHUK,CREB1,CUL1,DHX9,DUSP3,DUSP4,DUSP6,DUSP7,ECSIT,ELK1,FBXW11,FOS,HMGB1,IKBKB,IKBKG,IRAK1,IRAK2,IRAK3,IRAK4,JUN,LY96,MAP2K1,MAP2K3,MAP2K4,MAP2K6,MAP2K7,MAP3K1,MAP3K7,MAP3K8,MAPK1,MAPK10,MAPK11,MAPK14,MAPK3,MAPK7,MAPK8,MAPK9,MAPKAPK2,MAPKAPK3,MEF2A,MEF2C,MYD88,NFKB1,NFKB2,NFKBIA,NFKBIB,NOD1,NOD2,PELI1,PELI2,PELI3,PPP2CA,PPP2CB,PPP2R1A,PPP2R1B,PPP2R5D,RELA,RIP…	APP,CHUK,CREB1,CUL1,DHX9,DUSP3,ECSIT,HMGB1,IKBKB,IKBKG,IRAK4,MAP2K1,MAP2K3,MAP2K4,MAP2K6,MAP2K7,MAPK1,MAPK14,MAPK3,MAPK7,MAPK9,MAPKAPK2,MAPKAPK3,NFKB1,NFKB2,NFKBIB,PPP2CA,PPP2R1A,PPP2R1B,PPP2R5D,RELA,RIPK2,RPS27A,RPS6KA1,RPS6KA3,SKP1,TAB1,TRAF6,UBE2N	APP	1	41.4894	94	42	0.0586366	0.000745769	destabilized	1.06383
M	R-HSA-182971	EGFR downregulation	ARHGEF7,CBL,CDC42,EGF,EGFR,EPN1,EPS15,EPS15L1,GRB2,HGS,PTPN12,PTPN3,PTPRK,RPS27A,SH3GL1,SH3GL2,SH3GL3,SH3KBP1,SPRY1,SPRY2,STAM,STAM2,UBA52,UBB,UBC	ARHGEF7,CBL,CDC42,EGFR,EPS15,EPS15L1,GRB2,HGS,PTPN12,PTPRK,RPS27A,SH3GL1,SH3KBP1,STAM,STAM2	RPS27A,EGFR	2	60	25	15	0.00194556	3.65897e-05	destabilized	8
earlyS	R-HSA-1834941	STING mediated induction of host immune responses	DDX41,DTX4,IFI16,IRF3,MB21D1,MRE11A,NLRC3,NLRP4,PRKDC,STAT6,TBK1,TMEM173,TREX1,TRIM21,XRCC5,XRCC6	IFI16,IRF3,MB21D1,MRE11A,PRKDC,STAT6,TBK1,TRIM21,XRCC5,XRCC6	XRCC5	1	62.5	16	10	0.0241513	0.0721229	destabilized	6.25
earlyS	R-HSA-1834949	Cytosolic sensors of pathogen-associated DNA	AGER,APP,CHUK,CRCP,CREBBP,CTNNB1,DDX41,DHX36,DHX9,DTX4,EP300,HMGB1,IFI16,IKBKB,IKBKG,IRF3,IRF7,LRRFIP1,MB21D1,MRE11A,MYD88,NFKB1,NFKB2,NFKBIA,NFKBIB,NLRC3,NLRP4,POLR1C,POLR1D,POLR2E,POLR2F,POLR2H,POLR2K,POLR2L,POLR3A,POLR3B,POLR3C,POLR3D,POLR3E,POLR3F,POLR3G,POLR3GL,POLR3H,POLR3K,PRKDC,RELA,RIPK1,RIPK3,RPS27A,S100A12,S100B,SAA1,STAT6,TBK1,TICAM1,TLR3,TMEM173,TREX1,TRIM21,TRIM32,TRIM56,UBA52,UBB,U…	APP,CHUK,CREBBP,CTNNB1,DHX36,DHX9,EP300,HMGB1,IFI16,IKBKB,IKBKG,IRF3,LRRFIP1,MB21D1,MRE11A,NFKB1,NFKB2,NFKBIB,POLR1C,POLR1D,POLR2E,POLR2H,POLR3A,POLR3B,POLR3C,POLR3D,POLR3E,POLR3F,PRKDC,RELA,RIPK1,RPS27A,STAT6,TBK1,TRIM21,TRIM32,TRIM56,XRCC5,XRCC6	XRCC5	1	58.209	67	40	0.022171	0.625765	destabilized	1.49254
asynch	R-HSA-1834949	Cytosolic sensors of pathogen-associated DNA	AGER,APP,CHUK,CRCP,CREBBP,CTNNB1,DDX41,DHX36,DHX9,DTX4,EP300,HMGB1,IFI16,IKBKB,IKBKG,IRF3,IRF7,LRRFIP1,MB21D1,MRE11A,MYD88,NFKB1,NFKB2,NFKBIA,NFKBIB,NLRC3,NLRP4,POLR1C,POLR1D,POLR2E,POLR2F,POLR2H,POLR2K,POLR2L,POLR3A,POLR3B,POLR3C,POLR3D,POLR3E,POLR3F,POLR3G,POLR3GL,POLR3H,POLR3K,PRKDC,RELA,RIPK1,RIPK3,RPS27A,S100A12,S100B,SAA1,STAT6,TBK1,TICAM1,TLR3,TMEM173,TREX1,TRIM21,TRIM32,TRIM56,UBA52,UBB,U…	APP,CHUK,CREBBP,CTNNB1,DHX36,DHX9,EP300,HMGB1,IFI16,IKBKB,IKBKG,IRF3,LRRFIP1,MB21D1,MRE11A,NFKB1,NFKB2,NFKBIB,POLR1C,POLR1D,POLR2E,POLR2H,POLR3A,POLR3B,POLR3C,POLR3D,POLR3E,POLR3F,PRKDC,RELA,RIPK1,RPS27A,STAT6,TBK1,TRIM21,TRIM32,TRIM56,XRCC5,XRCC6	APP	1	58.209	67	40	0.195281	0.0634314	destabilized	1.49254
G1	R-HSA-1839126	FGFR2 mutant receptor activation	FGF1,FGF10,FGF16,FGF17,FGF18,FGF2,FGF20,FGF22,FGF23,FGF3,FGF4,FGF5,FGF6,FGF7,FGF8,FGF9,FGFR2,GTF2F1,GTF2F2,NCBP1,NCBP2,POLR2A,POLR2B,POLR2C,POLR2D,POLR2E,POLR2F,POLR2G,POLR2H,POLR2I,POLR2J,POLR2K,POLR2L	FGF2,GTF2F1,GTF2F2,NCBP1,NCBP2,POLR2A,POLR2B,POLR2C,POLR2E,POLR2G,POLR2H	POLR2A	1	33.3333	33	12	0.0875276	0.305486	destabilized	3.0303
M	R-HSA-1839126	FGFR2 mutant receptor activation	FGF1,FGF10,FGF16,FGF17,FGF18,FGF2,FGF20,FGF22,FGF23,FGF3,FGF4,FGF5,FGF6,FGF7,FGF8,FGF9,FGFR2,GTF2F1,GTF2F2,NCBP1,NCBP2,POLR2A,POLR2B,POLR2C,POLR2D,POLR2E,POLR2F,POLR2G,POLR2H,POLR2I,POLR2J,POLR2K,POLR2L	FGF2,GTF2F1,GTF2F2,NCBP1,NCBP2,POLR2A,POLR2B,POLR2C,POLR2E,POLR2G,POLR2H	POLR2E,POLR2A,POLR2H,POLR2B	4	33.3333	33	12	1.79421e-09	7.55801e-21	destabilized	12.1212
G1	R-HSA-1852241	Organelle biogenesis and maintenance	ACTR1A,AHI1,AKAP9,ALAS1,ALMS1,ARF4,ARL13B,ARL3,ARL6,ASAP1,ATAT1,ATF2,ATP5B,AURKAIP1,B9D1,B9D2,BBIP1,BBS1,BBS10,BBS12,BBS2,BBS4,BBS5,BBS7,BBS9,C2CD3,CARM1,CC2D2A,CCP110,CCT2,CCT3,CCT4,CCT5,CCT8,CDK1,CDK5RAP2,CENPJ,CEP131,CEP135,CEP152,CEP162,CEP164,CEP192,CEP250,CEP290,CEP41,CEP57,CEP63,CEP70,CEP72,CEP76,CEP78,CEP83,CEP89,CEP97,CETN2,CHCHD1,CHD9,CKAP5,CLASP1,CLUAP1,CNGA2,CNGA4,CNGB1,CNTRL,CREB1,CR…	ACTR1A,AKAP9,ARF4,ARL3,ASAP1,ATP5B,CARM1,CCT2,CCT3,CCT4,CCT5,CCT8,CDK1,CEP131,CEP78,CEP97,CKAP5,CLASP1,CREB1,CREBBP,CSNK1D,CSNK1E,CYCS,DAP3,DCTN1,DCTN2,DCTN3,DYNC1H1,DYNC1I2,DYNC2H1,DYNLL1,ERAL1,EXOC1,EXOC2,EXOC3,EXOC4,EXOC5,EXOC6,EXOC7,EXOC8,FGFR1OP,GABPA,GBF1,GFM1,GFM2,HAUS6,HCFC1,HDAC3,HSP90AA1,IFT27,KIF3A,KIF3B,MAPK14,MAPRE1,MED1,MRPL1,MRPL10,MRPL11,MRPL13,MRPL14,MRPL15,MRPL16,MRPL18,MRPL19,M…	CDK1,PTCD3,MRPL3	3	41.2463	337	144	8.89995e-06	1.92111e-05	destabilized	0.890208
M	R-HSA-1852241	Organelle biogenesis and maintenance	ACTR1A,AHI1,AKAP9,ALAS1,ALMS1,ARF4,ARL13B,ARL3,ARL6,ASAP1,ATAT1,ATF2,ATP5B,AURKAIP1,B9D1,B9D2,BBIP1,BBS1,BBS10,BBS12,BBS2,BBS4,BBS5,BBS7,BBS9,C2CD3,CARM1,CC2D2A,CCP110,CCT2,CCT3,CCT4,CCT5,CCT8,CDK1,CDK5RAP2,CENPJ,CEP131,CEP135,CEP152,CEP162,CEP164,CEP192,CEP250,CEP290,CEP41,CEP57,CEP63,CEP70,CEP72,CEP76,CEP78,CEP83,CEP89,CEP97,CETN2,CHCHD1,CHD9,CKAP5,CLASP1,CLUAP1,CNGA2,CNGA4,CNGB1,CNTRL,CREB1,CR…	ACTR1A,AKAP9,ARF4,ARL3,ASAP1,ATP5B,CARM1,CCT2,CCT3,CCT4,CCT5,CCT8,CDK1,CEP131,CEP78,CEP97,CKAP5,CLASP1,CREB1,CREBBP,CSNK1D,CSNK1E,CYCS,DAP3,DCTN1,DCTN2,DCTN3,DYNC1H1,DYNC1I2,DYNC2H1,DYNLL1,ERAL1,EXOC1,EXOC2,EXOC3,EXOC4,EXOC5,EXOC6,EXOC7,EXOC8,FGFR1OP,GABPA,GBF1,GFM1,GFM2,HAUS6,HCFC1,HDAC3,HSP90AA1,IFT27,KIF3A,KIF3B,MAPK14,MAPRE1,MED1,MRPL1,MRPL10,MRPL11,MRPL13,MRPL14,MRPL15,MRPL16,MRPL18,MRPL19,M…	CDK1,TSFM,DYNC1I2,PLK1,TCP1,PCNT,MRPS11,DYNC1H1,TUBA4A,NCOR1	10	41.2463	337	144	2.44525e-13	1.5819e-13	destabilized	2.96736
asynch	R-HSA-1852241	Organelle biogenesis and maintenance	ACTR1A,AHI1,AKAP9,ALAS1,ALMS1,ARF4,ARL13B,ARL3,ARL6,ASAP1,ATAT1,ATF2,ATP5B,AURKAIP1,B9D1,B9D2,BBIP1,BBS1,BBS10,BBS12,BBS2,BBS4,BBS5,BBS7,BBS9,C2CD3,CARM1,CC2D2A,CCP110,CCT2,CCT3,CCT4,CCT5,CCT8,CDK1,CDK5RAP2,CENPJ,CEP131,CEP135,CEP152,CEP162,CEP164,CEP192,CEP250,CEP290,CEP41,CEP57,CEP63,CEP70,CEP72,CEP76,CEP78,CEP83,CEP89,CEP97,CETN2,CHCHD1,CHD9,CKAP5,CLASP1,CLUAP1,CNGA2,CNGA4,CNGB1,CNTRL,CREB1,CR…	ACTR1A,AKAP9,ARF4,ARL3,ASAP1,ATP5B,CARM1,CCT2,CCT3,CCT4,CCT5,CCT8,CDK1,CEP131,CEP78,CEP97,CKAP5,CLASP1,CREB1,CREBBP,CSNK1D,CSNK1E,CYCS,DAP3,DCTN1,DCTN2,DCTN3,DYNC1H1,DYNC1I2,DYNC2H1,DYNLL1,ERAL1,EXOC1,EXOC2,EXOC3,EXOC4,EXOC5,EXOC6,EXOC7,EXOC8,FGFR1OP,GABPA,GBF1,GFM1,GFM2,HAUS6,HCFC1,HDAC3,HSP90AA1,IFT27,KIF3A,KIF3B,MAPK14,MAPRE1,MED1,MRPL1,MRPL10,MRPL11,MRPL13,MRPL14,MRPL15,MRPL16,MRPL18,MRPL19,M…	MRPL3,TUFM,PTCD3	3	41.2463	337	144	0.0232278	0.00161423	destabilized	0.890208
M	R-HSA-1855183	Synthesis of IP2, IP, and Ins in the cytosol	IMPA1,IMPA2,INPP1,INPP4A,INPP4B,INPP5A,INPP5B,INPP5J,ISYNA1,OCRL,SYNJ1	IMPA1,IMPA2,INPP1,INPP4A,INPP5A,INPP5J,OCRL,SYNJ1	IMPA1	1	72.7273	11	8	0.00344696	0.550973	destabilized	9.09091
M	R-HSA-186763	Downstream signal transduction	ACTN2,ADCY1,ADCY2,ADCY3,ADCY4,ADCY5,ADCY6,ADCY7,ADCY8,ADCY9,AGO1,AGO2,AGO3,AGO4,AHCYL1,AKAP9,AKT1,AKT1S1,AKT2,AKT3,ANGPT1,APBB1IP,ARAF,ARRB1,ARRB2,ARTN,BAD,BCAR1,BRAF,BRAP,BTC,CALM1,CAMK2A,CAMK2B,CAMK2D,CAMK2G,CAMK4,CASP9,CD19,CD28,CD80,CD86,CDKN1A,CDKN1B,CHUK,CNKSR1,CNKSR2,CREB1,CRK,CRKL,CSF2,CSF2RA,CSF2RB,CSK,CUL3,DAB2IP,DLG4,DUSP1,DUSP10,DUSP16,DUSP2,DUSP4,DUSP5,DUSP6,DUSP7,DUSP8,DUSP9,EGF,EGF…	ADCY9,AGO2,AHCYL1,AKAP9,AKT1,AKT1S1,AKT2,ARAF,ARRB1,BCAR1,BRAF,BRAP,CALM1,CAMK2D,CAMK2G,CHUK,CREB1,CRK,CRKL,CSF2RA,CSK,CUL3,EGFR,ERBB2,FGF2,FYN,GRB2,GSK3A,GSK3B,HRAS,IQGAP1,IRS2,ITPR1,ITPR2,ITPR3,JAK1,KRAS,LAMTOR2,MAP2K1,MAP2K2,MAPK1,MAPK3,MARK3,MET,MLST8,MOV10,MTOR,NCK1,NF1,NR4A1,NRAS,PDE1A,PDPK1,PEBP1,PHB,PIK3CB,PIK3R2,PIP4K2A,PIP4K2B,PIP4K2C,PIP5K1A,PLCG1,PPP2CA,PPP2R1A,PPP2R1B,PPP2R5A,PPP2R5C…	PEBP1,PSMD9,STAT1,NRAS,HRAS,RPS27A,EGFR,PSMB6,PSMD3,TLN1,PSMA3,PHB,PSMA6,RBX1,PSMB7,AHCYL1,PSMB5,PSMB4,PPP2R5D	19	41.6667	348	150	3.63727e-25	2.50016e-23	destabilized	5.45977
asynch	R-HSA-186763	Downstream signal transduction	ACTN2,ADCY1,ADCY2,ADCY3,ADCY4,ADCY5,ADCY6,ADCY7,ADCY8,ADCY9,AGO1,AGO2,AGO3,AGO4,AHCYL1,AKAP9,AKT1,AKT1S1,AKT2,AKT3,ANGPT1,APBB1IP,ARAF,ARRB1,ARRB2,ARTN,BAD,BCAR1,BRAF,BRAP,BTC,CALM1,CAMK2A,CAMK2B,CAMK2D,CAMK2G,CAMK4,CASP9,CD19,CD28,CD80,CD86,CDKN1A,CDKN1B,CHUK,CNKSR1,CNKSR2,CREB1,CRK,CRKL,CSF2,CSF2RA,CSF2RB,CSK,CUL3,DAB2IP,DLG4,DUSP1,DUSP10,DUSP16,DUSP2,DUSP4,DUSP5,DUSP6,DUSP7,DUSP8,DUSP9,EGF,EGF…	ADCY9,AGO2,AHCYL1,AKAP9,AKT1,AKT1S1,AKT2,ARAF,ARRB1,BCAR1,BRAF,BRAP,CALM1,CAMK2D,CAMK2G,CHUK,CREB1,CRK,CRKL,CSF2RA,CSK,CUL3,EGFR,ERBB2,FGF2,FYN,GRB2,GSK3A,GSK3B,HRAS,IQGAP1,IRS2,ITPR1,ITPR2,ITPR3,JAK1,KRAS,LAMTOR2,MAP2K1,MAP2K2,MAPK1,MAPK3,MARK3,MET,MLST8,MOV10,MTOR,NCK1,NF1,NR4A1,NRAS,PDE1A,PDPK1,PEBP1,PHB,PIK3CB,PIK3R2,PIP4K2A,PIP4K2B,PIP4K2C,PIP5K1A,PLCG1,PPP2CA,PPP2R1A,PPP2R1B,PPP2R5A,PPP2R5C…	PSMD14,PSMD2,PSMC3,PSMC4,PSMC5,SPTBN1	6	41.6667	348	150	1.65812e-05	1.92858e-11	destabilized	1.72414
M	R-HSA-186797	Signaling by PDGF	ACTN2,ADCY1,ADCY2,ADCY3,ADCY4,ADCY5,ADCY6,ADCY7,ADCY8,ADCY9,AGO1,AGO2,AGO3,AGO4,AHCYL1,AKAP9,AKT1,AKT1S1,AKT2,AKT3,ANGPT1,APBB1IP,ARAF,ARRB1,ARRB2,ARTN,BAD,BCAR1,BRAF,BRAP,BTC,CALM1,CAMK2A,CAMK2B,CAMK2D,CAMK2G,CAMK4,CASP9,CD19,CD28,CD80,CD86,CDKN1A,CDKN1B,CHUK,CNKSR1,CNKSR2,COL4A1,COL4A2,COL4A3,COL4A4,COL4A5,COL6A1,COL6A2,COL6A3,COL6A5,COL6A6,COL9A1,COL9A2,COL9A3,CREB1,CRK,CRKL,CSF2,CSF2RA,CSF2RB…	ADCY9,AGO2,AHCYL1,AKAP9,AKT1,AKT1S1,AKT2,ARAF,ARRB1,BCAR1,BRAF,BRAP,CALM1,CAMK2D,CAMK2G,CHUK,COL4A2,CREB1,CRK,CRKL,CSF2RA,CSK,CUL3,EGFR,ERBB2,FGF2,FYN,GRB2,GSK3A,GSK3B,HRAS,IQGAP1,IRS2,ITPR1,ITPR2,ITPR3,JAK1,KRAS,LAMTOR2,MAP2K1,MAP2K2,MAPK1,MAPK3,MARK3,MET,MLST8,MOV10,MTOR,NCK1,NF1,NR4A1,NRAS,PDE1A,PDPK1,PEBP1,PHB,PIK3CB,PIK3R2,PIP4K2A,PIP4K2B,PIP4K2C,PIP5K1A,PLCG1,PPP2CA,PPP2R1A,PPP2R1B,PPP2R5A,…	PEBP1,PSMD9,STAT1,NRAS,HRAS,RPS27A,EGFR,PSMB6,PSMD3,TLN1,PSMA3,PHB,PSMA6,RBX1,PSMB7,AHCYL1,PSMB5,PSMB4,PPP2R5D	19	39.7849	372	153	5.28466e-28	2.66687e-28	destabilized	5.10753
asynch	R-HSA-186797	Signaling by PDGF	ACTN2,ADCY1,ADCY2,ADCY3,ADCY4,ADCY5,ADCY6,ADCY7,ADCY8,ADCY9,AGO1,AGO2,AGO3,AGO4,AHCYL1,AKAP9,AKT1,AKT1S1,AKT2,AKT3,ANGPT1,APBB1IP,ARAF,ARRB1,ARRB2,ARTN,BAD,BCAR1,BRAF,BRAP,BTC,CALM1,CAMK2A,CAMK2B,CAMK2D,CAMK2G,CAMK4,CASP9,CD19,CD28,CD80,CD86,CDKN1A,CDKN1B,CHUK,CNKSR1,CNKSR2,COL4A1,COL4A2,COL4A3,COL4A4,COL4A5,COL6A1,COL6A2,COL6A3,COL6A5,COL6A6,COL9A1,COL9A2,COL9A3,CREB1,CRK,CRKL,CSF2,CSF2RA,CSF2RB…	ADCY9,AGO2,AHCYL1,AKAP9,AKT1,AKT1S1,AKT2,ARAF,ARRB1,BCAR1,BRAF,BRAP,CALM1,CAMK2D,CAMK2G,CHUK,COL4A2,CREB1,CRK,CRKL,CSF2RA,CSK,CUL3,EGFR,ERBB2,FGF2,FYN,GRB2,GSK3A,GSK3B,HRAS,IQGAP1,IRS2,ITPR1,ITPR2,ITPR3,JAK1,KRAS,LAMTOR2,MAP2K1,MAP2K2,MAPK1,MAPK3,MARK3,MET,MLST8,MOV10,MTOR,NCK1,NF1,NR4A1,NRAS,PDE1A,PDPK1,PEBP1,PHB,PIK3CB,PIK3R2,PIP4K2A,PIP4K2B,PIP4K2C,PIP5K1A,PLCG1,PPP2CA,PPP2R1A,PPP2R1B,PPP2R5A,…	PSMD14,PSMD2,PSMC3,PSMC4,PSMC5,SPTBN1	6	39.7849	372	153	6.61963e-06	1.79731e-12	destabilized	1.6129
G1	R-HSA-187037	NGF signalling via TRKA from the plasma membrane	ACTN2,ADCY1,ADCY2,ADCY3,ADCY4,ADCY5,ADCY6,ADCY7,ADCY8,ADCY9,ADCYAP1,ADCYAP1R1,ADORA2A,AGO1,AGO2,AGO3,AGO4,AHCYL1,AKAP9,AKT1,AKT1S1,AKT2,AKT3,ANGPT1,AP2A1,AP2A2,AP2B1,AP2M1,AP2S1,APBB1IP,ARAF,ARRB1,ARRB2,ARTN,ATF1,BAD,BRAF,BRAP,BTC,CALM1,CAMK2A,CAMK2B,CAMK2D,CAMK2G,CAMK4,CASP9,CD19,CD28,CD80,CD86,CDKN1A,CDKN1B,CHUK,CLTA,CLTC,CNKSR1,CNKSR2,CREB1,CRK,CRKL,CSF2,CSF2RA,CSF2RB,CSK,CUL3,DAB2IP,DLG4,DNAL…	ADCY9,AGO2,AHCYL1,AKAP9,AKT1,AKT1S1,AKT2,AP2A1,AP2A2,AP2B1,AP2M1,AP2S1,ARAF,ARRB1,BRAF,BRAP,CALM1,CAMK2D,CAMK2G,CHUK,CLTA,CLTC,CREB1,CRK,CRKL,CSF2RA,CSK,CUL3,DNM2,DUSP3,EGFR,ERBB2,FGF2,FYN,GRB2,GSK3A,GSK3B,HRAS,IQGAP1,IRS2,ITPR1,ITPR2,ITPR3,JAK1,KIDINS220,KRAS,LAMTOR2,MAP2K1,MAP2K2,MAPK1,MAPK14,MAPK3,MAPK7,MAPKAPK2,MAPKAPK3,MARK3,MET,MLST8,MOV10,MTOR,NF1,NR4A1,NRAS,PDE1A,PDPK1,PEBP1,PHB,PIK3CB,PI…	AHCYL1,EGFR,PSMD12,PSMA3,CLTA,JAK1,PSMC1,RALA	8	41.7755	383	167	5.92288e-09	1.62058e-09	destabilized	2.08877
M	R-HSA-187037	NGF signalling via TRKA from the plasma membrane	ACTN2,ADCY1,ADCY2,ADCY3,ADCY4,ADCY5,ADCY6,ADCY7,ADCY8,ADCY9,ADCYAP1,ADCYAP1R1,ADORA2A,AGO1,AGO2,AGO3,AGO4,AHCYL1,AKAP9,AKT1,AKT1S1,AKT2,AKT3,ANGPT1,AP2A1,AP2A2,AP2B1,AP2M1,AP2S1,APBB1IP,ARAF,ARRB1,ARRB2,ARTN,ATF1,BAD,BRAF,BRAP,BTC,CALM1,CAMK2A,CAMK2B,CAMK2D,CAMK2G,CAMK4,CASP9,CD19,CD28,CD80,CD86,CDKN1A,CDKN1B,CHUK,CLTA,CLTC,CNKSR1,CNKSR2,CREB1,CRK,CRKL,CSF2,CSF2RA,CSF2RB,CSK,CUL3,DAB2IP,DLG4,DNAL…	ADCY9,AGO2,AHCYL1,AKAP9,AKT1,AKT1S1,AKT2,AP2A1,AP2A2,AP2B1,AP2M1,AP2S1,ARAF,ARRB1,BRAF,BRAP,CALM1,CAMK2D,CAMK2G,CHUK,CLTA,CLTC,CREB1,CRK,CRKL,CSF2RA,CSK,CUL3,DNM2,DUSP3,EGFR,ERBB2,FGF2,FYN,GRB2,GSK3A,GSK3B,HRAS,IQGAP1,IRS2,ITPR1,ITPR2,ITPR3,JAK1,KIDINS220,KRAS,LAMTOR2,MAP2K1,MAP2K2,MAPK1,MAPK14,MAPK3,MAPK7,MAPKAPK2,MAPKAPK3,MARK3,MET,MLST8,MOV10,MTOR,NF1,NR4A1,NRAS,PDE1A,PDPK1,PEBP1,PHB,PIK3CB,PI…	PEBP1,PSMD9,NRAS,HRAS,RPS27A,EGFR,PSMB6,PSMD3,TLN1,PSMA3,PHB,PSMA6,RBX1,PSMB7,AHCYL1,PSMB5,PSMB4,AP2B1,RALA,PPP2R5D	20	41.7755	383	167	8.62825e-26	3.5809e-23	destabilized	5.22193
asynch	R-HSA-187037	NGF signalling via TRKA from the plasma membrane	ACTN2,ADCY1,ADCY2,ADCY3,ADCY4,ADCY5,ADCY6,ADCY7,ADCY8,ADCY9,ADCYAP1,ADCYAP1R1,ADORA2A,AGO1,AGO2,AGO3,AGO4,AHCYL1,AKAP9,AKT1,AKT1S1,AKT2,AKT3,ANGPT1,AP2A1,AP2A2,AP2B1,AP2M1,AP2S1,APBB1IP,ARAF,ARRB1,ARRB2,ARTN,ATF1,BAD,BRAF,BRAP,BTC,CALM1,CAMK2A,CAMK2B,CAMK2D,CAMK2G,CAMK4,CASP9,CD19,CD28,CD80,CD86,CDKN1A,CDKN1B,CHUK,CLTA,CLTC,CNKSR1,CNKSR2,CREB1,CRK,CRKL,CSF2,CSF2RA,CSF2RB,CSK,CUL3,DAB2IP,DLG4,DNAL…	ADCY9,AGO2,AHCYL1,AKAP9,AKT1,AKT1S1,AKT2,AP2A1,AP2A2,AP2B1,AP2M1,AP2S1,ARAF,ARRB1,BRAF,BRAP,CALM1,CAMK2D,CAMK2G,CHUK,CLTA,CLTC,CREB1,CRK,CRKL,CSF2RA,CSK,CUL3,DNM2,DUSP3,EGFR,ERBB2,FGF2,FYN,GRB2,GSK3A,GSK3B,HRAS,IQGAP1,IRS2,ITPR1,ITPR2,ITPR3,JAK1,KIDINS220,KRAS,LAMTOR2,MAP2K1,MAP2K2,MAPK1,MAPK14,MAPK3,MAPK7,MAPKAPK2,MAPKAPK3,MARK3,MET,MLST8,MOV10,MTOR,NF1,NR4A1,NRAS,PDE1A,PDPK1,PEBP1,PHB,PIK3CB,PI…	PSMD14,PSMD2,PSMC3,PSMC4,PSMC5,SPTBN1	6	41.7755	383	167	2.33821e-05	4.15368e-14	destabilized	1.56658
G1	R-HSA-187577	SCF(Skp2)-mediated degradation of p27/p21	CCNA1,CCNA2,CCND1,CCNE1,CCNE2,CDK2,CDK4,CDKN1A,CDKN1B,CKS1B,CUL1,PSMA1,PSMA2,PSMA3,PSMA4,PSMA5,PSMA6,PSMA7,PSMB1,PSMB10,PSMB2,PSMB3,PSMB4,PSMB5,PSMB6,PSMB7,PSMB8,PSMB9,PSMC1,PSMC2,PSMC3,PSMC4,PSMC5,PSMC6,PSMD1,PSMD10,PSMD11,PSMD12,PSMD13,PSMD14,PSMD2,PSMD3,PSMD4,PSMD5,PSMD6,PSMD7,PSMD8,PSMD9,PSME1,PSME2,PSME3,PSMF1,PTK6,RPS27A,SHFM1,SKP1,SKP2,UBA52,UBB,UBC	CCNA2,CDK2,CDK4,CUL1,PSMA1,PSMA2,PSMA3,PSMA4,PSMA5,PSMA6,PSMA7,PSMB1,PSMB10,PSMB2,PSMB3,PSMB4,PSMB5,PSMB6,PSMB7,PSMC1,PSMC2,PSMC3,PSMC4,PSMC5,PSMC6,PSMD1,PSMD10,PSMD11,PSMD12,PSMD13,PSMD14,PSMD2,PSMD3,PSMD4,PSMD5,PSMD6,PSMD7,PSMD8,PSMD9,PSME1,PSME2,PSME3,RPS27A,SKP1,SKP2	PSMC1,PSMA3,CDK2,PSMD12	4	75	60	46	0.000519406	4.85378e-06	destabilized	6.66667
M	R-HSA-187577	SCF(Skp2)-mediated degradation of p27/p21	CCNA1,CCNA2,CCND1,CCNE1,CCNE2,CDK2,CDK4,CDKN1A,CDKN1B,CKS1B,CUL1,PSMA1,PSMA2,PSMA3,PSMA4,PSMA5,PSMA6,PSMA7,PSMB1,PSMB10,PSMB2,PSMB3,PSMB4,PSMB5,PSMB6,PSMB7,PSMB8,PSMB9,PSMC1,PSMC2,PSMC3,PSMC4,PSMC5,PSMC6,PSMD1,PSMD10,PSMD11,PSMD12,PSMD13,PSMD14,PSMD2,PSMD3,PSMD4,PSMD5,PSMD6,PSMD7,PSMD8,PSMD9,PSME1,PSME2,PSME3,PSMF1,PTK6,RPS27A,SHFM1,SKP1,SKP2,UBA52,UBB,UBC	CCNA2,CDK2,CDK4,CUL1,PSMA1,PSMA2,PSMA3,PSMA4,PSMA5,PSMA6,PSMA7,PSMB1,PSMB10,PSMB2,PSMB3,PSMB4,PSMB5,PSMB6,PSMB7,PSMC1,PSMC2,PSMC3,PSMC4,PSMC5,PSMC6,PSMD1,PSMD10,PSMD11,PSMD12,PSMD13,PSMD14,PSMD2,PSMD3,PSMD4,PSMD5,PSMD6,PSMD7,PSMD8,PSMD9,PSME1,PSME2,PSME3,RPS27A,SKP1,SKP2	PSMD9,RPS27A,PSMD3,PSMA3,CDK2,PSMA6,PSMB6,PSMB7,SKP2,PSMB5,PSMB4	11	75	60	46	2.56563e-09	1.91233e-11	destabilized	18.3333
asynch	R-HSA-187577	SCF(Skp2)-mediated degradation of p27/p21	CCNA1,CCNA2,CCND1,CCNE1,CCNE2,CDK2,CDK4,CDKN1A,CDKN1B,CKS1B,CUL1,PSMA1,PSMA2,PSMA3,PSMA4,PSMA5,PSMA6,PSMA7,PSMB1,PSMB10,PSMB2,PSMB3,PSMB4,PSMB5,PSMB6,PSMB7,PSMB8,PSMB9,PSMC1,PSMC2,PSMC3,PSMC4,PSMC5,PSMC6,PSMD1,PSMD10,PSMD11,PSMD12,PSMD13,PSMD14,PSMD2,PSMD3,PSMD4,PSMD5,PSMD6,PSMD7,PSMD8,PSMD9,PSME1,PSME2,PSME3,PSMF1,PTK6,RPS27A,SHFM1,SKP1,SKP2,UBA52,UBB,UBC	CCNA2,CDK2,CDK4,CUL1,PSMA1,PSMA2,PSMA3,PSMA4,PSMA5,PSMA6,PSMA7,PSMB1,PSMB10,PSMB2,PSMB3,PSMB4,PSMB5,PSMB6,PSMB7,PSMC1,PSMC2,PSMC3,PSMC4,PSMC5,PSMC6,PSMD1,PSMD10,PSMD11,PSMD12,PSMD13,PSMD14,PSMD2,PSMD3,PSMD4,PSMD5,PSMD6,PSMD7,PSMD8,PSMD9,PSME1,PSME2,PSME3,RPS27A,SKP1,SKP2	PSMD14,PSMC3,PSMC4,PSMC5,PSMD2	5	75	60	46	0.00127239	1.08167e-05	destabilized	8.33333
M	R-HSA-187687	Signalling to ERKs	ACTN2,AKAP9,ANGPT1,APBB1IP,ARAF,ARRB1,ARRB2,ARTN,BRAF,BRAP,BTC,CALM1,CAMK2A,CAMK2B,CAMK2D,CAMK2G,CNKSR1,CNKSR2,CRK,CRKL,CSF2,CSF2RA,CSF2RB,CSK,CUL3,DAB2IP,DLG4,DUSP1,DUSP10,DUSP16,DUSP2,DUSP4,DUSP5,DUSP6,DUSP7,DUSP8,DUSP9,EGF,EGFR,ERBB2,ERBB3,ERBB4,EREG,FGA,FGB,FGF1,FGF10,FGF16,FGF17,FGF18,FGF19,FGF2,FGF20,FGF22,FGF23,FGF3,FGF4,FGF5,FGF6,FGF7,FGF8,FGF9,FGFR1,FGFR2,FGFR3,FGFR4,FGG,FN1,FRS2,FRS3,FY…	AKAP9,ARAF,ARRB1,BRAF,BRAP,CALM1,CAMK2D,CAMK2G,CRK,CRKL,CSF2RA,CSK,CUL3,EGFR,ERBB2,FGF2,FYN,GRB2,HRAS,IQGAP1,IRS2,JAK1,KIDINS220,KRAS,LAMTOR2,MAP2K1,MAP2K2,MAPK1,MAPK14,MAPK3,MAPKAPK2,MAPKAPK3,MARK3,MET,NF1,NRAS,PEBP1,PHB,PLCG1,PPP2CA,PPP2R1A,PPP2R1B,PPP2R5A,PPP2R5C,PPP2R5D,PPP2R5E,PPP5C,PSMA1,PSMA2,PSMA3,PSMA4,PSMA5,PSMA6,PSMA7,PSMB1,PSMB10,PSMB2,PSMB3,PSMB4,PSMB5,PSMB6,PSMB7,PSMC1,PSMC2,PSMC3,P…	PEBP1,PSMD9,PHB,HRAS,RPS27A,NRAS,PSMB5,PSMD3,TLN1,PSMA3,PSMA6,RBX1,PSMB7,PSMB6,EGFR,PSMB4,PPP2R5D,RALA	18	42.0233	257	112	2.17075e-14	3.04907e-14	destabilized	7.00389
asynch	R-HSA-187687	Signalling to ERKs	ACTN2,AKAP9,ANGPT1,APBB1IP,ARAF,ARRB1,ARRB2,ARTN,BRAF,BRAP,BTC,CALM1,CAMK2A,CAMK2B,CAMK2D,CAMK2G,CNKSR1,CNKSR2,CRK,CRKL,CSF2,CSF2RA,CSF2RB,CSK,CUL3,DAB2IP,DLG4,DUSP1,DUSP10,DUSP16,DUSP2,DUSP4,DUSP5,DUSP6,DUSP7,DUSP8,DUSP9,EGF,EGFR,ERBB2,ERBB3,ERBB4,EREG,FGA,FGB,FGF1,FGF10,FGF16,FGF17,FGF18,FGF19,FGF2,FGF20,FGF22,FGF23,FGF3,FGF4,FGF5,FGF6,FGF7,FGF8,FGF9,FGFR1,FGFR2,FGFR3,FGFR4,FGG,FN1,FRS2,FRS3,FY…	AKAP9,ARAF,ARRB1,BRAF,BRAP,CALM1,CAMK2D,CAMK2G,CRK,CRKL,CSF2RA,CSK,CUL3,EGFR,ERBB2,FGF2,FYN,GRB2,HRAS,IQGAP1,IRS2,JAK1,KIDINS220,KRAS,LAMTOR2,MAP2K1,MAP2K2,MAPK1,MAPK14,MAPK3,MAPKAPK2,MAPKAPK3,MARK3,MET,NF1,NRAS,PEBP1,PHB,PLCG1,PPP2CA,PPP2R1A,PPP2R1B,PPP2R5A,PPP2R5C,PPP2R5D,PPP2R5E,PPP5C,PSMA1,PSMA2,PSMA3,PSMA4,PSMA5,PSMA6,PSMA7,PSMB1,PSMB10,PSMB2,PSMB3,PSMB4,PSMB5,PSMB6,PSMB7,PSMC1,PSMC2,PSMC3,P…	PSMD14,PSMD2,PSMC3,PSMC4,PSMC5,SPTBN1	6	42.0233	257	112	0.000376318	2.496e-08	destabilized	2.33463
M	R-HSA-187706	Signalling to p38 via RIT and RIN	ACTN2,AKAP9,ANGPT1,APBB1IP,ARAF,ARRB1,ARRB2,ARTN,BRAF,BRAP,BTC,CALM1,CAMK2A,CAMK2B,CAMK2D,CAMK2G,CNKSR1,CNKSR2,CSF2,CSF2RA,CSF2RB,CSK,CUL3,DAB2IP,DLG4,DUSP1,DUSP10,DUSP16,DUSP2,DUSP4,DUSP5,DUSP6,DUSP7,DUSP8,DUSP9,EGF,EGFR,ERBB2,ERBB3,ERBB4,EREG,FGA,FGB,FGF1,FGF10,FGF16,FGF17,FGF18,FGF19,FGF2,FGF20,FGF22,FGF23,FGF3,FGF4,FGF5,FGF6,FGF7,FGF8,FGF9,FGFR1,FGFR2,FGFR3,FGFR4,FGG,FN1,FRS2,FRS3,FYN,GDNF,GF…	AKAP9,ARAF,ARRB1,BRAF,BRAP,CALM1,CAMK2D,CAMK2G,CSF2RA,CSK,CUL3,EGFR,ERBB2,FGF2,FYN,GRB2,HRAS,IQGAP1,IRS2,JAK1,KRAS,LAMTOR2,MAP2K1,MAP2K2,MAPK1,MAPK3,MARK3,MET,NF1,NRAS,PEBP1,PHB,PPP2CA,PPP2R1A,PPP2R1B,PPP2R5A,PPP2R5C,PPP2R5D,PPP2R5E,PPP5C,PSMA1,PSMA2,PSMA3,PSMA4,PSMA5,PSMA6,PSMA7,PSMB1,PSMB10,PSMB2,PSMB3,PSMB4,PSMB5,PSMB6,PSMB7,PSMC1,PSMC2,PSMC3,PSMC4,PSMC5,PSMC6,PSMD1,PSMD10,PSMD11,PSMD12,PSMD13…	PEBP1,PSMD9,PHB,HRAS,RPS27A,NRAS,PSMB5,PSMD3,TLN1,PSMA3,PSMA6,RBX1,PSMB7,PSMB6,EGFR,PSMB4,PPP2R5D	17	40.7407	243	103	8.03488e-13	3.83566e-13	destabilized	6.99588
asynch	R-HSA-187706	Signalling to p38 via RIT and RIN	ACTN2,AKAP9,ANGPT1,APBB1IP,ARAF,ARRB1,ARRB2,ARTN,BRAF,BRAP,BTC,CALM1,CAMK2A,CAMK2B,CAMK2D,CAMK2G,CNKSR1,CNKSR2,CSF2,CSF2RA,CSF2RB,CSK,CUL3,DAB2IP,DLG4,DUSP1,DUSP10,DUSP16,DUSP2,DUSP4,DUSP5,DUSP6,DUSP7,DUSP8,DUSP9,EGF,EGFR,ERBB2,ERBB3,ERBB4,EREG,FGA,FGB,FGF1,FGF10,FGF16,FGF17,FGF18,FGF19,FGF2,FGF20,FGF22,FGF23,FGF3,FGF4,FGF5,FGF6,FGF7,FGF8,FGF9,FGFR1,FGFR2,FGFR3,FGFR4,FGG,FN1,FRS2,FRS3,FYN,GDNF,GF…	AKAP9,ARAF,ARRB1,BRAF,BRAP,CALM1,CAMK2D,CAMK2G,CSF2RA,CSK,CUL3,EGFR,ERBB2,FGF2,FYN,GRB2,HRAS,IQGAP1,IRS2,JAK1,KRAS,LAMTOR2,MAP2K1,MAP2K2,MAPK1,MAPK3,MARK3,MET,NF1,NRAS,PEBP1,PHB,PPP2CA,PPP2R1A,PPP2R1B,PPP2R5A,PPP2R5C,PPP2R5D,PPP2R5E,PPP5C,PSMA1,PSMA2,PSMA3,PSMA4,PSMA5,PSMA6,PSMA7,PSMB1,PSMB10,PSMB2,PSMB3,PSMB4,PSMB5,PSMB6,PSMB7,PSMC1,PSMC2,PSMC3,PSMC4,PSMC5,PSMC6,PSMD1,PSMD10,PSMD11,PSMD12,PSMD13…	PSMD14,PSMD2,PSMC3,PSMC4,PSMC5,SPTBN1	6	40.7407	243	103	0.00050959	8.23237e-08	destabilized	2.46914
G1	R-HSA-189200	Hexose transport	AAAS,FGF21,G6PC,G6PC2,G6PC3,GCK,GCKR,HK1,HK2,HK3,MIR32,NDC1,NUP107,NUP133,NUP153,NUP155,NUP160,NUP188,NUP205,NUP210,NUP214,NUP35,NUP37,NUP43,NUP50,NUP54,NUP58,NUP62,NUP85,NUP88,NUP93,NUP98,NUPL2,POM121,POM121C,RAE1,RANBP2,RSC1A1,SEH1L,SLC2A1,SLC2A14,SLC2A2,SLC2A3,SLC2A4,SLC2A5,SLC37A4,SLC45A3,SLC50A1,SLC5A1,SLC5A10,SLC5A2,SLC5A3,SLC5A4,SLC5A9,TPR	AAAS,HK1,HK2,NDC1,NUP107,NUP133,NUP153,NUP155,NUP160,NUP188,NUP205,NUP210,NUP214,NUP35,NUP37,NUP43,NUP50,NUP54,NUP85,NUP88,NUP93,NUP98,RAE1,RANBP2,SEH1L,SLC2A1,SLC2A3,SLC5A3,TPR	AAAS,SLC2A3,NDC1,NUP153,NUP155,NUP210,NUP205,RANBP2	8	52.7273	55	31	2.69921e-07	2.20087e-14	destabilized	14.5455
earlyS	R-HSA-189200	Hexose transport	AAAS,FGF21,G6PC,G6PC2,G6PC3,GCK,GCKR,HK1,HK2,HK3,MIR32,NDC1,NUP107,NUP133,NUP153,NUP155,NUP160,NUP188,NUP205,NUP210,NUP214,NUP35,NUP37,NUP43,NUP50,NUP54,NUP58,NUP62,NUP85,NUP88,NUP93,NUP98,NUPL2,POM121,POM121C,RAE1,RANBP2,RSC1A1,SEH1L,SLC2A1,SLC2A14,SLC2A2,SLC2A3,SLC2A4,SLC2A5,SLC37A4,SLC45A3,SLC50A1,SLC5A1,SLC5A10,SLC5A2,SLC5A3,SLC5A4,SLC5A9,TPR	AAAS,HK1,HK2,NDC1,NUP107,NUP133,NUP153,NUP155,NUP160,NUP188,NUP205,NUP210,NUP214,NUP35,NUP37,NUP43,NUP50,NUP54,NUP85,NUP88,NUP93,NUP98,RAE1,RANBP2,SEH1L,SLC2A1,SLC2A3,SLC5A3,TPR	TPR	1	52.7273	55	31	0.0937718	0.626408	destabilized	1.81818
lateS	R-HSA-189200	Hexose transport	AAAS,FGF21,G6PC,G6PC2,G6PC3,GCK,GCKR,HK1,HK2,HK3,MIR32,NDC1,NUP107,NUP133,NUP153,NUP155,NUP160,NUP188,NUP205,NUP210,NUP214,NUP35,NUP37,NUP43,NUP50,NUP54,NUP58,NUP62,NUP85,NUP88,NUP93,NUP98,NUPL2,POM121,POM121C,RAE1,RANBP2,RSC1A1,SEH1L,SLC2A1,SLC2A14,SLC2A2,SLC2A3,SLC2A4,SLC2A5,SLC37A4,SLC45A3,SLC50A1,SLC5A1,SLC5A10,SLC5A2,SLC5A3,SLC5A4,SLC5A9,TPR	AAAS,HK1,HK2,NDC1,NUP107,NUP133,NUP153,NUP155,NUP160,NUP188,NUP205,NUP210,NUP214,NUP35,NUP37,NUP43,NUP50,NUP54,NUP85,NUP88,NUP93,NUP98,RAE1,RANBP2,SEH1L,SLC2A1,SLC2A3,SLC5A3,TPR	TPR	1	52.7273	55	31	0.111127	0.678871	destabilized	1.81818
M	R-HSA-189200	Hexose transport	AAAS,FGF21,G6PC,G6PC2,G6PC3,GCK,GCKR,HK1,HK2,HK3,MIR32,NDC1,NUP107,NUP133,NUP153,NUP155,NUP160,NUP188,NUP205,NUP210,NUP214,NUP35,NUP37,NUP43,NUP50,NUP54,NUP58,NUP62,NUP85,NUP88,NUP93,NUP98,NUPL2,POM121,POM121C,RAE1,RANBP2,RSC1A1,SEH1L,SLC2A1,SLC2A14,SLC2A2,SLC2A3,SLC2A4,SLC2A5,SLC37A4,SLC45A3,SLC50A1,SLC5A1,SLC5A10,SLC5A2,SLC5A3,SLC5A4,SLC5A9,TPR	AAAS,HK1,HK2,NDC1,NUP107,NUP133,NUP153,NUP155,NUP160,NUP188,NUP205,NUP210,NUP214,NUP35,NUP37,NUP43,NUP50,NUP54,NUP85,NUP88,NUP93,NUP98,RAE1,RANBP2,SEH1L,SLC2A1,SLC2A3,SLC5A3,TPR	AAAS,NUP54,SLC2A3,NUP93,NUP85,NDC1,NUP43,NUP188,NUP37,NUP155,NUP210,NUP205,RANBP2	13	52.7273	55	31	2.52872e-10	6.51021e-25	destabilized	23.6364
M	R-HSA-189445	Metabolism of porphyrins	ALAD,ALAS1,ALAS2,BLVRA,BLVRB,COX10,COX15,CPOX,FECH,HMBS,HMOX1,HMOX2,PPOX,UGT1A1,UGT1A4,UROD,UROS	ALAD,BLVRA,BLVRB,COX15,CPOX,FECH,HMBS,HMOX1,HMOX2,PPOX,UROD	ALAD	1	64.7059	17	11	0.00671593	0.0110053	destabilized	5.88235
M	R-HSA-189451	Heme biosynthesis	ALAD,ALAS1,ALAS2,COX10,COX15,CPOX,FECH,HMBS,PPOX,UROD,UROS	ALAD,COX15,CPOX,FECH,HMBS,PPOX,UROD	ALAD	1	63.6364	11	7	0.0558475	0.0724735	destabilized	9.09091
G1	R-HSA-190828	Gap junction trafficking	AP2M1,CLTA,CLTB,CLTC,CLTCL1,DAB2,DNM1,DNM2,GJA1,GJA10,GJA3,GJA4,GJA5,GJA8,GJA9,GJB1,GJB2,GJB3,GJB4,GJB5,GJB6,GJB7,GJC1,GJC2,GJD2,GJD3,GJD4,MYO6	AP2M1,CLTA,CLTC,CLTCL1,DAB2,DNM2,MYO6	CLTA	1	25	28	9	0.00319993	2.08184e-09	destabilized	3.57143
G1	R-HSA-190873	Gap junction degradation	AP2M1,CLTA,CLTB,CLTC,CLTCL1,DAB2,DNM1,DNM2,GJA1,MYO6	AP2M1,CLTA,CLTC,CLTCL1,DAB2,DNM2,MYO6	CLTA	1	70	10	9	0.00319993	2.08184e-09	destabilized	10
M	R-HSA-1912420	Pre-NOTCH Processing in Golgi	ATP2A1,ATP2A2,ATP2A3,B4GALT1,FURIN,LFNG,MFNG,NOTCH1,NOTCH2,NOTCH3,NOTCH4,RAB6A,RFNG,SEL1L,ST3GAL3,ST3GAL4,ST3GAL6,TMED2	ATP2A2,B4GALT1,NOTCH2,RAB6A,SEL1L,TMED2	RAB6A,ATP2A2	2	33.3333	18	6	2.42971e-12	6.49516e-20	destabilized	11.1111
M	R-HSA-1912422	Pre-NOTCH Expression and Processing	AGO1,AGO2,AGO3,AGO4,ATP2A1,ATP2A2,ATP2A3,B4GALT1,CCND1,CREBBP,E2F1,E2F3,EP300,FURIN,JUN,KAT2A,KAT2B,LFNG,MAML1,MAML2,MAML3,MAMLD1,MFNG,MIR150,MIR181C,MIR200B,MIR200C,MIR206,MIR302A,MIR34A,MIR34B,MIR34C,MIR449A,MIR449B,MIR449C,MOV10,NOTCH1,NOTCH2,NOTCH3,NOTCH4,POFUT1,POGLUT1,RAB6A,RBPJ,RFNG,SEL1L,SNW1,ST3GAL3,ST3GAL4,ST3GAL6,TFDP1,TFDP2,TMED2,TNRC6A,TNRC6B,TNRC6C,TP53	AGO2,ATP2A2,B4GALT1,CREBBP,EP300,MOV10,NOTCH2,POFUT1,POGLUT1,RAB6A,RBPJ,SEL1L,SNW1,TMED2,TNRC6B	RAB6A,ATP2A2	2	26.3158	57	16	1.96492e-14	2.07057e-22	destabilized	3.50877
G1	R-HSA-191859	snRNP Assembly	AAAS,CLNS1A,DDX20,GEMIN2,GEMIN4,GEMIN5,GEMIN6,GEMIN7,GEMIN8,NCBP1,NCBP2,NDC1,NUP107,NUP133,NUP153,NUP155,NUP160,NUP188,NUP205,NUP210,NUP214,NUP35,NUP37,NUP43,NUP50,NUP54,NUP58,NUP62,NUP85,NUP88,NUP93,NUP98,NUPL2,PHAX,POM121,POM121C,PRMT5,RAE1,RANBP2,SEH1L,SMN1,SNRPB,SNRPD1,SNRPD2,SNRPD3,SNRPE,SNRPF,SNRPG,SNUPN,TGS1,TPR,WDR77	AAAS,CLNS1A,DDX20,GEMIN4,GEMIN5,GEMIN6,GEMIN7,NCBP1,NCBP2,NDC1,NUP107,NUP133,NUP153,NUP155,NUP160,NUP188,NUP205,NUP210,NUP214,NUP35,NUP37,NUP43,NUP50,NUP54,NUP85,NUP88,NUP93,NUP98,PHAX,PRMT5,RAE1,RANBP2,SEH1L,SNRPD1,SNRPD2,SNRPD3,SNRPF,SNUPN,TPR,WDR77	AAAS,SNUPN,NDC1,NUP153,NUP155,NUP210,NUP205,RANBP2	8	76.9231	52	42	6.24843e-08	5.14307e-17	destabilized	15.3846
earlyS	R-HSA-191859	snRNP Assembly	AAAS,CLNS1A,DDX20,GEMIN2,GEMIN4,GEMIN5,GEMIN6,GEMIN7,GEMIN8,NCBP1,NCBP2,NDC1,NUP107,NUP133,NUP153,NUP155,NUP160,NUP188,NUP205,NUP210,NUP214,NUP35,NUP37,NUP43,NUP50,NUP54,NUP58,NUP62,NUP85,NUP88,NUP93,NUP98,NUPL2,PHAX,POM121,POM121C,PRMT5,RAE1,RANBP2,SEH1L,SMN1,SNRPB,SNRPD1,SNRPD2,SNRPD3,SNRPE,SNRPF,SNRPG,SNUPN,TGS1,TPR,WDR77	AAAS,CLNS1A,DDX20,GEMIN4,GEMIN5,GEMIN6,GEMIN7,NCBP1,NCBP2,NDC1,NUP107,NUP133,NUP153,NUP155,NUP160,NUP188,NUP205,NUP210,NUP214,NUP35,NUP37,NUP43,NUP50,NUP54,NUP85,NUP88,NUP93,NUP98,PHAX,PRMT5,RAE1,RANBP2,SEH1L,SNRPD1,SNRPD2,SNRPD3,SNRPF,SNUPN,TPR,WDR77	TPR	1	76.9231	52	42	0.0485753	0.721632	destabilized	1.92308
lateS	R-HSA-191859	snRNP Assembly	AAAS,CLNS1A,DDX20,GEMIN2,GEMIN4,GEMIN5,GEMIN6,GEMIN7,GEMIN8,NCBP1,NCBP2,NDC1,NUP107,NUP133,NUP153,NUP155,NUP160,NUP188,NUP205,NUP210,NUP214,NUP35,NUP37,NUP43,NUP50,NUP54,NUP58,NUP62,NUP85,NUP88,NUP93,NUP98,NUPL2,PHAX,POM121,POM121C,PRMT5,RAE1,RANBP2,SEH1L,SMN1,SNRPB,SNRPD1,SNRPD2,SNRPD3,SNRPE,SNRPF,SNRPG,SNUPN,TGS1,TPR,WDR77	AAAS,CLNS1A,DDX20,GEMIN4,GEMIN5,GEMIN6,GEMIN7,NCBP1,NCBP2,NDC1,NUP107,NUP133,NUP153,NUP155,NUP160,NUP188,NUP205,NUP210,NUP214,NUP35,NUP37,NUP43,NUP50,NUP54,NUP85,NUP88,NUP93,NUP98,PHAX,PRMT5,RAE1,RANBP2,SEH1L,SNRPD1,SNRPD2,SNRPD3,SNRPF,SNUPN,TPR,WDR77	DDX20,TPR	2	76.9231	52	42	0.0307178	0.475996	destabilized	3.84615
M	R-HSA-191859	snRNP Assembly	AAAS,CLNS1A,DDX20,GEMIN2,GEMIN4,GEMIN5,GEMIN6,GEMIN7,GEMIN8,NCBP1,NCBP2,NDC1,NUP107,NUP133,NUP153,NUP155,NUP160,NUP188,NUP205,NUP210,NUP214,NUP35,NUP37,NUP43,NUP50,NUP54,NUP58,NUP62,NUP85,NUP88,NUP93,NUP98,NUPL2,PHAX,POM121,POM121C,PRMT5,RAE1,RANBP2,SEH1L,SMN1,SNRPB,SNRPD1,SNRPD2,SNRPD3,SNRPE,SNRPF,SNRPG,SNUPN,TGS1,TPR,WDR77	AAAS,CLNS1A,DDX20,GEMIN4,GEMIN5,GEMIN6,GEMIN7,NCBP1,NCBP2,NDC1,NUP107,NUP133,NUP153,NUP155,NUP160,NUP188,NUP205,NUP210,NUP214,NUP35,NUP37,NUP43,NUP50,NUP54,NUP85,NUP88,NUP93,NUP98,PHAX,PRMT5,RAE1,RANBP2,SEH1L,SNRPD1,SNRPD2,SNRPD3,SNRPF,SNUPN,TPR,WDR77	AAAS,DDX20,SNRPD3,SNRPD2,NUP54,SNUPN,NUP93,NUP85,NDC1,NUP43,NUP188,GEMIN4,NUP155,NUP37,NUP210,NUP205,RANBP2	17	76.9231	52	42	2.54166e-13	4.73499e-34	destabilized	32.6923
M	R-HSA-192823	Viral mRNA Translation	DNAJC3,FAU,GRSF1,HA,M,NA,NP,NS,PA,PB1,PB2,RPL10,RPL10A,RPL10L,RPL11,RPL12,RPL13,RPL13A,RPL14,RPL15,RPL17,RPL18,RPL18A,RPL19,RPL21,RPL22,RPL22L1,RPL23,RPL23A,RPL24,RPL26,RPL26L1,RPL27,RPL27A,RPL28,RPL29,RPL3,RPL30,RPL31,RPL32,RPL34,RPL35,RPL35A,RPL36,RPL36A,RPL36AL,RPL37,RPL37A,RPL38,RPL39,RPL39L,RPL3L,RPL4,RPL41,RPL5,RPL6,RPL7,RPL7A,RPL8,RPL9,RPLP0,RPLP1,RPLP2,RPS10,RPS11,RPS12,RPS13,RPS14,RPS15,…	DNAJC3,GRSF1,RPL10,RPL10A,RPL11,RPL12,RPL13,RPL13A,RPL14,RPL15,RPL17,RPL18,RPL18A,RPL19,RPL21,RPL22,RPL23,RPL23A,RPL24,RPL26,RPL27,RPL27A,RPL28,RPL29,RPL3,RPL30,RPL31,RPL32,RPL34,RPL35,RPL35A,RPL36,RPL36A,RPL37,RPL37A,RPL38,RPL4,RPL5,RPL6,RPL7,RPL7A,RPL8,RPL9,RPLP0,RPLP2,RPS10,RPS11,RPS12,RPS13,RPS14,RPS15,RPS15A,RPS16,RPS17,RPS18,RPS19,RPS2,RPS20,RPS21,RPS23,RPS24,RPS25,RPS27A,RPS28,RPS29,RPS3,R…	RPS12,RPS11,RPS16,GRSF1,RPS19,RPS27A,RPL18A,RPL3,RPS7,RPS8,RPL29,RPL24,RPL23,RPL22,RPL27A,RPL36A,RPS24,RPS23,RPS20,RPS21,RPS28,RPL17,RPL12,RPL18,RPSA,RPL34,RPL31,RPL10A	28	75.5102	98	76	0.000623442	6.31915e-29	destabilized	28.5714
M	R-HSA-193639	p75NTR signals via NF-kB	IKBKB,IRAK1,MYD88,NFKB1,NFKBIA,NGF,NGFR,PRKCI,RELA,RIPK2,RPS27A,SQSTM1,TRAF6,UBA52,UBB,UBC	IKBKB,NFKB1,PRKCI,RELA,RIPK2,RPS27A,SQSTM1,TRAF6	RPS27A	1	50	16	8	4.7867e-05	1.07966e-11	destabilized	6.25
M	R-HSA-193704	p75 NTR receptor-mediated signalling	AATF,ABR,ADAM17,AKAP13,APH1A,APH1B,ARHGDIA,ARHGEF1,ARHGEF10,ARHGEF10L,ARHGEF11,ARHGEF12,ARHGEF15,ARHGEF16,ARHGEF17,ARHGEF18,ARHGEF19,ARHGEF2,ARHGEF26,ARHGEF3,ARHGEF33,ARHGEF35,ARHGEF37,ARHGEF38,ARHGEF39,ARHGEF4,ARHGEF40,ARHGEF5,ARHGEF6,ARHGEF7,ARHGEF9,BAD,BCL2L11,BEX3,CASP2,CASP3,ECT2,FGD1,FGD2,FGD3,FGD4,GNA13,HDAC1,HDAC2,HDAC3,IKBKB,IRAK1,ITGB3BP,ITSN1,KALRN,LINGO1,MAG,MAGED1,MAPK8,MCF2,MCF2L,MY…	ABR,ADAM17,AKAP13,APH1A,ARHGDIA,ARHGEF1,ARHGEF10,ARHGEF12,ARHGEF16,ARHGEF2,ARHGEF5,ARHGEF7,CASP2,CASP3,ECT2,GNA13,HDAC1,HDAC2,HDAC3,IKBKB,ITSN1,NCSTN,NFKB1,PRKCI,RAC1,RELA,RHOA,RIPK2,RPS27A,RTN4,SOS1,SQSTM1,TRAF6,TRIO,VAV2,YWHAE	HDAC1,RPS27A	2	37.5	96	38	8.58903e-09	2.31564e-09	destabilized	2.08333
M	R-HSA-194138	Signaling by VEGF	ABI1,ABI2,ACTN2,AHCYL1,AKAP9,AKT1,AKT2,AKT3,ANGPT1,APBB1IP,ARAF,ARRB1,ARRB2,ARTN,AXL,BAIAP2,BCAR1,BRAF,BRAP,BRK1,BTC,CALM1,CAMK2A,CAMK2B,CAMK2D,CAMK2G,CAV1,CDC42,CDH5,CNKSR1,CNKSR2,CRK,CSF2,CSF2RA,CSF2RB,CSK,CTNNA1,CTNNB1,CTNND1,CUL3,CYBA,CYBB,CYFIP1,CYFIP2,DAB2IP,DLG4,DOCK1,DUSP1,DUSP10,DUSP16,DUSP2,DUSP4,DUSP5,DUSP6,DUSP7,DUSP8,DUSP9,EGF,EGFR,ELMO1,ELMO2,ERBB2,ERBB3,ERBB4,EREG,FGA,FGB,FGF1,FGF1…	ABI1,AHCYL1,AKAP9,AKT1,AKT2,ARAF,ARRB1,BAIAP2,BCAR1,BRAF,BRAP,CALM1,CAMK2D,CAMK2G,CAV1,CDC42,CRK,CSF2RA,CSK,CTNNA1,CTNNB1,CTNND1,CUL3,CYBA,CYFIP1,DOCK1,EGFR,ELMO2,ERBB2,FGF2,FYN,GRB2,HRAS,HSP90AA1,HSPB1,IQGAP1,IRS2,ITGAV,ITPR1,ITPR2,ITPR3,JAK1,JUP,KRAS,LAMTOR2,MAP2K1,MAP2K2,MAPK1,MAPK14,MAPK3,MAPKAPK2,MAPKAPK3,MARK3,MET,MLST8,MTOR,NCK1,NCKAP1,NF1,NRAS,PAK2,PDPK1,PEBP1,PHB,PIK3CB,PIK3R2,PLCG1,PPP2…	PEBP1,PSMD9,NRAS,HRAS,RPS27A,EGFR,PSMB6,PSMD3,TLN1,PSMA3,PHB,PSMA6,RBX1,PSMB7,AHCYL1,PSMB5,PSMB4,PPP2R5D,CAV1	19	44.5783	332	153	5.14877e-25	1.11229e-23	destabilized	5.72289
asynch	R-HSA-194138	Signaling by VEGF	ABI1,ABI2,ACTN2,AHCYL1,AKAP9,AKT1,AKT2,AKT3,ANGPT1,APBB1IP,ARAF,ARRB1,ARRB2,ARTN,AXL,BAIAP2,BCAR1,BRAF,BRAP,BRK1,BTC,CALM1,CAMK2A,CAMK2B,CAMK2D,CAMK2G,CAV1,CDC42,CDH5,CNKSR1,CNKSR2,CRK,CSF2,CSF2RA,CSF2RB,CSK,CTNNA1,CTNNB1,CTNND1,CUL3,CYBA,CYBB,CYFIP1,CYFIP2,DAB2IP,DLG4,DOCK1,DUSP1,DUSP10,DUSP16,DUSP2,DUSP4,DUSP5,DUSP6,DUSP7,DUSP8,DUSP9,EGF,EGFR,ELMO1,ELMO2,ERBB2,ERBB3,ERBB4,EREG,FGA,FGB,FGF1,FGF1…	ABI1,AHCYL1,AKAP9,AKT1,AKT2,ARAF,ARRB1,BAIAP2,BCAR1,BRAF,BRAP,CALM1,CAMK2D,CAMK2G,CAV1,CDC42,CRK,CSF2RA,CSK,CTNNA1,CTNNB1,CTNND1,CUL3,CYBA,CYFIP1,DOCK1,EGFR,ELMO2,ERBB2,FGF2,FYN,GRB2,HRAS,HSP90AA1,HSPB1,IQGAP1,IRS2,ITGAV,ITPR1,ITPR2,ITPR3,JAK1,JUP,KRAS,LAMTOR2,MAP2K1,MAP2K2,MAPK1,MAPK14,MAPK3,MAPKAPK2,MAPKAPK3,MARK3,MET,MLST8,MTOR,NCK1,NCKAP1,NF1,NRAS,PAK2,PDPK1,PEBP1,PHB,PIK3CB,PIK3R2,PLCG1,PPP2…	PSMD14,PSMD2,PSMC3,PSMC4,PSMC5,SPTBN1	6	44.5783	332	153	1.73358e-05	3.34745e-13	destabilized	1.80723
earlyS	R-HSA-194315	Signaling by Rho GTPases	A2M,ABI1,ABI2,ABL1,ABR,ACTB,ACTG1,ACTR2,ACTR3,AHCTF1,AKAP13,APITD1,AR,ARAP1,ARAP2,ARAP3,ARHGAP1,ARHGAP10,ARHGAP11A,ARHGAP11B,ARHGAP12,ARHGAP15,ARHGAP17,ARHGAP18,ARHGAP19,ARHGAP20,ARHGAP21,ARHGAP22,ARHGAP23,ARHGAP24,ARHGAP25,ARHGAP26,ARHGAP27,ARHGAP28,ARHGAP29,ARHGAP30,ARHGAP31,ARHGAP32,ARHGAP33,ARHGAP35,ARHGAP36,ARHGAP39,ARHGAP4,ARHGAP40,ARHGAP42,ARHGAP44,ARHGAP5,ARHGAP6,ARHGAP8,ARHGAP9,ARHGDIA,A…	A2M,ABI1,ABL1,ABR,ACTB,ACTG1,ACTR2,ACTR3,AHCTF1,AKAP13,ARAP1,ARHGAP1,ARHGAP10,ARHGAP11A,ARHGAP12,ARHGAP17,ARHGAP18,ARHGAP21,ARHGAP26,ARHGAP27,ARHGAP29,ARHGAP35,ARHGAP4,ARHGAP5,ARHGDIA,ARHGEF1,ARHGEF10,ARHGEF12,ARHGEF16,ARHGEF2,ARHGEF5,ARHGEF7,ARPC1A,ARPC1B,ARPC2,ARPC3,ARPC4,ARPC5,BAIAP2,BCR,BUB1,BUB1B,BUB3,CALM1,CASC5,CDC20,CDC42,CENPF,CIT,CKAP5,CLASP1,CLASP2,CLIP1,CTNNA1,CTNNB1,CTTN,CYBA,CYFIP1,…	FLNA	1	45.6186	388	184	2.87715e-05	0.999487	destabilized	0.257732
lateS	R-HSA-194315	Signaling by Rho GTPases	A2M,ABI1,ABI2,ABL1,ABR,ACTB,ACTG1,ACTR2,ACTR3,AHCTF1,AKAP13,APITD1,AR,ARAP1,ARAP2,ARAP3,ARHGAP1,ARHGAP10,ARHGAP11A,ARHGAP11B,ARHGAP12,ARHGAP15,ARHGAP17,ARHGAP18,ARHGAP19,ARHGAP20,ARHGAP21,ARHGAP22,ARHGAP23,ARHGAP24,ARHGAP25,ARHGAP26,ARHGAP27,ARHGAP28,ARHGAP29,ARHGAP30,ARHGAP31,ARHGAP32,ARHGAP33,ARHGAP35,ARHGAP36,ARHGAP39,ARHGAP4,ARHGAP40,ARHGAP42,ARHGAP44,ARHGAP5,ARHGAP6,ARHGAP8,ARHGAP9,ARHGDIA,A…	A2M,ABI1,ABL1,ABR,ACTB,ACTG1,ACTR2,ACTR3,AHCTF1,AKAP13,ARAP1,ARHGAP1,ARHGAP10,ARHGAP11A,ARHGAP12,ARHGAP17,ARHGAP18,ARHGAP21,ARHGAP26,ARHGAP27,ARHGAP29,ARHGAP35,ARHGAP4,ARHGAP5,ARHGDIA,ARHGEF1,ARHGEF10,ARHGEF12,ARHGEF16,ARHGEF2,ARHGEF5,ARHGEF7,ARPC1A,ARPC1B,ARPC2,ARPC3,ARPC4,ARPC5,BAIAP2,BCR,BUB1,BUB1B,BUB3,CALM1,CASC5,CDC20,CDC42,CENPF,CIT,CKAP5,CLASP1,CLASP2,CLIP1,CTNNA1,CTNNB1,CTTN,CYBA,CYFIP1,…	CENPF	1	45.6186	388	184	2.29782e-06	0.358448	destabilized	0.257732
G1	R-HSA-194441	Metabolism of non-coding RNA	AAAS,CLNS1A,DDX20,GEMIN2,GEMIN4,GEMIN5,GEMIN6,GEMIN7,GEMIN8,NCBP1,NCBP2,NDC1,NUP107,NUP133,NUP153,NUP155,NUP160,NUP188,NUP205,NUP210,NUP214,NUP35,NUP37,NUP43,NUP50,NUP54,NUP58,NUP62,NUP85,NUP88,NUP93,NUP98,NUPL2,PHAX,POM121,POM121C,PRMT5,RAE1,RANBP2,SEH1L,SMN1,SNRPB,SNRPD1,SNRPD2,SNRPD3,SNRPE,SNRPF,SNRPG,SNUPN,TGS1,TPR,WDR77	AAAS,CLNS1A,DDX20,GEMIN4,GEMIN5,GEMIN6,GEMIN7,NCBP1,NCBP2,NDC1,NUP107,NUP133,NUP153,NUP155,NUP160,NUP188,NUP205,NUP210,NUP214,NUP35,NUP37,NUP43,NUP50,NUP54,NUP85,NUP88,NUP93,NUP98,PHAX,PRMT5,RAE1,RANBP2,SEH1L,SNRPD1,SNRPD2,SNRPD3,SNRPF,SNUPN,TPR,WDR77	AAAS,SNUPN,NDC1,NUP153,NUP155,NUP210,NUP205,RANBP2	8	76.9231	52	42	6.24843e-08	5.14307e-17	destabilized	15.3846
earlyS	R-HSA-194441	Metabolism of non-coding RNA	AAAS,CLNS1A,DDX20,GEMIN2,GEMIN4,GEMIN5,GEMIN6,GEMIN7,GEMIN8,NCBP1,NCBP2,NDC1,NUP107,NUP133,NUP153,NUP155,NUP160,NUP188,NUP205,NUP210,NUP214,NUP35,NUP37,NUP43,NUP50,NUP54,NUP58,NUP62,NUP85,NUP88,NUP93,NUP98,NUPL2,PHAX,POM121,POM121C,PRMT5,RAE1,RANBP2,SEH1L,SMN1,SNRPB,SNRPD1,SNRPD2,SNRPD3,SNRPE,SNRPF,SNRPG,SNUPN,TGS1,TPR,WDR77	AAAS,CLNS1A,DDX20,GEMIN4,GEMIN5,GEMIN6,GEMIN7,NCBP1,NCBP2,NDC1,NUP107,NUP133,NUP153,NUP155,NUP160,NUP188,NUP205,NUP210,NUP214,NUP35,NUP37,NUP43,NUP50,NUP54,NUP85,NUP88,NUP93,NUP98,PHAX,PRMT5,RAE1,RANBP2,SEH1L,SNRPD1,SNRPD2,SNRPD3,SNRPF,SNUPN,TPR,WDR77	TPR	1	76.9231	52	42	0.0485753	0.721632	destabilized	1.92308
lateS	R-HSA-194441	Metabolism of non-coding RNA	AAAS,CLNS1A,DDX20,GEMIN2,GEMIN4,GEMIN5,GEMIN6,GEMIN7,GEMIN8,NCBP1,NCBP2,NDC1,NUP107,NUP133,NUP153,NUP155,NUP160,NUP188,NUP205,NUP210,NUP214,NUP35,NUP37,NUP43,NUP50,NUP54,NUP58,NUP62,NUP85,NUP88,NUP93,NUP98,NUPL2,PHAX,POM121,POM121C,PRMT5,RAE1,RANBP2,SEH1L,SMN1,SNRPB,SNRPD1,SNRPD2,SNRPD3,SNRPE,SNRPF,SNRPG,SNUPN,TGS1,TPR,WDR77	AAAS,CLNS1A,DDX20,GEMIN4,GEMIN5,GEMIN6,GEMIN7,NCBP1,NCBP2,NDC1,NUP107,NUP133,NUP153,NUP155,NUP160,NUP188,NUP205,NUP210,NUP214,NUP35,NUP37,NUP43,NUP50,NUP54,NUP85,NUP88,NUP93,NUP98,PHAX,PRMT5,RAE1,RANBP2,SEH1L,SNRPD1,SNRPD2,SNRPD3,SNRPF,SNUPN,TPR,WDR77	DDX20,TPR	2	76.9231	52	42	0.0307178	0.475996	destabilized	3.84615
M	R-HSA-194441	Metabolism of non-coding RNA	AAAS,CLNS1A,DDX20,GEMIN2,GEMIN4,GEMIN5,GEMIN6,GEMIN7,GEMIN8,NCBP1,NCBP2,NDC1,NUP107,NUP133,NUP153,NUP155,NUP160,NUP188,NUP205,NUP210,NUP214,NUP35,NUP37,NUP43,NUP50,NUP54,NUP58,NUP62,NUP85,NUP88,NUP93,NUP98,NUPL2,PHAX,POM121,POM121C,PRMT5,RAE1,RANBP2,SEH1L,SMN1,SNRPB,SNRPD1,SNRPD2,SNRPD3,SNRPE,SNRPF,SNRPG,SNUPN,TGS1,TPR,WDR77	AAAS,CLNS1A,DDX20,GEMIN4,GEMIN5,GEMIN6,GEMIN7,NCBP1,NCBP2,NDC1,NUP107,NUP133,NUP153,NUP155,NUP160,NUP188,NUP205,NUP210,NUP214,NUP35,NUP37,NUP43,NUP50,NUP54,NUP85,NUP88,NUP93,NUP98,PHAX,PRMT5,RAE1,RANBP2,SEH1L,SNRPD1,SNRPD2,SNRPD3,SNRPF,SNUPN,TPR,WDR77	AAAS,DDX20,SNRPD3,SNRPD2,NUP54,SNUPN,NUP93,NUP85,NDC1,NUP43,NUP188,GEMIN4,NUP155,NUP37,NUP210,NUP205,RANBP2	17	76.9231	52	42	2.54166e-13	4.73499e-34	destabilized	32.6923
M	R-HSA-195253	Degradation of beta-catenin by the destruction complex	AES,AMER1,APC,AXIN1,AXIN2,BTRC,CSNK1A1,CTBP1,CTBP2,CTNNB1,CUL1,FRAT1,FRAT2,GSK3B,HDAC1,LEF1,MYC,PPP2CA,PPP2CB,PPP2R1A,PPP2R1B,PPP2R5A,PPP2R5B,PPP2R5C,PPP2R5D,PPP2R5E,PSMA1,PSMA2,PSMA3,PSMA4,PSMA5,PSMA6,PSMA7,PSMA8,PSMB1,PSMB10,PSMB11,PSMB2,PSMB3,PSMB4,PSMB5,PSMB6,PSMB7,PSMB8,PSMB9,PSMC1,PSMC2,PSMC3,PSMC4,PSMC5,PSMC6,PSMD1,PSMD10,PSMD11,PSMD12,PSMD13,PSMD14,PSMD2,PSMD3,PSMD4,PSMD5,PSMD6,PSMD7,PSMD…	APC,CSNK1A1,CTBP1,CTBP2,CTNNB1,CUL1,GSK3B,HDAC1,PPP2CA,PPP2R1A,PPP2R1B,PPP2R5A,PPP2R5C,PPP2R5D,PPP2R5E,PSMA1,PSMA2,PSMA3,PSMA4,PSMA5,PSMA6,PSMA7,PSMB1,PSMB10,PSMB2,PSMB3,PSMB4,PSMB5,PSMB6,PSMB7,PSMC1,PSMC2,PSMC3,PSMC4,PSMC5,PSMC6,PSMD1,PSMD10,PSMD11,PSMD12,PSMD13,PSMD14,PSMD2,PSMD3,PSMD4,PSMD5,PSMD6,PSMD7,PSMD8,PSMD9,PSME1,PSME2,PSME3,PSME4,RBX1,RPS27A,SKP1,TLE3	HDAC1,PSMD9,RPS27A,CTBP1,PSMD3,PSMA3,PSMA6,PSMB6,PPP2R5D,RBX1,PSMB5,PSMB4,PSMB7,CTBP2	14	69.0476	84	61	2.42845e-12	2.49541e-15	destabilized	16.6667
asynch	R-HSA-195253	Degradation of beta-catenin by the destruction complex	AES,AMER1,APC,AXIN1,AXIN2,BTRC,CSNK1A1,CTBP1,CTBP2,CTNNB1,CUL1,FRAT1,FRAT2,GSK3B,HDAC1,LEF1,MYC,PPP2CA,PPP2CB,PPP2R1A,PPP2R1B,PPP2R5A,PPP2R5B,PPP2R5C,PPP2R5D,PPP2R5E,PSMA1,PSMA2,PSMA3,PSMA4,PSMA5,PSMA6,PSMA7,PSMA8,PSMB1,PSMB10,PSMB11,PSMB2,PSMB3,PSMB4,PSMB5,PSMB6,PSMB7,PSMB8,PSMB9,PSMC1,PSMC2,PSMC3,PSMC4,PSMC5,PSMC6,PSMD1,PSMD10,PSMD11,PSMD12,PSMD13,PSMD14,PSMD2,PSMD3,PSMD4,PSMD5,PSMD6,PSMD7,PSMD…	APC,CSNK1A1,CTBP1,CTBP2,CTNNB1,CUL1,GSK3B,HDAC1,PPP2CA,PPP2R1A,PPP2R1B,PPP2R5A,PPP2R5C,PPP2R5D,PPP2R5E,PSMA1,PSMA2,PSMA3,PSMA4,PSMA5,PSMA6,PSMA7,PSMB1,PSMB10,PSMB2,PSMB3,PSMB4,PSMB5,PSMB6,PSMB7,PSMC1,PSMC2,PSMC3,PSMC4,PSMC5,PSMC6,PSMD1,PSMD10,PSMD11,PSMD12,PSMD13,PSMD14,PSMD2,PSMD3,PSMD4,PSMD5,PSMD6,PSMD7,PSMD8,PSMD9,PSME1,PSME2,PSME3,PSME4,RBX1,RPS27A,SKP1,TLE3	PSMD14,PSMC3,PSMC4,PSMC5,PSMD2	5	69.0476	84	61	0.000708414	8.20016e-07	destabilized	5.95238
earlyS	R-HSA-195258	RHO GTPase Effectors	ABI1,ABI2,ABL1,ACTB,ACTG1,ACTR2,ACTR3,AHCTF1,APITD1,AR,ARPC1A,ARPC1B,ARPC2,ARPC3,ARPC4,ARPC5,AURKB,B9D2,BAIAP2,BIRC5,BRK1,BTK,BUB1,BUB1B,BUB3,CALM1,CASC5,CDC20,CDC25C,CDC42,CDCA8,CDH1,CDKN1B,CENPA,CENPC,CENPE,CENPF,CENPH,CENPI,CENPK,CENPL,CENPM,CENPN,CENPO,CENPP,CENPQ,CENPT,CENPU,CFTR,CIT,CKAP5,CLASP1,CLASP2,CLIP1,CTNNA1,CTNNB1,CTTN,CYBA,CYBB,CYFIP1,CYFIP2,DAAM1,DIAPH1,DIAPH2,DIAPH3,DLG4,DSN1,DVL…	ABI1,ABL1,ACTB,ACTG1,ACTR2,ACTR3,AHCTF1,ARPC1A,ARPC1B,ARPC2,ARPC3,ARPC4,ARPC5,BAIAP2,BUB1,BUB1B,BUB3,CALM1,CASC5,CDC20,CDC42,CENPF,CIT,CKAP5,CLASP1,CLASP2,CLIP1,CTNNA1,CTNNB1,CTTN,CYBA,CYFIP1,DIAPH1,DIAPH3,DVL2,ERCC6L,EVL,FLNA,FMNL1,FMNL2,GOPC,GRB2,HIST1H2BL,HIST1H4A,IQGAP1,IQGAP3,ITGB1,KDM1A,KIF14,KIF2A,KIF2C,KIF5B,KLC1,KLC2,KLC4,KNTC1,KTN1,MAD1L1,MAD2L1,MAPK1,MAPK3,MAPRE1,MYH10,MYH14,MYH9,MYL6,…	FLNA	1	51.751	257	140	3.23026e-05	0.95458	destabilized	0.389105
lateS	R-HSA-195258	RHO GTPase Effectors	ABI1,ABI2,ABL1,ACTB,ACTG1,ACTR2,ACTR3,AHCTF1,APITD1,AR,ARPC1A,ARPC1B,ARPC2,ARPC3,ARPC4,ARPC5,AURKB,B9D2,BAIAP2,BIRC5,BRK1,BTK,BUB1,BUB1B,BUB3,CALM1,CASC5,CDC20,CDC25C,CDC42,CDCA8,CDH1,CDKN1B,CENPA,CENPC,CENPE,CENPF,CENPH,CENPI,CENPK,CENPL,CENPM,CENPN,CENPO,CENPP,CENPQ,CENPT,CENPU,CFTR,CIT,CKAP5,CLASP1,CLASP2,CLIP1,CTNNA1,CTNNB1,CTTN,CYBA,CYBB,CYFIP1,CYFIP2,DAAM1,DIAPH1,DIAPH2,DIAPH3,DLG4,DSN1,DVL…	ABI1,ABL1,ACTB,ACTG1,ACTR2,ACTR3,AHCTF1,ARPC1A,ARPC1B,ARPC2,ARPC3,ARPC4,ARPC5,BAIAP2,BUB1,BUB1B,BUB3,CALM1,CASC5,CDC20,CDC42,CENPF,CIT,CKAP5,CLASP1,CLASP2,CLIP1,CTNNA1,CTNNB1,CTTN,CYBA,CYFIP1,DIAPH1,DIAPH3,DVL2,ERCC6L,EVL,FLNA,FMNL1,FMNL2,GOPC,GRB2,HIST1H2BL,HIST1H4A,IQGAP1,IQGAP3,ITGB1,KDM1A,KIF14,KIF2A,KIF2C,KIF5B,KLC1,KLC2,KLC4,KNTC1,KTN1,MAD1L1,MAD2L1,MAPK1,MAPK3,MAPRE1,MYH10,MYH14,MYH9,MYL6,…	CENPF	1	51.751	257	140	8.04568e-06	0.00964231	destabilized	0.389105
asynch	R-HSA-195721	Signaling by Wnt	AES,AGO1,AGO2,AGO3,AGO4,AKT1,AKT2,AMER1,AP2A1,AP2A2,AP2B1,AP2M1,AP2S1,APC,ARRB2,ASH2L,AXIN1,AXIN2,BCL9,BCL9L,BTRC,CALM1,CAMK2A,CAV1,CBY1,CCDC88C,CDC73,CHD8,CLTA,CLTB,CLTC,CREBBP,CSNK1A1,CSNK1E,CSNK1G2,CSNK2A1,CSNK2A2,CSNK2B,CTBP1,CTBP2,CTNNB1,CTNNBIP1,CUL1,CUL3,CXXC4,DAAM1,DACT1,DKK1,DKK2,DKK4,DVL1,DVL2,DVL3,EP300,FRAT1,FRAT2,FZD1,FZD2,FZD3,FZD4,FZD5,FZD6,FZD7,FZD8,GNAO1,GNAT2,GNB1,GNB2,GNB3,GNB4…	AGO2,AKT1,AKT2,AP2A1,AP2A2,AP2B1,AP2M1,AP2S1,APC,ASH2L,CALM1,CAV1,CDC73,CLTA,CLTC,CREBBP,CSNK1A1,CSNK1E,CSNK2A1,CSNK2A2,CSNK2B,CTBP1,CTBP2,CTNNB1,CUL1,CUL3,DVL2,EP300,FZD6,GNAO1,GNB1,GNB2,GNB4,GSK3B,HDAC1,HIST1H2BL,HIST1H4A,ITPR1,ITPR2,ITPR3,KMT2D,LEO1,LRP6,MOV10,PFN1,PLCB3,PPP2CA,PPP2R1A,PPP2R1B,PPP2R5A,PPP2R5C,PPP2R5D,PPP2R5E,PPP3CA,PRKCA,PSMA1,PSMA2,PSMA3,PSMA4,PSMA5,PSMA6,PSMA7,PSMB1,PSMB10,P…	PSMD14,PSMC3,PSMC4,PSMC5,PSMD2	5	39.9329	298	129	0.00022973	1.02687e-12	destabilized	1.67785
G1	R-HSA-196025	Formation of annular gap junctions	AP2M1,CLTA,CLTB,CLTC,CLTCL1,DAB2,DNM1,DNM2,GJA1	AP2M1,CLTA,CLTC,CLTCL1,DAB2,DNM2	CLTA	1	66.6667	9	8	0.00223385	2.51415e-10	destabilized	11.1111
M	R-HSA-196071	Metabolism of steroid hormones	AKR1B1,AKR1B15,CGA,CYP11A1,CYP11B1,CYP11B2,CYP17A1,CYP19A1,CYP21A2,FDX1,FDX2,FDXR,HSD11B1,HSD11B2,HSD17B1,HSD17B11,HSD17B12,HSD17B14,HSD17B2,HSD17B3,HSD3B1,HSD3B2,LHB,POMC,SRD5A1,SRD5A2,SRD5A3,STAR,STARD3,STARD3NL,STARD4,STARD6	AKR1B1,FDX1,FDXR,HSD17B11,HSD17B12	HSD17B11	1	15.625	32	7	0.000920335	0.00248176	destabilized	3.125
M	R-HSA-1963640	GRB2 events in ERBB2 signaling	BTC,EGF,EGFR,ERBB2,ERBB4,EREG,GRB2,HBEGF,HRAS,KRAS,NRAS,NRG1,NRG2,NRG3,NRG4,SOS1	EGFR,ERBB2,GRB2,HRAS,KRAS,NRAS,SOS1	EGFR,HRAS,NRAS	3	43.75	16	7	5.05876e-08	3.06659e-06	destabilized	18.75
lateS	R-HSA-196741	Cobalamin (Cbl, vitamin B12) transport and metabolism	ABCC1,ABCD4,AMN,CD320,CTRB1,CTRB2,CTRC,CUBN,GIF,LMBRD1,MMAA,MMAB,MMACHC,MMADHC,MTR,MTRR,MUT,PRSS1,PRSS3,TCN1,TCN2	ABCC1,MTR,MTRR,MUT	ABCC1	1	19.0476	21	5	0.0531944	0.163084	destabilized	4.7619
asynch	R-HSA-196741	Cobalamin (Cbl, vitamin B12) transport and metabolism	ABCC1,ABCD4,AMN,CD320,CTRB1,CTRB2,CTRC,CUBN,GIF,LMBRD1,MMAA,MMAB,MMACHC,MMADHC,MTR,MTRR,MUT,PRSS1,PRSS3,TCN1,TCN2	ABCC1,MTR,MTRR,MUT	ABCC1	1	19.0476	21	5	0.00269238	0.0581016	destabilized	4.7619
M	R-HSA-196780	Biotin transport and metabolism	ACACA,ACACB,BTD,HLCS,MCCC1,MCCC2,PC,PCCA,PCCB,PDZD11,SLC5A6	ACACA,HLCS,MCCC1,MCCC2,PC,PCCA,PCCB	PC,MCCC2	2	63.6364	11	9	5.01094e-05	0.00315888	destabilized	18.1818
asynch	R-HSA-196780	Biotin transport and metabolism	ACACA,ACACB,BTD,HLCS,MCCC1,MCCC2,PC,PCCA,PCCB,PDZD11,SLC5A6	ACACA,HLCS,MCCC1,MCCC2,PC,PCCA,PCCB	MCCC2	1	63.6364	11	9	0.0476023	4.20905e-05	destabilized	9.09091
G1	R-HSA-196836	Vitamin C (ascorbate) metabolism	CYB5A,CYB5R3,GSTO1,GSTO2,SLC23A1,SLC23A2,SLC2A1,SLC2A3	CYB5R3,GSTO1,SLC2A1,SLC2A3	SLC2A3	1	50	8	4	0.0325857	0.011617	destabilized	12.5
M	R-HSA-196836	Vitamin C (ascorbate) metabolism	CYB5A,CYB5R3,GSTO1,GSTO2,SLC23A1,SLC23A2,SLC2A1,SLC2A3	CYB5R3,GSTO1,SLC2A1,SLC2A3	CYB5R3,SLC2A3	2	50	8	4	5.27876e-06	4.53648e-08	destabilized	25
asynch	R-HSA-196849	Metabolism of water-soluble vitamins and cofactors	AASDHPPT,ABCC1,ABCD4,ACACA,ACACB,ACP5,ALDH1L1,ALDH1L2,AMN,AOX1,BST1,BTD,CD320,CD38,COASY,CTRB1,CTRB2,CTRC,CUBN,CYB5A,CYB5R3,CYP8B1,DHFR,DHFRL1,ENPP1,ENPP2,ENPP3,FASN,FLAD1,FOLR2,FPGS,GIF,GPHN,GSTO1,GSTO2,HLCS,LMBRD1,MCCC1,MCCC2,MMAA,MMAB,MMACHC,MMADHC,MOCOS,MOCS1,MOCS2,MOCS3,MTHFD1,MTHFD1L,MTHFD2,MTHFD2L,MTHFR,MTHFS,MTR,MTRR,MUT,NADK,NADSYN1,NAMPT,NAPRT,NAXD,NAXE,NFS1,NMNAT1,NMNAT2,NMNAT3,NMRK1,N…	AASDHPPT,ABCC1,ACACA,ALDH1L2,COASY,CYB5R3,DHFR,FASN,FLAD1,FPGS,GPHN,GSTO1,HLCS,MCCC1,MCCC2,MOCOS,MOCS2,MTHFD1,MTHFD1L,MTHFD2,MTR,MTRR,MUT,NADK,NAMPT,NAPRT,NFS1,NNMT,PANK2,PANK3,PANK4,PARP4,PC,PCCA,PCCB,PDXK,PNPO,PPCS,RFK,SHMT1,SHMT2,SLC19A1,SLC25A19,SLC25A32,SLC2A1,SLC2A3	ABCC1,MTHFD1,MCCC2	3	38.0165	121	57	0.0132416	1.80862e-06	destabilized	2.47934
lateS	R-HSA-196849	Metabolism of water-soluble vitamins and cofactors	AASDHPPT,ABCC1,ABCD4,ACACA,ACACB,ACP5,ALDH1L1,ALDH1L2,AMN,AOX1,BST1,BTD,CD320,CD38,COASY,CTRB1,CTRB2,CTRC,CUBN,CYB5A,CYB5R3,CYP8B1,DHFR,DHFRL1,ENPP1,ENPP2,ENPP3,FASN,FLAD1,FOLR2,FPGS,GIF,GPHN,GSTO1,GSTO2,HLCS,LMBRD1,MCCC1,MCCC2,MMAA,MMAB,MMACHC,MMADHC,MOCOS,MOCS1,MOCS2,MOCS3,MTHFD1,MTHFD1L,MTHFD2,MTHFD2L,MTHFR,MTHFS,MTR,MTRR,MUT,NADK,NADSYN1,NAMPT,NAPRT,NAXD,NAXE,NFS1,NMNAT1,NMNAT2,NMNAT3,NMRK1,N…	AASDHPPT,ABCC1,ACACA,ALDH1L2,COASY,CYB5R3,DHFR,FASN,FLAD1,FPGS,GPHN,GSTO1,HLCS,MCCC1,MCCC2,MOCOS,MOCS2,MTHFD1,MTHFD1L,MTHFD2,MTR,MTRR,MUT,NADK,NAMPT,NAPRT,NFS1,NNMT,PANK2,PANK3,PANK4,PARP4,PC,PCCA,PCCB,PDXK,PNPO,PPCS,RFK,SHMT1,SHMT2,SLC19A1,SLC25A19,SLC25A32,SLC2A1,SLC2A3	ABCC1	1	38.0165	121	57	0.0106813	0.270985	destabilized	0.826446
lateS	R-HSA-196854	Metabolism of vitamins and cofactors	AASDHPPT,ABCC1,ABCD4,ACACA,ACACB,ACP5,AGRN,AKR1B10,AKR1C1,AKR1C3,AKR1C4,ALDH1L1,ALDH1L2,AMN,AOX1,APOA1,APOA2,APOA4,APOB,APOC2,APOC3,APOE,APOM,BCO1,BCO2,BST1,BTD,CD320,CD38,CLPS,COASY,CTRB1,CTRB2,CTRC,CUBN,CYB5A,CYB5R3,CYP24A1,CYP27B1,CYP2R1,CYP8B1,DHFR,DHFRL1,ENPP1,ENPP2,ENPP3,FASN,FLAD1,FOLR2,FPGS,GC,GIF,GPC1,GPC2,GPC3,GPC4,GPC5,GPC6,GPHN,GPIHBP1,GSTO1,GSTO2,HLCS,HSPG2,LDLR,LGMN,LMBRD1,LPL,LRAT,…	AASDHPPT,ABCC1,ACACA,AGRN,ALDH1L2,APOB,COASY,CYB5R3,DHFR,FASN,FLAD1,FPGS,GPC1,GPHN,GSTO1,HLCS,HSPG2,LDLR,LGMN,LPL,LRP1,LRP8,MCCC1,MCCC2,MOCOS,MOCS2,MTHFD1,MTHFD1L,MTHFD2,MTR,MTRR,MUT,NADK,NAMPT,NAPRT,NFS1,NNMT,PANK2,PANK3,PANK4,PARP4,PC,PCCA,PCCB,PDXK,PNPO,PPCS,RDH11,RFK,SDC4,SHMT1,SHMT2,SLC19A1,SLC25A19,SLC25A32,SLC2A1,SLC2A3,VKORC1	ABCC1	1	33.7209	172	73	0.00968202	0.299526	destabilized	0.581395
asynch	R-HSA-196854	Metabolism of vitamins and cofactors	AASDHPPT,ABCC1,ABCD4,ACACA,ACACB,ACP5,AGRN,AKR1B10,AKR1C1,AKR1C3,AKR1C4,ALDH1L1,ALDH1L2,AMN,AOX1,APOA1,APOA2,APOA4,APOB,APOC2,APOC3,APOE,APOM,BCO1,BCO2,BST1,BTD,CD320,CD38,CLPS,COASY,CTRB1,CTRB2,CTRC,CUBN,CYB5A,CYB5R3,CYP24A1,CYP27B1,CYP2R1,CYP8B1,DHFR,DHFRL1,ENPP1,ENPP2,ENPP3,FASN,FLAD1,FOLR2,FPGS,GC,GIF,GPC1,GPC2,GPC3,GPC4,GPC5,GPC6,GPHN,GPIHBP1,GSTO1,GSTO2,HLCS,HSPG2,LDLR,LGMN,LMBRD1,LPL,LRAT,…	AASDHPPT,ABCC1,ACACA,AGRN,ALDH1L2,APOB,COASY,CYB5R3,DHFR,FASN,FLAD1,FPGS,GPC1,GPHN,GSTO1,HLCS,HSPG2,LDLR,LGMN,LPL,LRP1,LRP8,MCCC1,MCCC2,MOCOS,MOCS2,MTHFD1,MTHFD1L,MTHFD2,MTR,MTRR,MUT,NADK,NAMPT,NAPRT,NFS1,NNMT,PANK2,PANK3,PANK4,PARP4,PC,PCCA,PCCB,PDXK,PNPO,PPCS,RDH11,RFK,SDC4,SHMT1,SHMT2,SLC19A1,SLC25A19,SLC25A32,SLC2A1,SLC2A3,VKORC1	ABCC1,MTHFD1,MCCC2	3	33.7209	172	73	0.0153374	6.59156e-08	destabilized	1.74419
M	R-HSA-1980145	Signaling by NOTCH2	ADAM10,APH1A,APH1B,CNTN1,CREB1,DLL1,DLL4,EP300,FCER2,GZMB,HES1,HES5,JAG1,JAG2,MAML1,MAML2,MAML3,MAMLD1,MDK,MIB1,MIB2,NCSTN,NEURL1,NEURL1B,NOTCH2,PSEN2,PSENEN,RBPJ,RPS27A,UBA52,UBB,UBC	ADAM10,APH1A,CREB1,EP300,NCSTN,NOTCH2,RBPJ,RPS27A	RPS27A	1	25	32	9	2.53763e-08	1.85423e-15	destabilized	3.125
asynch	R-HSA-199977	ER to Golgi Anterograde Transport	ANK1,ANK2,ANK3,ANKRD28,ARCN1,AREG,ARF1,ARF3,ARF4,ARF5,ARFGAP1,ARFGAP2,ARFGAP3,BET1,BET1L,CD55,CD59,CNIH1,CNIH2,CNIH3,COG1,COG2,COG3,COG4,COG5,COG6,COG7,COG8,COL7A1,COPA,COPB1,COPB2,COPE,COPG1,COPG2,COPZ1,COPZ2,CSNK1D,CTAGE5,CTSC,CTSZ,DCTN1,DCTN2,DCTN3,DCTN4,DCTN5,DCTN6,DYNC1H1,DYNC1I1,DYNC1I2,DYNC1LI1,DYNC1LI2,DYNLL1,DYNLL2,F5,F8,FOLR1,GBF1,GOLGA2,GOLGB1,GORASP1,GOSR1,GOSR2,GRIA1,INS,KDELR1,KDELR…	ANKRD28,ARCN1,ARF4,ARF5,ARFGAP1,ARFGAP2,ARFGAP3,CD55,CD59,COG1,COG2,COG3,COG4,COG5,COG6,COG7,COG8,COPA,COPB1,COPB2,COPE,COPG1,COPG2,COPZ1,CSNK1D,CTSC,CTSZ,DCTN1,DCTN2,DCTN3,DCTN4,DCTN5,DCTN6,DYNC1H1,DYNC1I2,DYNC1LI1,DYNC1LI2,DYNLL1,FOLR1,GBF1,GOLGA2,GOLGB1,GORASP1,GOSR1,LMAN1,LMAN2,LMAN2L,MIA3,NAPA,NAPG,NSF,PPP6C,PPP6R1,PPP6R3,PREB,RAB1A,RAB1B,SAR1B,SCFD1,SEC13,SEC16A,SEC22B,SEC23A,SEC23IP,SEC24A…	SPTBN1,LMAN2	2	67.6923	130	92	0.0184796	1.56727e-05	destabilized	1.53846
asynch	R-HSA-199991	Membrane Trafficking	AAK1,ACBD3,ACTR2,ACTR3,ADRB2,AGFG1,AGPAT3,AGTR1,AKT1,AKT2,AKT3,ALPP,ALS2,ALS2CL,AMPH,ANK1,ANK2,ANK3,ANKRD27,ANKRD28,AP1B1,AP1G1,AP1G2,AP1M1,AP1M2,AP1S1,AP1S2,AP1S3,AP2A1,AP2A2,AP2B1,AP2M1,AP2S1,AP3B1,AP3S1,AP4B1,AP4E1,AP4M1,AP4S1,APOB,APP,ARCN1,AREG,ARF1,ARF3,ARF4,ARF5,ARF6,ARFGAP1,ARFGAP2,ARFGAP3,ARFIP2,ARFRP1,ARL1,ARPC1A,ARPC2,ARPC3,ARPC4,ARPC5,ARRB1,ARRB2,ASPSCR1,AVP,AVPR2,BET1,BET1L,BICD1,BIC…	AAK1,ACBD3,ACTR2,ACTR3,AGFG1,AGPAT3,AKT1,AKT2,ALPP,ANKRD28,AP1B1,AP1G1,AP1M1,AP1S1,AP2A1,AP2A2,AP2B1,AP2M1,AP2S1,AP3B1,AP3S1,AP4B1,APOB,APP,ARCN1,ARF4,ARF5,ARFGAP1,ARFGAP2,ARFGAP3,ARFIP2,ARFRP1,ARL1,ARPC1A,ARPC2,ARPC3,ARPC4,ARPC5,ARRB1,ASPSCR1,BICD2,BIN1,BNIP1,C2CD5,CALM1,CBL,CD55,CD59,CHM,CHML,CHMP2A,CHMP2B,CHMP5,CHMP7,CLINT1,CLTA,CLTC,CLTCL1,COG1,COG2,COG3,COG4,COG5,COG6,COG7,COG8,COPA,COPB1,CO…	APP,IGF2R,CPD,SPTBN1,LMAN2	5	58.0858	606	373	0.00033668	2.18187e-09	destabilized	0.825083
G1	R-HSA-199992	trans-Golgi Network Vesicle Budding	ACBD3,AP1B1,AP1G1,AP1G2,AP1M1,AP1M2,AP1S1,AP1S2,AP1S3,AP3B1,AP3S1,AP4B1,AP4E1,AP4M1,AP4S1,APP,ARF1,ARRB1,BLOC1S1,BLOC1S3,BLOC1S4,BLOC1S6,CHMP2A,CLINT1,CLTA,CLTB,CLTC,CLVS1,CLVS2,CPD,CTSZ,DNAJC6,DNASE2,DNM2,DTNBP1,FTH1,FTL,GAK,GBF1,GNS,GOLGB1,HGS,HIP1R,HSPA8,IGF2R,M6PR,NAPA,NECAP1,OCRL,PICALM,PIK3C2A,PUM1,RAB5C,SH3D19,SH3GL2,SNAP23,SNAPIN,SNX2,SNX5,SNX9,SORT1,STX4,TBC1D8B,TFRC,TGOLN2,TPD52,TPD52L1…	ACBD3,AP1B1,AP1G1,AP1M1,AP1S1,AP3B1,AP3S1,AP4B1,APP,ARRB1,CHMP2A,CLINT1,CLTA,CLTC,CPD,CTSZ,DNAJC6,DNASE2,DNM2,DTNBP1,FTH1,FTL,GAK,GBF1,GNS,GOLGB1,HGS,HIP1R,HSPA8,IGF2R,M6PR,NAPA,NECAP1,OCRL,PICALM,PIK3C2A,PUM1,RAB5C,SH3D19,SNX2,SNX5,SNX9,SORT1,STX4,TFRC,TPD52L1,TXNDC5,VAMP7,VAMP8	CLTA,IGF2R,CPD,TXNDC5	4	68.0556	72	55	4.56556e-06	4.55689e-08	destabilized	5.55556
M	R-HSA-199992	trans-Golgi Network Vesicle Budding	ACBD3,AP1B1,AP1G1,AP1G2,AP1M1,AP1M2,AP1S1,AP1S2,AP1S3,AP3B1,AP3S1,AP4B1,AP4E1,AP4M1,AP4S1,APP,ARF1,ARRB1,BLOC1S1,BLOC1S3,BLOC1S4,BLOC1S6,CHMP2A,CLINT1,CLTA,CLTB,CLTC,CLVS1,CLVS2,CPD,CTSZ,DNAJC6,DNASE2,DNM2,DTNBP1,FTH1,FTL,GAK,GBF1,GNS,GOLGB1,HGS,HIP1R,HSPA8,IGF2R,M6PR,NAPA,NECAP1,OCRL,PICALM,PIK3C2A,PUM1,RAB5C,SH3D19,SH3GL2,SNAP23,SNAPIN,SNX2,SNX5,SNX9,SORT1,STX4,TBC1D8B,TFRC,TGOLN2,TPD52,TPD52L1…	ACBD3,AP1B1,AP1G1,AP1M1,AP1S1,AP3B1,AP3S1,AP4B1,APP,ARRB1,CHMP2A,CLINT1,CLTA,CLTC,CPD,CTSZ,DNAJC6,DNASE2,DNM2,DTNBP1,FTH1,FTL,GAK,GBF1,GNS,GOLGB1,HGS,HIP1R,HSPA8,IGF2R,M6PR,NAPA,NECAP1,OCRL,PICALM,PIK3C2A,PUM1,RAB5C,SH3D19,SNX2,SNX5,SNX9,SORT1,STX4,TFRC,TPD52L1,TXNDC5,VAMP7,VAMP8	RAB5C,VAMP8,APP,CLINT1,CPD,GOLGB1,TPD52L1,IGF2R,TXNDC5,M6PR	10	68.0556	72	55	6.9312e-14	1.81119e-18	destabilized	13.8889
asynch	R-HSA-199992	trans-Golgi Network Vesicle Budding	ACBD3,AP1B1,AP1G1,AP1G2,AP1M1,AP1M2,AP1S1,AP1S2,AP1S3,AP3B1,AP3S1,AP4B1,AP4E1,AP4M1,AP4S1,APP,ARF1,ARRB1,BLOC1S1,BLOC1S3,BLOC1S4,BLOC1S6,CHMP2A,CLINT1,CLTA,CLTB,CLTC,CLVS1,CLVS2,CPD,CTSZ,DNAJC6,DNASE2,DNM2,DTNBP1,FTH1,FTL,GAK,GBF1,GNS,GOLGB1,HGS,HIP1R,HSPA8,IGF2R,M6PR,NAPA,NECAP1,OCRL,PICALM,PIK3C2A,PUM1,RAB5C,SH3D19,SH3GL2,SNAP23,SNAPIN,SNX2,SNX5,SNX9,SORT1,STX4,TBC1D8B,TFRC,TGOLN2,TPD52,TPD52L1…	ACBD3,AP1B1,AP1G1,AP1M1,AP1S1,AP3B1,AP3S1,AP4B1,APP,ARRB1,CHMP2A,CLINT1,CLTA,CLTC,CPD,CTSZ,DNAJC6,DNASE2,DNM2,DTNBP1,FTH1,FTL,GAK,GBF1,GNS,GOLGB1,HGS,HIP1R,HSPA8,IGF2R,M6PR,NAPA,NECAP1,OCRL,PICALM,PIK3C2A,PUM1,RAB5C,SH3D19,SNX2,SNX5,SNX9,SORT1,STX4,TFRC,TPD52L1,TXNDC5,VAMP7,VAMP8	APP,IGF2R,CPD	3	68.0556	72	55	0.0297706	0.000105446	destabilized	4.16667
asynch	R-HSA-201681	TCF dependent signaling in response to WNT	AKT1,AKT2,AMER1,APC,ASH2L,AXIN1,AXIN2,BCL9,BCL9L,BTRC,CAV1,CBY1,CCDC88C,CDC73,CHD8,CREBBP,CSNK1A1,CSNK1E,CSNK1G2,CSNK2A1,CSNK2A2,CSNK2B,CTBP1,CTNNB1,CTNNBIP1,CUL3,CXXC4,DACT1,DKK1,DKK2,DKK4,DVL1,DVL2,DVL3,EP300,FRAT1,FRAT2,FZD1,FZD2,FZD4,FZD5,FZD6,FZD8,GSK3B,H2AFB1,H2AFJ,H2AFV,H2AFX,H2AFZ,H2BFS,H3F3A,HDAC1,HECW1,HIST1H2AB,HIST1H2AC,HIST1H2AD,HIST1H2AJ,HIST1H2BA,HIST1H2BB,HIST1H2BC,HIST1H2BD,HIST1…	AKT1,AKT2,APC,ASH2L,CAV1,CDC73,CREBBP,CSNK1A1,CSNK1E,CSNK2A1,CSNK2A2,CSNK2B,CTBP1,CTNNB1,CUL3,DVL2,EP300,FZD6,GSK3B,HDAC1,HIST1H2BL,HIST1H4A,KMT2D,LEO1,LRP6,PPP2CA,PPP2R1A,PPP2R1B,PPP2R5A,PPP2R5C,PPP2R5D,PPP2R5E,PSMA1,PSMA2,PSMA3,PSMA4,PSMA5,PSMA6,PSMA7,PSMB1,PSMB10,PSMB2,PSMB3,PSMB4,PSMB5,PSMB6,PSMB7,PSMC1,PSMC2,PSMC3,PSMC4,PSMC5,PSMC6,PSMD1,PSMD10,PSMD11,PSMD12,PSMD13,PSMD14,PSMD2,PSMD3,PSMD4,P…	PSMD14,PSMC3,PSMC4,PSMC5,PSMD2	5	42.0792	202	90	8.80256e-06	1.33719e-13	destabilized	2.47525
G1	R-HSA-202131	Metabolism of nitric oxide	AKT1,CALM1,CAV1,CYGB,DDAH1,DDAH2,DHFR,DNM2,GCH1,GCHFR,HSP90AA1,LYPLA1,NOS3,NOSIP,NOSTRIN,PRKG2,PTS,SPR,WASL,ZDHHC21	AKT1,CALM1,CAV1,DDAH1,DDAH2,DHFR,DNM2,GCHFR,HSP90AA1,LYPLA1,NOSIP,PTS,SPR,WASL	SPR	1	70	20	14	8.81016e-05	8.15359e-16	destabilized	5
G1	R-HSA-2022090	Assembly of collagen fibrils and other multimeric structures	BMP1,CD151,COL10A1,COL11A1,COL11A2,COL15A1,COL18A1,COL1A1,COL1A2,COL24A1,COL27A1,COL2A1,COL3A1,COL4A1,COL4A2,COL4A3,COL4A4,COL4A5,COL4A6,COL5A1,COL5A2,COL5A3,COL6A1,COL6A2,COL6A3,COL6A5,COL6A6,COL7A1,COL8A1,COL8A2,COL9A1,COL9A2,COL9A3,CTSB,CTSL,CTSS,CTSV,DST,ITGA6,ITGB4,LAMA3,LAMB3,LAMC2,LOX,LOXL1,LOXL2,LOXL3,LOXL4,MMP13,MMP20,MMP3,MMP7,MMP9,PCOLCE,PLEC,TLL1,TLL2	CD151,COL4A2,COL5A1,COL5A2,CTSB,CTSL,DST,ITGA6,LAMA3,LAMB3,LOXL2,PLEC	PLEC	1	21.0526	57	13	1.48315e-06	8.2242e-12	destabilized	1.75439
M	R-HSA-2022090	Assembly of collagen fibrils and other multimeric structures	BMP1,CD151,COL10A1,COL11A1,COL11A2,COL15A1,COL18A1,COL1A1,COL1A2,COL24A1,COL27A1,COL2A1,COL3A1,COL4A1,COL4A2,COL4A3,COL4A4,COL4A5,COL4A6,COL5A1,COL5A2,COL5A3,COL6A1,COL6A2,COL6A3,COL6A5,COL6A6,COL7A1,COL8A1,COL8A2,COL9A1,COL9A2,COL9A3,CTSB,CTSL,CTSS,CTSV,DST,ITGA6,ITGB4,LAMA3,LAMB3,LAMC2,LOX,LOXL1,LOXL2,LOXL3,LOXL4,MMP13,MMP20,MMP3,MMP7,MMP9,PCOLCE,PLEC,TLL1,TLL2	CD151,COL4A2,COL5A1,COL5A2,CTSB,CTSL,DST,ITGA6,LAMA3,LAMB3,LOXL2,PLEC	PLEC	1	21.0526	57	13	3.43006e-05	2.83652e-14	destabilized	1.75439
M	R-HSA-202403	TCR signaling	BCL10,BTRC,CARD11,CD101,CD247,CD3D,CD3E,CD3G,CD4,CDC34,CHUK,CSK,CUL1,ENAH,EVL,FBXW11,FYB,GRAP2,HLA-DPA1,HLA-DPB1,HLA-DQA1,HLA-DQA2,HLA-DQB1,HLA-DQB2,HLA-DRA,HLA-DRB1,HLA-DRB3,HLA-DRB4,HLA-DRB5,IKBKB,IKBKG,INPP5D,ITK,LAT,LCK,LCP2,MALT1,MAP3K7,NCK1,NFKB1,NFKBIA,PAG1,PAK1,PAK2,PAK3,PDPK1,PIK3CA,PIK3CB,PIK3R1,PIK3R2,PLCG1,PRKCQ,PSMA1,PSMA2,PSMA3,PSMA4,PSMA5,PSMA6,PSMA7,PSMA8,PSMB1,PSMB10,PSMB11,PSMB2…	BCL10,CDC34,CHUK,CSK,CUL1,ENAH,EVL,IKBKB,IKBKG,MALT1,NCK1,NFKB1,PAK2,PDPK1,PIK3CB,PIK3R2,PLCG1,PSMA1,PSMA2,PSMA3,PSMA4,PSMA5,PSMA6,PSMA7,PSMB1,PSMB10,PSMB2,PSMB3,PSMB4,PSMB5,PSMB6,PSMB7,PSMC1,PSMC2,PSMC3,PSMC4,PSMC5,PSMC6,PSMD1,PSMD10,PSMD11,PSMD12,PSMD13,PSMD14,PSMD2,PSMD3,PSMD4,PSMD5,PSMD6,PSMD7,PSMD8,PSMD9,PSME1,PSME2,PSME3,PSME4,PTEN,PTPRJ,RELA,RIPK2,RPS27A,SKP1,TRAF6,UBE2N,VASP	PSMD9,ENAH,RPS27A,CDC34,PSMD3,PSMA3,PSMA6,PSMB7,PSMB6,PSMB5,PSMB4	11	52.8455	123	67	1.89244e-15	5.05243e-19	destabilized	8.94309
asynch	R-HSA-202403	TCR signaling	BCL10,BTRC,CARD11,CD101,CD247,CD3D,CD3E,CD3G,CD4,CDC34,CHUK,CSK,CUL1,ENAH,EVL,FBXW11,FYB,GRAP2,HLA-DPA1,HLA-DPB1,HLA-DQA1,HLA-DQA2,HLA-DQB1,HLA-DQB2,HLA-DRA,HLA-DRB1,HLA-DRB3,HLA-DRB4,HLA-DRB5,IKBKB,IKBKG,INPP5D,ITK,LAT,LCK,LCP2,MALT1,MAP3K7,NCK1,NFKB1,NFKBIA,PAG1,PAK1,PAK2,PAK3,PDPK1,PIK3CA,PIK3CB,PIK3R1,PIK3R2,PLCG1,PRKCQ,PSMA1,PSMA2,PSMA3,PSMA4,PSMA5,PSMA6,PSMA7,PSMA8,PSMB1,PSMB10,PSMB11,PSMB2…	BCL10,CDC34,CHUK,CSK,CUL1,ENAH,EVL,IKBKB,IKBKG,MALT1,NCK1,NFKB1,PAK2,PDPK1,PIK3CB,PIK3R2,PLCG1,PSMA1,PSMA2,PSMA3,PSMA4,PSMA5,PSMA6,PSMA7,PSMB1,PSMB10,PSMB2,PSMB3,PSMB4,PSMB5,PSMB6,PSMB7,PSMC1,PSMC2,PSMC3,PSMC4,PSMC5,PSMC6,PSMD1,PSMD10,PSMD11,PSMD12,PSMD13,PSMD14,PSMD2,PSMD3,PSMD4,PSMD5,PSMD6,PSMD7,PSMD8,PSMD9,PSME1,PSME2,PSME3,PSME4,PTEN,PTPRJ,RELA,RIPK2,RPS27A,SKP1,TRAF6,UBE2N,VASP	PSMD14,PSMC3,PSMC4,PSMC5,PSMD2	5	52.8455	123	67	0.000111299	2.29136e-07	destabilized	4.06504
M	R-HSA-202424	Downstream TCR signaling	BCL10,BTRC,CARD11,CD247,CD3D,CD3E,CD3G,CD4,CDC34,CHUK,CUL1,FBXW11,HLA-DPA1,HLA-DPB1,HLA-DQA1,HLA-DQA2,HLA-DQB1,HLA-DQB2,HLA-DRA,HLA-DRB1,HLA-DRB3,HLA-DRB4,HLA-DRB5,IKBKB,IKBKG,INPP5D,LCK,MALT1,MAP3K7,NFKB1,NFKBIA,PDPK1,PIK3CA,PIK3CB,PIK3R1,PIK3R2,PRKCQ,PSMA1,PSMA2,PSMA3,PSMA4,PSMA5,PSMA6,PSMA7,PSMA8,PSMB1,PSMB10,PSMB11,PSMB2,PSMB3,PSMB4,PSMB5,PSMB6,PSMB7,PSMB8,PSMB9,PSMC1,PSMC2,PSMC3,PSMC4,PSMC5,…	BCL10,CDC34,CHUK,CUL1,IKBKB,IKBKG,MALT1,NFKB1,PDPK1,PIK3CB,PIK3R2,PSMA1,PSMA2,PSMA3,PSMA4,PSMA5,PSMA6,PSMA7,PSMB1,PSMB10,PSMB2,PSMB3,PSMB4,PSMB5,PSMB6,PSMB7,PSMC1,PSMC2,PSMC3,PSMC4,PSMC5,PSMC6,PSMD1,PSMD10,PSMD11,PSMD12,PSMD13,PSMD14,PSMD2,PSMD3,PSMD4,PSMD5,PSMD6,PSMD7,PSMD8,PSMD9,PSME1,PSME2,PSME3,PSME4,PTEN,RELA,RIPK2,RPS27A,SKP1,TRAF6,UBE2N	PSMD9,RPS27A,CDC34,PSMD3,PSMA3,PSMA6,PSMB7,PSMB6,PSMB5,PSMB4	10	55.8824	102	59	2.00218e-12	4.17942e-14	destabilized	9.80392
asynch	R-HSA-202424	Downstream TCR signaling	BCL10,BTRC,CARD11,CD247,CD3D,CD3E,CD3G,CD4,CDC34,CHUK,CUL1,FBXW11,HLA-DPA1,HLA-DPB1,HLA-DQA1,HLA-DQA2,HLA-DQB1,HLA-DQB2,HLA-DRA,HLA-DRB1,HLA-DRB3,HLA-DRB4,HLA-DRB5,IKBKB,IKBKG,INPP5D,LCK,MALT1,MAP3K7,NFKB1,NFKBIA,PDPK1,PIK3CA,PIK3CB,PIK3R1,PIK3R2,PRKCQ,PSMA1,PSMA2,PSMA3,PSMA4,PSMA5,PSMA6,PSMA7,PSMA8,PSMB1,PSMB10,PSMB11,PSMB2,PSMB3,PSMB4,PSMB5,PSMB6,PSMB7,PSMB8,PSMB9,PSMC1,PSMC2,PSMC3,PSMC4,PSMC5,…	BCL10,CDC34,CHUK,CUL1,IKBKB,IKBKG,MALT1,NFKB1,PDPK1,PIK3CB,PIK3R2,PSMA1,PSMA2,PSMA3,PSMA4,PSMA5,PSMA6,PSMA7,PSMB1,PSMB10,PSMB2,PSMB3,PSMB4,PSMB5,PSMB6,PSMB7,PSMC1,PSMC2,PSMC3,PSMC4,PSMC5,PSMC6,PSMD1,PSMD10,PSMD11,PSMD12,PSMD13,PSMD14,PSMD2,PSMD3,PSMD4,PSMD5,PSMD6,PSMD7,PSMD8,PSMD9,PSME1,PSME2,PSME3,PSME4,PTEN,RELA,RIPK2,RPS27A,SKP1,TRAF6,UBE2N	PSMD14,PSMC3,PSMC4,PSMC5,PSMD2	5	55.8824	102	59	0.000121657	2.4525e-07	destabilized	4.90196
G1	R-HSA-202733	Cell surface interactions at the vascular wall	ANGPT1,ANGPT2,ANGPT4,APOB,ATP1B1,ATP1B2,ATP1B3,BSG,CAV1,CD177,CD2,CD244,CD44,CD47,CD48,CD58,CD74,CD84,CD99,CD99L2,CEACAM1,CEACAM3,CEACAM5,CEACAM6,CEACAM8,CXADR,DOK2,EPCAM,ESAM,F11R,F2,FCAMR,FCER1G,FN1,FYN,GAS6,GLG1,GP6,GPC1,GRB14,GRB2,GRB7,GYPA,GYPB,GYPC,HRAS,IGHA1,IGHA2,IGHM,IGHV,IGHV1-2,IGHV1-46,IGHV1-69,IGHV2-5,IGHV2-70,IGHV3-11,IGHV3-13,IGHV3-23,IGHV3-30,IGHV3-33,IGHV3-48,IGHV3-53,IGHV3-7,IGH…	APOB,ATP1B1,ATP1B3,BSG,CAV1,CD44,CD47,CD58,CXADR,F11R,FYN,GLG1,GPC1,GRB2,HRAS,ITGA3,ITGA5,ITGA6,ITGAV,ITGB1,KRAS,L1CAM,LYN,MIF,NRAS,OLR1,PIK3CB,PIK3R2,PLCG1,PPIA,PPIL2,PROCR,PTPN11,SDC4,SHC1,SLC16A1,SLC16A3,SLC3A2,SLC7A11,SLC7A5,SOS1,TNFRSF10A,TNFRSF10B,YES1	CD47,SLC16A3,MIF	3	19.0476	231	47	1.83721e-05	2.56766e-13	destabilized	1.2987
M	R-HSA-202733	Cell surface interactions at the vascular wall	ANGPT1,ANGPT2,ANGPT4,APOB,ATP1B1,ATP1B2,ATP1B3,BSG,CAV1,CD177,CD2,CD244,CD44,CD47,CD48,CD58,CD74,CD84,CD99,CD99L2,CEACAM1,CEACAM3,CEACAM5,CEACAM6,CEACAM8,CXADR,DOK2,EPCAM,ESAM,F11R,F2,FCAMR,FCER1G,FN1,FYN,GAS6,GLG1,GP6,GPC1,GRB14,GRB2,GRB7,GYPA,GYPB,GYPC,HRAS,IGHA1,IGHA2,IGHM,IGHV,IGHV1-2,IGHV1-46,IGHV1-69,IGHV2-5,IGHV2-70,IGHV3-11,IGHV3-13,IGHV3-23,IGHV3-30,IGHV3-33,IGHV3-48,IGHV3-53,IGHV3-7,IGH…	APOB,ATP1B1,ATP1B3,BSG,CAV1,CD44,CD47,CD58,CXADR,F11R,FYN,GLG1,GPC1,GRB2,HRAS,ITGA3,ITGA5,ITGA6,ITGAV,ITGB1,KRAS,L1CAM,LYN,MIF,NRAS,OLR1,PIK3CB,PIK3R2,PLCG1,PPIA,PPIL2,PROCR,PTPN11,SDC4,SHC1,SLC16A1,SLC16A3,SLC3A2,SLC7A11,SLC7A5,SOS1,TNFRSF10A,TNFRSF10B,YES1	SLC16A1,SLC16A3,SLC7A5,NRAS,ITGA5,MIF,HRAS,BSG,CD47,CAV1	10	19.0476	231	47	5.5816e-11	6.98144e-21	destabilized	4.329
G1	R-HSA-2029480	Fcgamma receptor (FCGR) dependent phagocytosis	ABI1,ABI2,ABL1,ACTB,ACTG1,ACTR2,ACTR3,AHCYL1,ARPC1A,ARPC1B,ARPC2,ARPC3,ARPC4,ARPC5,BAIAP2,BRK1,BTK,CD247,CD3G,CDC42,CFL1,CRK,CYFIP1,CYFIP2,DOCK1,ELMO1,ELMO2,FCGR1A,FCGR2A,FCGR3A,FGR,FYN,GRB2,HCK,HSP90AA1,HSP90AB1,IGHG1,IGHG2,IGHG3,IGHG4,IGHV,IGHV1-2,IGHV1-46,IGHV1-69,IGHV2-5,IGHV2-70,IGHV3-11,IGHV3-13,IGHV3-23,IGHV3-30,IGHV3-33,IGHV3-48,IGHV3-53,IGHV3-7,IGHV3-9,IGHV4-34,IGHV4-39,IGHV4-59,IGHV7-81…	ABI1,ABL1,ACTB,ACTG1,ACTR2,ACTR3,AHCYL1,ARPC1A,ARPC1B,ARPC2,ARPC3,ARPC4,ARPC5,BAIAP2,CDC42,CFL1,CRK,CYFIP1,DOCK1,ELMO2,FYN,GRB2,HSP90AA1,HSP90AB1,ITPR1,ITPR2,ITPR3,LYN,MAPK1,MAPK3,MYH9,MYO10,MYO1C,MYO5A,MYO9B,NCK1,NCKAP1,NCKIPSD,PIK3CB,PIK3R2,PLCG1,PLD1,PLD3,PRKCD,PTK2,RAC1,VAV2,WASF1,WASF2,WASL,YES1	AHCYL1,PLD3	2	30.5389	167	52	4.90994e-05	1.70531e-08	destabilized	1.1976
M	R-HSA-2029480	Fcgamma receptor (FCGR) dependent phagocytosis	ABI1,ABI2,ABL1,ACTB,ACTG1,ACTR2,ACTR3,AHCYL1,ARPC1A,ARPC1B,ARPC2,ARPC3,ARPC4,ARPC5,BAIAP2,BRK1,BTK,CD247,CD3G,CDC42,CFL1,CRK,CYFIP1,CYFIP2,DOCK1,ELMO1,ELMO2,FCGR1A,FCGR2A,FCGR3A,FGR,FYN,GRB2,HCK,HSP90AA1,HSP90AB1,IGHG1,IGHG2,IGHG3,IGHG4,IGHV,IGHV1-2,IGHV1-46,IGHV1-69,IGHV2-5,IGHV2-70,IGHV3-11,IGHV3-13,IGHV3-23,IGHV3-30,IGHV3-33,IGHV3-48,IGHV3-53,IGHV3-7,IGHV3-9,IGHV4-34,IGHV4-39,IGHV4-59,IGHV7-81…	ABI1,ABL1,ACTB,ACTG1,ACTR2,ACTR3,AHCYL1,ARPC1A,ARPC1B,ARPC2,ARPC3,ARPC4,ARPC5,BAIAP2,CDC42,CFL1,CRK,CYFIP1,DOCK1,ELMO2,FYN,GRB2,HSP90AA1,HSP90AB1,ITPR1,ITPR2,ITPR3,LYN,MAPK1,MAPK3,MYH9,MYO10,MYO1C,MYO5A,MYO9B,NCK1,NCKAP1,NCKIPSD,PIK3CB,PIK3R2,PLCG1,PLD1,PLD3,PRKCD,PTK2,RAC1,VAV2,WASF1,WASF2,WASL,YES1	AHCYL1,ACTG1,PLD3,MYO1C,CFL1,ACTB	6	30.5389	167	52	1.90155e-17	4.14699e-20	destabilized	3.59281
M	R-HSA-2029482	Regulation of actin dynamics for phagocytic cup formation	ABI1,ABI2,ABL1,ACTB,ACTG1,ACTR2,ACTR3,ARPC1A,ARPC1B,ARPC2,ARPC3,ARPC4,ARPC5,BAIAP2,BRK1,BTK,CD247,CD3G,CDC42,CFL1,CRK,CYFIP1,CYFIP2,DOCK1,ELMO1,ELMO2,FCGR1A,FCGR2A,FCGR3A,GRB2,HSP90AA1,HSP90AB1,IGHG1,IGHG2,IGHG3,IGHG4,IGHV,IGHV1-2,IGHV1-46,IGHV1-69,IGHV2-5,IGHV2-70,IGHV3-11,IGHV3-13,IGHV3-23,IGHV3-30,IGHV3-33,IGHV3-48,IGHV3-53,IGHV3-7,IGHV3-9,IGHV4-34,IGHV4-39,IGHV4-59,IGHV7-81,IGKC,IGKV1-12,IGKV…	ABI1,ABL1,ACTB,ACTG1,ACTR2,ACTR3,ARPC1A,ARPC1B,ARPC2,ARPC3,ARPC4,ARPC5,BAIAP2,CDC42,CFL1,CRK,CYFIP1,DOCK1,ELMO2,GRB2,HSP90AA1,HSP90AB1,MAPK1,MAPK3,MYH9,MYO10,MYO1C,MYO5A,MYO9B,NCK1,NCKAP1,NCKIPSD,PTK2,RAC1,VAV2,WASF1,WASF2,WASL	ACTB,MYO1C,ACTG1,CFL1	4	26.7606	142	39	1.273e-09	2.52959e-10	destabilized	2.8169
G1	R-HSA-2029485	Role of phospholipids in phagocytosis	AHCYL1,CD247,CD3G,FCGR1A,FCGR2A,FCGR3A,IGHG1,IGHG2,IGHG3,IGHG4,IGHV,IGHV1-2,IGHV1-46,IGHV1-69,IGHV2-5,IGHV2-70,IGHV3-11,IGHV3-13,IGHV3-23,IGHV3-30,IGHV3-33,IGHV3-48,IGHV3-53,IGHV3-7,IGHV3-9,IGHV4-34,IGHV4-39,IGHV4-59,IGHV7-81,IGKC,IGKV1-12,IGKV1-16,IGKV1-17,IGKV1-33,IGKV1-39,IGKV1-5,IGKV1D-12,IGKV1D-16,IGKV1D-33,IGKV1D-39,IGKV2-28,IGKV2-30,IGKV2D-28,IGKV2D-30,IGKV2D-40,IGKV3-11,IGKV3-15,IGKV3-20,…	AHCYL1,ITPR1,ITPR2,ITPR3,PIK3CB,PIK3R2,PLCG1,PLD1,PLD3,PRKCD	AHCYL1,PLD3	2	9.34579	107	10	2.42963e-05	3.75671e-09	destabilized	1.86916
M	R-HSA-2029485	Role of phospholipids in phagocytosis	AHCYL1,CD247,CD3G,FCGR1A,FCGR2A,FCGR3A,IGHG1,IGHG2,IGHG3,IGHG4,IGHV,IGHV1-2,IGHV1-46,IGHV1-69,IGHV2-5,IGHV2-70,IGHV3-11,IGHV3-13,IGHV3-23,IGHV3-30,IGHV3-33,IGHV3-48,IGHV3-53,IGHV3-7,IGHV3-9,IGHV4-34,IGHV4-39,IGHV4-59,IGHV7-81,IGKC,IGKV1-12,IGKV1-16,IGKV1-17,IGKV1-33,IGKV1-39,IGKV1-5,IGKV1D-12,IGKV1D-16,IGKV1D-33,IGKV1D-39,IGKV2-28,IGKV2-30,IGKV2D-28,IGKV2D-30,IGKV2D-40,IGKV3-11,IGKV3-15,IGKV3-20,…	AHCYL1,ITPR1,ITPR2,ITPR3,PIK3CB,PIK3R2,PLCG1,PLD1,PLD3,PRKCD	AHCYL1,PLD3	2	9.34579	107	10	1.82319e-11	3.25308e-15	destabilized	1.86916
M	R-HSA-203615	eNOS activation	AKT1,CALM1,CAV1,CYGB,DDAH1,DDAH2,HSP90AA1,LYPLA1,NOS3,ZDHHC21	AKT1,CALM1,CAV1,DDAH1,DDAH2,HSP90AA1,LYPLA1	CAV1	1	70	10	7	0.0365856	0.00435411	destabilized	10
M	R-HSA-203641	NOSTRIN mediated eNOS trafficking	CAV1,DNM2,NOS3,NOSTRIN,WASL	CAV1,DNM2,WASL	CAV1	1	60	5	3	0.00176904	0.00283167	destabilized	20
G1	R-HSA-203765	eNOS activation and regulation	AKT1,CALM1,CAV1,CYGB,DDAH1,DDAH2,DHFR,DNM2,GCH1,GCHFR,HSP90AA1,LYPLA1,NOS3,NOSIP,NOSTRIN,PRKG2,PTS,SPR,WASL,ZDHHC21	AKT1,CALM1,CAV1,DDAH1,DDAH2,DHFR,DNM2,GCHFR,HSP90AA1,LYPLA1,NOSIP,PTS,SPR,WASL	SPR	1	70	20	14	8.81016e-05	8.15359e-16	destabilized	5
G1	R-HSA-203927	MicroRNA (miRNA) biogenesis	AGO1,AGO2,AGO3,AGO4,DGCR8,DICER1,DROSHA,POLR2A,POLR2B,POLR2C,POLR2D,POLR2E,POLR2F,POLR2G,POLR2H,POLR2I,POLR2J,POLR2K,POLR2L,PRKRA,RAN,TARBP2,XPO5	AGO2,DICER1,POLR2A,POLR2B,POLR2C,POLR2E,POLR2G,POLR2H,RAN,XPO5	POLR2A	1	43.4783	23	12	0.0143686	0.0457462	destabilized	4.34783
M	R-HSA-203927	MicroRNA (miRNA) biogenesis	AGO1,AGO2,AGO3,AGO4,DGCR8,DICER1,DROSHA,POLR2A,POLR2B,POLR2C,POLR2D,POLR2E,POLR2F,POLR2G,POLR2H,POLR2I,POLR2J,POLR2K,POLR2L,PRKRA,RAN,TARBP2,XPO5	AGO2,DICER1,POLR2A,POLR2B,POLR2C,POLR2E,POLR2G,POLR2H,RAN,XPO5	POLR2E,POLR2A,POLR2H,POLR2B	4	43.4783	23	12	8.09933e-13	6.22516e-29	destabilized	17.3913
asynch	R-HSA-204005	COPII (Coat Protein 2) Mediated Vesicle Transport	ANKRD28,AREG,BET1,CD59,CNIH1,CNIH2,CNIH3,COL7A1,CSNK1D,CTSC,CTSZ,F5,F8,FOLR1,GOLGA2,GORASP1,GOSR2,GRIA1,LMAN1,LMAN1L,LMAN2,LMAN2L,MCFD2,NAPA,NAPB,NAPG,NSF,PPP6C,PPP6R1,PPP6R3,PREB,RAB1A,RAB1B,SAR1B,SCFD1,SEC13,SEC16A,SEC16B,SEC22A,SEC22B,SEC22C,SEC23A,SEC23IP,SEC24A,SEC24B,SEC24C,SEC24D,SEC31A,SERPINA1,STX17,STX5,TBC1D20,TFG,TGFA,TMED10,TMED2,TRAPPC1,TRAPPC10,TRAPPC2,TRAPPC2L,TRAPPC3,TRAPPC4,TRAP…	ANKRD28,CD59,CSNK1D,CTSC,CTSZ,FOLR1,GOLGA2,GORASP1,LMAN1,LMAN2,LMAN2L,NAPA,NAPG,NSF,PPP6C,PPP6R1,PPP6R3,PREB,RAB1A,RAB1B,SAR1B,SCFD1,SEC13,SEC16A,SEC22B,SEC23A,SEC23IP,SEC24A,SEC24B,SEC24C,SEC24D,SEC31A,STX17,STX5,TFG,TMED10,TMED2,TRAPPC10,TRAPPC2L,TRAPPC3,TRAPPC4,TRAPPC5,TRAPPC9,USO1,YKT6	LMAN2	1	66.1765	68	46	0.0243773	2.04857e-06	destabilized	1.47059
M	R-HSA-204174	Regulation of pyruvate dehydrogenase (PDH) complex	DLAT,DLD,PDHA1,PDHB,PDHX,PDK1,PDK2,PDK3,PDK4,PDP1,PDP2,PDPR,PPARD,RXRA	DLAT,DLD,PDHA1,PDHB,PDHX,PDK1,PDP1,PDPR	PDHB,PDHA1,DLAT,DLD	4	57.1429	14	8	1.2973e-09	4.91622e-06	destabilized	28.5714
M	R-HSA-2046104	alpha-linolenic (omega3) and linoleic (omega6) acid metabolism	ABCD1,ACAA1,ACOT8,ACOX1,ACSL1,ELOVL1,ELOVL2,ELOVL3,ELOVL5,FADS1,FADS2,HSD17B4,SCP2	ABCD1,ACAA1,ACOT8,ACOX1,ACSL1,ELOVL1,ELOVL5,FADS1,HSD17B4,SCP2	ACOX1	1	76.9231	13	10	0.000879281	0.0132444	destabilized	7.69231
M	R-HSA-2046106	alpha-linolenic acid (ALA) metabolism	ABCD1,ACAA1,ACOT8,ACOX1,ACSL1,ELOVL1,ELOVL2,ELOVL3,ELOVL5,FADS1,FADS2,HSD17B4,SCP2	ABCD1,ACAA1,ACOT8,ACOX1,ACSL1,ELOVL1,ELOVL5,FADS1,HSD17B4,SCP2	ACOX1	1	76.9231	13	10	0.000879281	0.0132444	destabilized	7.69231
M	R-HSA-204998	Cell death signalling via NRAGE, NRIF and NADE	AATF,ABR,AKAP13,APH1A,APH1B,ARHGEF1,ARHGEF10,ARHGEF10L,ARHGEF11,ARHGEF12,ARHGEF15,ARHGEF16,ARHGEF17,ARHGEF18,ARHGEF19,ARHGEF2,ARHGEF26,ARHGEF3,ARHGEF33,ARHGEF35,ARHGEF37,ARHGEF38,ARHGEF39,ARHGEF4,ARHGEF40,ARHGEF5,ARHGEF6,ARHGEF7,ARHGEF9,BAD,BCL2L11,BEX3,CASP2,CASP3,ECT2,FGD1,FGD2,FGD3,FGD4,GNA13,ITGB3BP,ITSN1,KALRN,MAGED1,MAPK8,MCF2,MCF2L,NCSTN,NET1,NGEF,NGF,NGFR,OBSCN,PLEKHG2,PLEKHG5,PREX1,PSEN2…	ABR,AKAP13,APH1A,ARHGEF1,ARHGEF10,ARHGEF12,ARHGEF16,ARHGEF2,ARHGEF5,ARHGEF7,CASP2,CASP3,ECT2,GNA13,ITSN1,NCSTN,RAC1,RPS27A,SOS1,SQSTM1,TRAF6,TRIO,VAV2,YWHAE	RPS27A	1	32	75	25	3.12967e-06	9.90314e-08	destabilized	1.33333
M	R-HSA-205043	NRIF signals cell death from the nucleus	APH1A,APH1B,ITGB3BP,MAPK8,NCSTN,NGF,NGFR,PSEN2,PSENEN,RPS27A,SQSTM1,TRAF6,UBA52,UBB,UBC	APH1A,NCSTN,RPS27A,SQSTM1,TRAF6	RPS27A	1	33.3333	15	6	4.52415e-05	8.21387e-12	destabilized	6.66667
M	R-HSA-209543	p75NTR recruits signalling complexes	IKBKB,IRAK1,MYD88,NGF,NGFR,PRKCI,RIPK2,RPS27A,SQSTM1,TRAF6,UBA52,UBB,UBC	IKBKB,PRKCI,RIPK2,RPS27A,SQSTM1,TRAF6	RPS27A	1	46.1538	13	6	2.75109e-05	1.33492e-13	destabilized	7.69231
M	R-HSA-209560	NF-kB is activated and signals survival	IKBKB,IRAK1,NFKB1,NFKBIA,NGF,NGFR,RELA,RPS27A,SQSTM1,TRAF6,UBA52,UBB,UBC	IKBKB,NFKB1,RELA,RPS27A,SQSTM1,TRAF6	RPS27A	1	46.1538	13	6	8.81022e-05	1.4775e-11	destabilized	7.69231
M	R-HSA-209943	Steroid hormones	AKR1B1,AKR1B15,CGA,CUBN,CYP11A1,CYP11B1,CYP11B2,CYP17A1,CYP19A1,CYP21A2,CYP24A1,CYP27B1,CYP2R1,FDX1,FDX2,FDXR,GC,HSD11B1,HSD11B2,HSD17B1,HSD17B11,HSD17B12,HSD17B14,HSD17B2,HSD17B3,HSD3B1,HSD3B2,LGMN,LHB,LRP2,POMC,SRD5A1,SRD5A2,SRD5A3,STAR,STARD3,STARD3NL,STARD4,STARD6	AKR1B1,FDX1,FDXR,HSD17B11,HSD17B12,LGMN	HSD17B11	1	15.3846	39	8	4.30895e-05	9.76394e-14	destabilized	2.5641
G1	R-HSA-210455	Astrocytic Glutamate-Glutamine Uptake And Metabolism	GLUL,SLC1A2,SLC1A3,SLC38A1	SLC1A3,SLC38A1	SLC1A3	1	50	4	2	0.00373482	9.16038e-07	destabilized	25
M	R-HSA-210455	Astrocytic Glutamate-Glutamine Uptake And Metabolism	GLUL,SLC1A2,SLC1A3,SLC38A1	SLC1A3,SLC38A1	SLC38A1,SLC1A3	2	50	4	2	9.60838e-08	5.5196e-12	destabilized	50
G1	R-HSA-210500	Glutamate Neurotransmitter Release Cycle	ARL6IP5,CPLX1,GLS,GLS2,PPFIA1,PPFIA2,PPFIA3,PPFIA4,RAB3A,RIMS1,SLC17A7,SLC1A1,SLC1A2,SLC1A3,SLC1A6,SLC1A7,SLC38A2,SNAP25,STX1A,STXBP1,SYT1,TSPOAP1,UNC13B,VAMP2	ARL6IP5,GLS,PPFIA1,SLC1A3,SLC38A2,STXBP1	SLC1A3	1	25	24	7	0.0228029	1.6154e-05	destabilized	4.16667
M	R-HSA-210500	Glutamate Neurotransmitter Release Cycle	ARL6IP5,CPLX1,GLS,GLS2,PPFIA1,PPFIA2,PPFIA3,PPFIA4,RAB3A,RIMS1,SLC17A7,SLC1A1,SLC1A2,SLC1A3,SLC1A6,SLC1A7,SLC38A2,SNAP25,STX1A,STXBP1,SYT1,TSPOAP1,UNC13B,VAMP2	ARL6IP5,GLS,PPFIA1,SLC1A3,SLC38A2,STXBP1	SLC1A3	1	25	24	7	2.15323e-07	3.57363e-09	destabilized	4.16667
G1	R-HSA-210991	Basigin interactions	ATP1B1,ATP1B2,ATP1B3,BSG,CAV1,ITGA3,ITGA6,ITGB1,L1CAM,MAG,MMP1,PPIA,PPIL2,SLC16A1,SLC16A3,SLC16A8,SLC3A2,SLC7A10,SLC7A11,SLC7A5,SLC7A6,SLC7A7,SLC7A8,SLC7A9,SPN	ATP1B1,ATP1B3,BSG,CAV1,ITGA3,ITGA6,ITGB1,L1CAM,PPIA,PPIL2,SLC16A1,SLC16A3,SLC3A2,SLC7A11,SLC7A5	SLC16A3	1	60	25	16	0.00342494	2.86568e-05	destabilized	4
M	R-HSA-210991	Basigin interactions	ATP1B1,ATP1B2,ATP1B3,BSG,CAV1,ITGA3,ITGA6,ITGB1,L1CAM,MAG,MMP1,PPIA,PPIL2,SLC16A1,SLC16A3,SLC16A8,SLC3A2,SLC7A10,SLC7A11,SLC7A5,SLC7A6,SLC7A7,SLC7A8,SLC7A9,SPN	ATP1B1,ATP1B3,BSG,CAV1,ITGA3,ITGA6,ITGB1,L1CAM,PPIA,PPIL2,SLC16A1,SLC16A3,SLC3A2,SLC7A11,SLC7A5	SLC16A1,SLC16A3,BSG,SLC7A5,CAV1	5	60	25	16	1.72755e-05	1.42553e-09	destabilized	20
M	R-HSA-210993	Tie2 Signaling	ANGPT1,ANGPT2,ANGPT4,DOK2,GRB14,GRB2,GRB7,HRAS,KRAS,NRAS,PIK3CA,PIK3CB,PIK3R1,PIK3R2,PTPN11,SHC1,SOS1,TEK	GRB2,HRAS,KRAS,NRAS,PIK3CB,PIK3R2,PTPN11,SHC1,SOS1	HRAS,NRAS	2	50	18	9	1.38717e-06	0.00121141	destabilized	11.1111
G1	R-HSA-211000	Gene Silencing by RNA	AAAS,AGO1,AGO2,AGO3,AGO4,ASZ1,DDX4,DGCR8,DICER1,DROSHA,FKBP6,H2AFB1,H2AFJ,H2AFV,H2AFX,H2AFZ,H2BFS,H3F3A,HENMT1,HIST1H2AB,HIST1H2AC,HIST1H2AD,HIST1H2AJ,HIST1H2BA,HIST1H2BB,HIST1H2BC,HIST1H2BD,HIST1H2BH,HIST1H2BJ,HIST1H2BK,HIST1H2BL,HIST1H2BM,HIST1H2BN,HIST1H2BO,HIST1H3A,HIST1H4A,HIST2H2AA3,HIST2H2AC,HIST2H2BE,HIST2H3A,HIST3H2BB,HSP90AA1,IPO8,MAEL,MOV10L1,MYBL1,NDC1,NUP107,NUP133,NUP153,NUP155,NUP1…	AAAS,AGO2,DICER1,HIST1H2BL,HIST1H4A,HSP90AA1,IPO8,NDC1,NUP107,NUP133,NUP153,NUP155,NUP160,NUP188,NUP205,NUP210,NUP214,NUP35,NUP37,NUP43,NUP50,NUP54,NUP85,NUP88,NUP93,NUP98,POLR2A,POLR2B,POLR2C,POLR2E,POLR2G,POLR2H,RAE1,RAN,RANBP2,SEH1L,TNRC6B,TPR,TSN,TSNAX,XPO5	AAAS,NDC1,NUP153,POLR2A,NUP155,NUP210,NUP205,RANBP2	8	39.4231	104	45	2.85955e-07	3.73068e-15	destabilized	7.69231
earlyS	R-HSA-211000	Gene Silencing by RNA	AAAS,AGO1,AGO2,AGO3,AGO4,ASZ1,DDX4,DGCR8,DICER1,DROSHA,FKBP6,H2AFB1,H2AFJ,H2AFV,H2AFX,H2AFZ,H2BFS,H3F3A,HENMT1,HIST1H2AB,HIST1H2AC,HIST1H2AD,HIST1H2AJ,HIST1H2BA,HIST1H2BB,HIST1H2BC,HIST1H2BD,HIST1H2BH,HIST1H2BJ,HIST1H2BK,HIST1H2BL,HIST1H2BM,HIST1H2BN,HIST1H2BO,HIST1H3A,HIST1H4A,HIST2H2AA3,HIST2H2AC,HIST2H2BE,HIST2H3A,HIST3H2BB,HSP90AA1,IPO8,MAEL,MOV10L1,MYBL1,NDC1,NUP107,NUP133,NUP153,NUP155,NUP1…	AAAS,AGO2,DICER1,HIST1H2BL,HIST1H4A,HSP90AA1,IPO8,NDC1,NUP107,NUP133,NUP153,NUP155,NUP160,NUP188,NUP205,NUP210,NUP214,NUP35,NUP37,NUP43,NUP50,NUP54,NUP85,NUP88,NUP93,NUP98,POLR2A,POLR2B,POLR2C,POLR2E,POLR2G,POLR2H,RAE1,RAN,RANBP2,SEH1L,TNRC6B,TPR,TSN,TSNAX,XPO5	TPR	1	39.4231	104	45	0.0804455	0.516018	destabilized	0.961538
lateS	R-HSA-211000	Gene Silencing by RNA	AAAS,AGO1,AGO2,AGO3,AGO4,ASZ1,DDX4,DGCR8,DICER1,DROSHA,FKBP6,H2AFB1,H2AFJ,H2AFV,H2AFX,H2AFZ,H2BFS,H3F3A,HENMT1,HIST1H2AB,HIST1H2AC,HIST1H2AD,HIST1H2AJ,HIST1H2BA,HIST1H2BB,HIST1H2BC,HIST1H2BD,HIST1H2BH,HIST1H2BJ,HIST1H2BK,HIST1H2BL,HIST1H2BM,HIST1H2BN,HIST1H2BO,HIST1H3A,HIST1H4A,HIST2H2AA3,HIST2H2AC,HIST2H2BE,HIST2H3A,HIST3H2BB,HSP90AA1,IPO8,MAEL,MOV10L1,MYBL1,NDC1,NUP107,NUP133,NUP153,NUP155,NUP1…	AAAS,AGO2,DICER1,HIST1H2BL,HIST1H4A,HSP90AA1,IPO8,NDC1,NUP107,NUP133,NUP153,NUP155,NUP160,NUP188,NUP205,NUP210,NUP214,NUP35,NUP37,NUP43,NUP50,NUP54,NUP85,NUP88,NUP93,NUP98,POLR2A,POLR2B,POLR2C,POLR2E,POLR2G,POLR2H,RAE1,RAN,RANBP2,SEH1L,TNRC6B,TPR,TSN,TSNAX,XPO5	TPR	1	39.4231	104	45	0.0375509	0.0532493	destabilized	0.961538
M	R-HSA-211000	Gene Silencing by RNA	AAAS,AGO1,AGO2,AGO3,AGO4,ASZ1,DDX4,DGCR8,DICER1,DROSHA,FKBP6,H2AFB1,H2AFJ,H2AFV,H2AFX,H2AFZ,H2BFS,H3F3A,HENMT1,HIST1H2AB,HIST1H2AC,HIST1H2AD,HIST1H2AJ,HIST1H2BA,HIST1H2BB,HIST1H2BC,HIST1H2BD,HIST1H2BH,HIST1H2BJ,HIST1H2BK,HIST1H2BL,HIST1H2BM,HIST1H2BN,HIST1H2BO,HIST1H3A,HIST1H4A,HIST2H2AA3,HIST2H2AC,HIST2H2BE,HIST2H3A,HIST3H2BB,HSP90AA1,IPO8,MAEL,MOV10L1,MYBL1,NDC1,NUP107,NUP133,NUP153,NUP155,NUP1…	AAAS,AGO2,DICER1,HIST1H2BL,HIST1H4A,HSP90AA1,IPO8,NDC1,NUP107,NUP133,NUP153,NUP155,NUP160,NUP188,NUP205,NUP210,NUP214,NUP35,NUP37,NUP43,NUP50,NUP54,NUP85,NUP88,NUP93,NUP98,POLR2A,POLR2B,POLR2C,POLR2E,POLR2G,POLR2H,RAE1,RAN,RANBP2,SEH1L,TNRC6B,TPR,TSN,TSNAX,XPO5	NUP188,AAAS,NUP155,NUP54,NUP93,NUP85,NDC1,NUP43,POLR2E,POLR2A,NUP37,IPO8,POLR2B,NUP210,POLR2H,NUP205,RANBP2	17	39.4231	104	45	6.45937e-12	5.317e-30	destabilized	16.3462
M	R-HSA-211227	Activation of DNA fragmentation factor	CASP3,DFFA,DFFB,H1F0,HIST1H1A,HIST1H1B,HIST1H1C,HIST1H1D,HIST1H1E,HMGB1,HMGB2,KPNA1,KPNB1	CASP3,DFFA,HIST1H1B,HIST1H1C,HIST1H1E,HMGB1,HMGB2,KPNA1,KPNB1	HIST1H1E,KPNB1,HIST1H1B,KPNA1,HIST1H1C	5	69.2308	13	9	1.72491e-12	3.80679e-33	destabilized	38.4615
M	R-HSA-211733	Regulation of activated PAK-2p34 by proteasome mediated degradation	PAK2,PSMA1,PSMA2,PSMA3,PSMA4,PSMA5,PSMA6,PSMA7,PSMA8,PSMB1,PSMB10,PSMB11,PSMB2,PSMB3,PSMB4,PSMB5,PSMB6,PSMB7,PSMB8,PSMB9,PSMC1,PSMC2,PSMC3,PSMC4,PSMC5,PSMC6,PSMD1,PSMD10,PSMD11,PSMD12,PSMD13,PSMD14,PSMD2,PSMD3,PSMD4,PSMD5,PSMD6,PSMD7,PSMD8,PSMD9,PSME1,PSME2,PSME3,PSME4,PSMF1,RPS27A,SHFM1,UBA52,UBB,UBC	PAK2,PSMA1,PSMA2,PSMA3,PSMA4,PSMA5,PSMA6,PSMA7,PSMB1,PSMB10,PSMB2,PSMB3,PSMB4,PSMB5,PSMB6,PSMB7,PSMC1,PSMC2,PSMC3,PSMC4,PSMC5,PSMC6,PSMD1,PSMD10,PSMD11,PSMD12,PSMD13,PSMD14,PSMD2,PSMD3,PSMD4,PSMD5,PSMD6,PSMD7,PSMD8,PSMD9,PSME1,PSME2,PSME3,PSME4,RPS27A	PSMD9,RPS27A,PSMD3,PSMA3,PSMA6,PSMB7,PSMB6,PSMB5,PSMB4	9	82	50	42	8.27791e-07	2.17861e-08	destabilized	18
asynch	R-HSA-211733	Regulation of activated PAK-2p34 by proteasome mediated degradation	PAK2,PSMA1,PSMA2,PSMA3,PSMA4,PSMA5,PSMA6,PSMA7,PSMA8,PSMB1,PSMB10,PSMB11,PSMB2,PSMB3,PSMB4,PSMB5,PSMB6,PSMB7,PSMB8,PSMB9,PSMC1,PSMC2,PSMC3,PSMC4,PSMC5,PSMC6,PSMD1,PSMD10,PSMD11,PSMD12,PSMD13,PSMD14,PSMD2,PSMD3,PSMD4,PSMD5,PSMD6,PSMD7,PSMD8,PSMD9,PSME1,PSME2,PSME3,PSME4,PSMF1,RPS27A,SHFM1,UBA52,UBB,UBC	PAK2,PSMA1,PSMA2,PSMA3,PSMA4,PSMA5,PSMA6,PSMA7,PSMB1,PSMB10,PSMB2,PSMB3,PSMB4,PSMB5,PSMB6,PSMB7,PSMC1,PSMC2,PSMC3,PSMC4,PSMC5,PSMC6,PSMD1,PSMD10,PSMD11,PSMD12,PSMD13,PSMD14,PSMD2,PSMD3,PSMD4,PSMD5,PSMD6,PSMD7,PSMD8,PSMD9,PSME1,PSME2,PSME3,PSME4,RPS27A	PSMD14,PSMC3,PSMC4,PSMC5,PSMD2	5	82	50	42	0.00188291	3.51332e-05	destabilized	10
G1	R-HSA-211859	Biological oxidations	AADAC,ABHD10,ABHD14B,ACSM1,ACSM2A,ACSM2B,ACSM4,ACSM5,ACSS1,ACSS2,ACY1,ACY3,ADH1A,ADH1B,ADH1C,ADH4,ADH5,ADH6,ADH7,AHCY,AHR,AHRR,AIP,AKR1A1,AKR7A2,AKR7A3,AKR7L,ALDH1A1,ALDH1B1,ALDH2,ALDH3A1,AOC1,AOC2,AOC3,ARNT,ARNT2,AS3MT,BPHL,BPNT1,CBR3,CES1,CES2,CES3,CHAC1,CHAC2,CMBL,CNDP2,COMT,CYB5B,CYB5R3,CYP11A1,CYP11B1,CYP11B2,CYP17A1,CYP19A1,CYP1A1,CYP1A2,CYP1B1,CYP21A2,CYP24A1,CYP26A1,CYP26B1,CYP26C1,CYP27A…	ABHD10,ABHD14B,ACSS2,ADH5,AHCY,AIP,AKR1A1,AKR7A2,ALDH1B1,ALDH3A1,ARNT,BPHL,BPNT1,CBR3,CHAC2,CMBL,CNDP2,COMT,CYB5B,CYB5R3,CYP2S1,CYP51A1,EPHX1,ESD,FDX1,FDXR,GCLC,GCLM,GGCT,GSS,GSTK1,GSTM3,GSTO1,GSTZ1,HSP90AB1,MARC1,MARC2,MAT2A,MAT2B,MGST1,MGST3,MTR,MTRR,N6AMT1,NNMT,NQO2,OPLAH,PAPSS1,PAPSS2,POR,PTGES3,SLC35B2,TPMT,TRMT112,UGDH,UGP2	ADH5,PTGES3,POR,COMT,CYP51A1,AHCY,CNDP2	7	26.0465	215	58	1.07629e-06	2.00281e-11	destabilized	3.25581
asynch	R-HSA-211859	Biological oxidations	AADAC,ABHD10,ABHD14B,ACSM1,ACSM2A,ACSM2B,ACSM4,ACSM5,ACSS1,ACSS2,ACY1,ACY3,ADH1A,ADH1B,ADH1C,ADH4,ADH5,ADH6,ADH7,AHCY,AHR,AHRR,AIP,AKR1A1,AKR7A2,AKR7A3,AKR7L,ALDH1A1,ALDH1B1,ALDH2,ALDH3A1,AOC1,AOC2,AOC3,ARNT,ARNT2,AS3MT,BPHL,BPNT1,CBR3,CES1,CES2,CES3,CHAC1,CHAC2,CMBL,CNDP2,COMT,CYB5B,CYB5R3,CYP11A1,CYP11B1,CYP11B2,CYP17A1,CYP19A1,CYP1A1,CYP1A2,CYP1B1,CYP21A2,CYP24A1,CYP26A1,CYP26B1,CYP26C1,CYP27A…	ABHD10,ABHD14B,ACSS2,ADH5,AHCY,AIP,AKR1A1,AKR7A2,ALDH1B1,ALDH3A1,ARNT,BPHL,BPNT1,CBR3,CHAC2,CMBL,CNDP2,COMT,CYB5B,CYB5R3,CYP2S1,CYP51A1,EPHX1,ESD,FDX1,FDXR,GCLC,GCLM,GGCT,GSS,GSTK1,GSTM3,GSTO1,GSTZ1,HSP90AB1,MARC1,MARC2,MAT2A,MAT2B,MGST1,MGST3,MTR,MTRR,N6AMT1,NNMT,NQO2,OPLAH,PAPSS1,PAPSS2,POR,PTGES3,SLC35B2,TPMT,TRMT112,UGDH,UGP2	PTGES3,AHCY,ADH5,UGP2	4	26.0465	215	58	0.00369615	2.60002e-09	destabilized	1.86047
M	R-HSA-2122948	Activated NOTCH1 Transmits Signal to the Nucleus	ADAM10,ADAM17,APH1A,APH1B,ARRB1,ARRB2,CNTN1,DLK1,DLL1,DLL4,DNER,DTX1,DTX2,DTX4,ITCH,JAG1,JAG2,MIB1,MIB2,NCSTN,NEURL1,NEURL1B,NOTCH1,NUMB,PSEN2,PSENEN,RPS27A,UBA52,UBB,UBC	ADAM10,ADAM17,APH1A,ARRB1,DTX2,ITCH,NCSTN,NUMB,RPS27A	RPS27A	1	30	30	10	2.97872e-06	2.65227e-10	destabilized	3.33333
earlyS	R-HSA-212436	Generic Transcription Pathway	AGO1,AGO2,AGO3,AGO4,AIFM2,AKT1,AKT2,AKT3,APAF1,APOE,AR,ARID3A,ATAD2,ATF2,ATM,ATP1B4,ATR,ATRIP,AURKA,AURKB,BANP,BARD1,BAX,BBC3,BCL2L14,BCL6,BID,BIRC5,BLM,BNIP3L,BRCA1,BRD1,BRD7,BRIP1,BRPF1,BRPF3,BTG2,CARM1,CASP1,CASP10,CASP2,CASP6,CCNA1,CCNA2,CCNB1,CCNC,CCNE1,CCNE2,CCNG1,CCNH,CCNK,CCNT1,CCNT2,CDC25C,CDK1,CDK12,CDK13,CDK2,CDK5,CDK5R1,CDK7,CDK8,CDK9,CDKN1A,CDKN1B,CDKN2A,CDKN2B,CENPJ,CGA,CGB3,CHD3,CH…	AGO2,AIFM2,AKT1,AKT2,APAF1,ATM,ATR,ATRIP,AURKA,BAX,BLM,BRIP1,CARM1,CASP1,CASP2,CASP6,CCNA2,CCNB1,CCNH,CCNK,CCNT1,CDK1,CDK12,CDK13,CDK2,CDK5,CDK7,CDK9,CDKN2A,CHD3,CHD4,CHEK1,CHEK2,CHM,CNOT1,CNOT10,CNOT11,CNOT2,CNOT3,CNOT4,CNOT7,CNOT8,COX18,COX20,COX4I1,COX5A,COX5B,COX7A2L,CREBBP,CSNK2A1,CSNK2A2,CSNK2B,CTDP1,CYCS,DAXX,DDB2,DEK,EGFR,EHMT1,EHMT2,EP300,ERBB2,ERCC2,ERCC3,FANCD2,FANCI,FAS,G6PD,GATAD2A,G…	CDK2,TRIM28	2	26.4195	863	234	1.33209e-13	0.896941	destabilized	0.23175
G1	R-HSA-212718	EGFR interacts with phospholipase C-gamma	ADCY1,ADCY2,ADCY3,ADCY4,ADCY5,ADCY6,ADCY7,ADCY8,ADCY9,AHCYL1,CALM1,CAMK4,CREB1,EGF,EGFR,GRK2,ITPR1,ITPR2,ITPR3,PDE1A,PDE1B,PDE1C,PLCG1,PRKACA,PRKACB,PRKACG,PRKAR1A,PRKAR1B,PRKAR2A,PRKAR2B,PRKCA,PRKCD,PRKCE,PRKCG	ADCY9,AHCYL1,CALM1,CREB1,EGFR,ITPR1,ITPR2,ITPR3,PDE1A,PLCG1,PRKACA,PRKACB,PRKAR1A,PRKAR1B,PRKAR2A,PRKCA,PRKCD	AHCYL1,EGFR	2	50	34	17	0.00019356	1.48155e-08	destabilized	5.88235
M	R-HSA-212718	EGFR interacts with phospholipase C-gamma	ADCY1,ADCY2,ADCY3,ADCY4,ADCY5,ADCY6,ADCY7,ADCY8,ADCY9,AHCYL1,CALM1,CAMK4,CREB1,EGF,EGFR,GRK2,ITPR1,ITPR2,ITPR3,PDE1A,PDE1B,PDE1C,PLCG1,PRKACA,PRKACB,PRKACG,PRKAR1A,PRKAR1B,PRKAR2A,PRKAR2B,PRKCA,PRKCD,PRKCE,PRKCG	ADCY9,AHCYL1,CALM1,CREB1,EGFR,ITPR1,ITPR2,ITPR3,PDE1A,PLCG1,PRKACA,PRKACB,PRKAR1A,PRKAR1B,PRKAR2A,PRKCA,PRKCD	AHCYL1,EGFR	2	50	34	17	8.88914e-09	5.31717e-10	destabilized	5.88235
M	R-HSA-2129379	Molecules associated with elastic fibres	BMP10,BMP2,BMP4,BMP7,EFEMP1,EFEMP2,FBLN1,FBLN2,FBLN5,GDF5,ITGA8,ITGAV,ITGB1,ITGB3,ITGB5,ITGB6,ITGB8,LTBP1,LTBP2,LTBP3,LTBP4,MFAP1,MFAP2,MFAP3,MFAP4,MFAP5,TGFB1,TGFB2,TGFB3,VTN	EFEMP1,FBLN1,ITGAV,ITGB1,ITGB5,ITGB8,MFAP1,VTN	EFEMP1,MFAP1	2	26.6667	30	10	1.17404e-06	3.85835e-12	destabilized	6.66667
lateS	R-HSA-2142691	Synthesis of Leukotrienes (LT) and Eoxins (EX)	ABCC1,ALOX15,ALOX5,ALOX5AP,CYP4A11,CYP4A22,CYP4B1,CYP4F11,CYP4F2,CYP4F22,CYP4F3,CYP4F8,DPEP1,DPEP2,DPEP3,GGT1,GGT5,LTA4H,LTC4S,MAPKAPK2,PTGR1	ABCC1,LTA4H,MAPKAPK2,PTGR1	ABCC1	1	19.0476	21	4	0.000662844	0.00275389	destabilized	4.7619
asynch	R-HSA-2142691	Synthesis of Leukotrienes (LT) and Eoxins (EX)	ABCC1,ALOX15,ALOX5,ALOX5AP,CYP4A11,CYP4A22,CYP4B1,CYP4F11,CYP4F2,CYP4F22,CYP4F3,CYP4F8,DPEP1,DPEP2,DPEP3,GGT1,GGT5,LTA4H,LTC4S,MAPKAPK2,PTGR1	ABCC1,LTA4H,MAPKAPK2,PTGR1	ABCC1	1	19.0476	21	4	0.00147536	0.115233	destabilized	4.7619
G1	R-HSA-216083	Integrin cell surface interactions	AGRN,BSG,CD44,CD47,CDH1,COL13A1,COL16A1,COL18A1,COL23A1,COL4A1,COL4A2,COL4A3,COL4A4,COL9A1,COL9A2,COL9A3,COMP,DAG1,F11R,FBN1,FGA,FGB,FGG,FN1,HSPG2,IBSP,ICAM1,ICAM2,ICAM3,ICAM4,ICAM5,ITGA1,ITGA10,ITGA11,ITGA2,ITGA2B,ITGA3,ITGA4,ITGA5,ITGA6,ITGA7,ITGA8,ITGA9,ITGAD,ITGAE,ITGAL,ITGAM,ITGAV,ITGAX,ITGB1,ITGB2,ITGB3,ITGB5,ITGB6,ITGB7,ITGB8,JAM2,JAM3,KDR,LUM,MADCAM1,PECAM1,SPP1,THBS1,TNC,VCAM1,VTN	AGRN,BSG,CD44,CD47,COL4A2,DAG1,F11R,FBN1,HSPG2,ICAM1,ITGA1,ITGA2,ITGA3,ITGA5,ITGA6,ITGAV,ITGB1,ITGB5,ITGB8,THBS1,VTN	CD47,ITGA2	2	31.3433	67	22	1.43128e-05	4.34222e-14	destabilized	2.98507
M	R-HSA-216083	Integrin cell surface interactions	AGRN,BSG,CD44,CD47,CDH1,COL13A1,COL16A1,COL18A1,COL23A1,COL4A1,COL4A2,COL4A3,COL4A4,COL9A1,COL9A2,COL9A3,COMP,DAG1,F11R,FBN1,FGA,FGB,FGG,FN1,HSPG2,IBSP,ICAM1,ICAM2,ICAM3,ICAM4,ICAM5,ITGA1,ITGA10,ITGA11,ITGA2,ITGA2B,ITGA3,ITGA4,ITGA5,ITGA6,ITGA7,ITGA8,ITGA9,ITGAD,ITGAE,ITGAL,ITGAM,ITGAV,ITGAX,ITGB1,ITGB2,ITGB3,ITGB5,ITGB6,ITGB7,ITGB8,JAM2,JAM3,KDR,LUM,MADCAM1,PECAM1,SPP1,THBS1,TNC,VCAM1,VTN	AGRN,BSG,CD44,CD47,COL4A2,DAG1,F11R,FBN1,HSPG2,ICAM1,ITGA1,ITGA2,ITGA3,ITGA5,ITGA6,ITGAV,ITGB1,ITGB5,ITGB8,THBS1,VTN	CD47,HSPG2,ITGA5,AGRN,BSG,ITGA2	6	31.3433	67	22	1.93715e-12	4.81783e-23	destabilized	8.95522
M	R-HSA-2172127	DAP12 interactions	ACTN2,ADCY1,ADCY2,ADCY3,ADCY4,ADCY5,ADCY6,ADCY7,ADCY8,ADCY9,AGO1,AGO2,AGO3,AGO4,AHCYL1,AKAP9,AKT1,AKT1S1,AKT2,AKT3,ANGPT1,APBB1IP,ARAF,ARRB1,ARRB2,ARTN,B2M,BAD,BRAF,BRAP,BTC,BTK,CALM1,CAMK2A,CAMK2B,CAMK2D,CAMK2G,CAMK4,CASP9,CD19,CD28,CD300E,CD300LB,CD80,CD86,CDKN1A,CDKN1B,CHUK,CLEC5A,CNKSR1,CNKSR2,CREB1,CSF2,CSF2RA,CSF2RB,CSK,CUL3,DAB2IP,DLG4,DUSP1,DUSP10,DUSP16,DUSP2,DUSP4,DUSP5,DUSP6,DUSP7,DUSP…	ADCY9,AGO2,AHCYL1,AKAP9,AKT1,AKT1S1,AKT2,ARAF,ARRB1,B2M,BRAF,BRAP,CALM1,CAMK2D,CAMK2G,CHUK,CREB1,CSF2RA,CSK,CUL3,EGFR,ERBB2,FGF2,FYN,GRB2,GSK3A,GSK3B,HRAS,IQGAP1,IRS2,ITPR1,ITPR2,ITPR3,JAK1,KRAS,LAMTOR2,MAP2K1,MAP2K2,MAPK1,MAPK3,MARK3,MET,MLST8,MOV10,MTOR,NF1,NR4A1,NRAS,PDE1A,PDPK1,PEBP1,PHB,PIK3CB,PIK3R2,PIP4K2A,PIP4K2B,PIP4K2C,PIP5K1A,PLCG1,PPP2CA,PPP2R1A,PPP2R1B,PPP2R5A,PPP2R5C,PPP2R5D,PPP2R5E…	PEBP1,PSMD9,EGFR,HRAS,RPS27A,NRAS,PSMD3,TLN1,PSMA3,PHB,PSMA6,PSMB6,PPP2R5D,AHCYL1,PSMB5,PSMB4,PSMB7,RBX1	18	38.5246	366	146	1.89353e-19	7.23063e-18	destabilized	4.91803
asynch	R-HSA-2172127	DAP12 interactions	ACTN2,ADCY1,ADCY2,ADCY3,ADCY4,ADCY5,ADCY6,ADCY7,ADCY8,ADCY9,AGO1,AGO2,AGO3,AGO4,AHCYL1,AKAP9,AKT1,AKT1S1,AKT2,AKT3,ANGPT1,APBB1IP,ARAF,ARRB1,ARRB2,ARTN,B2M,BAD,BRAF,BRAP,BTC,BTK,CALM1,CAMK2A,CAMK2B,CAMK2D,CAMK2G,CAMK4,CASP9,CD19,CD28,CD300E,CD300LB,CD80,CD86,CDKN1A,CDKN1B,CHUK,CLEC5A,CNKSR1,CNKSR2,CREB1,CSF2,CSF2RA,CSF2RB,CSK,CUL3,DAB2IP,DLG4,DUSP1,DUSP10,DUSP16,DUSP2,DUSP4,DUSP5,DUSP6,DUSP7,DUSP…	ADCY9,AGO2,AHCYL1,AKAP9,AKT1,AKT1S1,AKT2,ARAF,ARRB1,B2M,BRAF,BRAP,CALM1,CAMK2D,CAMK2G,CHUK,CREB1,CSF2RA,CSK,CUL3,EGFR,ERBB2,FGF2,FYN,GRB2,GSK3A,GSK3B,HRAS,IQGAP1,IRS2,ITPR1,ITPR2,ITPR3,JAK1,KRAS,LAMTOR2,MAP2K1,MAP2K2,MAPK1,MAPK3,MARK3,MET,MLST8,MOV10,MTOR,NF1,NR4A1,NRAS,PDE1A,PDPK1,PEBP1,PHB,PIK3CB,PIK3R2,PIP4K2A,PIP4K2B,PIP4K2C,PIP5K1A,PLCG1,PPP2CA,PPP2R1A,PPP2R1B,PPP2R5A,PPP2R5C,PPP2R5D,PPP2R5E…	PSMD14,PSMD2,PSMC3,PSMC4,PSMC5,SPTBN1	6	38.5246	366	146	0.000107446	1.12925e-09	destabilized	1.63934
M	R-HSA-2173788	Downregulation of TGF-beta receptor signaling	BAMBI,MTMR4,NEDD4L,PMEPA1,PPP1CA,PPP1CB,PPP1CC,PPP1R15A,RPS27A,SMAD2,SMAD3,SMAD7,SMURF1,SMURF2,STRAP,STUB1,TGFB1,TGFBR1,TGFBR2,UBA52,UBB,UBC,UCHL5,USP15,XPO1,ZFYVE9	NEDD4L,PPP1CA,PPP1CB,PPP1CC,RPS27A,SMAD2,SMAD3,STRAP,STUB1,TGFBR1,UCHL5,USP15,XPO1	UCHL5,XPO1,RPS27A,STRAP	4	50	26	14	4.28458e-11	2.82515e-17	destabilized	15.3846
M	R-HSA-2173789	TGF-beta receptor signaling activates SMADs	BAMBI,CBL,FKBP1A,FURIN,MTMR4,NEDD4L,NEDD8,PMEPA1,PPP1CA,PPP1CB,PPP1CC,PPP1R15A,RPS27A,SMAD2,SMAD3,SMAD4,SMAD7,SMURF1,SMURF2,STRAP,STUB1,TGFB1,TGFBR1,TGFBR2,UBA52,UBB,UBC,UBE2M,UCHL5,USP15,XPO1,ZFYVE9	CBL,FKBP1A,NEDD4L,NEDD8,PPP1CA,PPP1CB,PPP1CC,RPS27A,SMAD2,SMAD3,SMAD4,STRAP,STUB1,TGFBR1,UBE2M,UCHL5,USP15,XPO1	UCHL5,XPO1,RPS27A,STRAP	4	56.25	32	19	6.95366e-12	8.71924e-18	destabilized	12.5
M	R-HSA-2173791	TGF-beta receptor signaling in EMT (epithelial to mesenchymal transition)	ARHGEF18,CGN,F11R,FKBP1A,PARD3,PARD6A,PRKCZ,RHOA,RPS27A,SMURF1,TGFB1,TGFBR1,TGFBR2,UBA52,UBB,UBC	F11R,FKBP1A,PARD3,RHOA,RPS27A,TGFBR1	RPS27A	1	37.5	16	8	2.37885e-06	1.6338e-11	destabilized	6.25
M	R-HSA-2173796	SMAD2/SMAD3	ATP1B4,CCNC,CCNK,CCNT1,CCNT2,CDK8,CDK9,CDKN2B,E2F4,E2F5,HDAC1,JUNB,MEN1,MYC,RBL1,RNF111,RPS27A,SERPINE1,SMAD2,SMAD3,SMAD4,SMAD7,SNW1,SP1,TFDP1,TFDP2,TGIF1,TGIF2,UBA52,UBB,UBC,WWTR1	CCNK,CCNT1,CDK9,HDAC1,RPS27A,SMAD2,SMAD3,SMAD4,SNW1,SP1	HDAC1,RPS27A	2	31.25	32	10	3.2918e-07	1.2681e-17	destabilized	6.25
M	R-HSA-2179392	EGFR Transactivation by Gastrin	EGFR,GRB2,HBEGF,HRAS,KRAS,MMP3,NRAS,PRKCA,SOS1	EGFR,GRB2,HRAS,KRAS,NRAS,PRKCA,SOS1	EGFR,HRAS,NRAS	3	77.7778	9	7	9.38374e-08	5.83533e-06	destabilized	33.3333
G1	R-HSA-2187338	Visual phototransduction	ABCA4,AGRN,AKR1B10,AKR1C1,AKR1C3,AKR1C4,APOA1,APOA2,APOA4,APOB,APOC2,APOC3,APOE,APOM,BCO1,BCO2,CALM1,CAMKMT,CLPS,CNGA1,CNGB1,CYP4V2,DHRS3,DHRS9,FNTA,FNTB,GNAT1,GNB1,GNB5,GNGT1,GPC1,GPC2,GPC3,GPC4,GPC5,GPC6,GPIHBP1,GRK1,GRK4,GRK7,GUCA1A,GUCA1B,GUCA1C,GUCY2D,GUCY2F,HSD17B1,HSD17B6,HSPG2,LDLR,LPL,LRAT,LRP1,LRP10,LRP12,LRP2,LRP8,METAP1,METAP2,MYO7A,NAPEPLD,NMT1,NMT2,OPN1LW,OPN1MW,OPN1SW,PDE6A,PDE6B,P…	AGRN,APOB,CALM1,CAMKMT,DHRS3,FNTA,GNB1,GPC1,HSPG2,LDLR,LPL,LRP1,LRP8,METAP1,METAP2,NMT1,PRKCA,RDH10,RDH11,SDC4	LRP8	1	20.4082	98	22	0.006726	3.40298e-08	destabilized	1.02041
M	R-HSA-2262749	Cellular response to hypoxia	AJUBA,ARNT,CA9,CITED2,CREBBP,CUL2,EGLN1,EGLN2,EGLN3,EP300,EPAS1,EPO,HIF1A,HIF1AN,HIF3A,HIGD1A,LIMD1,PSMA1,PSMA2,PSMA3,PSMA4,PSMA5,PSMA6,PSMA7,PSMA8,PSMB1,PSMB10,PSMB11,PSMB2,PSMB3,PSMB4,PSMB5,PSMB6,PSMB7,PSMB8,PSMB9,PSMC1,PSMC2,PSMC3,PSMC4,PSMC5,PSMC6,PSMD1,PSMD10,PSMD11,PSMD12,PSMD13,PSMD14,PSMD2,PSMD3,PSMD4,PSMD5,PSMD6,PSMD7,PSMD8,PSMD9,PSME1,PSME2,PSME3,PSME4,PSMF1,RBX1,RPS27A,SHFM1,TCEB1,TCEB…	AJUBA,ARNT,CREBBP,CUL2,EGLN1,EP300,HIF1AN,LIMD1,PSMA1,PSMA2,PSMA3,PSMA4,PSMA5,PSMA6,PSMA7,PSMB1,PSMB10,PSMB2,PSMB3,PSMB4,PSMB5,PSMB6,PSMB7,PSMC1,PSMC2,PSMC3,PSMC4,PSMC5,PSMC6,PSMD1,PSMD10,PSMD11,PSMD12,PSMD13,PSMD14,PSMD2,PSMD3,PSMD4,PSMD5,PSMD6,PSMD7,PSMD8,PSMD9,PSME1,PSME2,PSME3,PSME4,RBX1,RPS27A,TCEB1,TCEB2	PSMD9,RPS27A,PSMD3,PSMA3,PSMA6,PSMB6,PSMB7,RBX1,PSMB5,PSMB4	10	68	75	52	7.45108e-08	3.95665e-09	destabilized	13.3333
asynch	R-HSA-2262749	Cellular response to hypoxia	AJUBA,ARNT,CA9,CITED2,CREBBP,CUL2,EGLN1,EGLN2,EGLN3,EP300,EPAS1,EPO,HIF1A,HIF1AN,HIF3A,HIGD1A,LIMD1,PSMA1,PSMA2,PSMA3,PSMA4,PSMA5,PSMA6,PSMA7,PSMA8,PSMB1,PSMB10,PSMB11,PSMB2,PSMB3,PSMB4,PSMB5,PSMB6,PSMB7,PSMB8,PSMB9,PSMC1,PSMC2,PSMC3,PSMC4,PSMC5,PSMC6,PSMD1,PSMD10,PSMD11,PSMD12,PSMD13,PSMD14,PSMD2,PSMD3,PSMD4,PSMD5,PSMD6,PSMD7,PSMD8,PSMD9,PSME1,PSME2,PSME3,PSME4,PSMF1,RBX1,RPS27A,SHFM1,TCEB1,TCEB…	AJUBA,ARNT,CREBBP,CUL2,EGLN1,EP300,HIF1AN,LIMD1,PSMA1,PSMA2,PSMA3,PSMA4,PSMA5,PSMA6,PSMA7,PSMB1,PSMB10,PSMB2,PSMB3,PSMB4,PSMB5,PSMB6,PSMB7,PSMC1,PSMC2,PSMC3,PSMC4,PSMC5,PSMC6,PSMD1,PSMD10,PSMD11,PSMD12,PSMD13,PSMD14,PSMD2,PSMD3,PSMD4,PSMD5,PSMD6,PSMD7,PSMD8,PSMD9,PSME1,PSME2,PSME3,PSME4,RBX1,RPS27A,TCEB1,TCEB2	PSMD14,PSMC3,PSMC4,PSMC5,PSMD2	5	68	75	52	0.00119399	1.84576e-06	destabilized	6.66667
G1	R-HSA-2262752	Cellular responses to stress	AAAS,ACD,AGO1,AGO3,AGO4,AJUBA,AKT1S1,AMBRA1,ANAPC1,ANAPC10,ANAPC11,ANAPC15,ANAPC16,ANAPC2,ANAPC4,ANAPC5,ANAPC7,AQP8,ARNT,ASF1A,ATG10,ATG101,ATG12,ATG13,ATG14,ATG16L1,ATG3,ATG4A,ATG4B,ATG4C,ATG4D,ATG5,ATG7,ATG9A,ATG9B,ATM,ATOX1,ATP7A,ATR,BAG1,BAG2,BAG3,BAG4,BAG5,BECN1,BMI1,CA9,CABIN1,CAMK2A,CAMK2B,CAMK2D,CAMK2G,CAT,CBX2,CBX4,CBX6,CBX8,CCAR2,CCNA1,CCNA2,CCNE1,CCNE2,CCS,CDC16,CDC23,CDC26,CDC27,CDK2,…	AAAS,AJUBA,AKT1S1,AMBRA1,ANAPC1,ANAPC2,ANAPC4,ANAPC5,ANAPC7,ARNT,ATG101,ATG13,ATG16L1,ATG3,ATG4B,ATG4C,ATG5,ATG7,ATG9A,ATM,ATOX1,ATP7A,ATR,BAG1,BAG2,BAG3,BAG5,BECN1,CAMK2D,CAMK2G,CAT,CBX8,CCAR2,CCNA2,CCS,CDC16,CDC23,CDC27,CDK2,CDK4,CDK6,CDKN2A,CHMP2A,CHMP2B,CHMP7,CREBBP,CUL2,CYBA,CYCS,DNAJB1,DNAJB6,DNAJC2,DNAJC7,DYNLL1,EED,EGLN1,EHMT1,EHMT2,EP300,EP400,ERO1A,EZH2,FKBP4,GABARAPL2,GPX1,GPX8,GSK3B,G…	NUP153,AAAS,LMNB1,PTGES3,NDC1,PSMD12,VCP,PSMA3,CDK2,NUP155,CBX8,PSMC1,SERPINH1,GPX8,NUP210,NUP205,RANBP2	17	54.0984	427	238	9.88836e-28	1.20654e-49	destabilized	3.98126
lateS	R-HSA-2262752	Cellular responses to stress	AAAS,ACD,AGO1,AGO3,AGO4,AJUBA,AKT1S1,AMBRA1,ANAPC1,ANAPC10,ANAPC11,ANAPC15,ANAPC16,ANAPC2,ANAPC4,ANAPC5,ANAPC7,AQP8,ARNT,ASF1A,ATG10,ATG101,ATG12,ATG13,ATG14,ATG16L1,ATG3,ATG4A,ATG4B,ATG4C,ATG4D,ATG5,ATG7,ATG9A,ATG9B,ATM,ATOX1,ATP7A,ATR,BAG1,BAG2,BAG3,BAG4,BAG5,BECN1,BMI1,CA9,CABIN1,CAMK2A,CAMK2B,CAMK2D,CAMK2G,CAT,CBX2,CBX4,CBX6,CBX8,CCAR2,CCNA1,CCNA2,CCNE1,CCNE2,CCS,CDC16,CDC23,CDC26,CDC27,CDK2,…	AAAS,AJUBA,AKT1S1,AMBRA1,ANAPC1,ANAPC2,ANAPC4,ANAPC5,ANAPC7,ARNT,ATG101,ATG13,ATG16L1,ATG3,ATG4B,ATG4C,ATG5,ATG7,ATG9A,ATM,ATOX1,ATP7A,ATR,BAG1,BAG2,BAG3,BAG5,BECN1,CAMK2D,CAMK2G,CAT,CBX8,CCAR2,CCNA2,CCS,CDC16,CDC23,CDC27,CDK2,CDK4,CDK6,CDKN2A,CHMP2A,CHMP2B,CHMP7,CREBBP,CUL2,CYBA,CYCS,DNAJB1,DNAJB6,DNAJC2,DNAJC7,DYNLL1,EED,EGLN1,EHMT1,EHMT2,EP300,EP400,ERO1A,EZH2,FKBP4,GABARAPL2,GPX1,GPX8,GSK3B,G…	TPR	1	54.0984	427	238	2.18618e-06	0.00924198	destabilized	0.234192
M	R-HSA-2262752	Cellular responses to stress	AAAS,ACD,AGO1,AGO3,AGO4,AJUBA,AKT1S1,AMBRA1,ANAPC1,ANAPC10,ANAPC11,ANAPC15,ANAPC16,ANAPC2,ANAPC4,ANAPC5,ANAPC7,AQP8,ARNT,ASF1A,ATG10,ATG101,ATG12,ATG13,ATG14,ATG16L1,ATG3,ATG4A,ATG4B,ATG4C,ATG4D,ATG5,ATG7,ATG9A,ATG9B,ATM,ATOX1,ATP7A,ATR,BAG1,BAG2,BAG3,BAG4,BAG5,BECN1,BMI1,CA9,CABIN1,CAMK2A,CAMK2B,CAMK2D,CAMK2G,CAT,CBX2,CBX4,CBX6,CBX8,CCAR2,CCNA1,CCNA2,CCNE1,CCNE2,CCS,CDC16,CDC23,CDC26,CDC27,CDK2,…	AAAS,AJUBA,AKT1S1,AMBRA1,ANAPC1,ANAPC2,ANAPC4,ANAPC5,ANAPC7,ARNT,ATG101,ATG13,ATG16L1,ATG3,ATG4B,ATG4C,ATG5,ATG7,ATG9A,ATM,ATOX1,ATP7A,ATR,BAG1,BAG2,BAG3,BAG5,BECN1,CAMK2D,CAMK2G,CAT,CBX8,CCAR2,CCNA2,CCS,CDC16,CDC23,CDC27,CDK2,CDK4,CDK6,CDKN2A,CHMP2A,CHMP2B,CHMP7,CREBBP,CUL2,CYBA,CYCS,DNAJB1,DNAJB6,DNAJC2,DNAJC7,DYNLL1,EED,EGLN1,EHMT1,EHMT2,EP300,EP400,ERO1A,EZH2,FKBP4,GABARAPL2,GPX1,GPX8,GSK3B,G…	AAAS,PSMD9,HSPA5,PRDX6,RPS27A,NUP85,PSMD3,EZH2,CBX8,CCAR2,TXN,PSMB4,NDC1,NUP43,NUP188,PSMA3,PSMA6,SUZ12,NUP210,RANBP2,SOD1,NUP93,P4HB,UBE2E1,PRDX2,VCP,RBX1,HIST1H1E,HMGA1,PSMB5,HIST1H1B,HIST1H1C,HSPA13,LMNB1,GPX8,HSPA14,PTGES3,NUP54,NUP37,ERO1A,CDK2,NUP155,RAD50,PSMB7,PSMB6,SERPINH1,RHEB,NUP205	48	54.0984	427	238	3.66211e-70	7.44694e-127	destabilized	11.2412
asynch	R-HSA-2262752	Cellular responses to stress	AAAS,ACD,AGO1,AGO3,AGO4,AJUBA,AKT1S1,AMBRA1,ANAPC1,ANAPC10,ANAPC11,ANAPC15,ANAPC16,ANAPC2,ANAPC4,ANAPC5,ANAPC7,AQP8,ARNT,ASF1A,ATG10,ATG101,ATG12,ATG13,ATG14,ATG16L1,ATG3,ATG4A,ATG4B,ATG4C,ATG4D,ATG5,ATG7,ATG9A,ATG9B,ATM,ATOX1,ATP7A,ATR,BAG1,BAG2,BAG3,BAG4,BAG5,BECN1,BMI1,CA9,CABIN1,CAMK2A,CAMK2B,CAMK2D,CAMK2G,CAT,CBX2,CBX4,CBX6,CBX8,CCAR2,CCNA1,CCNA2,CCNE1,CCNE2,CCS,CDC16,CDC23,CDC26,CDC27,CDK2,…	AAAS,AJUBA,AKT1S1,AMBRA1,ANAPC1,ANAPC2,ANAPC4,ANAPC5,ANAPC7,ARNT,ATG101,ATG13,ATG16L1,ATG3,ATG4B,ATG4C,ATG5,ATG7,ATG9A,ATM,ATOX1,ATP7A,ATR,BAG1,BAG2,BAG3,BAG5,BECN1,CAMK2D,CAMK2G,CAT,CBX8,CCAR2,CCNA2,CCS,CDC16,CDC23,CDC27,CDK2,CDK4,CDK6,CDKN2A,CHMP2A,CHMP2B,CHMP7,CREBBP,CUL2,CYBA,CYCS,DNAJB1,DNAJB6,DNAJC2,DNAJC7,DYNLL1,EED,EGLN1,EHMT1,EHMT2,EP300,EP400,ERO1A,EZH2,FKBP4,GABARAPL2,GPX1,GPX8,GSK3B,G…	LMNB1,PTGES3,PSMD14,PRDX1,PSMD2,PSMC3,PSMC4,PSMC5	8	54.0984	427	238	8.28642e-07	1.40309e-32	destabilized	1.87354
G1	R-HSA-2299718	Condensation of Prophase Chromosomes	CCNB1,CDK1,H2AFB1,H2AFJ,H2AFV,H2AFX,H2AFZ,H2BFS,H3F3A,HIST1H2AB,HIST1H2AC,HIST1H2AD,HIST1H2AJ,HIST1H2BA,HIST1H2BB,HIST1H2BC,HIST1H2BD,HIST1H2BH,HIST1H2BJ,HIST1H2BK,HIST1H2BL,HIST1H2BM,HIST1H2BN,HIST1H2BO,HIST1H3A,HIST1H4A,HIST2H2AA3,HIST2H2AC,HIST2H2BE,HIST2H3A,HIST3H2BB,HIST3H3,KMT5A,MCPH1,NCAPD3,NCAPG2,NCAPH2,PHF8,PLK1,RB1,SET,SMC2,SMC4	CCNB1,CDK1,HIST1H2BL,HIST1H4A,NCAPD3,NCAPG2,NCAPH2,PLK1,RB1,SMC2,SMC4	CDK1	1	25.5814	43	11	5.03875e-07	2.64355e-25	destabilized	2.32558
M	R-HSA-2299718	Condensation of Prophase Chromosomes	CCNB1,CDK1,H2AFB1,H2AFJ,H2AFV,H2AFX,H2AFZ,H2BFS,H3F3A,HIST1H2AB,HIST1H2AC,HIST1H2AD,HIST1H2AJ,HIST1H2BA,HIST1H2BB,HIST1H2BC,HIST1H2BD,HIST1H2BH,HIST1H2BJ,HIST1H2BK,HIST1H2BL,HIST1H2BM,HIST1H2BN,HIST1H2BO,HIST1H3A,HIST1H4A,HIST2H2AA3,HIST2H2AC,HIST2H2BE,HIST2H3A,HIST3H2BB,HIST3H3,KMT5A,MCPH1,NCAPD3,NCAPG2,NCAPH2,PHF8,PLK1,RB1,SET,SMC2,SMC4	CCNB1,CDK1,HIST1H2BL,HIST1H4A,NCAPD3,NCAPG2,NCAPH2,PLK1,RB1,SMC2,SMC4	PLK1,CDK1,CCNB1,SMC4	4	25.5814	43	11	1.36998e-14	9.45196e-26	destabilized	9.30233
M	R-HSA-2404192	Signaling by Type 1 Insulin-like Growth Factor 1 Receptor (IGF1R)	ACTN2,AKAP9,AKT1,AKT1S1,AKT2,ANGPT1,APBB1IP,ARAF,ARRB1,ARRB2,ARTN,BRAF,BRAP,BTC,CAB39,CAB39L,CALM1,CAMK2A,CAMK2B,CAMK2D,CAMK2G,CILP,CNKSR1,CNKSR2,CSF2,CSF2RA,CSF2RB,CSK,CUL3,DAB2IP,DLG4,DUSP1,DUSP10,DUSP16,DUSP2,DUSP4,DUSP5,DUSP6,DUSP7,DUSP8,DUSP9,EEF2K,EGF,EGFR,EIF4B,EIF4E,EIF4EBP1,EIF4G1,ERBB2,ERBB3,ERBB4,EREG,FGA,FGB,FGF1,FGF10,FGF16,FGF17,FGF18,FGF19,FGF2,FGF20,FGF22,FGF23,FGF3,FGF4,FGF5,FGF6…	AKAP9,AKT1,AKT1S1,AKT2,ARAF,ARRB1,BRAF,BRAP,CAB39,CALM1,CAMK2D,CAMK2G,CSF2RA,CSK,CUL3,EEF2K,EGFR,EIF4B,EIF4E,EIF4G1,ERBB2,FGF2,FYN,GRB2,HRAS,IGF1R,IQGAP1,IRS2,JAK1,KRAS,LAMTOR1,LAMTOR2,MAP2K1,MAP2K2,MAPK1,MAPK3,MARK3,MET,MLST8,MTOR,NF1,NRAS,PDPK1,PEBP1,PHB,PIK3C3,PIK3CB,PIK3R2,PIK3R4,PPM1A,PPP2CA,PPP2R1A,PPP2R1B,PPP2R5A,PPP2R5C,PPP2R5D,PPP2R5E,PPP5C,PRKAA1,PRKAG1,PSMA1,PSMA2,PSMA3,PSMA4,PSMA5,PSM…	PEBP1,RHEB,PSMD9,NRAS,HRAS,RPS27A,EGFR,PSMB6,PSMD3,TLN1,PSMA3,PHB,PSMA6,EIF4E,PSMB7,RBX1,PSMB5,PSMB4,EIF4G1,PPP2R5D	20	43.686	293	132	8.99187e-17	4.17145e-21	destabilized	6.82594
asynch	R-HSA-2404192	Signaling by Type 1 Insulin-like Growth Factor 1 Receptor (IGF1R)	ACTN2,AKAP9,AKT1,AKT1S1,AKT2,ANGPT1,APBB1IP,ARAF,ARRB1,ARRB2,ARTN,BRAF,BRAP,BTC,CAB39,CAB39L,CALM1,CAMK2A,CAMK2B,CAMK2D,CAMK2G,CILP,CNKSR1,CNKSR2,CSF2,CSF2RA,CSF2RB,CSK,CUL3,DAB2IP,DLG4,DUSP1,DUSP10,DUSP16,DUSP2,DUSP4,DUSP5,DUSP6,DUSP7,DUSP8,DUSP9,EEF2K,EGF,EGFR,EIF4B,EIF4E,EIF4EBP1,EIF4G1,ERBB2,ERBB3,ERBB4,EREG,FGA,FGB,FGF1,FGF10,FGF16,FGF17,FGF18,FGF19,FGF2,FGF20,FGF22,FGF23,FGF3,FGF4,FGF5,FGF6…	AKAP9,AKT1,AKT1S1,AKT2,ARAF,ARRB1,BRAF,BRAP,CAB39,CALM1,CAMK2D,CAMK2G,CSF2RA,CSK,CUL3,EEF2K,EGFR,EIF4B,EIF4E,EIF4G1,ERBB2,FGF2,FYN,GRB2,HRAS,IGF1R,IQGAP1,IRS2,JAK1,KRAS,LAMTOR1,LAMTOR2,MAP2K1,MAP2K2,MAPK1,MAPK3,MARK3,MET,MLST8,MTOR,NF1,NRAS,PDPK1,PEBP1,PHB,PIK3C3,PIK3CB,PIK3R2,PIK3R4,PPM1A,PPP2CA,PPP2R1A,PPP2R1B,PPP2R5A,PPP2R5C,PPP2R5D,PPP2R5E,PPP5C,PRKAA1,PRKAG1,PSMA1,PSMA2,PSMA3,PSMA4,PSMA5,PSM…	PSMD14,PSMD2,PSMC3,PSMC4,PSMC5,SPTBN1	6	43.686	293	132	0.000640093	1.37764e-07	destabilized	2.04778
G1	R-HSA-2408508	Metabolism of ingested SeMet, Sec, MeSec into H2Se	AHCY,CBS,CTH,GNMT,HNMT,MAT1A,NNMT,SCLY	AHCY,CTH,NNMT,SCLY	AHCY	1	50	8	4	0.000555259	2.41143e-07	destabilized	12.5
asynch	R-HSA-2408508	Metabolism of ingested SeMet, Sec, MeSec into H2Se	AHCY,CBS,CTH,GNMT,HNMT,MAT1A,NNMT,SCLY	AHCY,CTH,NNMT,SCLY	AHCY	1	50	8	4	9.61477e-05	1.09171e-08	destabilized	12.5
G1	R-HSA-2408522	Selenoamino acid metabolism	AHCY,AIMP1,AIMP2,CBS,CTH,DARS,EEF1E1,EEFSEC,EPRS,FAU,GNMT,GSR,HNMT,IARS,INMT,KARS,LARS,MARS,MAT1A,NNMT,PAPSS1,PAPSS2,PSTK,QARS,RARS,RPL10,RPL10A,RPL10L,RPL11,RPL12,RPL13,RPL13A,RPL14,RPL15,RPL17,RPL18,RPL18A,RPL19,RPL21,RPL22,RPL22L1,RPL23,RPL23A,RPL24,RPL26,RPL26L1,RPL27,RPL27A,RPL28,RPL29,RPL3,RPL30,RPL31,RPL32,RPL34,RPL35,RPL35A,RPL36,RPL36A,RPL36AL,RPL37,RPL37A,RPL38,RPL39,RPL39L,RPL3L,RPL4,R…	AHCY,AIMP1,AIMP2,CTH,DARS,EEF1E1,EEFSEC,EPRS,GSR,IARS,KARS,LARS,MARS,NNMT,PAPSS1,PAPSS2,QARS,RARS,RPL10,RPL10A,RPL11,RPL12,RPL13,RPL13A,RPL14,RPL15,RPL17,RPL18,RPL18A,RPL19,RPL21,RPL22,RPL23,RPL23A,RPL24,RPL26,RPL27,RPL27A,RPL28,RPL29,RPL3,RPL30,RPL31,RPL32,RPL34,RPL35,RPL35A,RPL36,RPL36A,RPL37,RPL37A,RPL38,RPL4,RPL5,RPL6,RPL7,RPL7A,RPL8,RPL9,RPLP0,RPLP2,RPS10,RPS11,RPS12,RPS13,RPS14,RPS15,RPS15A…	AHCY	1	80.3419	117	96	0.161873	1.44922e-06	destabilized	0.854701
M	R-HSA-2408522	Selenoamino acid metabolism	AHCY,AIMP1,AIMP2,CBS,CTH,DARS,EEF1E1,EEFSEC,EPRS,FAU,GNMT,GSR,HNMT,IARS,INMT,KARS,LARS,MARS,MAT1A,NNMT,PAPSS1,PAPSS2,PSTK,QARS,RARS,RPL10,RPL10A,RPL10L,RPL11,RPL12,RPL13,RPL13A,RPL14,RPL15,RPL17,RPL18,RPL18A,RPL19,RPL21,RPL22,RPL22L1,RPL23,RPL23A,RPL24,RPL26,RPL26L1,RPL27,RPL27A,RPL28,RPL29,RPL3,RPL30,RPL31,RPL32,RPL34,RPL35,RPL35A,RPL36,RPL36A,RPL36AL,RPL37,RPL37A,RPL38,RPL39,RPL39L,RPL3L,RPL4,R…	AHCY,AIMP1,AIMP2,CTH,DARS,EEF1E1,EEFSEC,EPRS,GSR,IARS,KARS,LARS,MARS,NNMT,PAPSS1,PAPSS2,QARS,RARS,RPL10,RPL10A,RPL11,RPL12,RPL13,RPL13A,RPL14,RPL15,RPL17,RPL18,RPL18A,RPL19,RPL21,RPL22,RPL23,RPL23A,RPL24,RPL26,RPL27,RPL27A,RPL28,RPL29,RPL3,RPL30,RPL31,RPL32,RPL34,RPL35,RPL35A,RPL36,RPL36A,RPL37,RPL37A,RPL38,RPL4,RPL5,RPL6,RPL7,RPL7A,RPL8,RPL9,RPLP0,RPLP2,RPS10,RPS11,RPS12,RPS13,RPS14,RPS15,RPS15A…	KARS,RPS11,RPS16,RPS12,DARS,RPL27A,RPS27A,RPL18A,RPL3,RPS7,RPS8,PAPSS2,RPL29,RPL24,RPL23,RPL22,EPRS,RPS19,RPL36A,RPS24,IARS,RPS23,RPS20,RPS21,RPS28,RPL17,RPL12,RPL18,LARS,RPSA,RPL34,RPL31,NNMT,RPL10A,MARS	35	80.3419	117	96	7.6817e-06	2.60344e-40	destabilized	29.9145
asynch	R-HSA-2408522	Selenoamino acid metabolism	AHCY,AIMP1,AIMP2,CBS,CTH,DARS,EEF1E1,EEFSEC,EPRS,FAU,GNMT,GSR,HNMT,IARS,INMT,KARS,LARS,MARS,MAT1A,NNMT,PAPSS1,PAPSS2,PSTK,QARS,RARS,RPL10,RPL10A,RPL10L,RPL11,RPL12,RPL13,RPL13A,RPL14,RPL15,RPL17,RPL18,RPL18A,RPL19,RPL21,RPL22,RPL22L1,RPL23,RPL23A,RPL24,RPL26,RPL26L1,RPL27,RPL27A,RPL28,RPL29,RPL3,RPL30,RPL31,RPL32,RPL34,RPL35,RPL35A,RPL36,RPL36A,RPL36AL,RPL37,RPL37A,RPL38,RPL39,RPL39L,RPL3L,RPL4,R…	AHCY,AIMP1,AIMP2,CTH,DARS,EEF1E1,EEFSEC,EPRS,GSR,IARS,KARS,LARS,MARS,NNMT,PAPSS1,PAPSS2,QARS,RARS,RPL10,RPL10A,RPL11,RPL12,RPL13,RPL13A,RPL14,RPL15,RPL17,RPL18,RPL18A,RPL19,RPL21,RPL22,RPL23,RPL23A,RPL24,RPL26,RPL27,RPL27A,RPL28,RPL29,RPL3,RPL30,RPL31,RPL32,RPL34,RPL35,RPL35A,RPL36,RPL36A,RPL37,RPL37A,RPL38,RPL4,RPL5,RPL6,RPL7,RPL7A,RPL8,RPL9,RPLP0,RPLP2,RPS10,RPS11,RPS12,RPS13,RPS14,RPS15,RPS15A…	AHCY	1	80.3419	117	96	0.24731	1.35664e-05	destabilized	0.854701
M	R-HSA-2408557	Selenocysteine synthesis	EEFSEC,FAU,PSTK,RPL10,RPL10A,RPL10L,RPL11,RPL12,RPL13,RPL13A,RPL14,RPL15,RPL17,RPL18,RPL18A,RPL19,RPL21,RPL22,RPL22L1,RPL23,RPL23A,RPL24,RPL26,RPL26L1,RPL27,RPL27A,RPL28,RPL29,RPL3,RPL30,RPL31,RPL32,RPL34,RPL35,RPL35A,RPL36,RPL36A,RPL36AL,RPL37,RPL37A,RPL38,RPL39,RPL39L,RPL3L,RPL4,RPL41,RPL5,RPL6,RPL7,RPL7A,RPL8,RPL9,RPLP0,RPLP1,RPLP2,RPS10,RPS11,RPS12,RPS13,RPS14,RPS15,RPS15A,RPS16,RPS17,RPS18,R…	EEFSEC,RPL10,RPL10A,RPL11,RPL12,RPL13,RPL13A,RPL14,RPL15,RPL17,RPL18,RPL18A,RPL19,RPL21,RPL22,RPL23,RPL23A,RPL24,RPL26,RPL27,RPL27A,RPL28,RPL29,RPL3,RPL30,RPL31,RPL32,RPL34,RPL35,RPL35A,RPL36,RPL36A,RPL37,RPL37A,RPL38,RPL4,RPL5,RPL6,RPL7,RPL7A,RPL8,RPL9,RPLP0,RPLP2,RPS10,RPS11,RPS12,RPS13,RPS14,RPS15,RPS15A,RPS16,RPS17,RPS18,RPS19,RPS2,RPS20,RPS21,RPS23,RPS24,RPS25,RPS27A,RPS28,RPS29,RPS3,RPS3A,R…	RPS12,RPS11,RPS16,RPS19,RPS27A,RPL18A,RPL3,RPS7,RPS8,RPL29,RPL24,RPL23,RPL22,RPL27A,RPL36A,RPS24,RPS23,RPS20,RPS21,RPS28,RPL17,RPL12,RPL18,RPSA,RPL34,RPL31,RPL10A	27	80.6452	93	77	0.00053826	4.06176e-29	destabilized	29.0323
M	R-HSA-2424491	DAP12 signaling	ACTN2,ADCY1,ADCY2,ADCY3,ADCY4,ADCY5,ADCY6,ADCY7,ADCY8,ADCY9,AGO1,AGO2,AGO3,AGO4,AHCYL1,AKAP9,AKT1,AKT1S1,AKT2,AKT3,ANGPT1,APBB1IP,ARAF,ARRB1,ARRB2,ARTN,B2M,BAD,BRAF,BRAP,BTC,BTK,CALM1,CAMK2A,CAMK2B,CAMK2D,CAMK2G,CAMK4,CASP9,CD19,CD28,CD80,CD86,CDKN1A,CDKN1B,CHUK,CNKSR1,CNKSR2,CREB1,CSF2,CSF2RA,CSF2RB,CSK,CUL3,DAB2IP,DLG4,DUSP1,DUSP10,DUSP16,DUSP2,DUSP4,DUSP5,DUSP6,DUSP7,DUSP8,DUSP9,EGF,EGFR,ERBB2…	ADCY9,AGO2,AHCYL1,AKAP9,AKT1,AKT1S1,AKT2,ARAF,ARRB1,B2M,BRAF,BRAP,CALM1,CAMK2D,CAMK2G,CHUK,CREB1,CSF2RA,CSK,CUL3,EGFR,ERBB2,FGF2,FYN,GRB2,GSK3A,GSK3B,HRAS,IQGAP1,IRS2,ITPR1,ITPR2,ITPR3,JAK1,KRAS,LAMTOR2,MAP2K1,MAP2K2,MAPK1,MAPK3,MARK3,MET,MLST8,MOV10,MTOR,NF1,NR4A1,NRAS,PDE1A,PDPK1,PEBP1,PHB,PIK3CB,PIK3R2,PIP4K2A,PIP4K2B,PIP4K2C,PIP5K1A,PLCG1,PPP2CA,PPP2R1A,PPP2R1B,PPP2R5A,PPP2R5C,PPP2R5D,PPP2R5E…	PEBP1,PSMD9,EGFR,HRAS,RPS27A,NRAS,PSMD3,TLN1,PSMA3,PHB,PSMA6,PSMB6,PPP2R5D,AHCYL1,PSMB5,PSMB4,PSMB7,RBX1	18	40.1709	351	146	1.89353e-19	7.23063e-18	destabilized	5.12821
asynch	R-HSA-2424491	DAP12 signaling	ACTN2,ADCY1,ADCY2,ADCY3,ADCY4,ADCY5,ADCY6,ADCY7,ADCY8,ADCY9,AGO1,AGO2,AGO3,AGO4,AHCYL1,AKAP9,AKT1,AKT1S1,AKT2,AKT3,ANGPT1,APBB1IP,ARAF,ARRB1,ARRB2,ARTN,B2M,BAD,BRAF,BRAP,BTC,BTK,CALM1,CAMK2A,CAMK2B,CAMK2D,CAMK2G,CAMK4,CASP9,CD19,CD28,CD80,CD86,CDKN1A,CDKN1B,CHUK,CNKSR1,CNKSR2,CREB1,CSF2,CSF2RA,CSF2RB,CSK,CUL3,DAB2IP,DLG4,DUSP1,DUSP10,DUSP16,DUSP2,DUSP4,DUSP5,DUSP6,DUSP7,DUSP8,DUSP9,EGF,EGFR,ERBB2…	ADCY9,AGO2,AHCYL1,AKAP9,AKT1,AKT1S1,AKT2,ARAF,ARRB1,B2M,BRAF,BRAP,CALM1,CAMK2D,CAMK2G,CHUK,CREB1,CSF2RA,CSK,CUL3,EGFR,ERBB2,FGF2,FYN,GRB2,GSK3A,GSK3B,HRAS,IQGAP1,IRS2,ITPR1,ITPR2,ITPR3,JAK1,KRAS,LAMTOR2,MAP2K1,MAP2K2,MAPK1,MAPK3,MARK3,MET,MLST8,MOV10,MTOR,NF1,NR4A1,NRAS,PDE1A,PDPK1,PEBP1,PHB,PIK3CB,PIK3R2,PIP4K2A,PIP4K2B,PIP4K2C,PIP5K1A,PLCG1,PPP2CA,PPP2R1A,PPP2R1B,PPP2R5A,PPP2R5C,PPP2R5D,PPP2R5E…	PSMD14,PSMD2,PSMC3,PSMC4,PSMC5,SPTBN1	6	40.1709	351	146	0.000107446	1.12925e-09	destabilized	1.7094
M	R-HSA-2428924	IGF1R signaling cascade	ACTN2,AKAP9,AKT1,AKT1S1,AKT2,ANGPT1,APBB1IP,ARAF,ARRB1,ARRB2,ARTN,BRAF,BRAP,BTC,CAB39,CAB39L,CALM1,CAMK2A,CAMK2B,CAMK2D,CAMK2G,CNKSR1,CNKSR2,CSF2,CSF2RA,CSF2RB,CSK,CUL3,DAB2IP,DLG4,DUSP1,DUSP10,DUSP16,DUSP2,DUSP4,DUSP5,DUSP6,DUSP7,DUSP8,DUSP9,EEF2K,EGF,EGFR,EIF4B,EIF4E,EIF4EBP1,EIF4G1,ERBB2,ERBB3,ERBB4,EREG,FGA,FGB,FGF1,FGF10,FGF16,FGF17,FGF18,FGF19,FGF2,FGF20,FGF22,FGF23,FGF3,FGF4,FGF5,FGF6,FGF7…	AKAP9,AKT1,AKT1S1,AKT2,ARAF,ARRB1,BRAF,BRAP,CAB39,CALM1,CAMK2D,CAMK2G,CSF2RA,CSK,CUL3,EEF2K,EGFR,EIF4B,EIF4E,EIF4G1,ERBB2,FGF2,FYN,GRB2,HRAS,IGF1R,IQGAP1,IRS2,JAK1,KRAS,LAMTOR1,LAMTOR2,MAP2K1,MAP2K2,MAPK1,MAPK3,MARK3,MET,MLST8,MTOR,NF1,NRAS,PDPK1,PEBP1,PHB,PIK3C3,PIK3CB,PIK3R2,PIK3R4,PPM1A,PPP2CA,PPP2R1A,PPP2R1B,PPP2R5A,PPP2R5C,PPP2R5D,PPP2R5E,PPP5C,PRKAA1,PRKAG1,PSMA1,PSMA2,PSMA3,PSMA4,PSMA5,PSM…	PEBP1,RHEB,PSMD9,NRAS,HRAS,RPS27A,EGFR,PSMB6,PSMD3,TLN1,PSMA3,PHB,PSMA6,EIF4E,PSMB7,RBX1,PSMB5,PSMB4,EIF4G1,PPP2R5D	20	43.8356	292	132	8.99187e-17	4.17145e-21	destabilized	6.84932
asynch	R-HSA-2428924	IGF1R signaling cascade	ACTN2,AKAP9,AKT1,AKT1S1,AKT2,ANGPT1,APBB1IP,ARAF,ARRB1,ARRB2,ARTN,BRAF,BRAP,BTC,CAB39,CAB39L,CALM1,CAMK2A,CAMK2B,CAMK2D,CAMK2G,CNKSR1,CNKSR2,CSF2,CSF2RA,CSF2RB,CSK,CUL3,DAB2IP,DLG4,DUSP1,DUSP10,DUSP16,DUSP2,DUSP4,DUSP5,DUSP6,DUSP7,DUSP8,DUSP9,EEF2K,EGF,EGFR,EIF4B,EIF4E,EIF4EBP1,EIF4G1,ERBB2,ERBB3,ERBB4,EREG,FGA,FGB,FGF1,FGF10,FGF16,FGF17,FGF18,FGF19,FGF2,FGF20,FGF22,FGF23,FGF3,FGF4,FGF5,FGF6,FGF7…	AKAP9,AKT1,AKT1S1,AKT2,ARAF,ARRB1,BRAF,BRAP,CAB39,CALM1,CAMK2D,CAMK2G,CSF2RA,CSK,CUL3,EEF2K,EGFR,EIF4B,EIF4E,EIF4G1,ERBB2,FGF2,FYN,GRB2,HRAS,IGF1R,IQGAP1,IRS2,JAK1,KRAS,LAMTOR1,LAMTOR2,MAP2K1,MAP2K2,MAPK1,MAPK3,MARK3,MET,MLST8,MTOR,NF1,NRAS,PDPK1,PEBP1,PHB,PIK3C3,PIK3CB,PIK3R2,PIK3R4,PPM1A,PPP2CA,PPP2R1A,PPP2R1B,PPP2R5A,PPP2R5C,PPP2R5D,PPP2R5E,PPP5C,PRKAA1,PRKAG1,PSMA1,PSMA2,PSMA3,PSMA4,PSMA5,PSM…	PSMD14,PSMD2,PSMC3,PSMC4,PSMC5,SPTBN1	6	43.8356	292	132	0.000640093	1.37764e-07	destabilized	2.05479
M	R-HSA-2428928	IRS-related events triggered by IGF1R	ACTN2,AKAP9,AKT1,AKT1S1,AKT2,ANGPT1,APBB1IP,ARAF,ARRB1,ARRB2,ARTN,BRAF,BRAP,BTC,CAB39,CAB39L,CALM1,CAMK2A,CAMK2B,CAMK2D,CAMK2G,CNKSR1,CNKSR2,CSF2,CSF2RA,CSF2RB,CSK,CUL3,DAB2IP,DLG4,DUSP1,DUSP10,DUSP16,DUSP2,DUSP4,DUSP5,DUSP6,DUSP7,DUSP8,DUSP9,EEF2K,EGF,EGFR,EIF4B,EIF4E,EIF4EBP1,EIF4G1,ERBB2,ERBB3,ERBB4,EREG,FGA,FGB,FGF1,FGF10,FGF16,FGF17,FGF18,FGF19,FGF2,FGF20,FGF22,FGF23,FGF3,FGF4,FGF5,FGF6,FGF7…	AKAP9,AKT1,AKT1S1,AKT2,ARAF,ARRB1,BRAF,BRAP,CAB39,CALM1,CAMK2D,CAMK2G,CSF2RA,CSK,CUL3,EEF2K,EGFR,EIF4B,EIF4E,EIF4G1,ERBB2,FGF2,FYN,GRB2,HRAS,IGF1R,IQGAP1,IRS2,JAK1,KRAS,LAMTOR1,LAMTOR2,MAP2K1,MAP2K2,MAPK1,MAPK3,MARK3,MET,MLST8,MTOR,NF1,NRAS,PDPK1,PEBP1,PHB,PIK3C3,PIK3CB,PIK3R2,PIK3R4,PPM1A,PPP2CA,PPP2R1A,PPP2R1B,PPP2R5A,PPP2R5C,PPP2R5D,PPP2R5E,PPP5C,PRKAA1,PRKAG1,PSMA1,PSMA2,PSMA3,PSMA4,PSMA5,PSM…	PEBP1,RHEB,PSMD9,NRAS,HRAS,RPS27A,EGFR,PSMB6,PSMD3,TLN1,PSMA3,PHB,PSMA6,EIF4E,PSMB7,RBX1,PSMB5,PSMB4,EIF4G1,PPP2R5D	20	43.8356	292	132	8.99187e-17	4.17145e-21	destabilized	6.84932
asynch	R-HSA-2428928	IRS-related events triggered by IGF1R	ACTN2,AKAP9,AKT1,AKT1S1,AKT2,ANGPT1,APBB1IP,ARAF,ARRB1,ARRB2,ARTN,BRAF,BRAP,BTC,CAB39,CAB39L,CALM1,CAMK2A,CAMK2B,CAMK2D,CAMK2G,CNKSR1,CNKSR2,CSF2,CSF2RA,CSF2RB,CSK,CUL3,DAB2IP,DLG4,DUSP1,DUSP10,DUSP16,DUSP2,DUSP4,DUSP5,DUSP6,DUSP7,DUSP8,DUSP9,EEF2K,EGF,EGFR,EIF4B,EIF4E,EIF4EBP1,EIF4G1,ERBB2,ERBB3,ERBB4,EREG,FGA,FGB,FGF1,FGF10,FGF16,FGF17,FGF18,FGF19,FGF2,FGF20,FGF22,FGF23,FGF3,FGF4,FGF5,FGF6,FGF7…	AKAP9,AKT1,AKT1S1,AKT2,ARAF,ARRB1,BRAF,BRAP,CAB39,CALM1,CAMK2D,CAMK2G,CSF2RA,CSK,CUL3,EEF2K,EGFR,EIF4B,EIF4E,EIF4G1,ERBB2,FGF2,FYN,GRB2,HRAS,IGF1R,IQGAP1,IRS2,JAK1,KRAS,LAMTOR1,LAMTOR2,MAP2K1,MAP2K2,MAPK1,MAPK3,MARK3,MET,MLST8,MTOR,NF1,NRAS,PDPK1,PEBP1,PHB,PIK3C3,PIK3CB,PIK3R2,PIK3R4,PPM1A,PPP2CA,PPP2R1A,PPP2R1B,PPP2R5A,PPP2R5C,PPP2R5D,PPP2R5E,PPP5C,PRKAA1,PRKAG1,PSMA1,PSMA2,PSMA3,PSMA4,PSMA5,PSM…	PSMD14,PSMD2,PSMC3,PSMC4,PSMC5,SPTBN1	6	43.8356	292	132	0.000640093	1.37764e-07	destabilized	2.05479
M	R-HSA-2428933	SHC-related events triggered by IGF1R	GRB2,HRAS,IGF1,IGF1R,IGF2,KRAS,NRAS,SHC1,SOS1	GRB2,HRAS,IGF1R,KRAS,NRAS,SHC1,SOS1	HRAS,NRAS	2	77.7778	9	7	1.62772e-06	0.000261934	destabilized	22.2222
M	R-HSA-2453902	The canonical retinoid cycle in rods (twilight vision)	ABCA4,CYP4V2,DHRS9,HSD17B1,HSD17B6,LRAT,MYO7A,NAPEPLD,RBP1,RBP3,RBP4,RDH10,RDH11,RDH12,RDH16,RDH5,RDH8,RHO,RLBP1,RPE65,SDR9C7,STRA6,TTR	RDH10,RDH11	RDH10	1	8.69565	23	2	0.00119782	6.4939e-05	destabilized	4.34783
M	R-HSA-2454202	Fc epsilon receptor (FCERI) signaling	ACTN2,AGO1,AGO2,AGO3,AGO4,AHCYL1,AKAP9,AKT1,AKT1S1,AKT2,AKT3,ANGPT1,APBB1IP,ARAF,ARRB1,ARRB2,ARTN,BAD,BCL10,BRAF,BRAP,BTC,BTK,BTRC,CALM1,CAMK2A,CAMK2B,CAMK2D,CAMK2G,CARD11,CASP9,CD19,CD28,CD80,CD86,CDC34,CDKN1A,CDKN1B,CHUK,CNKSR1,CNKSR2,CREB1,CSF2,CSF2RA,CSF2RB,CSK,CUL1,CUL3,DAB2IP,DLG4,DUSP1,DUSP10,DUSP16,DUSP2,DUSP4,DUSP5,DUSP6,DUSP7,DUSP8,DUSP9,EGF,EGFR,ERBB2,ERBB3,ERBB4,EREG,FBXW11,FCER1A,FCE…	AGO2,AHCYL1,AKAP9,AKT1,AKT1S1,AKT2,ARAF,ARRB1,BCL10,BRAF,BRAP,CALM1,CAMK2D,CAMK2G,CDC34,CHUK,CREB1,CSF2RA,CSK,CUL1,CUL3,EGFR,ERBB2,FGF2,FYN,GRB2,GSK3A,GSK3B,HRAS,IKBKB,IKBKG,IQGAP1,IRS2,ITPR1,ITPR2,ITPR3,JAK1,KRAS,LAMTOR2,LYN,MALT1,MAP2K1,MAP2K2,MAP2K4,MAP2K7,MAPK1,MAPK3,MAPK9,MARK3,MET,MLST8,MOV10,MTOR,NF1,NFKB1,NR4A1,NRAS,PAK2,PDPK1,PEBP1,PHB,PIK3CB,PIK3R2,PIP4K2A,PIP4K2B,PIP4K2C,PIP5K1A,PLCG1,…	PEBP1,PSMD9,EGFR,HRAS,RPS27A,CDC34,PSMB6,PSMD3,TLN1,PSMA3,PHB,PSMA6,RBX1,PSMB7,AHCYL1,PSMB5,PSMB4,PPP2R5D,NRAS	19	33.3333	447	157	1.72089e-29	3.18633e-25	destabilized	4.25056
asynch	R-HSA-2454202	Fc epsilon receptor (FCERI) signaling	ACTN2,AGO1,AGO2,AGO3,AGO4,AHCYL1,AKAP9,AKT1,AKT1S1,AKT2,AKT3,ANGPT1,APBB1IP,ARAF,ARRB1,ARRB2,ARTN,BAD,BCL10,BRAF,BRAP,BTC,BTK,BTRC,CALM1,CAMK2A,CAMK2B,CAMK2D,CAMK2G,CARD11,CASP9,CD19,CD28,CD80,CD86,CDC34,CDKN1A,CDKN1B,CHUK,CNKSR1,CNKSR2,CREB1,CSF2,CSF2RA,CSF2RB,CSK,CUL1,CUL3,DAB2IP,DLG4,DUSP1,DUSP10,DUSP16,DUSP2,DUSP4,DUSP5,DUSP6,DUSP7,DUSP8,DUSP9,EGF,EGFR,ERBB2,ERBB3,ERBB4,EREG,FBXW11,FCER1A,FCE…	AGO2,AHCYL1,AKAP9,AKT1,AKT1S1,AKT2,ARAF,ARRB1,BCL10,BRAF,BRAP,CALM1,CAMK2D,CAMK2G,CDC34,CHUK,CREB1,CSF2RA,CSK,CUL1,CUL3,EGFR,ERBB2,FGF2,FYN,GRB2,GSK3A,GSK3B,HRAS,IKBKB,IKBKG,IQGAP1,IRS2,ITPR1,ITPR2,ITPR3,JAK1,KRAS,LAMTOR2,LYN,MALT1,MAP2K1,MAP2K2,MAP2K4,MAP2K7,MAPK1,MAPK3,MAPK9,MARK3,MET,MLST8,MOV10,MTOR,NF1,NFKB1,NR4A1,NRAS,PAK2,PDPK1,PEBP1,PHB,PIK3CB,PIK3R2,PIP4K2A,PIP4K2B,PIP4K2C,PIP5K1A,PLCG1,…	PSMD14,PSMD2,PSMC3,PSMC4,PSMC5,SPTBN1	6	33.3333	447	157	1.18212e-05	2.64111e-11	destabilized	1.34228
G1	R-HSA-2465910	MASTL Facilitates Mitotic Progression	ARPP19,CCNB1,CDK1,ENSA,MASTL,PPP2CA,PPP2CB,PPP2R1A,PPP2R1B,PPP2R2D	CCNB1,CDK1,MASTL,PPP2CA,PPP2R1A,PPP2R1B	CDK1,MASTL	2	60	10	8	2.82834e-09	4.29303e-28	destabilized	20
M	R-HSA-2465910	MASTL Facilitates Mitotic Progression	ARPP19,CCNB1,CDK1,ENSA,MASTL,PPP2CA,PPP2CB,PPP2R1A,PPP2R1B,PPP2R2D	CCNB1,CDK1,MASTL,PPP2CA,PPP2R1A,PPP2R1B	CDK1,CCNB1,MASTL	3	60	10	8	1.26114e-14	6.49978e-37	destabilized	30
lateS	R-HSA-2467813	Separation of Sister Chromatids	AHCTF1,ANAPC1,ANAPC10,ANAPC11,ANAPC15,ANAPC16,ANAPC2,ANAPC4,ANAPC5,ANAPC7,APITD1,AURKB,B9D2,BIRC5,BUB1,BUB1B,BUB3,CASC5,CDC16,CDC20,CDC23,CDC26,CDC27,CDCA5,CDCA8,CENPA,CENPC,CENPE,CENPF,CENPH,CENPI,CENPK,CENPL,CENPM,CENPN,CENPO,CENPP,CENPQ,CENPT,CENPU,CKAP5,CLASP1,CLASP2,CLIP1,DSN1,ERCC6L,ESPL1,HDAC8,INCENP,ITGB3BP,KIF18A,KIF2A,KIF2B,KIF2C,KNTC1,MAD1L1,MAD2L1,MAPRE1,MIS12,NDC80,NDE1,NDEL1,NSL1,NU…	AHCTF1,ANAPC1,ANAPC2,ANAPC4,ANAPC5,ANAPC7,BUB1,BUB1B,BUB3,CASC5,CDC16,CDC20,CDC23,CDC27,CENPF,CKAP5,CLASP1,CLASP2,CLIP1,ERCC6L,ESPL1,KIF2A,KIF2C,KNTC1,MAD1L1,MAD2L1,MAPRE1,NDC80,NUDC,NUF2,NUP107,NUP133,NUP160,NUP37,NUP43,NUP85,NUP98,PAFAH1B1,PDS5A,PDS5B,PLK1,PPP1CC,PPP2CA,PPP2R1A,PPP2R1B,PPP2R5A,PPP2R5C,PPP2R5D,PPP2R5E,PSMA1,PSMA2,PSMA3,PSMA4,PSMA5,PSMA6,PSMA7,PSMB1,PSMB10,PSMB2,PSMB3,PSMB4,PSMB5…	CENPF	1	65.2439	164	114	0.000105385	0.00326819	destabilized	0.609756
M	R-HSA-2467813	Separation of Sister Chromatids	AHCTF1,ANAPC1,ANAPC10,ANAPC11,ANAPC15,ANAPC16,ANAPC2,ANAPC4,ANAPC5,ANAPC7,APITD1,AURKB,B9D2,BIRC5,BUB1,BUB1B,BUB3,CASC5,CDC16,CDC20,CDC23,CDC26,CDC27,CDCA5,CDCA8,CENPA,CENPC,CENPE,CENPF,CENPH,CENPI,CENPK,CENPL,CENPM,CENPN,CENPO,CENPP,CENPQ,CENPT,CENPU,CKAP5,CLASP1,CLASP2,CLIP1,DSN1,ERCC6L,ESPL1,HDAC8,INCENP,ITGB3BP,KIF18A,KIF2A,KIF2B,KIF2C,KNTC1,MAD1L1,MAD2L1,MAPRE1,MIS12,NDC80,NDE1,NDEL1,NSL1,NU…	AHCTF1,ANAPC1,ANAPC2,ANAPC4,ANAPC5,ANAPC7,BUB1,BUB1B,BUB3,CASC5,CDC16,CDC20,CDC23,CDC27,CENPF,CKAP5,CLASP1,CLASP2,CLIP1,ERCC6L,ESPL1,KIF2A,KIF2C,KNTC1,MAD1L1,MAD2L1,MAPRE1,NDC80,NUDC,NUF2,NUP107,NUP133,NUP160,NUP37,NUP43,NUP85,NUP98,PAFAH1B1,PDS5A,PDS5B,PLK1,PPP1CC,PPP2CA,PPP2R1A,PPP2R1B,PPP2R5A,PPP2R5C,PPP2R5D,PPP2R5E,PSMA1,PSMA2,PSMA3,PSMA4,PSMA5,PSMA6,PSMA7,PSMB1,PSMB10,PSMB2,PSMB3,PSMB4,PSMB5…	PSMD9,PLK1,RPS27A,PDS5A,NUP85,PSMD3,KIF2C,XPO1,ERCC6L,NUP43,PSMA3,PSMA6,RANBP2,BUB3,UBE2E1,PPP2R5D,WAPL,NUP37,PSMB7,PSMB6,PSMB5,PSMB4	22	65.2439	164	114	4.97908e-34	7.25001e-46	destabilized	13.4146
asynch	R-HSA-2467813	Separation of Sister Chromatids	AHCTF1,ANAPC1,ANAPC10,ANAPC11,ANAPC15,ANAPC16,ANAPC2,ANAPC4,ANAPC5,ANAPC7,APITD1,AURKB,B9D2,BIRC5,BUB1,BUB1B,BUB3,CASC5,CDC16,CDC20,CDC23,CDC26,CDC27,CDCA5,CDCA8,CENPA,CENPC,CENPE,CENPF,CENPH,CENPI,CENPK,CENPL,CENPM,CENPN,CENPO,CENPP,CENPQ,CENPT,CENPU,CKAP5,CLASP1,CLASP2,CLIP1,DSN1,ERCC6L,ESPL1,HDAC8,INCENP,ITGB3BP,KIF18A,KIF2A,KIF2B,KIF2C,KNTC1,MAD1L1,MAD2L1,MAPRE1,MIS12,NDC80,NDE1,NDEL1,NSL1,NU…	AHCTF1,ANAPC1,ANAPC2,ANAPC4,ANAPC5,ANAPC7,BUB1,BUB1B,BUB3,CASC5,CDC16,CDC20,CDC23,CDC27,CENPF,CKAP5,CLASP1,CLASP2,CLIP1,ERCC6L,ESPL1,KIF2A,KIF2C,KNTC1,MAD1L1,MAD2L1,MAPRE1,NDC80,NUDC,NUF2,NUP107,NUP133,NUP160,NUP37,NUP43,NUP85,NUP98,PAFAH1B1,PDS5A,PDS5B,PLK1,PPP1CC,PPP2CA,PPP2R1A,PPP2R1B,PPP2R5A,PPP2R5C,PPP2R5D,PPP2R5E,PSMA1,PSMA2,PSMA3,PSMA4,PSMA5,PSMA6,PSMA7,PSMB1,PSMB10,PSMB2,PSMB3,PSMB4,PSMB5…	PSMD14,PSMC3,PSMC4,PSMC5,PSMD2	5	65.2439	164	114	9.11838e-05	4.21594e-07	destabilized	3.04878
lateS	R-HSA-2500257	Resolution of Sister Chromatid Cohesion	AHCTF1,APITD1,AURKB,B9D2,BIRC5,BUB1,BUB1B,BUB3,CASC5,CCNB1,CCNB2,CDC20,CDCA5,CDCA8,CDK1,CENPA,CENPC,CENPE,CENPF,CENPH,CENPI,CENPK,CENPL,CENPM,CENPN,CENPO,CENPP,CENPQ,CENPT,CENPU,CKAP5,CLASP1,CLASP2,CLIP1,DSN1,ERCC6L,HDAC8,INCENP,ITGB3BP,KIF18A,KIF2A,KIF2B,KIF2C,KNTC1,MAD1L1,MAD2L1,MAPRE1,MIS12,NDC80,NDE1,NDEL1,NSL1,NUDC,NUF2,NUP107,NUP133,NUP160,NUP37,NUP43,NUP85,NUP98,PAFAH1B1,PDS5A,PDS5B,PLK1,P…	AHCTF1,BUB1,BUB1B,BUB3,CASC5,CCNB1,CDC20,CDK1,CENPF,CKAP5,CLASP1,CLASP2,CLIP1,ERCC6L,KIF2A,KIF2C,KNTC1,MAD1L1,MAD2L1,MAPRE1,NDC80,NUDC,NUF2,NUP107,NUP133,NUP160,NUP37,NUP43,NUP85,NUP98,PAFAH1B1,PDS5A,PDS5B,PLK1,PPP1CC,PPP2CA,PPP2R1A,PPP2R1B,PPP2R5A,PPP2R5C,PPP2R5D,PPP2R5E,RAD21,RANBP2,RANGAP1,RCC2,SEC13,SEH1L,SMC1A,SMC3,SPC25,SPDL1,STAG1,STAG2,TAOK1,WAPL,XPO1,ZW10,ZWILCH	CENPF	1	59	100	64	0.000707117	0.29801	destabilized	1
M	R-HSA-2500257	Resolution of Sister Chromatid Cohesion	AHCTF1,APITD1,AURKB,B9D2,BIRC5,BUB1,BUB1B,BUB3,CASC5,CCNB1,CCNB2,CDC20,CDCA5,CDCA8,CDK1,CENPA,CENPC,CENPE,CENPF,CENPH,CENPI,CENPK,CENPL,CENPM,CENPN,CENPO,CENPP,CENPQ,CENPT,CENPU,CKAP5,CLASP1,CLASP2,CLIP1,DSN1,ERCC6L,HDAC8,INCENP,ITGB3BP,KIF18A,KIF2A,KIF2B,KIF2C,KNTC1,MAD1L1,MAD2L1,MAPRE1,MIS12,NDC80,NDE1,NDEL1,NSL1,NUDC,NUF2,NUP107,NUP133,NUP160,NUP37,NUP43,NUP85,NUP98,PAFAH1B1,PDS5A,PDS5B,PLK1,P…	AHCTF1,BUB1,BUB1B,BUB3,CASC5,CCNB1,CDC20,CDK1,CENPF,CKAP5,CLASP1,CLASP2,CLIP1,ERCC6L,KIF2A,KIF2C,KNTC1,MAD1L1,MAD2L1,MAPRE1,NDC80,NUDC,NUF2,NUP107,NUP133,NUP160,NUP37,NUP43,NUP85,NUP98,PAFAH1B1,PDS5A,PDS5B,PLK1,PPP1CC,PPP2CA,PPP2R1A,PPP2R1B,PPP2R5A,PPP2R5C,PPP2R5D,PPP2R5E,RAD21,RANBP2,RANGAP1,RCC2,SEC13,SEH1L,SMC1A,SMC3,SPC25,SPDL1,STAG1,STAG2,TAOK1,WAPL,XPO1,ZW10,ZWILCH	XPO1,CCNB1,BUB3,PLK1,ERCC6L,PDS5A,NUP85,NUP37,NUP43,CDK1,PPP2R5D,WAPL,KIF2C,RANBP2	14	59	100	64	1.48369e-37	5.8744e-61	destabilized	14
G1	R-HSA-2514853	Condensation of Prometaphase Chromosomes	CCNB1,CCNB2,CDK1,CSNK2A1,CSNK2A2,CSNK2B,NCAPD2,NCAPG,NCAPH,SMC2,SMC4	CCNB1,CDK1,CSNK2A1,CSNK2A2,CSNK2B,NCAPD2,NCAPG,NCAPH,SMC2,SMC4	CDK1	1	90.9091	11	10	4.66716e-07	1.40912e-19	destabilized	9.09091
M	R-HSA-2514853	Condensation of Prometaphase Chromosomes	CCNB1,CCNB2,CDK1,CSNK2A1,CSNK2A2,CSNK2B,NCAPD2,NCAPG,NCAPH,SMC2,SMC4	CCNB1,CDK1,CSNK2A1,CSNK2A2,CSNK2B,NCAPD2,NCAPG,NCAPH,SMC2,SMC4	CDK1,CCNB1,SMC4	3	90.9091	11	10	1.66586e-14	1.30031e-23	destabilized	27.2727
M	R-HSA-2514856	The phototransduction cascade	CALM1,CAMKMT,CNGA1,CNGB1,FNTA,FNTB,GNAT1,GNB1,GNB5,GNGT1,GRK1,GRK4,GRK7,GUCA1A,GUCA1B,GUCA1C,GUCY2D,GUCY2F,METAP1,METAP2,NMT1,NMT2,PDE6A,PDE6B,PDE6G,PPEF1,PRKCA,PRKCQ,RCVRN,RGS9,RGS9BP,RHO,SAG,SLC24A1	CALM1,CAMKMT,FNTA,GNB1,METAP1,METAP2,NMT1,PRKCA	CAMKMT,METAP2	2	23.5294	34	8	1.69295e-05	5.79765e-05	destabilized	5.88235
M	R-HSA-2514859	Inactivation, recovery and regulation of the phototransduction cascade	CALM1,CAMKMT,CNGA1,CNGB1,FNTA,FNTB,GNAT1,GNB1,GNB5,GNGT1,GRK1,GRK4,GRK7,GUCA1A,GUCA1B,GUCA1C,GUCY2D,GUCY2F,METAP1,METAP2,NMT1,NMT2,PDE6A,PDE6B,PDE6G,PPEF1,PRKCA,PRKCQ,RCVRN,RGS9,RGS9BP,RHO,SAG	CALM1,CAMKMT,FNTA,GNB1,METAP1,METAP2,NMT1,PRKCA	CAMKMT,METAP2	2	24.2424	33	8	1.69295e-05	5.79765e-05	destabilized	6.06061
G1	R-HSA-2555396	Mitotic Metaphase and Anaphase	AHCTF1,ANAPC1,ANAPC10,ANAPC11,ANAPC15,ANAPC16,ANAPC2,ANAPC4,ANAPC5,ANAPC7,ANKLE2,APITD1,AURKB,B9D2,BANF1,BIRC5,BUB1,BUB1B,BUB3,CASC5,CDC16,CDC20,CDC23,CDC26,CDC27,CDCA5,CDCA8,CENPA,CENPC,CENPE,CENPF,CENPH,CENPI,CENPK,CENPL,CENPM,CENPN,CENPO,CENPP,CENPQ,CENPT,CENPU,CKAP5,CLASP1,CLASP2,CLIP1,DSN1,EMD,ERCC6L,ESPL1,FBXO5,HDAC8,INCENP,ITGB3BP,KIF18A,KIF2A,KIF2B,KIF2C,KNTC1,LEMD2,LEMD3,LMNA,LMNB1,MAD1L…	AHCTF1,ANAPC1,ANAPC2,ANAPC4,ANAPC5,ANAPC7,ANKLE2,BUB1,BUB1B,BUB3,CASC5,CDC16,CDC20,CDC23,CDC27,CENPF,CKAP5,CLASP1,CLASP2,CLIP1,EMD,ERCC6L,ESPL1,KIF2A,KIF2C,KNTC1,LEMD2,LEMD3,LMNA,LMNB1,MAD1L1,MAD2L1,MAPRE1,NDC80,NUDC,NUF2,NUP107,NUP133,NUP160,NUP37,NUP43,NUP85,NUP98,PAFAH1B1,PDS5A,PDS5B,PLK1,PPP1CC,PPP2CA,PPP2R1A,PPP2R1B,PPP2R2A,PPP2R5A,PPP2R5C,PPP2R5D,PPP2R5E,PSMA1,PSMA2,PSMA3,PSMA4,PSMA5,PSMA6,…	LMNB1,PDS5A,PSMD12,PSMA3,PSMC1,LMNA,RANBP2	7	66.4773	176	125	4.41212e-14	7.9537e-19	destabilized	3.97727
lateS	R-HSA-2555396	Mitotic Metaphase and Anaphase	AHCTF1,ANAPC1,ANAPC10,ANAPC11,ANAPC15,ANAPC16,ANAPC2,ANAPC4,ANAPC5,ANAPC7,ANKLE2,APITD1,AURKB,B9D2,BANF1,BIRC5,BUB1,BUB1B,BUB3,CASC5,CDC16,CDC20,CDC23,CDC26,CDC27,CDCA5,CDCA8,CENPA,CENPC,CENPE,CENPF,CENPH,CENPI,CENPK,CENPL,CENPM,CENPN,CENPO,CENPP,CENPQ,CENPT,CENPU,CKAP5,CLASP1,CLASP2,CLIP1,DSN1,EMD,ERCC6L,ESPL1,FBXO5,HDAC8,INCENP,ITGB3BP,KIF18A,KIF2A,KIF2B,KIF2C,KNTC1,LEMD2,LEMD3,LMNA,LMNB1,MAD1L…	AHCTF1,ANAPC1,ANAPC2,ANAPC4,ANAPC5,ANAPC7,ANKLE2,BUB1,BUB1B,BUB3,CASC5,CDC16,CDC20,CDC23,CDC27,CENPF,CKAP5,CLASP1,CLASP2,CLIP1,EMD,ERCC6L,ESPL1,KIF2A,KIF2C,KNTC1,LEMD2,LEMD3,LMNA,LMNB1,MAD1L1,MAD2L1,MAPRE1,NDC80,NUDC,NUF2,NUP107,NUP133,NUP160,NUP37,NUP43,NUP85,NUP98,PAFAH1B1,PDS5A,PDS5B,PLK1,PPP1CC,PPP2CA,PPP2R1A,PPP2R1B,PPP2R2A,PPP2R5A,PPP2R5C,PPP2R5D,PPP2R5E,PSMA1,PSMA2,PSMA3,PSMA4,PSMA5,PSMA6,…	CENPF	1	66.4773	176	125	0.000395298	0.0161806	destabilized	0.568182
M	R-HSA-2555396	Mitotic Metaphase and Anaphase	AHCTF1,ANAPC1,ANAPC10,ANAPC11,ANAPC15,ANAPC16,ANAPC2,ANAPC4,ANAPC5,ANAPC7,ANKLE2,APITD1,AURKB,B9D2,BANF1,BIRC5,BUB1,BUB1B,BUB3,CASC5,CDC16,CDC20,CDC23,CDC26,CDC27,CDCA5,CDCA8,CENPA,CENPC,CENPE,CENPF,CENPH,CENPI,CENPK,CENPL,CENPM,CENPN,CENPO,CENPP,CENPQ,CENPT,CENPU,CKAP5,CLASP1,CLASP2,CLIP1,DSN1,EMD,ERCC6L,ESPL1,FBXO5,HDAC8,INCENP,ITGB3BP,KIF18A,KIF2A,KIF2B,KIF2C,KNTC1,LEMD2,LEMD3,LMNA,LMNB1,MAD1L…	AHCTF1,ANAPC1,ANAPC2,ANAPC4,ANAPC5,ANAPC7,ANKLE2,BUB1,BUB1B,BUB3,CASC5,CDC16,CDC20,CDC23,CDC27,CENPF,CKAP5,CLASP1,CLASP2,CLIP1,EMD,ERCC6L,ESPL1,KIF2A,KIF2C,KNTC1,LEMD2,LEMD3,LMNA,LMNB1,MAD1L1,MAD2L1,MAPRE1,NDC80,NUDC,NUF2,NUP107,NUP133,NUP160,NUP37,NUP43,NUP85,NUP98,PAFAH1B1,PDS5A,PDS5B,PLK1,PPP1CC,PPP2CA,PPP2R1A,PPP2R1B,PPP2R2A,PPP2R5A,PPP2R5C,PPP2R5D,PPP2R5E,PSMA1,PSMA2,PSMA3,PSMA4,PSMA5,PSMA6,…	PSMD9,PLK1,RPS27A,PDS5A,NUP85,PSMD3,LEMD3,KIF2C,XPO1,ERCC6L,NUP43,PSMA3,PSMA6,RANBP2,VRK1,BUB3,PPP2R2A,UBE2E1,PPP2R5D,ANKLE2,LMNA,WAPL,LMNB1,NUP37,PSMB7,PSMB6,PSMB5,PSMB4	28	66.4773	176	125	2.69152e-34	2.37593e-52	destabilized	15.9091
asynch	R-HSA-2555396	Mitotic Metaphase and Anaphase	AHCTF1,ANAPC1,ANAPC10,ANAPC11,ANAPC15,ANAPC16,ANAPC2,ANAPC4,ANAPC5,ANAPC7,ANKLE2,APITD1,AURKB,B9D2,BANF1,BIRC5,BUB1,BUB1B,BUB3,CASC5,CDC16,CDC20,CDC23,CDC26,CDC27,CDCA5,CDCA8,CENPA,CENPC,CENPE,CENPF,CENPH,CENPI,CENPK,CENPL,CENPM,CENPN,CENPO,CENPP,CENPQ,CENPT,CENPU,CKAP5,CLASP1,CLASP2,CLIP1,DSN1,EMD,ERCC6L,ESPL1,FBXO5,HDAC8,INCENP,ITGB3BP,KIF18A,KIF2A,KIF2B,KIF2C,KNTC1,LEMD2,LEMD3,LMNA,LMNB1,MAD1L…	AHCTF1,ANAPC1,ANAPC2,ANAPC4,ANAPC5,ANAPC7,ANKLE2,BUB1,BUB1B,BUB3,CASC5,CDC16,CDC20,CDC23,CDC27,CENPF,CKAP5,CLASP1,CLASP2,CLIP1,EMD,ERCC6L,ESPL1,KIF2A,KIF2C,KNTC1,LEMD2,LEMD3,LMNA,LMNB1,MAD1L1,MAD2L1,MAPRE1,NDC80,NUDC,NUF2,NUP107,NUP133,NUP160,NUP37,NUP43,NUP85,NUP98,PAFAH1B1,PDS5A,PDS5B,PLK1,PPP1CC,PPP2CA,PPP2R1A,PPP2R1B,PPP2R2A,PPP2R5A,PPP2R5C,PPP2R5D,PPP2R5E,PSMA1,PSMA2,PSMA3,PSMA4,PSMA5,PSMA6,…	LMNB1,PSMD14,PSMD2,LMNA,PSMC3,PSMC4,PSMC5	7	66.4773	176	125	2.23901e-05	1.40234e-11	destabilized	3.97727
G1	R-HSA-2559582	Senescence-Associated Secretory Phenotype (SASP)	ANAPC1,ANAPC10,ANAPC11,ANAPC15,ANAPC16,ANAPC2,ANAPC4,ANAPC5,ANAPC7,CCNA1,CCNA2,CDC16,CDC23,CDC26,CDC27,CDK2,CDK4,CDK6,CDKN1A,CDKN1B,CDKN2A,CDKN2B,CDKN2C,CDKN2D,CEBPB,CXCL8,EHMT1,EHMT2,FOS,FZR1,H2AFB1,H2AFJ,H2AFV,H2AFX,H2AFZ,H2BFS,H3F3A,HIST1H2AB,HIST1H2AC,HIST1H2AD,HIST1H2AJ,HIST1H2BA,HIST1H2BB,HIST1H2BC,HIST1H2BD,HIST1H2BH,HIST1H2BJ,HIST1H2BK,HIST1H2BL,HIST1H2BM,HIST1H2BN,HIST1H2BO,HIST1H3A,HIST…	ANAPC1,ANAPC2,ANAPC4,ANAPC5,ANAPC7,CCNA2,CDC16,CDC23,CDC27,CDK2,CDK4,CDK6,CDKN2A,EHMT1,EHMT2,HIST1H2BL,HIST1H4A,MAPK1,MAPK3,MAPK7,NFKB1,RELA,RPS27A,RPS6KA1,RPS6KA3,STAT3,UBE2E1	CDK2	1	33.75	80	28	5.06713e-05	2.35573e-13	destabilized	1.25
M	R-HSA-2559582	Senescence-Associated Secretory Phenotype (SASP)	ANAPC1,ANAPC10,ANAPC11,ANAPC15,ANAPC16,ANAPC2,ANAPC4,ANAPC5,ANAPC7,CCNA1,CCNA2,CDC16,CDC23,CDC26,CDC27,CDK2,CDK4,CDK6,CDKN1A,CDKN1B,CDKN2A,CDKN2B,CDKN2C,CDKN2D,CEBPB,CXCL8,EHMT1,EHMT2,FOS,FZR1,H2AFB1,H2AFJ,H2AFV,H2AFX,H2AFZ,H2BFS,H3F3A,HIST1H2AB,HIST1H2AC,HIST1H2AD,HIST1H2AJ,HIST1H2BA,HIST1H2BB,HIST1H2BC,HIST1H2BD,HIST1H2BH,HIST1H2BJ,HIST1H2BK,HIST1H2BL,HIST1H2BM,HIST1H2BN,HIST1H2BO,HIST1H3A,HIST…	ANAPC1,ANAPC2,ANAPC4,ANAPC5,ANAPC7,CCNA2,CDC16,CDC23,CDC27,CDK2,CDK4,CDK6,CDKN2A,EHMT1,EHMT2,HIST1H2BL,HIST1H4A,MAPK1,MAPK3,MAPK7,NFKB1,RELA,RPS27A,RPS6KA1,RPS6KA3,STAT3,UBE2E1	CDK2,RPS27A,UBE2E1	3	33.75	80	28	1.38366e-15	1.28054e-21	destabilized	3.75
G1	R-HSA-2559583	Cellular Senescence	ACD,AGO1,AGO3,AGO4,ANAPC1,ANAPC10,ANAPC11,ANAPC15,ANAPC16,ANAPC2,ANAPC4,ANAPC5,ANAPC7,ASF1A,ATM,BMI1,CABIN1,CBX2,CBX4,CBX6,CBX8,CCNA1,CCNA2,CCNE1,CCNE2,CDC16,CDC23,CDC26,CDC27,CDK2,CDK4,CDK6,CDKN1A,CDKN1B,CDKN2A,CDKN2B,CDKN2C,CDKN2D,CEBPB,CXCL8,E2F1,E2F2,E2F3,EED,EHMT1,EHMT2,EP400,ERF,ETS1,ETS2,EZH2,FOS,FZR1,H1F0,H2AFB1,H2AFJ,H2AFV,H2AFX,H2AFZ,H2BFS,H3F3A,HIRA,HIST1H1A,HIST1H1B,HIST1H1C,HIST1H1D,…	ANAPC1,ANAPC2,ANAPC4,ANAPC5,ANAPC7,ATM,CBX8,CCNA2,CDC16,CDC23,CDC27,CDK2,CDK4,CDK6,CDKN2A,EED,EHMT1,EHMT2,EP400,EZH2,HIST1H1B,HIST1H1C,HIST1H1E,HIST1H2BL,HIST1H4A,HMGA1,LMNB1,MAP2K3,MAP2K4,MAP2K6,MAP2K7,MAP4K4,MAPK1,MAPK14,MAPK3,MAPK7,MAPK9,MAPKAPK2,MAPKAPK3,MINK1,MOV10,MRE11A,NBN,NFKB1,POT1,RAD50,RB1,RBBP4,RBBP7,RELA,RING1,RNF2,RPS27A,RPS6KA1,RPS6KA3,SP1,STAT3,SUZ12,TERF2,TERF2IP,TNRC6B,TXN,UBE2…	CDK2,LMNB1,CBX8	3	37.9518	166	66	4.80726e-15	8.73275e-22	destabilized	1.80723
M	R-HSA-2559583	Cellular Senescence	ACD,AGO1,AGO3,AGO4,ANAPC1,ANAPC10,ANAPC11,ANAPC15,ANAPC16,ANAPC2,ANAPC4,ANAPC5,ANAPC7,ASF1A,ATM,BMI1,CABIN1,CBX2,CBX4,CBX6,CBX8,CCNA1,CCNA2,CCNE1,CCNE2,CDC16,CDC23,CDC26,CDC27,CDK2,CDK4,CDK6,CDKN1A,CDKN1B,CDKN2A,CDKN2B,CDKN2C,CDKN2D,CEBPB,CXCL8,E2F1,E2F2,E2F3,EED,EHMT1,EHMT2,EP400,ERF,ETS1,ETS2,EZH2,FOS,FZR1,H1F0,H2AFB1,H2AFJ,H2AFV,H2AFX,H2AFZ,H2BFS,H3F3A,HIRA,HIST1H1A,HIST1H1B,HIST1H1C,HIST1H1D,…	ANAPC1,ANAPC2,ANAPC4,ANAPC5,ANAPC7,ATM,CBX8,CCNA2,CDC16,CDC23,CDC27,CDK2,CDK4,CDK6,CDKN2A,EED,EHMT1,EHMT2,EP400,EZH2,HIST1H1B,HIST1H1C,HIST1H1E,HIST1H2BL,HIST1H4A,HMGA1,LMNB1,MAP2K3,MAP2K4,MAP2K6,MAP2K7,MAP4K4,MAPK1,MAPK14,MAPK3,MAPK7,MAPK9,MAPKAPK2,MAPKAPK3,MINK1,MOV10,MRE11A,NBN,NFKB1,POT1,RAD50,RB1,RBBP4,RBBP7,RELA,RING1,RNF2,RPS27A,RPS6KA1,RPS6KA3,SP1,STAT3,SUZ12,TERF2,TERF2IP,TNRC6B,TXN,UBE2…	TXN,LMNB1,RPS27A,UBE2E1,HMGA1,CBX8,CDK2,EZH2,SUZ12,RAD50,HIST1H1E,HIST1H1B,HIST1H1C	13	37.9518	166	66	1.55458e-35	6.96273e-68	destabilized	7.83133
[truncated: 2,264 more rows]

## Sheet: 2_broad change in stability
REACTOME PATHWAY ANALYSIS_FILTERED PATHWAYS ACCORDING TO COVERAGE QUALITY
[truncated: 190 more rows]

## Sheet: 3_filter_for_figure2D
SUPPLEMENTARY TABLE 5: REACTOME PATHWAY ANALYSIS_FILTERED PATHWAYS ACCORDING NON-REDUNDANT CHANGING COMPONENTS
[truncated: 190 more rows]

## Sheet: 4_GOTerm_figure2E
SUPPLEMENTARY TABLE 5: GO TERM ANALYSIS
[truncated: 193 more rows]
