# Supplementary material for: Pervasive Protein Thermal Stability Variation during the Cell Cycle
Source: Cell. 2018 May 31;173(6):1495–1507.e18. doi: 10.1016/j.cell.2018.03.053 (PMC5998384; doi:10.1016/j.cell.2018.03.053)
Supplement: Table S7. Protein Solubility, Disorder, and Localization, Related to Figure 7 [file mmc7.xlsx]

## Sheet: Table_legend
Table S7: protein solubility, disorder, and localization, related to Figure 7 S7
Table Legend
	Gene Name	official gene symbol of given protein
	solubility.difference_M_vs_G1S	how much more soluble a protein is in mitosis (NP40 vs. SDS) vs. in G1/S (NP40 vs. SDS), average over replicates
	solubility.difference_in_G1S	how soluble a protein is in G1/S (NP40 vs. SDS), average over replicates
	hit	is a protein significantly more soluble in mitosis than in G1/S?
	location	loaction according to Human Proteome Atlas
D2P2-DATA	DisorderedRank	calculated disordered rank as described in Materials & Methods (if "not found in D2P2", quantified protein does not have any prediction on disordered regions based on D2P2)
MODIFICATION	acetylation?	presence of acetylation according to www.phosphosite.org (March 2017)
	methylation?	presence of methylation according to www.phosphosite.org (March 2017)
	phosphorylation?	presence of phosphorylation according to www.phosphosite.org (March 2017)
	sumoylation?	presence of sumoylation according to www.phosphosite.org (March 2017)
	ubiquitination?	presence of ubiquitination according to www.phosphosite.org (March 2017)
	mitotically regulated phosphorylation sites?	presence of mitotically regulation phosphorylation sites according to Olsen et al.
ADDITIONAL	stabilized protein set_low_meltingpoints (see SuppFig7D)	presence of protein in set of stabilized proteins with low melting points (see Supp. Figure7d)
	spindle proteins?	protein described as spindle protein according to Sauer et al., 2005

## Sheet: Table S7
gene_name	qupm	solubility.difference_M_vs_G1S	fdr	solubility.difference_in_G1S	hit	DisorderedRank	ubiquitin	acetylation	methylation	sumoylation	phosphorylation	mitoticPhos	location
A0A087WV05|MYCBP	3	0.967522	0.291786	-0.523454	No	21.3592
A0A087WZ62	5	-0.135249	0.229125	-0.131845	No	not found in D2P2
A0A087WZG4|ARHGEF18	7	-0.0174546	0.812006	0.0647447	No	41.5175
A0A096LPI6	7	0.107898	0.236328	0.139236	No	not found in D2P2
A0A0B4J2A0|SHPK	2	-0.108391	0.330672	-0.0428772	No	1.25523
A0A0C4DFX4|SRCAP	19	0.0318168	0.643642	-0.240261	No	62.4458
AAAS	9	0.031481	0.728491	-0.29572	No	7.32601	TRUE				TRUE		Nuclear membrane;Centrosome;Cytosol
AACS	15	-0.129	0.199012	0.0299031	No	0	TRUE	TRUE			TRUE		Vesicles
AAK1	23	-0.0894287	0.226718	0.192354	No	49.5317	TRUE	TRUE	TRUE		TRUE		Plasma membrane;Cytosol
AAMDC	7	0.0391305	0.681194	0.354541	No	0			TRUE		TRUE		Nucleoplasm;Cytosol
AAMP	9	-0.112112	0.242864	-0.149842	No	20.5069	TRUE		TRUE		TRUE		Microtubules;Cytosol
AAR2	6	-0.265651	0.0777702	0.0362242	No	0	TRUE				TRUE		Cytosol
AARS	47	-0.100277	0.205741	0.201194	No	0	TRUE	TRUE	TRUE		TRUE	TRUE	Cytosol
AARS2	21	-0.0877825	0.252205	-0.0311948	No	2.13198	TRUE		TRUE		TRUE		Mitochondria
AARSD1	7	-0.0163847	0.85499	0.180132	No	1.45631	TRUE	TRUE	TRUE		TRUE		Nuclear membrane;Cytosol
AASDHPPT	5	-0.123525	0.189741	0.0816612	No	3.55987	TRUE	TRUE	TRUE		TRUE
AATF	6	0.788489	0.0495142	-2.123	Yes	42.6786	TRUE	TRUE	TRUE	TRUE	TRUE	TRUE
ABCA2	6	-0.105043	0.270888	0.0924839	No	7.47433	TRUE	TRUE	TRUE		TRUE
ABCB10	11	-0.0290228	0.718231	-0.0972979	No	1.76152	TRUE	TRUE			TRUE
ABCB6	9	-0.128169	0.17371	-0.0101658	No	2.13777	TRUE				TRUE		Nucleoplasm;Golgi apparatus;Plasma membrane;Mitochondria;Cytosol
ABCB7	13	-0.119943	0.165059	-0.121394	No	1.19681	TRUE	TRUE	TRUE		TRUE		Mitochondria
ABCB8	2	0.155212	0.25365	-0.360488	No	3.26531	TRUE				TRUE		Nucleus;Mitochondria
ABCC1	17	-0.0751197	0.434656	0.0336681	No	1.11039	TRUE	TRUE			TRUE		Plasma membrane
ABCC2	13	-0.0305121	0.661483	-0.128202	No	2.39482	TRUE	TRUE			TRUE
ABCC4	18	-0.176528	0.10196	-0.087151	No	1.66038	TRUE	TRUE			TRUE
ABCC5	7	0.0131553	0.855267	-0.242756	No	7.65484	TRUE	TRUE			TRUE		Nucleus;Plasma membrane;Cell Junctions
ABCD1	14	-0.0994535	0.259945	-0.35341	No	2.41611	TRUE				TRUE
ABCD3	20	-0.103348	0.454131	-0.212647	No	2.27618	TRUE	TRUE			TRUE		Peroxisomes
ABCE1	23	-0.151351	0.218355	0.026847	No	0	TRUE	TRUE	TRUE		TRUE		Cytosol
ABCF1	32	0.0453277	0.663128	-0.133137	No	38.8166	TRUE	TRUE	TRUE		TRUE		Cytosol
ABCF2	25	0.116045	0.220644	-0.295703	No	8.1862	TRUE	TRUE	TRUE		TRUE		Cytosol
ABCF3	30	-0.0927923	0.286755	0.073818	No	7.19323	TRUE		TRUE		TRUE		Nucleoli;Cytosol
ABCG2	12	-0.0838281	0.265252	-0.573728	No	0					TRUE		Nucleus;Plasma membrane
ABHD10	8	-0.14703	0.140136	0.190878	No	0	TRUE	TRUE			TRUE		Mitochondria
ABHD11	3	0.0438697	0.613754	0.492454	No	7.93651	TRUE	TRUE			TRUE		Mitochondria
ABHD12	8	0.0278224	0.81673	0.0996211	No	0	TRUE				TRUE
ABHD13	3	-0.175646	0.0937542	-0.0910247	No	0					TRUE		Cytosol
ABHD14B	7	-0.165082	0.0796851	0.420981	No	0					TRUE		Nucleus;Nucleoli;Cytosol
ABHD16A	8	-0.121565	0.298818	-0.12531	No	3.40502	TRUE				TRUE
ABHD17B	4	-0.163348	0.135227	0.0257269	No	0	TRUE				TRUE
ABHD18	2	-0.181476	0.345343	-0.32979	No	1.44928	TRUE				TRUE		Nuclear membrane
ABHD6	2	-0.083177	0.471317	-0.209208	No	0	TRUE						Nucleoplasm;Vesicles
ABI1	6	-0.104119	0.476491	0.312616	No	52.5591					TRUE	TRUE	Plasma membrane;Cell Junctions
ABL1	6	0.0813612	0.306622	-0.043318	No	43.8053	TRUE	TRUE	TRUE		TRUE		Nucleoplasm;Nuclear bodies
ABL2	4	-0.138952	0.103682	0.0755444	No	38.9171	TRUE	TRUE	TRUE		TRUE		Nucleoplasm
ABLIM1	7	0.598942	0.00209897	-0.800212	Yes	28.5347			TRUE		TRUE		Cytosol
ABR	16	-0.110598	0.164332	-0.0712473	No	27.8101		TRUE	TRUE		TRUE		Nucleoplasm;Cytosol
ABT1	2	0.803293	0.00315518	-0.949759	Yes	33.8235	TRUE	TRUE	TRUE		TRUE		Vesicles
ABTB2	9	-0.180847	0.117242	0.00295976	No	6.82927	TRUE				TRUE		Nucleus
ACAA1	10	-0.101995	0.178593	0.125782	No	0	TRUE	TRUE			TRUE		Peroxisomes
ACAA2	14	-0.0841642	0.265252	0.213126	No	0		TRUE	TRUE		TRUE		Mitochondria
ACACA	50	-0.226634	0.120252	-0.173081	No	2.34483	TRUE	TRUE	TRUE		TRUE	TRUE	Nucleoli fibrillar center;Actin filaments;Cytosol
ACAD11	7	-0.074855	0.421275	-0.0958912	No	1.02564		TRUE	TRUE		TRUE
ACAD8	4	-0.0672424	0.532159	-0.0508751	No	0		TRUE			TRUE
ACAD9	27	-0.164176	0.106284	-0.060011	No	0		TRUE	TRUE		TRUE		Mitochondria
ACADM	22	-0.0323163	0.677913	0.248449	No	0	TRUE	TRUE	TRUE		TRUE		Mitochondria
ACADS	7	-0.159003	0.209797	0.190915	No	0		TRUE			TRUE		Mitochondria
ACADSB	9	-0.0158871	0.803197	0.0807469	No	0	TRUE	TRUE			TRUE		Mitochondria
ACADVL	32	-0.118101	0.270972	0.117314	No	7.48092	TRUE	TRUE	TRUE	TRUE	TRUE		Nucleus;Nucleoli;Mitochondria
ACAP2	25	-0.214717	0.0379241	-0.0242207	No	12.982	TRUE	TRUE			TRUE		Endosomes
ACAT1	20	-0.0152997	0.872768	0.492654	No	6.90909	TRUE	TRUE			TRUE		Mitochondria
ACAT2	11	-0.039499	0.791544	0.305037	No	10.5364	TRUE	TRUE	TRUE		TRUE		Nucleus;Cytosol
ACBD3	12	-0.136779	0.123024	-0.137848	No	34.0909	TRUE		TRUE		TRUE		Golgi apparatus
ACBD5	8	-0.12912	0.116054	0.0763151	No	33.5206	TRUE				TRUE		Peroxisomes
ACBD6	8	0.0566002	0.410779	0.393175	No	11.3475	TRUE			TRUE	TRUE	TRUE	Nucleoplasm;Cytosol
ACIN1	31	0.886555	0.107322	-1.34668	No	83.6689	TRUE	TRUE	TRUE	TRUE	TRUE	TRUE	Nucleoplasm;Plasma membrane;Cytosol
ACLY	50	-0.156321	0.183882	-0.0323021	No	4.4505	TRUE	TRUE	TRUE		TRUE		Nucleoplasm;Plasma membrane;Cytosol
ACO1	28	-0.178034	0.10196	-0.047651	No	0	TRUE		TRUE		TRUE		Mitochondria;Cytosol
ACO2	29	-0.178735	0.0774071	0.183226	No	4.74359	TRUE	TRUE	TRUE		TRUE		Mitochondria
ACOT1	15	-0.000552262	0.995348	0.138461	No	0	TRUE	TRUE	TRUE		TRUE		Mitochondria
ACOT13	4	-0.0848015	0.315115	0.372495	No	0	TRUE	TRUE			TRUE		Cell Junctions
ACOT7	11	-0.0717623	0.376894	0.0351893	No	7.89474	TRUE	TRUE			TRUE		Nucleoplasm;Cytosol
ACOT8	2	-0.588112	0.00618329	-0.0523108	No	5.95611	TRUE	TRUE			TRUE		Vesicles;Mitochondria
ACOT9	15	-0.0152453	0.865762	-0.111223	No	1.82232	TRUE	TRUE			TRUE		Nucleoplasm;Plasma membrane;Cytosol
ACOX1	16	-0.212216	0.0634666	0.330582	No	1.06061	TRUE	TRUE			TRUE		Nucleus;Vesicles
ACP1	5	-0.0468297	0.774201	0.178487	No	0	TRUE	TRUE	TRUE	TRUE	TRUE		Nucleus;Cytosol
ACP2	4	0.0179882	0.834215	0.434365	No	4.49173					TRUE
ACSF2	8	-0.0627859	0.627623	0.269703	No	0		TRUE			TRUE		Nucleoplasm;Microtubules;Cytosol
ACSF3	13	-0.0957165	0.249801	-0.106863	No	0	TRUE	TRUE	TRUE		TRUE
ACSL1	4	-0.213252	0.135851	0.0524938	No	1.00287	TRUE	TRUE			TRUE		Nucleus;Mitochondria
ACSL3	24	-0.129377	0.271115	-0.100969	No	0	TRUE	TRUE			TRUE		Nucleoli;Lipid droplets
ACSL4	17	-0.156748	0.22276	-0.0428064	No	1.26582	TRUE	TRUE			TRUE		Golgi apparatus;Mitochondria
ACSL5	2	-0.0801949	0.485382	-0.0641016	No	0	TRUE		TRUE		TRUE		Nucleus;Mitochondria
ACSS2	8	-0.280969	0.100164	0.027679	No	4.99287	TRUE	TRUE			TRUE		Nucleoplasm;Vesicles;Cytosol
ACTC1|ACTA1	2	-0.192744	0.0852896	-0.0176212	No	0
ACTL6A	11	-0.133324	0.105134	-0.0521113	No	0	TRUE	TRUE	TRUE		TRUE	TRUE	Nucleoplasm;Cytosol
ACTL8	9	0.0714578	0.29387	-0.189779	No	0	TRUE		TRUE		TRUE		Cytosol
ACTN1	23	0.0899834	0.340236	-0.100442	No	1.23318	TRUE	TRUE	TRUE		TRUE		Plasma membrane;Focal adhesion sites
ACTN4	42	0.0987363	0.611631	-0.0732069	No	3.40285	TRUE	TRUE	TRUE		TRUE	TRUE	Nuclear bodies;Cytosol
ACTR10	7	-0.170596	0.263015	0.212942	No	2.8777	TRUE	TRUE			TRUE		Nucleoli
ACTR1A	9	-0.139695	0.562302	0.222901	No	0	TRUE	TRUE	TRUE		TRUE		Microtubules
ACTR1B	6	-0.177697	0.232526	-0.0210265	No	0	TRUE	TRUE	TRUE		TRUE		Microtubules
ACTR2	19	-0.105311	0.322925	-0.00934495	No	0	TRUE	TRUE	TRUE	TRUE	TRUE		Cytosol
ACTR3	20	-0.0203461	0.847251	0.041484	No	0	TRUE	TRUE		TRUE	TRUE
ACTR5	7	-0.0852007	0.284293	0.273372	No	6.09555	TRUE		TRUE		TRUE
ACTR6	2	-0.0900352	0.429738	0.165141	No	0	TRUE	TRUE			TRUE		Plasma membrane;Cytosol
ACTR8	6	-0.0250834	0.779237	-0.160634	No	20.6731	TRUE	TRUE	TRUE		TRUE		Nucleus;Centrosome
ACY1	7	-0.0631565	0.361185	0.288047	No	1.71569	TRUE		TRUE		TRUE
ACYP1	6	-0.0382986	0.628846	0.223472	No	0	TRUE				TRUE		Nucleus;Cytosol
ACYP2	3	-0.0326221	0.692843	0.21508	No	6.06061					TRUE		Nucleoplasm
ADA	10	-0.019688	0.756276	0.319316	No	0	TRUE	TRUE			TRUE		Plasma membrane;Cytosol
ADAM10	9	-0.0491709	0.530529	-0.0720576	No	9.75936	TRUE				TRUE		Vesicles;Plasma membrane
ADAM15	8	-0.0651733	0.431221	0.293451	No	18.8876	TRUE				TRUE
ADAM17	7	-0.0201182	0.751955	-0.053318	No	11.6505	TRUE				TRUE		Cytosol
ADAM9	13	-0.00656622	0.968477	-0.486479	No	9.64591	TRUE	TRUE	TRUE		TRUE		Endoplasmic reticulum;Vesicles
ADAMTS1	2	-0.192149	0.411376	-0.340417	No	9.72079	TRUE				TRUE
ADAR	45	0.346308	0.0689749	-0.466228	No	16.9657	TRUE	TRUE	TRUE	TRUE	TRUE	TRUE	Nucleus;Nucleoli
ADARB1	7	0.0980098	0.308421	-0.418711	No	17.139	TRUE	TRUE	TRUE	TRUE	TRUE		Nucleoplasm;Cytosol
ADAT1	2	-0.0782657	0.451803	0.316488	No	8.96414	TRUE	TRUE			TRUE		Nucleoplasm
ADCK3	4	-0.0659485	0.476665	0.231282	No	10.51	TRUE				TRUE
ADCK4	7	0.0634756	0.394798	0.00453622	No	10.8456	TRUE
ADCY9	9	-0.172443	0.0813052	-0.0462084	No	11.6038	TRUE	TRUE			TRUE		Cytosol
ADD1	7	0.0665875	0.661483	0.119246	No	36.0923	TRUE	TRUE	TRUE		TRUE		Nucleoplasm;Plasma membrane
ADD3	7	0.480985	0.0123371	-0.181113	Yes	30.7365	TRUE	TRUE	TRUE		TRUE		Plasma membrane
ADH5	16	-0.170982	0.159405	0.147223	No	0	TRUE	TRUE			TRUE
ADI1	7	-0.0474388	0.623627	0.179759	No	8.93855	TRUE	TRUE	TRUE		TRUE		Nucleoplasm;Golgi apparatus
ADK	14	-0.111839	0.282191	0.241693	No	0	TRUE	TRUE		TRUE	TRUE		Nucleoplasm;Cytosol
ADNP	22	0.302565	0.0917952	-0.566142	No	17.4182	TRUE	TRUE	TRUE	TRUE	TRUE	TRUE	Nucleoplasm
ADO	5	0.0512297	0.746167	0.473999	No	0	TRUE				TRUE
ADPGK	4	-0.190664	0.118538	-0.0135778	No	not found in D2P2		TRUE			TRUE		Centrosome
ADPRHL2	13	-0.105079	0.184604	0.407784	No	2.75482		TRUE			TRUE		Nucleoplasm
ADRBK1	7	-0.0654586	0.325986	-0.107271	No	0	TRUE	TRUE	TRUE		TRUE
ADRM1	9	-0.239863	0.163808	0.469253	No	39.8034	TRUE	TRUE	TRUE		TRUE		Nucleoplasm;Plasma membrane;Cytosol
ADSL	16	-0.138438	0.100164	0.108112	No	1.8595	TRUE	TRUE			TRUE		Cytosol
ADSS	16	-0.097846	0.256655	0.287595	No	3.72807	TRUE	TRUE			TRUE		Plasma membrane;Cytosol
AFAP1	10	0.450702	0.00600356	-0.61058	Yes	32.4658	TRUE	TRUE			TRUE		Actin filaments;Focal adhesion sites;Cytosol
AFF1	6	0.120785	0.442434	-0.22191	No	74.3802	TRUE	TRUE			TRUE		Nucleoplasm;Mitochondria
AFF4	14	0.309399	0.0280668	0.00478367	No	78.5039	TRUE	TRUE	TRUE	TRUE	TRUE	TRUE	Nucleus;Nucleoli fibrillar center
AFG3L2	30	-0.0792093	0.345343	0.106948	No	10.9159	TRUE	TRUE	TRUE		TRUE		Mitochondria
AFTPH	7	-0.0290259	0.778231	-0.150517	No	23.7994	TRUE	TRUE	TRUE		TRUE		Golgi apparatus;Vesicles;Cytosol
AGA	2	-0.135624	0.296427	0.098276	No	0					TRUE
AGAP3	4	-0.0464744	0.657841	0.259484	No	24.3429		TRUE	TRUE		TRUE
AGFG1	10	-0.0484484	0.591283	0.0305472	No	18.6833	TRUE	TRUE	TRUE		TRUE	TRUE	Vesicles
AGFG2	7	-0.0537883	0.716078	0.247331	No	47.1933		TRUE		TRUE	TRUE
AGGF1	4	-0.0218054	0.882625	-0.292023	No	48.1793		TRUE			TRUE
AGK	8	-0.0339932	0.588836	0.0337282	No	4.9763	TRUE	TRUE			TRUE		Vesicles;Mitochondria
AGL	49	-0.204006	0.105735	-0.214743	No	0	TRUE	TRUE	TRUE		TRUE		Nucleoplasm;Cytosol
AGMAT	2	0.0672849	0.474408	0.243058	No	11.6477		TRUE			TRUE
AGO2	14	0.049515	0.584376	-0.133168	No	4.88941	TRUE	TRUE		TRUE	TRUE		Nucleoplasm;Cell Junctions
AGO3	4	-0.104839	0.401219	-0.0771383	No	1.51163	TRUE				TRUE		Nucleoplasm;Cytoplasmic bodies
AGPAT1	4	0.0447558	0.615656	-0.31785	No	3.88693	TRUE		TRUE		TRUE		Endoplasmic reticulum;Rods & Rings
AGPAT3	3	-0.0116613	0.884545	-0.0836081	No	0	TRUE				TRUE
AGPAT5	4	-0.0679448	0.471814	-0.125053	No	0	TRUE	TRUE			TRUE
AGPS	25	-0.139415	0.244203	-0.0392574	No	13.0699	TRUE	TRUE	TRUE		TRUE		Peroxisomes
AGR2	2	0.29963	0.450037	0.489873	No	9.14286		TRUE			TRUE		Cytosol
AGRN	15	-0.038374	0.806314	-0.224387	No	not found in D2P2		TRUE			TRUE		Plasma membrane;Cytosol
AGTPBP1	5	-0.0731459	0.510276	-0.203725	No	10.6852	TRUE		TRUE		TRUE		Nucleoli;Vesicles
AGTRAP	2	-0.216882	0.0630193	0.0386842	No	11.9497			TRUE		TRUE		Vesicles
AHCTF1	39	1.06249	0.0153657	-1.37982	Yes	29.7882	TRUE	TRUE	TRUE		TRUE		Nuclear membrane
AHCY	23	-0.0568402	0.664284	0.0748105	No	10.566	TRUE	TRUE	TRUE		TRUE		Cytosol
AHCYL1	9	-0.119132	0.22944	-0.110686	No	10.566	TRUE	TRUE	TRUE		TRUE		Cytosol
AHCYL2	3	-0.0168324	0.819311	-0.1047	No	29.9509	TRUE		TRUE		TRUE		Nucleoplasm;Cytosol
AHNAK	244	0.0313013	0.723527	0.139951	No	24.2784	TRUE	TRUE	TRUE	TRUE	TRUE	TRUE	Plasma membrane;Cytosol
AHNAK2	40	-0.0597272	0.371125	0.0729899	No	35.3926	TRUE	TRUE	TRUE	TRUE	TRUE		Plasma membrane;Cytosol
AHR	2	-0.105214	0.320714	-0.135113	No	9.90566	TRUE	TRUE		TRUE	TRUE		Nucleoplasm;Cytosol
AHSA1	20	-0.137739	0.16967	0.0439664	No	7.10059	TRUE	TRUE	TRUE		TRUE		Cytosol
AIDA	2	0.0508254	0.688664	0.320416	No	13.3441		TRUE	TRUE		TRUE		Microtubules;Cytokinetic bridge;Cytosol
AIFM1	22	-0.0596923	0.648872	-0.0454855	No	9.46166	TRUE	TRUE	TRUE		TRUE
AIFM2	10	-0.208911	0.0654916	0.112103	No	0	TRUE				TRUE		Cytosol
AIM1	8	0.146875	0.102936	-0.541781	No	6.68605	TRUE	TRUE	TRUE		TRUE		Nucleus;Microtubules;Cytosol
AIMP1	19	0.0199567	0.846723	0.467763	No	12.5	TRUE	TRUE	TRUE		TRUE		Cytosol
AIMP2	12	0.103952	0.168574	0.320906	No	2.5	TRUE	TRUE	TRUE		TRUE		Cytosol
AIP	11	-0.0523561	0.508441	0.555813	No	37.7628	TRUE	TRUE	TRUE		TRUE		Cytosol
AJUBA	6	-0.0417497	0.635467	-0.284481	No	45.3532			TRUE		TRUE		Nucleus;Golgi apparatus
AK1	12	-0.054709	0.53387	0.52432	No	0	TRUE	TRUE	TRUE		TRUE		Cytosol
AK2	15	0.09003	0.559038	0.586018	No	2.51046	TRUE	TRUE			TRUE
AK3	12	0.00633214	0.955005	0.430167	No	0		TRUE	TRUE		TRUE		Mitochondria
AK4	6	0.0927919	0.415408	0.38433	No	0		TRUE	TRUE		TRUE		Mitochondria
AK6	2	-0.016239	0.931066	0.192657	No	0	TRUE				TRUE		Nucleoplasm
AKAP1	14	-0.0591735	0.414128	-0.0583165	No	33.887	TRUE		TRUE		TRUE		Mitochondria
AKAP10	8	-0.166264	0.103487	0.00407494	No	17.5227			TRUE		TRUE		Plasma membrane;Cytosol
AKAP13	36	-0.118357	0.31189	-0.039499	No	46.3918	TRUE	TRUE	TRUE		TRUE		Cytosol
AKAP17A	8	0.521426	0.00569315	-1.0595	Yes	43.8849	TRUE	TRUE	TRUE		TRUE		Nuclear speckles;Cytosol
AKAP2	10	0.496912	0.0447001	-0.719497	Yes	81.9558	TRUE				TRUE
AKAP8	12	0.113051	0.58677	-0.139799	No	50		TRUE	TRUE		TRUE		Nucleoplasm
AKAP8L	14	0.0856017	0.204773	-0.122612	No	40.7121	TRUE	TRUE	TRUE	TRUE	TRUE		Nuclear speckles
AKAP9	59	-0.0344655	0.746017	-0.0993363	No	10.1253	TRUE	TRUE	TRUE		TRUE		Golgi apparatus;Vesicles;Centrosome
AKR1A1	16	-0.0076724	0.934927	0.534156	No	0	TRUE	TRUE			TRUE		Nucleoplasm;Cytosol
AKR1B1	15	-0.0682116	0.332937	0.239267	No	0	TRUE	TRUE	TRUE		TRUE		Nucleus;Cytosol
AKR7A2	12	-0.120789	0.16672	0.438242	No	3.06407	TRUE	TRUE	TRUE		TRUE		Cytosol
AKT1	5	-0.050505	0.531817	-0.012786	No	8.54167	TRUE	TRUE	TRUE	TRUE	TRUE		Nucleus;Microtubules
AKT1S1	4	-0.00878475	0.918322	0.51548	No	73.4375			TRUE		TRUE		Cytosol
AKT2	6	-0.259935	0.0319355	-0.0498266	No	2.4948	TRUE	TRUE			TRUE		Nucleus;Vesicles;Cytosol
ALAD	4	-0.212484	0.180478	0.106423	No	2.42424					TRUE
ALAS1	4	0.00951482	0.946943	0.131703	No	13.125	TRUE	TRUE			TRUE		Nucleoplasm;Mitochondria
ALCAM	2	-0.0196994	0.907753	0.380395	No	5.8319	TRUE	TRUE			TRUE
ALDH16A1	12	-0.0430228	0.669443	0.152093	No	0.872818	TRUE	TRUE	TRUE		TRUE		Mitochondria
ALDH18A1	25	-0.014158	0.821758	-0.0381896	No	0	TRUE	TRUE	TRUE		TRUE		Mitochondria
ALDH1A3	7	-0.0783094	0.675263	0.122374	No	4.29688	TRUE				TRUE		Nucleus;Cytosol
ALDH1B1	10	-0.0523098	0.708674	0.228671	No	not found in D2P2	TRUE	TRUE	TRUE		TRUE		Nucleoplasm;Vesicles;Mitochondria
ALDH1L2	22	-0.105134	0.2689	0.0305769	No	0		TRUE			TRUE		Mitochondria
ALDH3A1	4	-0.153085	0.199802	0.316084	No	2.42826	TRUE	TRUE			TRUE		Vesicles;Plasma membrane;Cytosol
ALDH3A2	14	-0.0530914	0.529215	-0.18634	No	0	TRUE	TRUE	TRUE		TRUE
ALDH3B1	2	-0.151994	0.10196	0.252139	No	not found in D2P2	TRUE				TRUE
ALDH4A1	10	-0.0143396	0.849691	0.0698471	No	0	TRUE	TRUE	TRUE		TRUE
ALDH5A1	6	-0.0408824	0.720241	0.124545	No	0		TRUE			TRUE		Mitochondria
ALDH6A1	12	-0.0719537	0.358364	0.178758	No	0		TRUE	TRUE		TRUE		Mitochondria
ALDH7A1	23	-0.107227	0.16607	0.166723	No	1.48423	TRUE	TRUE			TRUE		Mitochondria;Cytosol
ALDH9A1	24	-0.078433	0.391815	0.239871	No	not found in D2P2	TRUE	TRUE	TRUE		TRUE		Cytosol
ALDOA	26	-0.0217616	0.843737	0.344858	No	1.92308	TRUE	TRUE	TRUE	TRUE	TRUE		Cytosol
ALDOC	15	-0.0816455	0.518351	0.20167	No	1.64835	TRUE	TRUE	TRUE		TRUE		Nucleus;Nucleoli fibrillar center;Vesicles;Cytosol
ALG1	7	-0.124784	0.253597	-0.368653	No	1.93966	TRUE				TRUE		Nucleoli fibrillar center;Endoplasmic reticulum
ALG11	3	-0.198896	0.140828	0.113585	No	0					TRUE
ALG12	2	-0.0891546	0.455887	-0.267721	No	0					TRUE		Endoplasmic reticulum
ALG13	2	0.0554973	0.591662	0.392432	No	21.5479					TRUE
ALG2	6	-0.228617	0.051086	-0.081334	No	0	TRUE		TRUE		TRUE		Actin filaments;Cytosol
ALG5	9	-0.147419	0.224397	-0.513911	No	0	TRUE				TRUE		Cytosol
ALG8	2	-0.130582	0.514756	-0.667766	No	0	TRUE				TRUE		Nucleoplasm
ALKBH1	3	-0.0399193	0.824545	0.0175234	No	3.85604	TRUE				TRUE
ALKBH2	3	0.0122881	0.868663	0.0784711	No	18.3908	TRUE	TRUE		TRUE	TRUE		Nucleus
ALKBH4	5	-0.0312359	0.793306	0.18415	No	0			TRUE		TRUE
ALKBH5	7	0.0484898	0.683846	-0.0972948	No	38.0711	TRUE	TRUE	TRUE	TRUE	TRUE	TRUE	Nucleoplasm;Golgi apparatus;Cytosol
ALMS1	3	0.224531	0.119132	0.394988	No	31.3655	TRUE	TRUE	TRUE	TRUE	TRUE		Cytosol
ALPK2	3	0.00634522	0.959666	-0.117011	No	46.9585		TRUE			TRUE		Cytosol
ALPP	5	-0.114957	0.325986	-0.460197	No	6.35514					TRUE		Plasma membrane
ALYREF	14	0.77587	0.0981108	-0.336952	No	63.035	TRUE	TRUE	TRUE		TRUE		Nuclear speckles
AMACR	5	-0.054528	0.579241	0.155491	No	0	TRUE				TRUE		Vesicles;Plasma membrane
AMBRA1	4	-0.122692	0.291755	0.0307041	No	48.6133	TRUE		TRUE		TRUE		Vesicles;Mitochondria
AMDHD2	5	-0.092286	0.451899	-0.0482681	No	0	TRUE		TRUE				Nucleoli;Cytosol
AMFR	5	-0.0810408	0.323095	-0.386917	No	24.5723	TRUE				TRUE		Endoplasmic reticulum;Golgi apparatus
AMMECR1	2	-0.37021	0.105353	0.25471	No	19.8198				TRUE	TRUE
AMPD2	24	-0.180735	0.17371	0.0590636	No	14.562	TRUE	TRUE	TRUE	TRUE	TRUE		Cytosol
AMZ2	2	-0.0784094	0.329258	0.00677482	No	3.88889	TRUE				TRUE		Nucleoplasm;Nuclear bodies;Cytosol
ANAPC1	21	-0.141969	0.171031	-0.147861	No	5.96708	TRUE		TRUE		TRUE	TRUE	Vesicles
ANAPC10	4	0.0302654	0.826587	0.110114	No	9.72973	TRUE	TRUE			TRUE		Nucleoplasm;Golgi apparatus
ANAPC2	8	-0.101778	0.399974	-0.0620772	No	8.27251	TRUE		TRUE		TRUE		Nucleoplasm
ANAPC4	5	-0.172938	0.204983	-0.162701	No	4.9505	TRUE	TRUE	TRUE	TRUE	TRUE		Intermediate filaments
ANAPC5	11	-0.103878	0.266886	-0.0102646	No	1.72185	TRUE				TRUE		Nucleoplasm
ANAPC7	14	-0.0759015	0.369664	0.164982	No	11.6861	TRUE	TRUE			TRUE		Nucleoplasm;Cytosol
ANKFY1	24	-0.174915	0.18784	-0.0646827	No	not found in D2P2	TRUE		TRUE		TRUE		Endosomes
ANKH	2	0.155311	0.217187	-0.292399	No	6.30081	TRUE				TRUE		Cytosol
ANKHD1	16	-0.0107696	0.891179	-0.0493816	No	30.5271	TRUE	TRUE	TRUE		TRUE
ANKIB1	2	-0.220722	0.0604519	0.00548252	No	21.8549	TRUE				TRUE		Plasma membrane;Cytosol
ANKLE2	31	0.146389	0.138219	0.12217	No	27.6119	TRUE	TRUE	TRUE		TRUE	TRUE	Endoplasmic reticulum;Plasma membrane
ANKMY2	9	-0.159837	0.196692	0.12366	No	16.3265	TRUE				TRUE		Nucleoplasm;Cytosol
ANKRD10	2	0.112385	0.311458	0.0214884	No	7.69231					TRUE		Microtubules;Cytosol
ANKRD11	7	0.268313	0.0545936	-0.496864	No	71.5734	TRUE	TRUE	TRUE	TRUE	TRUE		Nucleoplasm;Cytosol
ANKRD13A	4	-0.020342	0.793306	-0.139267	No	3.38983	TRUE	TRUE	TRUE		TRUE		Plasma membrane
ANKRD17	30	0.024399	0.708257	-0.129701	No	36.6884	TRUE	TRUE	TRUE		TRUE		Nucleus;Nuclear membrane
ANKRD27	3	0.0809148	0.629646	-0.0142106	No	12.5714	TRUE		TRUE		TRUE		Cytosol
ANKRD28	11	-0.133407	0.31189	-0.288491	No	0	TRUE	TRUE			TRUE
ANKRD40	2	-0.00742806	0.956234	-0.00579832	No	45.9732	TRUE				TRUE		Golgi apparatus;Cytosol
ANKRD44	2	-0.0872259	0.429829	-0.235141	No	not found in D2P2		TRUE			TRUE		Nuclear speckles;Mitochondria
ANKRD46	2	0.135834	0.567689	0.236738	No	0	TRUE				TRUE		Cytosol
ANKRD50	4	-0.256467	0.0900221	0.0200471	No	17.4248		TRUE	TRUE		TRUE		Nucleoplasm;Cytosol
ANKRD52	8	-0.171026	0.363916	-0.098093	No	1.85874	TRUE		TRUE		TRUE		Nucleoplasm;Mitochondria
ANKRD54	4	-0.168915	0.209797	0.0924618	No	11.3333			TRUE		TRUE		Nucleoplasm;Microtubules;Midbody
ANKS1A	9	-0.00969749	0.902036	0.191455	No	38.0952					TRUE		Nucleoplasm;Cytosol
ANKS3	3	0.0304395	0.652898	-0.0739194	No	27.7439					TRUE		Nucleoplasm;Cytosol
ANKZF1	12	-0.104056	0.273839	0.0803993	No	38.1543		TRUE	TRUE		TRUE	TRUE	Nucleoplasm;Nuclear bodies;Cytosol
ANLN	52	0.010724	0.90573	-0.0289608	No	34.4306	TRUE	TRUE	TRUE	TRUE	TRUE		Nucleoplasm;Midbody
ANO10	4	-0.214109	0.0613938	-0.180621	No	2.12121	TRUE				TRUE
ANO6	9	-0.0680713	0.415408	0.0134896	No	2.74725	TRUE				TRUE		Plasma membrane;Cytosol
ANP32A	11	0.465929	0.233609	-0.296646	No	38.9558	TRUE	TRUE	TRUE		TRUE		Nucleoplasm;Centrosome;Cytosol
ANP32B	6	0.204641	0.428183	-0.0835834	No	40.6375	TRUE	TRUE	TRUE	TRUE	TRUE		Nucleoplasm;Centrosome;Cytosol
ANP32E	6	0.100345	0.434656	-0.459519	No	45.1493	TRUE	TRUE	TRUE	TRUE	TRUE		Nucleoplasm;Centrosome;Cytosol
ANTXR1	8	0.0235582	0.759263	0.0506319	No	22.1631	TRUE				TRUE
ANXA1	27	0.0586939	0.481033	0.617953	No	0	TRUE	TRUE	TRUE	TRUE	TRUE	TRUE	Nucleoplasm;Plasma membrane;Cytosol
ANXA11	15	-0.0254618	0.708764	0.509951	No	33.0693	TRUE	TRUE	TRUE	TRUE	TRUE		Nucleoplasm;Cytosol
ANXA2	31	0.0448521	0.708155	0.509679	No	0	TRUE	TRUE	TRUE		TRUE	TRUE
ANXA3	17	-0.0403823	0.525852	0.199654	No	0	TRUE	TRUE	TRUE		TRUE		Cytosol
ANXA4	20	0.0250661	0.784519	0.480032	No	not found in D2P2	TRUE	TRUE			TRUE		Cytosol
ANXA5	22	0.0485642	0.521272	0.362892	No	0	TRUE	TRUE	TRUE	TRUE	TRUE		Nuclear membrane
ANXA6	34	-0.172449	0.176038	0.274663	No	0	TRUE	TRUE	TRUE		TRUE
ANXA7	19	0.0486268	0.434836	0.437214	No	29.5082	TRUE	TRUE			TRUE		Nucleoplasm;Cytosol
ANXA8L1	9	-0.0769504	0.245358	0.414652	No	0		TRUE			TRUE		Nucleoplasm
AP1AR	2	-0.240037	0.170539	0.103892	No	51.3245	TRUE				TRUE		Golgi apparatus
AP1B1	13	-0.225276	0.0352049	0.296508	No	3.68809	TRUE	TRUE	TRUE		TRUE		Golgi apparatus;Vesicles
AP1G1	24	-0.191919	0.112809	-0.2252	No	7.66423	TRUE	TRUE			TRUE		Vesicles;Cytosol
AP1G2	2	-0.15383	0.271614	-0.0346541	No	5.09554	TRUE	TRUE			TRUE
AP1M1	17	-0.209303	0.0934328	-0.0654711	No	0	TRUE		TRUE		TRUE
AP1S1	4	-0.0671512	0.483763	-0.154212	No	0	TRUE				TRUE		Golgi apparatus;Vesicles
AP2A1	25	-0.103408	0.335162	-0.0177125	No	12.7943	TRUE	TRUE	TRUE		TRUE	TRUE	Vesicles
AP2A2	13	-0.139403	0.336015	-0.202007	No	6.49627	TRUE	TRUE	TRUE		TRUE		Nucleoplasm;Vesicles
AP2B1	16	-0.0379043	0.701449	0.197642	No	2.88154	TRUE	TRUE	TRUE		TRUE		Vesicles
AP2M1	18	0.00222876	0.985224	-0.38659	No	0	TRUE	TRUE			TRUE		Plasma membrane
AP2S1	5	-0.0591891	0.620663	-0.178711	No	0	TRUE				TRUE
AP3B1	30	-0.0973197	0.253597	-0.079284	No	19.9269	TRUE	TRUE	TRUE		TRUE	TRUE	Nucleoplasm;Golgi apparatus
AP3D1	27	-0.178329	0.0879613	-0.378283	No	24.4579	TRUE	TRUE			TRUE		Cytosol
AP3M1	6	-0.0783011	0.500821	-0.0152103	No	0	TRUE		TRUE		TRUE
AP4B1	3	-0.135736	0.188768	-0.123312	No	0	TRUE				TRUE		Vesicles
AP4E1	7	-0.0567324	0.531751	-0.402373	No	5.5409			TRUE		TRUE
AP4M1	5	-0.024089	0.798986	-0.0981192	No	3.53201	TRUE				TRUE
AP5S1	5	-0.153127	0.106048	-0.268615	No	15					TRUE		Nucleoplasm;Cytosol
AP5Z1	3	-0.092576	0.424903	0.133584	No	3.71747	TRUE		TRUE		TRUE		Nucleoplasm;Nuclear speckles
APAF1	11	-0.0528734	0.483047	-0.414052	No	0	TRUE	TRUE			TRUE		Nucleoplasm;Golgi apparatus;Cytosol
APBB2	3	-0.0697877	0.52403	0.0839456	No	30.5195	TRUE	TRUE			TRUE		Mitochondria
APC	20	-0.0554893	0.552646	-0.0416782	No	64.7555		TRUE	TRUE		TRUE
APEH	17	-0.0981223	0.383101	0.109916	No	0	TRUE		TRUE		TRUE		Cytosol
APEX1	16	-0.0532411	0.535867	0.546077	No	18.5535	TRUE	TRUE	TRUE	TRUE	TRUE		Nucleus
APEX2	7	-0.00930282	0.915258	0.0896103	No	8.10811	TRUE				TRUE		Nucleus;Nucleoli fibrillar center;Vesicles
APH1A	3	-0.302885	0.0340424	0.023172	No	0	TRUE				TRUE
API5	16	0.0442083	0.492047	0.323466	No	12.4046	TRUE	TRUE	TRUE		TRUE		Nuclear speckles
APIP	5	-0.0780302	0.388778	0.253275	No	0	TRUE	TRUE			TRUE		Nucleoplasm;Cytosol
APLP2	12	0.0155244	0.871411	-0.151285	No	16.1206	TRUE		TRUE		TRUE		Vesicles
APMAP	14	-0.115844	0.267827	0.164133	No	7.21154	TRUE	TRUE			TRUE		Plasma membrane
APOA1BP	8	0.417387	0.253597	0.46193	No	0
APOB	7	0.0238733	0.876814	-0.404093	No	0	TRUE	TRUE	TRUE		TRUE		Vesicles;Cytosol
APOBEC3B	5	0.177275	0.456392	-0.744961	No	0	TRUE		TRUE		TRUE		Nucleoplasm
APOL2	9	0.0238497	0.76903	0.309417	No	0	TRUE		TRUE		TRUE		Nucleoplasm;Nuclear bodies;Cytosol
APOO	6	0.185138	0.429685	0.443908	No	3.53535					TRUE		Mitochondria;Cytosol
APOOL	3	-0.104419	0.322925	0.166175	No	26.8657	TRUE				TRUE		Mitochondria
APP	10	-0.0214111	0.753972	-0.134438	No	22.5974	TRUE	TRUE	TRUE	TRUE	TRUE		Golgi apparatus;Vesicles
APPBP2	6	-0.167958	0.165998	-0.169583	No	0	TRUE		TRUE		TRUE
APPL1	13	-0.149688	0.112809	0.050034	No	19.1819	TRUE	TRUE			TRUE
APPL2	5	-0.0416453	0.59919	0.193352	No	16.1206			TRUE		TRUE
APRT	9	-0.0341197	0.755271	0.360641	No	0	TRUE	TRUE	TRUE		TRUE		Nucleoplasm;Cytosol
APTX	6	0.0500556	0.463245	-0.218568	No	13.4831				TRUE	TRUE		Nucleus;Nucleoli
AQR	34	0.0502378	0.552646	-0.43503	No	8.95623	TRUE	TRUE			TRUE		Nucleoplasm
ARAF	8	-0.0407541	0.602467	0.0725816	No	23.9274	TRUE				TRUE		Nucleus;Nucleoli fibrillar center
ARAP1	10	-0.0621961	0.574448	-0.0593331	No	18.9655	TRUE		TRUE		TRUE		Nucleoplasm;Vesicles;Plasma membrane;Cytosol
ARAP3	4	-0.158133	0.177789	0.0159516	No	22.4741	TRUE				TRUE
ARCN1	24	-0.0987194	0.287338	-0.103821	No	15.6556	TRUE	TRUE	TRUE		TRUE		Golgi apparatus;Vesicles
ARF3	5	-0.298782	0.0299829	-0.16855	No	0	TRUE	TRUE	TRUE		TRUE
ARF4	5	-0.373933	0.022985	-0.0804304	No	0	TRUE	TRUE			TRUE
ARF5	4	-0.211623	0.0357342	-0.196419	No	0	TRUE	TRUE	TRUE		TRUE
ARF6	3	0.0647119	0.526822	0.0718944	No	0	TRUE	TRUE			TRUE
ARFGAP1	9	-0.108527	0.149302	0.0950865	No	36.4532	TRUE	TRUE		TRUE	TRUE		Nuclear membrane;Golgi apparatus;Vesicles
ARFGAP2	16	-0.109857	0.181513	0.205315	No	38.3877	TRUE	TRUE			TRUE		Golgi apparatus
ARFGAP3	14	-0.125288	0.163808	0.134738	No	24.2248	TRUE	TRUE	TRUE		TRUE	TRUE	Golgi apparatus;Cytosol
ARFGEF1	8	-0.108787	0.249801	-0.319078	No	14.0617	TRUE	TRUE			TRUE		Nucleoplasm;Golgi apparatus;Cytosol
ARFGEF2	23	-0.155032	0.120097	-0.186429	No	8.57143	TRUE	TRUE			TRUE		Golgi apparatus
ARFIP1	11	-0.00418547	0.964106	0.622972	No	21.4477	TRUE				TRUE		Nucleus;Golgi apparatus;Vesicles
ARFIP2	12	0.0365476	0.624746	0.601803	No	21.7009			TRUE		TRUE		Nucleus;Nucleoli fibrillar center;Golgi apparatus
ARFRP1	3	-0.0831099	0.320853	0.0142717	No	0	TRUE				TRUE		Golgi apparatus
ARGLU1	12	0.865587	0.0312579	-1.03257	Yes	61.5385			TRUE		TRUE		Nucleoplasm;Mitochondria
ARHGAP1	16	-0.0609142	0.444792	0.473163	No	10.0228	TRUE	TRUE	TRUE		TRUE	TRUE	Vesicles
ARHGAP10	3	0.0800466	0.328394	-0.255267	No	not found in D2P2	TRUE	TRUE			TRUE		Nucleoplasm;Nuclear membrane;Cytosol
ARHGAP11A	6	-0.287735	0.158426	-0.915021	No	15.738	TRUE	TRUE	TRUE		TRUE		Nucleoli;Cytosol
ARHGAP12	9	-0.246372	0.032986	-0.0331833	No	32.2695	TRUE	TRUE	TRUE		TRUE
ARHGAP17	13	-0.0286009	0.697983	0.4128	No	46.8785	TRUE	TRUE	TRUE		TRUE		Nucleus;Cytosol
ARHGAP18	14	-0.127753	0.166224	0.188453	No	20.9653		TRUE			TRUE		Nuclear speckles;Plasma membrane;Cytosol
ARHGAP21	23	0.15558	0.0988997	-0.453285	No	not found in D2P2		TRUE	TRUE	TRUE	TRUE		Plasma membrane;Cell Junctions;Actin filaments
ARHGAP27	3	-0.164364	0.130483	0.0967785	No	30.4837	TRUE	TRUE	TRUE		TRUE		Nucleus;Cytosol
ARHGAP28	2	0.00445082	0.964106	0.166665	No	not found in D2P2		TRUE	TRUE		TRUE		Cell Junctions
ARHGAP29	9	-0.0634288	0.397033	-0.185476	No	22.6011	TRUE	TRUE			TRUE		Nucleus;Plasma membrane;Centrosome;Cytosol
ARHGAP35	22	-0.124454	0.2437	-0.0976888	No	11.8746	TRUE	TRUE			TRUE		Nuclear bodies;Aggresome
ARHGAP4	8	-0.000167309	0.998527	0.0702161	No	24.9471	TRUE				TRUE		Nucleoplasm;Focal adhesion sites
ARHGAP5	14	-0.121042	0.234815	-0.115027	No	13.5153		TRUE			TRUE		Endoplasmic reticulum;Cytosol
ARHGDIA	13	-0.109106	0.140136	0.249725	No	11.8616	TRUE	TRUE	TRUE	TRUE	TRUE	TRUE	Cytosol
ARHGDIB	6	-0.0571952	0.541232	0.0836851	No	14.4279	TRUE	TRUE			TRUE		Cytosol
ARHGEF1	27	-0.133835	0.11687	0.0625729	No	32.1272	TRUE	TRUE			TRUE		Plasma membrane;Cytosol
ARHGEF10	8	-0.182171	0.0670594	-0.05395	No	21.8408	TRUE			TRUE	TRUE		Nucleoplasm
ARHGEF11	4	-0.0196333	0.779237	-0.0113488	No	49.6715	TRUE	TRUE			TRUE		Golgi apparatus;Plasma membrane
ARHGEF12	15	-0.099582	0.216306	-0.0554935	No	37.8886		TRUE	TRUE		TRUE		Nucleoplasm;Plasma membrane;Cytosol
ARHGEF16	9	-0.0697331	0.301478	-0.0605092	No	33.9915	TRUE		TRUE		TRUE
ARHGEF17	4	0.16622	0.117241	-0.433986	No	56.3257		TRUE	TRUE		TRUE		Cytosol
ARHGEF2	26	-0.0226414	0.808728	-0.136815	No	28.9047	TRUE	TRUE	TRUE		TRUE
ARHGEF5	14	-0.0134481	0.897229	0.0254035	No	66.2492	TRUE		TRUE		TRUE		Nucleoplasm;Plasma membrane;Cytosol
ARHGEF7	11	-0.0941566	0.266629	0.104531	No	16.1893	TRUE	TRUE			TRUE
ARID1A	9	-0.02171	0.827971	0.0797023	No	71.7287	TRUE	TRUE	TRUE		TRUE		Nucleoplasm
ARID1B	9	0.0331769	0.723999	-0.143167	No	72.3614	TRUE	TRUE	TRUE		TRUE		Nucleoplasm
ARID2	12	0.181972	0.118698	-0.227139	No	35.0409	TRUE	TRUE			TRUE	TRUE	Nucleoplasm;Plasma membrane
ARID4B	15	0.0721156	0.328071	-0.275512	No	64.7866		TRUE		TRUE	TRUE	TRUE	Nucleoplasm;Vesicles
ARIH1	13	-0.175844	0.0926492	-0.165659	No	17.5943	TRUE	TRUE			TRUE		Nucleus;Golgi apparatus
ARIH2	12	-0.150925	0.18681	-0.241605	No	7.91075	TRUE				TRUE		Nucleoplasm
ARKL1|C18ORF25	4	-0.243038	0.157995	-0.0209475	No	64.8515
ARL1	3	-0.201795	0.22587	-0.142693	No	0	TRUE				TRUE		Golgi apparatus
ARL14EP	4	-0.0184596	0.822912	-0.0780629	No	14.2308	TRUE	TRUE		TRUE	TRUE		Nucleus;Vesicles;Focal adhesion sites;Cytosol
ARL15	2	-0.113499	0.256721	0.117699	No	0	TRUE				TRUE		Golgi apparatus;Plasma membrane;Cell Junctions
ARL2	4	-0.106085	0.157257	0.11096	No	0	TRUE				TRUE		Nucleus;Nucleoli;Golgi apparatus;Focal adhesion sites;Cytosol
ARL2BP	3	0.040453	0.809455	-0.148224	No	0			TRUE		TRUE
ARL3	4	0.0342167	0.624818	0.542894	No	0	TRUE				TRUE		Nucleus;Centrosome
ARL6IP4	4	0.853214	0.0058295	-0.997171	Yes	not found in D2P2	TRUE		TRUE	TRUE	TRUE
ARL6IP5	5	-0.125605	0.151967	-0.0878714	No	0	TRUE				TRUE		Endoplasmic reticulum
ARL6IP6	2	0.698482	0.012789	-0.240662	Yes	24.3363					TRUE		Nuclear membrane;Cytosol
ARL8A	3	-0.116203	0.280777	-0.0955354	No	0	TRUE
ARL8B	4	-0.231828	0.0680925	-0.0397382	No	0	TRUE				TRUE
ARMC1	7	0.0690863	0.506082	0.386005	No	14.539					TRUE		Mitochondria
ARMC10	2	-0.108242	0.237737	0.22629	No	9.91254	TRUE				TRUE		Mitochondria
ARMC4	2	0.00125558	0.990339	0.0866005	No	9.09962		TRUE	TRUE		TRUE
ARMC5	5	0.0452614	0.495554	0.0744819	No	15.615	TRUE				TRUE		Nucleoplasm;Focal adhesion sites;Cytosol
ARMC6	14	-0.0993477	0.334433	0.319041	No	0	TRUE		TRUE	TRUE	TRUE		Cytosol
ARMC8	8	-0.194701	0.0641981	-0.0698104	No	0	TRUE		TRUE		TRUE		Nucleoplasm;Vesicles;Cytosol
ARMT1	10	-0.150377	0.266688	0.0145664	No	0	TRUE	TRUE			TRUE		Nucleus;Nuclear bodies;Cytosol
ARNT	2	-0.181952	0.256721	0.243247	No	46.8948	TRUE	TRUE	TRUE		TRUE		Nucleus;Nuclear bodies
ARNTL	3	-0.179358	0.0925814	-0.0786431	No	33.8658	TRUE	TRUE		TRUE	TRUE		Nucleoplasm;Vesicles
ARPC1A	11	-0.187015	0.0612532	-0.255039	No	0	TRUE	TRUE	TRUE		TRUE		Cell Junctions;Cytosol
ARPC1B	12	-0.0900666	0.233688	-0.220776	No	0	TRUE	TRUE	TRUE		TRUE		Vesicles;Cytosol
ARPC2	18	-0.0639347	0.378832	-0.128035	No	0	TRUE	TRUE	TRUE		TRUE		Golgi apparatus;Cytosol
ARPC3	3	0.222183	0.65727	0.439221	No	0	TRUE	TRUE	TRUE		TRUE
ARPC4	9	-0.114818	0.192705	-0.240132	No	0	TRUE	TRUE			TRUE
ARPC5	6	0.0625645	0.669095	-0.0600029	No	22.5166	TRUE		TRUE	TRUE	TRUE		Vesicles;Plasma membrane;Cell Junctions;Cytosol
ARPC5L	4	0.283424	0.361185	0.136955	No	10.4575	TRUE		TRUE		TRUE
ARRB1	4	-0.0693931	0.482645	0.139049	No	13.8756					TRUE		Nucleoplasm
ARRB2	3	-0.0416062	0.790653	-0.162478	No	7.33496	TRUE	TRUE		TRUE	TRUE		Vesicles
ARRDC1	5	-0.0854548	0.240752	0.131186	No	71.0227					TRUE		Nucleus;Nucleoli
ARSA	3	-0.0336481	0.650255	0.663862	No	0			TRUE
ARSB	2	-0.198426	0.0735422	0.364216	No	1.87617					TRUE		Golgi apparatus
ARV1	2	-0.047697	0.808715	-0.481325	No	0	TRUE				TRUE		Vesicles
ASAP1	6	-0.0861064	0.299424	0.0639309	No	33.3038	TRUE	TRUE			TRUE		Plasma membrane;Centrosome;Cytosol
ASAP2	2	-0.369788	0.182154	0.121868	No	23.2604		TRUE			TRUE		Cytosol
ASB6	3	0.0228497	0.87775	0.206114	No	0	TRUE				TRUE
ASB9	4	-0.18196	0.0536346	0.761778	No	4.7619					TRUE
ASCC1	6	0.0348229	0.805749	-0.115396	No	1.75	TRUE	TRUE	TRUE		TRUE		Nucleoplasm;Cytosol
ASCC2	7	0.0692485	0.498316	-0.247892	No	25.0991	TRUE	TRUE	TRUE		TRUE		Nucleus;Focal adhesion sites;Cytosol
ASCC3	34	0.00406796	0.981675	-0.67488	No	0	TRUE	TRUE	TRUE		TRUE		Golgi apparatus;Cytosol
ASF1A	2	-0.404987	0.09988	0.0106352	No	8.82353	TRUE				TRUE		Nucleus
ASH2L	12	-0.0905905	0.203643	-0.0671556	No	30.8917	TRUE	TRUE	TRUE		TRUE		Nucleoplasm;Plasma membrane
ASL	2	0.00521084	0.945155	-0.0391385	No	0	TRUE	TRUE	TRUE		TRUE		Cytosol
ASMTL	11	-0.177836	0.0695352	-0.0738591	No	7.08535	TRUE		TRUE		TRUE		Cytosol
ASNA1	9	-0.257535	0.0316544	0.348861	No	0	TRUE	TRUE			TRUE		Nucleus;Nucleoli
ASNS	21	-0.210119	0.0750268	-0.141814	No	0	TRUE	TRUE	TRUE		TRUE		Cytosol
ASNSD1	6	0.0506387	0.840354	-0.0495483	No	not found in D2P2	TRUE				TRUE		Cytosol
ASPH	25	0.0281638	0.745167	-0.00861533	No	31.6623	TRUE	TRUE			TRUE		Endoplasmic reticulum
ASPHD1	2	-0.229052	0.390131	0.212832	No	26.6667					TRUE
ASPM	22	0.17748	0.103381	-0.625309	No	2.93356	TRUE	TRUE	TRUE	TRUE	TRUE	TRUE	Plasma membrane;Cytosol
ASRGL1	4	-0.206741	0.0917952	0.282483	No	3.24675		TRUE			TRUE		Nucleoplasm;Microtubules
ASS1	26	-0.0958179	0.399897	0.14535	No	0	TRUE	TRUE	TRUE		TRUE		Nucleoplasm;Cytosol
ASUN	20	-0.064622	0.334554	-0.118061	No	16.8555	TRUE		TRUE	TRUE	TRUE
ATAD1	7	-0.0786583	0.349352	0.250969	No	2.77008	TRUE	TRUE	TRUE		TRUE		Nucleus;Nucleoli;Mitochondria
ATAD2	7	2.35924	0.00170565	-3.06614	Yes	27.6259	TRUE	TRUE			TRUE		Nucleoplasm
ATAD3A	7	-0.0269073	0.756276	-0.0261965	No	21.4511	TRUE	TRUE	TRUE		TRUE		Mitochondria
ATAD3B	3	-0.00813224	0.932304	-0.104949	No	25.3086	TRUE	TRUE	TRUE		TRUE		Mitochondria
ATAD5	10	0.557051	0.0118632	-1.01054	Yes	25	TRUE	TRUE	TRUE	TRUE	TRUE
ATE1	6	-0.351907	0.0891789	0.211247	No	18.3398	TRUE	TRUE	TRUE		TRUE		Nucleus
ATF7IP	9	-0.146294	0.204363	0.040486	No	72.126	TRUE	TRUE	TRUE	TRUE	TRUE		Nucleoplasm;Nuclear bodies
ATG16L1	13	-0.056254	0.549439	-0.170634	No	11.8616	TRUE				TRUE		Cytosol
ATG2A	2	-0.0360227	0.714481	-0.13514	No	17.5955	TRUE				TRUE		Nucleus;Vesicles;Cytosol
ATG2B	3	0.00813006	0.959629	-0.311529	No	9.86526					TRUE		Nucleoplasm
ATG3	10	-0.0379343	0.543212	0.110282	No	7.96178	TRUE		TRUE		TRUE		Plasma membrane;Cytosol
ATG4B	5	-0.279655	0.0342163	-0.00855525	No	0	TRUE				TRUE		Nucleoplasm;Cytosol
ATG4C	2	0.268449	0.31189	-1.32045	No	0					TRUE		Nucleoplasm;Cytosol
ATG5	6	0.0407202	0.729388	0.406277	No	0	TRUE				TRUE		Centrosome
ATG7	16	-0.0691342	0.476632	-0.176785	No	0	TRUE	TRUE	TRUE		TRUE		Nucleoplasm;Plasma membrane;Cytosol
ATG9A	5	-0.220738	0.314638	0.0202283	No	20.0238	TRUE		TRUE		TRUE		Vesicles
ATIC	31	-0.0929836	0.284169	0.0708197	No	0	TRUE	TRUE	TRUE		TRUE		Plasma membrane;Cytosol
ATL2	12	-0.192479	0.148005	-0.0336159	No	7.37564	TRUE	TRUE	TRUE		TRUE		Endoplasmic reticulum
ATL3	21	-0.138503	0.128653	-0.0047142	No	1.66359	TRUE	TRUE	TRUE		TRUE	TRUE	Endoplasmic reticulum
ATM	22	-0.14078	0.138731	-0.33922	No	not found in D2P2	TRUE	TRUE	TRUE		TRUE		Nucleoplasm
ATN1	4	0.404787	0.0615469	0.377023	No	78.5714	TRUE	TRUE	TRUE		TRUE		Nucleoplasm
ATOX1	3	0.148603	0.388797	-0.374762	No	0	TRUE	TRUE			TRUE		Nucleoplasm;Plasma membrane
ATP11A	2	0.16305	0.410779	-0.525591	No	0.529101	TRUE	TRUE			TRUE		Vesicles
ATP11C	19	-0.201814	0.163808	-0.155717	No	0	TRUE				TRUE
ATP13A1	14	-0.00616775	0.956366	-0.281308	No	4.81728	TRUE	TRUE	TRUE		TRUE		Vesicles
ATP13A3	6	-0.0405711	0.692568	-0.204626	No	1.30506	TRUE	TRUE			TRUE		Nucleoli;Plasma membrane;Cytosol
ATP1A1	48	-0.0968347	0.333828	0.00651418	No	5.27859	TRUE	TRUE	TRUE		TRUE
ATP1B1	9	-0.00489624	0.976183	0.208305	No	2.31023			TRUE		TRUE
ATP1B3	9	0.039284	0.567484	0.832038	No	0	TRUE	TRUE			TRUE		Plasma membrane
ATP2A2	33	-0.115561	0.308421	-0.104234	No	0	TRUE	TRUE	TRUE	TRUE	TRUE		Nucleoplasm
ATP2B1	21	-0.103296	0.30678	-0.178545	No	12.9571	TRUE	TRUE			TRUE		Plasma membrane
ATP2B2	2	-0.123174	0.30457	-0.538117	No	not found in D2P2	TRUE	TRUE	TRUE		TRUE
ATP2B4	16	-0.0607373	0.531751	-0.254127	No	not found in D2P2	TRUE		TRUE		TRUE		Plasma membrane
ATP2C1	19	-0.0971954	0.352076	-0.142764	No	0	TRUE	TRUE			TRUE		Golgi apparatus
ATP5A1	42	-0.0478544	0.661418	0.23082	No	0	TRUE	TRUE	TRUE		TRUE		Mitochondria
ATP5B	18	-0.0404169	0.759712	0.272382	No	2.0794	TRUE	TRUE	TRUE		TRUE		Mitochondria
ATP5C1	13	-0.0221839	0.870128	0.283011	No	0	TRUE	TRUE	TRUE		TRUE
ATP5D	3	-0.00820024	0.957058	0.602991	No	0	TRUE	TRUE			TRUE
ATP5E	3	0.367784	0.023903	-0.105531	Yes	0	TRUE	TRUE			TRUE
ATP5F1	12	0.116183	0.140761	0.101617	No	0	TRUE	TRUE			TRUE		Mitochondria
ATP5H	11	0.460214	0.0811637	0.0908351	No	0	TRUE	TRUE			TRUE		Nucleoplasm
ATP5I	2	0.196872	0.426226	-0.146787	No	10.1449	TRUE	TRUE			TRUE		Mitochondria
ATP5J	4	0.550269	0.196933	-0.961679	No	12.037	TRUE	TRUE			TRUE		Mitochondria
ATP5J2	8	-0.103804	0.289601	0.148432	No	0		TRUE			TRUE		Mitochondria
ATP5L	4	0.0202584	0.759477	-0.572739	No	0	TRUE	TRUE	TRUE		TRUE		Mitochondria
ATP5O	4	0.116015	0.389956	0.365426	No	0	TRUE	TRUE	TRUE		TRUE		Mitochondria
ATP5S	2	-0.136074	0.198803	-0.164172	No	0					TRUE		Nucleoplasm;Mitochondria
ATP5SL	3	-0.0178053	0.783548	0.173931	No	6.61479		TRUE			TRUE		Mitochondria
ATP6AP1	8	-0.443207	0.0204825	0.0898391	No	0	TRUE		TRUE		TRUE		Plasma membrane;Microtubules;Cytosol
ATP6AP2	7	-0.0728309	0.323259	0.415404	No	0	TRUE		TRUE		TRUE
ATP6V0A1	13	-0.112744	0.283477	-0.181071	No	0	TRUE				TRUE		Nuclear speckles;Golgi apparatus;Vesicles;Cytosol
ATP6V0A2	5	-0.0408283	0.628719	-0.302913	No	0.817757	TRUE	TRUE			TRUE		Plasma membrane;Cytosol
ATP6V0A4	5	-0.0333686	0.796227	-0.275652	No	2.61905	TRUE				TRUE		Cytosol
ATP6V0D1	6	-0.0625209	0.590356	-0.268568	No	0	TRUE		TRUE		TRUE
ATP6V1A	24	-0.121523	0.242799	0.120076	No	0	TRUE	TRUE	TRUE		TRUE		Nucleus;Vesicles;Cytosol
ATP6V1B2	14	-0.122448	0.116158	0.152911	No	0	TRUE	TRUE	TRUE		TRUE		Vesicles
ATP6V1C1	21	-0.179837	0.0697601	0.0454311	No	0	TRUE				TRUE		Nucleoplasm;Cytosol
ATP6V1D	10	-0.0752118	0.304724	0.0873136	No	11.7409	TRUE	TRUE	TRUE		TRUE		Nucleoplasm
ATP6V1E1	15	0.090394	0.519726	0.57929	No	0	TRUE	TRUE			TRUE		Nucleoplasm
ATP6V1G1	4	0.78997	0.272236	0.0154585	No	32.2034	TRUE				TRUE		Nucleus;Nucleoli
ATP6V1H	8	-0.176017	0.0714227	0.0734389	No	1.65631	TRUE				TRUE		Actin filaments;Cytosol
ATP7A	13	-0.146969	0.146726	0.0092663	No	1.53333	TRUE	TRUE			TRUE		Golgi apparatus;Vesicles
ATP9A	3	0.0184142	0.899664	-0.60024	No	0	TRUE	TRUE	TRUE		TRUE
ATPAF1	7	-0.00438939	0.964415	0.198987	No	not found in D2P2	TRUE				TRUE		Mitochondria
ATPAF2	4	-0.29511	0.0280437	0.104394	No	10.0346					TRUE		Cytosol
ATPIF1	4	0.407816	0.0706774	0.903415	No	39.6226		TRUE	TRUE		TRUE		Mitochondria
ATR	30	-0.0969716	0.302277	-0.367863	No	0.718608	TRUE	TRUE	TRUE		TRUE		Nucleoplasm;Golgi apparatus
ATRAID	2	0.252054	0.186499	-0.19013	No	not found in D2P2	TRUE
ATRIP	6	0.0649923	0.574906	0.242848	No	19.5954	TRUE	TRUE			TRUE		Nucleus
ATRN	2	-0.0409836	0.649865	0.238014	No	1.3296	TRUE		TRUE		TRUE		Cytosol
ATRX	28	0.492222	0.00315564	-1.33439	Yes	52.9695	TRUE	TRUE	TRUE	TRUE	TRUE		Nuclear bodies
ATXN10	16	-0.134761	0.100762	0.20207	No	3.57895	TRUE	TRUE	TRUE		TRUE		Plasma membrane;Cytosol
ATXN1L	2	-0.120127	0.581382	0.171879	No	42.5254		TRUE	TRUE		TRUE		Nucleus
ATXN2	20	0.277793	0.0617062	-0.28082	No	77.7609	TRUE		TRUE		TRUE	TRUE	Cytosol
ATXN2L	26	0.367287	0.0320115	-0.0190756	Yes	75.1628	TRUE	TRUE	TRUE	TRUE	TRUE	TRUE	Cytosol
AUH	5	-0.0163766	0.82618	0.261144	No	2.0649		TRUE			TRUE
AUP1	12	-0.101997	0.275435	-0.26231	No	not found in D2P2	TRUE				TRUE		Nucleoplasm;Vesicles
AURKA	17	-0.0266069	0.709374	-0.00432039	No	33.7469	TRUE				TRUE		Nucleus;Centrosome;Cytosol
AURKB	6	-0.10966	0.509929	-1.20059	No	6.68605	TRUE	TRUE	TRUE	TRUE	TRUE		Nucleoplasm;Midbody
AVEN	7	0.0958156	0.39798	0.311809	No	73.2044	TRUE		TRUE		TRUE		Plasma membrane;Actin filaments;Centrosome
AVL9	7	-0.155497	0.128294	0.0785161	No	20.3704	TRUE		TRUE		TRUE		Endoplasmic reticulum
AXIN1	5	0.00408524	0.967371	-0.185456	No	56.0325	TRUE		TRUE		TRUE		Nucleoli;Vesicles
AXL	2	0.154638	0.162247	-0.162103	No	12.6398	TRUE		TRUE		TRUE
B2M	5	0.0959155	0.221941	0.172323	No	0	TRUE		TRUE		TRUE		Golgi apparatus;Plasma membrane;Cytosol
B3GALT6	2	0.134977	0.178423	-0.747513	No	3.34347					TRUE
B3GAT3	3	-0.0440444	0.782922	0.165543	No	15.8209
B3GLCT	5	-0.0692344	0.328057	0.0764782	No	2.40964					TRUE
B4GALT1	6	0.0769419	0.249801	-0.0685835	No	16.3317			TRUE		TRUE		Golgi apparatus
B4GALT4	3	-0.139553	0.318378	0.167028	No	0					TRUE		Golgi apparatus
B4GAT1	6	0.00523078	0.973386	0.284438	No	0					TRUE
BABAM1	5	-0.0202186	0.789418	0.140349	No	25.228	TRUE		TRUE		TRUE		Nucleus;Nuclear bodies;Cytosol
BACE2	2	0.0176807	0.892473	0.0932353	No	2.7027					TRUE
BACH1	6	0.0971281	0.233627	-0.0437972	No	not found in D2P2					TRUE		Nucleus;Cytosol
BAG1	6	0.0327168	0.623627	0.0346069	No	not found in D2P2	TRUE	TRUE	TRUE		TRUE		Nucleoplasm
BAG2	14	0.473893	0.0155753	0.344823	No	4.73934	TRUE	TRUE			TRUE		Nucleoplasm
BAG3	14	1.06209	0.268442	0.18471	No	81.913	TRUE	TRUE	TRUE		TRUE	TRUE	Plasma membrane;Cytosol
BAG5	6	-0.165528	0.106497	0.621101	No	2.90828	TRUE	TRUE			TRUE		Vesicles
BAHCC1	2	0.257476	0.778201	-0.00383329	No	not found in D2P2		TRUE	TRUE		TRUE		Nucleoli
BAHD1	4	0.738314	0.00304795	-0.799165	Yes	50.0998	TRUE				TRUE		Nucleoplasm
BAIAP2	16	0.0657244	0.356523	0.466112	No	27.7174	TRUE	TRUE			TRUE		Plasma membrane;Cytosol
BAIAP2L1	20	-0.0796953	0.25128	0.326368	No	24.4618	TRUE		TRUE		TRUE	TRUE	Plasma membrane;Cytosol
BAK1	2	-0.067195	0.669504	-0.214619	No	22.2749					TRUE
BANF1	6	1.93241	0.0347997	-1.47709	Yes	11.236	TRUE	TRUE	TRUE		TRUE		Nucleoplasm;Cytosol
BANP	2	0.0131717	0.852255	0.417425	No	21.6285			TRUE		TRUE		Nucleoplasm;Nuclear bodies
BAP1	4	-0.137778	0.318817	0.15211	No	44.5816	TRUE	TRUE	TRUE		TRUE		Nucleoplasm;Cytosol
BARD1	3	0.186515	0.0669984	-0.331633	No	18.5328	TRUE	TRUE		TRUE	TRUE		Nuclear speckles
BASP1	12	0.979741	0.193474	-1.08277	No	99.5595	TRUE	TRUE			TRUE	TRUE	Plasma membrane
BAT3|BAG6	22	-0.0727565	0.338138	0.238205	No	55.477
BAX	2	-0.237265	0.122094	-0.191988	No	14.0625	TRUE		TRUE		TRUE
BAZ1A	21	0.35563	0.136806	-0.551051	No	29.0488	TRUE	TRUE	TRUE	TRUE	TRUE	TRUE
BAZ1B	38	1.24388	0.000807236	-2.14082	Yes	30.1416	TRUE	TRUE	TRUE	TRUE	TRUE		Nuclear bodies
BAZ2A	11	0.216573	0.0604896	-0.382244	No	38.0052	TRUE	TRUE	TRUE	TRUE	TRUE		Nuclear speckles
BBX	7	0.276885	0.0342163	-0.353195	No	56.3231		TRUE		TRUE	TRUE		Nucleoplasm;Cytosol
BCAP29	4	-0.00377	0.975974	-0.241745	No	16.5975	TRUE		TRUE		TRUE		Cytosol
BCAP31	19	-0.100856	0.585061	0.132275	No	6.50407	TRUE	TRUE			TRUE		Endoplasmic reticulum
BCAR1	14	0.0584309	0.692829	0.47069	No	44.1379	TRUE	TRUE			TRUE		Plasma membrane;Cytosol
BCAR3	10	0.0355883	0.647918	0.00141611	No	19.0303		TRUE	TRUE		TRUE		Plasma membrane;Centrosome;Cytosol
BCAS2	8	0.721366	0.0917952	-0.1336	No	3.11111	TRUE				TRUE		Nuclear speckles;Centrosome
BCAS3	4	-0.228839	0.0464478	-0.0403427	No	22.7371	TRUE	TRUE			TRUE		Nucleoli
BCAT2	12	-0.155849	0.145341	-0.0770205	No	0	TRUE	TRUE	TRUE		TRUE
BCCIP	11	-0.0565753	0.556469	0.121623	No	20.7006	TRUE	TRUE	TRUE		TRUE		Nucleoplasm;Cytosol
BCKDHB	8	-0.179304	0.262191	-0.0899649	No	0		TRUE			TRUE
BCKDK	4	-0.0559332	0.520592	-0.173247	No	0	TRUE	TRUE	TRUE		TRUE		Mitochondria
BCL10	7	0.181331	0.118776	0.623825	No	39.9142	TRUE				TRUE		Nucleoplasm
BCL2L13	7	-0.255366	0.0281927	0.337253	No	32.5773	TRUE				TRUE		Mitochondria
BCL3	2	-0.154339	0.100164	0.0652304	No	32.1586	TRUE		TRUE		TRUE		Nucleoplasm;Vesicles;Midbody
BCL7B	2	0.0126397	0.918429	0.294912	No	82.1782	TRUE				TRUE		Nucleoplasm
BCL9	2	0.0802534	0.680851	0.308258	No	88.3483		TRUE	TRUE		TRUE		Nucleoplasm;Nuclear bodies
BCL9L	5	0.0830358	0.779237	0.294122	No	88.1254		TRUE	TRUE	TRUE	TRUE		Nucleoplasm
BCLAF1	25	0.684923	0.0358333	-2.05642	Yes	83.8043	TRUE	TRUE	TRUE	TRUE	TRUE	TRUE	Nuclear speckles
BCOR	10	0.379937	0.0576518	-0.15717	No	44.1026	TRUE	TRUE	TRUE	TRUE	TRUE		Nucleus
BCORL1	4	0.347991	0.0246724	-0.267267	Yes	47.3407	TRUE	TRUE	TRUE	TRUE	TRUE		Nucleoplasm;Plasma membrane
BCR	7	-0.114271	0.331008	-0.109301	No	9.95025	TRUE	TRUE			TRUE		Nucleoplasm;Cytosol
BCS1L	7	-0.291453	0.0997824	-0.164805	No	0	TRUE				TRUE
BDH2	4	-0.101253	0.177086	0.0417507	No	0	TRUE	TRUE			TRUE		Cytosol
BECN1	9	-0.0802521	0.599111	0.192814	No	11.1111	TRUE	TRUE			TRUE
BEGAIN	5	0.103489	0.236057	0.208063	No	27.1501	TRUE		TRUE		TRUE
BEND3	8	0.151963	0.312352	-0.10467	No	11.4734				TRUE	TRUE		Nucleoplasm
BET1L	4	0.0488927	0.723304	-0.103626	No	6.30631	TRUE		TRUE		TRUE	TRUE	Nucleus;Golgi apparatus
BICD1	3	-0.259225	0.0966046	0.6519	No	28.1026	TRUE	TRUE	TRUE		TRUE		Vesicles
BICD2	19	0.0848667	0.393676	0.628213	No	27.4272		TRUE	TRUE		TRUE		Golgi apparatus;Plasma membrane;Cytosol
BIN1	16	-0.0585777	0.393257	0.802576	No	40.9781	TRUE	TRUE	TRUE		TRUE		Cytosol
BIN3	3	0.0470718	0.515443	0.418359	No	7.50988					TRUE
BIRC2	5	-0.079025	0.505402	0.0680421	No	6.79612	TRUE				TRUE		Nucleus;Nucleoli fibrillar center;Cytosol
BIRC6	35	-0.124659	0.326813	-0.140776	No	8.75026	TRUE		TRUE		TRUE		Golgi apparatus;Vesicles;Mitotic spindle
BLM	14	0.631753	0.0122013	-0.847799	Yes	19.7601	TRUE	TRUE	TRUE	TRUE	TRUE	TRUE	Nucleus;Cytosol
BLMH	12	-0.250983	0.097118	-0.128009	No	0	TRUE	TRUE			TRUE		Nucleoplasm;Nuclear bodies;Cytosol
BLOC1S1	4	0.133455	0.645593	0.51019	No	34.6405	TRUE				TRUE
BLOC1S3	4	0.0331291	0.829657	0.567838	No	61.3861					TRUE		Golgi apparatus
BLOC1S4	2	0.323168	0.291333	0.477	No	25.8065					TRUE		Vesicles;Cytosol
BLOC1S5	2	-0.0623958	0.552646	0.437505	No	30.4813		TRUE			TRUE
BLVRA	9	-0.0957025	0.366209	0.108425	No	0	TRUE	TRUE	TRUE		TRUE		Cytosol
BLVRB	10	-0.115811	0.159984	0.416563	No	0	TRUE	TRUE	TRUE		TRUE		Nucleoplasm;Plasma membrane;Cytosol
BLZF1	2	0.0572675	0.770898	0.149973	No	14.5	TRUE			TRUE	TRUE		Nucleus;Golgi apparatus
BMP1	2	-0.300735	0.0541702	-0.299017	No	4.15822					TRUE
BMP2K	10	-0.0153166	0.901157	-0.292477	No	50.1292	TRUE				TRUE		Nuclear speckles
BMPR1A	2	0.0430729	0.87084	-0.0874968	No	2.81955	TRUE				TRUE		Cytosol
BMS1	12	0.919063	0.0011835	-2.42904	Yes	35.8034	TRUE	TRUE	TRUE	TRUE	TRUE		Nucleus;Nucleoli
BNC2	3	0.235043	0.109137	-0.627961	No	40.6733		TRUE		TRUE	TRUE		Nucleoplasm
BNIP1	6	-0.0998053	0.487399	-0.186254	No	0	TRUE	TRUE	TRUE		TRUE		Endoplasmic reticulum
BNIP2	5	-0.365933	0.0079074	0.0256131	No	31.8471	TRUE				TRUE
BOD1L1	48	0.0130836	0.85532	-0.16074	No	75.549	TRUE	TRUE	TRUE	TRUE	TRUE	TRUE	Nucleoplasm
BOLA2	3	0.185614	0.0581315	-0.0477448	No	not found in D2P2	TRUE
BOLA3	2	0.233983	0.315366	0.378338	No	0					TRUE
BOP1	17	0.790066	0.00462394	-1.32929	Yes	17.6944	TRUE	TRUE	TRUE		TRUE		Nucleus;Nucleoli
BPGM	2	-0.00359735	0.981357	0.327849	No	0	TRUE		TRUE		TRUE		Nucleoli
BPHL	4	-0.00388689	0.953429	0.0569197	No	0	TRUE	TRUE	TRUE		TRUE		Mitochondria
BPNT1	14	-0.0215051	0.787515	0.211284	No	0	TRUE	TRUE	TRUE		TRUE		Nuclear speckles
BPTF	43	-0.0310756	0.60813	-0.262257	No	49.7702	TRUE	TRUE	TRUE	TRUE	TRUE		Nucleoplasm
BRAF	3	-0.0566007	0.479337	-0.0357922	No	24.1514	TRUE	TRUE			TRUE		Vesicles;Cytosol
BRAP	12	-0.181267	0.0932643	0.100324	No	14.0203	TRUE	TRUE			TRUE		Nuclear membrane;Cytosol
BRAT1	15	-0.141092	0.291333	0.02863	No	3.41048	TRUE		TRUE		TRUE		Nucleoplasm
BRCA1	6	0.246126	0.0997824	-0.317858	No	40.8481	TRUE	TRUE		TRUE	TRUE
BRCA2	6	-0.0165423	0.897229	-0.313562	No	not found in D2P2	TRUE	TRUE	TRUE	TRUE	TRUE		Nucleoplasm;Cytosol
BRCC3	11	-0.0551489	0.430118	0.0847633	No	0	TRUE				TRUE		Nucleoplasm
BRD1	2	0.193667	0.189021	-0.879289	No	19.9433	TRUE	TRUE			TRUE		Nuclear speckles
BRD2	11	0.202371	0.0669651	-0.0635484	No	55.4307		TRUE	TRUE		TRUE	TRUE	Nuclear speckles
BRD3	6	0.442718	0.0385527	-0.103426	Yes	64.6006		TRUE	TRUE		TRUE		Nuclear bodies
BRD4	12	0.17618	0.105031	-0.231143	No	79.5888		TRUE	TRUE	TRUE	TRUE		Nucleoplasm
BRD7	10	0.315102	0.0340424	-0.489886	No	38.5561	TRUE	TRUE	TRUE	TRUE	TRUE		Nucleoplasm;Cytosol
BRD8	21	-0.0469197	0.588662	0.0766302	No	43.6437	TRUE	TRUE	TRUE	TRUE	TRUE	TRUE	Nucleoplasm;Mitochondria
BRE	6	-0.000866789	0.994499	0.008328	No	30.2697	TRUE	TRUE			TRUE		Cytosol
BRI3BP	3	0.0236938	0.841456	-0.137706	No	0	TRUE	TRUE			TRUE		Nucleoplasm;Mitochondria
BRIP1	10	-0.000759536	0.993315	-0.086228	No	not found in D2P2	TRUE	TRUE			TRUE		Nucleus;Nuclear membrane
BRIX1	10	1.18639	0.0209033	-2.06971	Yes	19.83	TRUE	TRUE	TRUE	TRUE	TRUE	TRUE	Nucleoli
BRK1	3	0.228317	0.163808	-0.551468	No	12	TRUE		TRUE		TRUE		Nuclear speckles;Cell Junctions
BRMS1L	4	-0.0561014	0.697609	-0.0165292	No	18.2663	TRUE	TRUE		TRUE	TRUE		Nucleoplasm
BROX	11	-0.113613	0.249801	0.51139	No	6.81265	TRUE	TRUE	TRUE		TRUE		Nucleoplasm;Golgi apparatus;Cytosol
BRPF1	3	0.440368	0.0133519	-1.29543	Yes	38.1384		TRUE	TRUE		TRUE		Plasma membrane;Cytosol
BSDC1	2	-0.200837	0.10196	0.37818	No	47.907			TRUE		TRUE		Golgi apparatus
BSG	12	-0.00749037	0.919676	0.205421	No	8.31169	TRUE				TRUE		Vesicles
BST2	5	0.237191	0.635015	-0.712968	No	0	TRUE			TRUE	TRUE		Golgi apparatus;Plasma membrane;Cytosol
BTAF1	29	-0.117815	0.189741	-0.141911	No	4.43483	TRUE	TRUE			TRUE		Nucleoplasm;Vesicles
BTBD1	4	0.0288827	0.783769	-0.224545	No	7.46888	TRUE		TRUE		TRUE
BTBD2	2	0.0340905	0.768324	-0.316881	No	21.6285	TRUE
BTF3	12	0.17207	0.17899	0.282417	No	44.6602	TRUE	TRUE	TRUE		TRUE		Cytosol
BTF3L4	6	0.242687	0.448089	0.114406	No	23.4177	TRUE	TRUE	TRUE		TRUE		Nucleus;Cytosol
BTN2A1	2	-0.101238	0.318817	-0.0620331	No	0	TRUE		TRUE		TRUE		Plasma membrane
BUB1	15	-0.112343	0.216539	-0.0189661	No	9.95392	TRUE	TRUE			TRUE	TRUE	Nucleoplasm;Cytosol
BUB1B	32	-0.149168	0.146263	-0.106617	No	15.2381	TRUE	TRUE	TRUE	TRUE	TRUE		Cytosol
BUB3	16	-0.0626755	0.519726	-0.0558309	No	3.04878	TRUE	TRUE	TRUE	TRUE	TRUE		Nucleoplasm
BUD13	3	0.878458	0.00306587	-0.88409	Yes	88.853	TRUE	TRUE	TRUE	TRUE	TRUE		Nucleus
BUD31	4	0.184304	0.0561091	-0.0953564	No	14.5833	TRUE	TRUE	TRUE	TRUE	TRUE		Nucleus;Microtubules;Centrosome
BYSL	14	0.115182	0.251632	-0.342659	No	28.6041	TRUE	TRUE	TRUE	TRUE	TRUE		Nucleus;Nucleoli
BZW1	22	-0.105209	0.308191	0.62518	No	8.11456	TRUE	TRUE			TRUE		Vesicles
BZW2	22	-0.110332	0.226109	0.445874	No	7.39857	TRUE	TRUE			TRUE		Plasma membrane;Actin filaments;Cytosol
C10ORF76	5	-0.122037	0.224267	-0.113409	No	0
C11ORF31|SELH	2	0.170228	0.641849	-0.0665361	No	0
C11ORF54	5	-0.126044	0.381541	0.72032	No	31.8078
C11ORF58|SMAP	4	0.413329	0.303932	0.337939	No	99.4536
C11ORF68	6	-0.0652706	0.330813	0.585021	No	7.37864
C11ORF84	2	0.0229753	0.814594	0.380403	No	74.2782
C11ORF98|E9PLD3	2	0.705353	0.0196796	-1.21433	Yes	24.5902
C12ORF10	10	-0.0740402	0.532349	0.417926	No	98.8372
C12ORF29	5	-0.170092	0.458712	0.451054	No	10.3704
C12ORF43	4	0.379109	0.0251463	-0.0799733	Yes	0
C12ORF45	2	0.0872962	0.632197	-0.301626	No	0
C14ORF166	12	0.32901	0.20962	0.0935322	No	1.22297
C15ORF38	10	0.0495471	0.469453	-0.201738	No	16.9492
C15ORF41	2	0.0246074	0.705147	0.175661	No	0
C16ORF13	4	0.0758852	0.447163	0.315942	No	11.4338
C16ORF58	3	-0.0309667	0.82437	-0.224388	No	2.29592
C16ORF62	12	-0.0599356	0.625292	-0.142112	No	18.3051
C16ORF87	2	0.198144	0.309734	0.0189548	No	0.911854
C16ORF91|CCSMST1	2	0.566093	0.323585	-0.298508	No	39.3939
C17ORF53	4	0.0975294	0.193053	0.383897	No	31.221
C17ORF59	2	-0.0139233	0.94344	0.165813	No	3.51494
C17ORF62	2	-0.128101	0.211105	-0.123914	No	6.92308
C17ORF75	6	-0.159188	0.100164	0.283058	No	0
C17ORF80	4	-0.00249415	0.981357	0.0360835	No	0
C18ORF21	2	2.72231	0.000697704	-0.722196	Yes	16.2716
C18ORF8	7	-0.121041	0.206141	-0.0478376	No	0
C19ORF43	8	0.89801	0.18904	0.0485368	No	0
C19ORF47	2	1.04054	0.0177098	-0.823617	Yes	43.6019
C19ORF52	5	-0.129708	0.265252	-0.130622	No	70
C1D	2	0.679155	0.291463	-0.223305	No	9.92908	TRUE			TRUE			Nucleus;Nucleoli
C1GALT1	3	-0.0543503	0.53387	0.222212	No	11.0193	TRUE	TRUE			TRUE		Nuclear bodies;Cytosol
C1GALT1C1	3	-0.0946729	0.282152	0.0341781	No	0	TRUE				TRUE		Cytosol
C1ORF109	3	0.160456	0.146509	0.0701169	No	0
C1ORF112	3	-0.0760891	0.708623	-0.208387	No	11.1212
C1ORF123	9	-0.125334	0.380244	-0.206964	No	6.88073
C1ORF131	3	0.969052	0.0414138	-1.24157	Yes	not found in D2P2
C1ORF198	2	0.252889	0.349352	-0.227835	No	0.830368
C1ORF52	4	0.413318	0.205288	0.073987	No	95.3684
C1QBP	7	0.17901	0.216219	0.514597	No	8.15603	TRUE	TRUE	TRUE		TRUE		Plasma membrane;Mitochondria
C1QTNF6	2	-0.235265	0.0813641	0.0491699	No	not found in D2P2					TRUE		Nucleus
C1S	3	-0.0289615	0.808164	0.0235678	No	0.872093		TRUE			TRUE		Nucleus;Cytosol
C20ORF27	3	-0.0350067	0.851809	0.204611	No	2.05128
C21ORF59	9	0.0264085	0.74119	0.334599	No	0
C2CD2	2	0.0576287	0.415408	0.0136324	No	20.546		TRUE			TRUE		Nucleoplasm
C2CD2L	2	-0.0721869	0.501051	-0.0394731	No	not found in D2P2	TRUE				TRUE		Nucleus;Nuclear membrane;Nucleoli;Cytosol
C2CD5	8	-0.0670382	0.58285	0.000994969	No	10					TRUE		Microtubule organizing center;Cytosol
C2ORF44	3	-0.0919335	0.371489	-0.00731875	No	not found in D2P2
C2ORF47	8	-0.117196	0.281517	-0.257029	No	88.2353
C2ORF49	5	0.015009	0.9002	0.347977	No	not found in D2P2
C2ORF69	2	0.0615084	0.424895	0.0592274	No	13.948
C2ORF76	2	0.0795191	0.502939	-0.238803	No	0
C3	15	-0.0888928	0.387245	-0.126375	No	1.74384	TRUE				TRUE
C3ORF58	6	-0.109154	0.199108	0.0342795	No	4.28571
C4BPA	23	-0.145523	0.361185	-0.45869	No	1.67504					TRUE
C4BPB	3	-0.0172474	0.881816	0.187181	No	0					TRUE
C4ORF27	7	-0.0717738	0.508441	0.169535	No	17.8947
C5ORF22	6	-0.16594	0.0934328	0.303263	No	30.8917
C5ORF34	2	-0.0286801	0.724278	-0.136324	No	1.25392
C5ORF51	8	-0.0335115	0.620304	0.301799	No	0
C6ORF106	2	-0.210706	0.31519	0.213993	No	62.4458
C7ORF25	4	0.0163923	0.858072	0.0642754	No	82.3741
C7ORF50	4	0.569528	0.0277076	-0.288892	Yes	not found in D2P2
C8ORF33	7	0.747089	0.117476	0.306126	No	29.0667
C8ORF82	4	0.0375192	0.606299	0.265235	No	0
C9ORF114	4	0.695982	0.00149565	-1.67688	Yes	30.2767
C9ORF142	4	0.178883	0.355175	0.198397	No	0
C9ORF40	2	-0.227159	0.043966	0.182099	No	72.6804
C9ORF64	15	-0.282506	0.0251463	-0.317514	No	23.4278
C9ORF78	13	0.0515991	0.738653	0.501391	No	3.13015
CAAP1	4	0.559946	0.00315564	-0.325715	Yes	49.0305		TRUE			TRUE	TRUE	Vesicles
CAB39	10	-0.178467	0.097464	0.0308854	No	2.34604	TRUE	TRUE	TRUE		TRUE		Nucleoli fibrillar center;Cytosol
CABIN1	4	0.144049	0.354312	-0.340468	No	31.6667			TRUE		TRUE		Nucleoplasm;Aggresome;Cytosol
CACTIN	3	0.984977	0.00566077	-0.923972	Yes	38.3905	TRUE		TRUE		TRUE		Nucleoplasm;Nuclear speckles;Cytosol
CACUL1	5	0.102806	0.204773	0.278109	No	15.2941			TRUE		TRUE		Nucleoplasm
CACYBP	19	-0.0887631	0.288368	0.411973	No	13.1579	TRUE	TRUE	TRUE		TRUE		Nucleoplasm;Cytosol
CAD	50	-0.146446	0.223629	-0.136699	No	5.66292	TRUE	TRUE	TRUE		TRUE	TRUE	Nucleoplasm
CADM1	9	-0.0334332	0.873384	-0.144806	No	2.48869	TRUE				TRUE		Cell Junctions
CALCOCO1	5	-0.127825	0.128721	0.130453	No	19.9711			TRUE	TRUE	TRUE		Cytosol
CALCOCO2	10	-0.0722172	0.293826	0.202651	No	13.2287	TRUE				TRUE		Vesicles;Cytosol
CALD1	38	0.119246	0.377114	0.0624247	No	97.2257	TRUE	TRUE	TRUE	TRUE	TRUE	TRUE	Plasma membrane;Actin filaments
CALM1	6	-0.161164	0.427868	-0.746613	No	0							Vesicles
CALR	18	0.0133424	0.841636	0.0117218	No	34.2926	TRUE	TRUE	TRUE		TRUE
CALU	17	0.167002	0.0939022	0.280902	No	2.85714	TRUE		TRUE	TRUE	TRUE		Endoplasmic reticulum
CAMK1D	7	-0.078386	0.394102	0.0619307	No	7.79221	TRUE	TRUE		TRUE	TRUE		Nucleus;Cytosol
CAMK2D	5	0.242826	0.109886	-0.270979	No	3.00601	TRUE	TRUE	TRUE		TRUE		Plasma membrane;Cell Junctions;Cytosol
CAMK2G	8	0.162237	0.145702	-0.381958	No	not found in D2P2	TRUE	TRUE	TRUE		TRUE		Plasma membrane;Cell Junctions;Cytosol
CAMKK1	2	0.147246	0.236887	0.185772	No	24.3564			TRUE		TRUE		Cytosol
CAMKK2	2	-0.0691126	0.284103	0.288712	No	32.6531	TRUE				TRUE		Cytosol
CAMKMT	3	0.137066	0.142767	-0.0754448	No	6.50155			TRUE		TRUE		Nucleus
CAMSAP1	10	0.0138834	0.858278	-0.148882	No	39.3258	TRUE	TRUE	TRUE		TRUE		Mitotic spindle;Cytosol
CAMSAP2	17	-0.0823216	0.430118	0.00850673	No	43.6535		TRUE	TRUE		TRUE		Microtubule ends;Cytosol
CAND1	49	-0.0926916	0.367944	0.0807566	No	3.33333	TRUE	TRUE	TRUE		TRUE		Nucleoplasm;Golgi apparatus;Cytosol
CANT1	6	-0.137321	0.196422	0.0305096	No	0					TRUE
CANX	30	-0.0953109	0.24655	0.338537	No	33.7838	TRUE	TRUE	TRUE		TRUE		Endoplasmic reticulum
CAP1	23	0.000121274	0.998958	0.178377	No	3.52113	TRUE	TRUE	TRUE		TRUE		Cytosol
CAP2	13	-0.179002	0.0642857	0.135842	No	22.6415		TRUE	TRUE		TRUE		Nucleoplasm;Plasma membrane;Cytosol
CAPG	11	-0.0974439	0.463058	0.271922	No	2.29885	TRUE	TRUE			TRUE		Nucleus
CAPN1	20	-0.163727	0.177831	-0.202908	No	0	TRUE	TRUE	TRUE		TRUE		Cytosol
CAPN15	7	-0.0119425	0.881853	-0.427027	No	41.3174	TRUE	TRUE			TRUE		Nucleus
CAPN2	23	-0.182706	0.112809	-0.0211934	No	0	TRUE	TRUE	TRUE	TRUE	TRUE		Cytosol
CAPN7	8	-0.017407	0.830835	0.0756259	No	1.10701	TRUE	TRUE			TRUE
CAPNS1	6	-0.0652007	0.307957	0.39513	No	11.5672	TRUE	TRUE	TRUE		TRUE		Nucleoplasm;Cytosol
CAPRIN1	14	0.139848	0.236875	-0.0441882	No	63.4697	TRUE	TRUE	TRUE		TRUE	TRUE
CAPZA1	7	-0.0798607	0.297409	0.159406	No	4.54545	TRUE	TRUE	TRUE	TRUE	TRUE
CAPZA2	6	-0.0867627	0.361102	0.157155	No	0	TRUE	TRUE	TRUE	TRUE	TRUE		Endoplasmic reticulum;Cytosol
CAPZB	18	-0.0137106	0.918363	0.211354	No	2.52708	TRUE	TRUE	TRUE		TRUE		Nucleoplasm;Vesicles;Cytosol
CARD10	4	0.0574764	0.471529	-0.0585398	No	18.9922	TRUE		TRUE		TRUE		Vesicles;Intermediate filaments;Cytosol
CARD14	5	0.0128774	0.936506	-0.0029566	No	7.37052					TRUE
CARHSP1	2	0.0889715	0.512242	0.690712	No	36.0544	TRUE	TRUE	TRUE		TRUE	TRUE
CARKD	3	-0.211323	0.0414132	0.242536	No	not found in D2P2
CARM1	11	-0.215895	0.0988997	-0.0214825	No	5.59211	TRUE	TRUE	TRUE		TRUE		Nucleoplasm
CARNMT1	5	-0.117456	0.239154	-0.164205	No	9.04645	TRUE				TRUE
CARS	33	-0.102852	0.178423	0.072843	No	8.68984	TRUE	TRUE	TRUE		TRUE		Cytosol
CARS2	14	-0.0652891	0.303363	0.0252253	No	1.06383		TRUE			TRUE		Nucleoplasm;Mitochondria
CASC3	6	0.122756	0.120252	-0.0850728	No	93.1721	TRUE		TRUE		TRUE		Nuclear membrane
CASC4	5	0.120725	0.548195	0.20171	No	not found in D2P2		TRUE			TRUE		Golgi apparatus
CASC5	30	-0.0741251	0.302277	-0.24728	No	10.205	TRUE	TRUE	TRUE	TRUE	TRUE
CASK	9	-0.0742431	0.482645	-0.128889	No	8.7473	TRUE		TRUE		TRUE		Nucleoplasm;Cytosol
CASKIN2	10	-0.0911093	0.277054	0.411709	No	54.6589	TRUE	TRUE	TRUE		TRUE		Plasma membrane
CASP1	10	-0.0916105	0.230359	0.0767757	No	5.44554	TRUE				TRUE		Nucleoplasm;Cytosol
CASP2	8	-0.0503939	0.49039	0.054471	No	6.19469	TRUE		TRUE	TRUE	TRUE		Nucleoplasm
CASP3	4	0.0122854	0.905068	0.134665	No	6.49819	TRUE	TRUE			TRUE		Nucleoplasm;Mitochondria
CASP4	5	-0.0830856	0.216322	0.0521386	No	7.95756			TRUE		TRUE		Plasma membrane;Cytosol
CASP6	5	-0.17586	0.145531	-0.374133	No	6.48464	TRUE	TRUE	TRUE		TRUE		Nucleus;Cytosol
CASP7	5	0.00474064	0.97557	0.0897222	No	8.91089	TRUE		TRUE		TRUE
CASP8	9	-0.167329	0.106318	0.0750359	No	4.17537	TRUE	TRUE			TRUE		Nucleoplasm;Cytosol
CASP9	2	-0.0656265	0.630282	0.319914	No	6.25					TRUE		Mitochondria
CAST	24	0.0186157	0.899763	0.359988	No	78.2353	TRUE	TRUE	TRUE	TRUE	TRUE	TRUE	Endoplasmic reticulum;Cytosol
CAT	27	-0.000937992	0.99408	0.174327	No	42.9487	TRUE	TRUE	TRUE		TRUE		Vesicles;Cytosol
CAV1	7	-0.0543992	0.700713	-0.29703	No	0	TRUE	TRUE			TRUE		Golgi apparatus
CAV2	2	-0.0267481	0.82437	-0.177759	No	0					TRUE		Vesicles
CBFB	6	-0.0719852	0.358364	0.19933	No	6.04396	TRUE	TRUE	TRUE		TRUE	TRUE	Nucleus;Cytosol
CBL	7	-0.224958	0.22562	-0.00624403	No	44.9227	TRUE	TRUE			TRUE		Cytosol
CBLB	5	0.0975357	0.335843	-0.447416	No	42.9735	TRUE		TRUE		TRUE		Nucleoplasm;Cytosol
CBLL1	2	-0.285937	0.0718449	0.174865	No	66.1914	TRUE	TRUE	TRUE		TRUE		Nuclear speckles
CBR1	16	-0.0843292	0.472717	0.626034	No	8.30325	TRUE	TRUE	TRUE		TRUE		Nucleus;Cytosol
CBR3	11	-0.0459439	0.538674	0.561723	No	0	TRUE	TRUE			TRUE		Nucleoplasm;Cytosol
CBR4	7	-0.0343248	0.800003	0.065409	No	0	TRUE	TRUE			TRUE
CBS|CBSL	22	-0.0284751	0.662624	-0.0774357	No	11.4338
CBWD1	8	-0.0771297	0.49843	0.259681	No	8.86076	TRUE				TRUE		Plasma membrane
CBX1	2	0.549679	0.106909	-0.629314	No	47.5676	TRUE	TRUE	TRUE		TRUE		Nucleus;Nuclear bodies
CBX2	2	0.26816	0.0717998	-0.629697	No	68.985	TRUE	TRUE	TRUE	TRUE	TRUE		Nucleoplasm
CBX3	8	0.672457	0.0982906	-0.140767	No	38.2514	TRUE	TRUE	TRUE	TRUE	TRUE	TRUE	Nucleus;Nuclear bodies
CBX4	3	0.582847	0.0484021	-0.386077	Yes	62.1429	TRUE	TRUE	TRUE	TRUE	TRUE		Nucleoplasm;Nuclear bodies
CBX5	10	0.851222	0.0305375	-1.00645	Yes	43.4555	TRUE	TRUE	TRUE	TRUE	TRUE		Nucleus
CBX8	13	0.611998	0.0159442	-0.61475	Yes	50.1285		TRUE			TRUE	TRUE	Nucleoplasm
CC2D1A	18	-0.0691269	0.382912	0.298096	No	41.9558			TRUE		TRUE	TRUE	Nucleoli fibrillar center;Plasma membrane;Cytosol
CC2D1B	14	-0.000595778	0.995348	0.252062	No	53.0303			TRUE		TRUE		Nucleoplasm;Vesicles
CCAR1	23	0.0916479	0.465719	-0.23151	No	37.3913	TRUE	TRUE	TRUE	TRUE	TRUE		Nucleoplasm;Golgi apparatus
CCAR2	22	-0.124266	0.170079	0.186345	No	31.2026	TRUE	TRUE	TRUE	TRUE	TRUE	TRUE	Nucleoplasm;Nuclear bodies
CCBL1	2	-0.211312	0.0894158	0.0855528	No	0					TRUE
CCBL2	13	-0.210186	0.085379	0.159712	No	0	TRUE	TRUE	TRUE		TRUE
CCDC102A	5	0.0824533	0.318817	0.448413	No	59.4545					TRUE		Nucleoplasm;Nuclear bodies
CCDC117	4	0.183409	0.231562	0.514585	No	50.8961			TRUE		TRUE		Nucleus;Microtubules;Cytosol
CCDC12	4	0.156104	0.28171	0.729609	No	69.8795	TRUE	TRUE		TRUE	TRUE		Nucleoplasm
CCDC124	17	0.537183	0.0119907	0.214341	No	78.0269		TRUE	TRUE		TRUE		Plasma membrane;Cytosol
CCDC127	6	0.115238	0.302964	0.0789364	No	6.53846	TRUE	TRUE			TRUE		Nucleus;Nucleoli fibrillar center
CCDC134	6	0.0119722	0.941278	0.505314	No	15.7205	TRUE				TRUE
CCDC137	2	0.829569	0.00922658	-1.04015	Yes	83.045	TRUE	TRUE	TRUE	TRUE	TRUE		Nucleoli
CCDC167	3	0.231022	0.0320115	0.838955	No	24.7423					TRUE		Cytosol
CCDC174	2	0.138937	0.299919	0.119842	No	65.0964					TRUE		Nucleoplasm
CCDC18	9	0.23731	0.107703	0.155243	No	10.9354		TRUE	TRUE		TRUE		Nucleoplasm;Cytosol
CCDC186	2	0.000436459	0.998527	0.231931	No	21.8263	TRUE	TRUE	TRUE		TRUE		Golgi apparatus
CCDC22	13	-0.0719656	0.567608	0.381662	No	8.77193	TRUE				TRUE		Nucleoplasm;Cytosol
CCDC25	9	-0.118077	0.445356	0.030732	No	30.7692		TRUE			TRUE		Nucleoplasm;Golgi apparatus;Cytosol
CCDC43	5	0.215743	0.131672	0.483241	No	38.3929	TRUE				TRUE		Cytosol
CCDC47	20	0.000886203	0.990339	-0.0628087	No	30.6418	TRUE		TRUE		TRUE		Endoplasmic reticulum
CCDC50	9	0.181989	0.379795	0.334269	No	39.8693	TRUE	TRUE		TRUE	TRUE		Cytosol
CCDC51	16	-0.0791594	0.298686	0.273032	No	8.51582	TRUE	TRUE			TRUE		Nucleoplasm;Centrosome;Mitochondria
CCDC53	3	-0.0689107	0.356538	-0.348876	No	37.1134		TRUE			TRUE
CCDC55|NSRP1	13	0.24221	0.161796	-0.432525	No	74.9104
CCDC58	4	0.25069	0.60676	0.60006	No	0	TRUE	TRUE	TRUE		TRUE		Nucleoli;Mitochondria
CCDC59	2	0.278047	0.0990564	-0.51187	No	38.1743	TRUE	TRUE	TRUE	TRUE	TRUE		Nucleus;Nucleoli
CCDC6	16	-0.174404	0.198619	0.825885	No	53.3755	TRUE		TRUE	TRUE	TRUE		Cytosol
CCDC77	2	0.373035	0.0180803	-0.0938903	Yes	9.83607	TRUE			TRUE	TRUE		Nuclear membrane
CCDC85C	2	0.214026	0.0442558	0.215907	No	47.7327			TRUE		TRUE		Nuclear speckles;Cell Junctions
CCDC86	11	0.955655	0.0163333	-1.02658	Yes	99.7222	TRUE	TRUE	TRUE		TRUE	TRUE	Nucleus;Nucleoli
CCDC88A	26	-0.100266	0.162731	0.123657	No	22.4479	TRUE	TRUE	TRUE		TRUE
CCDC88C	6	-0.287763	0.371018	-0.0650391	No	39.9408	TRUE	TRUE			TRUE		Nucleus;Nucleoli fibrillar center
CCDC9	9	0.230843	0.170539	-0.238916	No	99.0584		TRUE	TRUE		TRUE		Cytosol
CCDC90B	4	0.248839	0.0496057	0.143822	No	0					TRUE		Mitochondria
CCDC91	4	-0.0653192	0.323614	0.347989	No	6.57596		TRUE			TRUE		Nucleoplasm;Golgi apparatus
CCDC93	17	-0.158085	0.143575	0.271569	No	17.7496	TRUE	TRUE			TRUE		Vesicles;Plasma membrane
CCDC94	8	-0.0138045	0.886237	0.298945	No	85.8537			TRUE		TRUE		Nucleoplasm
CCDC97	3	0.36024	0.207721	0.105384	No	53.9359			TRUE		TRUE		Nucleoplasm;Plasma membrane;Cytosol
CCNA2	4	-0.399811	0.0978722	0.342003	No	22.4537	TRUE	TRUE			TRUE		Nucleoplasm;Cytosol
CCNB1	11	0.322523	0.0415011	0.353892	No	28.6374	TRUE	TRUE		TRUE	TRUE		Cytosol
CCNB2	11	0.0940877	0.28717	0.241017	No	16.8342	TRUE				TRUE		Golgi apparatus;Cytosol
CCNC	2	-0.0468458	0.724085	-0.272131	No	11.3074	TRUE				TRUE		Nucleoplasm;Cytosol
CCND3	3	-0.386018	0.0180803	0.226156	No	13.0137					TRUE
CCNDBP1	2	-0.175738	0.0963117	0.509238	No	6.11111	TRUE				TRUE		Nucleoplasm
CCNE1	2	-0.224068	0.189724	0.221761	No	18.5366					TRUE		Nucleoplasm
CCNH	6	-0.194707	0.225666	0.259371	No	8.35913	TRUE				TRUE		Nucleoplasm
CCNK	3	0.0658708	0.555142	-0.0350476	No	56.7241	TRUE		TRUE		TRUE		Nucleoplasm
CCNT1	17	0.0922966	0.304724	-0.202492	No	41.3223	TRUE	TRUE	TRUE	TRUE	TRUE		Nucleoplasm
CCNT2	2	0.237656	0.395358	-0.340015	No	46.0274	TRUE	TRUE	TRUE	TRUE	TRUE		Nucleoplasm;Plasma membrane;Cytosol
CCNYL1	3	-0.0896187	0.23362	-0.167074	No	11.1421	TRUE				TRUE		Plasma membrane
CCPG1	8	-0.0491874	0.602452	-0.320951	No	33.6856	TRUE				TRUE		Endoplasmic reticulum;Golgi apparatus
CCS	5	0.0319041	0.727409	0.327967	No	13.8686			TRUE		TRUE
CCT2	33	-0.0739309	0.315428	0.192872	No	0	TRUE	TRUE	TRUE	TRUE	TRUE		Cytosol
CCT3	44	-0.131377	0.147196	0.215983	No	4.40367	TRUE	TRUE	TRUE		TRUE		Plasma membrane;Cytosol
CCT4	36	-0.141304	0.100993	0.192436	No	5.19481	TRUE	TRUE	TRUE		TRUE		Nucleoplasm;Cytosol
CCT5	40	-0.114642	0.272236	0.334331	No	1.10906	TRUE	TRUE	TRUE	TRUE	TRUE		Nucleoli;Cytosol
CCT6A	20	-0.0624002	0.556469	0.13007	No	0	TRUE	TRUE	TRUE	TRUE	TRUE		Cytosol
CCT7	36	-0.0678388	0.444895	0.161504	No	3.49908	TRUE	TRUE	TRUE		TRUE		Cytosol
CCT8	43	-0.0769299	0.45088	0.0968503	No	3.46715	TRUE	TRUE	TRUE	TRUE	TRUE		Nucleus;Intermediate filaments;Cytosol
CCZ1B|CCZ1	10	-0.169109	0.123024	0.0725517	No	0
CD109	18	-0.256652	0.752662	-0.179419	No	0		TRUE			TRUE
CD151	5	0.009901	0.918322	-0.287669	No	0	TRUE				TRUE
CD276	6	-0.0858539	0.239149	0.244453	No	11.985	TRUE				TRUE		Vesicles
CD2AP	23	-0.142594	0.114187	0.143668	No	37.5587		TRUE	TRUE	TRUE	TRUE		Plasma membrane;Cytosol
CD2BP2	6	0.301489	0.017798	0.0035677	No	52.4927		TRUE	TRUE	TRUE	TRUE		Nuclear speckles;Cytosol
CD320	2	0.187546	0.0589873	-0.789255	No	9.21986	TRUE				TRUE		Cytosol
CD3EAP	11	1.32143	0.03199	0.0144656	No	78.2353		TRUE	TRUE	TRUE	TRUE	TRUE	Nucleus;Nucleoli fibrillar center;Mitochondria
CD44	11	0.0126989	0.882294	-0.117424	No	46.3612	TRUE				TRUE	TRUE	Golgi apparatus;Plasma membrane
CD46	7	-0.0344049	0.623439	-0.05517	No	8.16327	TRUE				TRUE		Plasma membrane
CD47	2	-0.156426	0.13486	0.0892293	No	0	TRUE				TRUE		Golgi apparatus;Vesicles;Plasma membrane
CD55	13	-0.028475	0.765992	-0.785904	No	19.9475					TRUE
CD58	2	0.319208	0.024985	-0.813171	No	0					TRUE
CD59	4	-0.0336021	0.790362	-0.814469	No	0		TRUE			TRUE		Golgi apparatus;Vesicles
CD63	5	-0.0750364	0.37964	0.0443288	No	0	TRUE				TRUE		Vesicles
CD70	3	-0.0934152	0.613997	0.257821	No	0	TRUE				TRUE
CD81	3	-0.0908335	0.325845	0.0932368	No	0	TRUE				TRUE		Plasma membrane
CD9	4	-0.148839	0.220936	-0.0105802	No	0	TRUE		TRUE		TRUE		Plasma membrane
CD97	5	-0.170884	0.159405	0.256812	No	0.958084
CD99L2	2	-0.147388	0.25058	-0.142954	No	60.687	TRUE	TRUE			TRUE		Plasma membrane
CDA	2	-0.0533602	0.641849	0.37014	No	2.12202	TRUE	TRUE			TRUE		Nucleoplasm
CDAN1	3	0.116834	0.190436	0.0358229	No	21.2714		TRUE	TRUE		TRUE		Plasma membrane;Cytosol
CDC123	9	-0.111184	0.296427	-0.0580358	No	7.14286	TRUE				TRUE		Nucleoplasm;Golgi apparatus;Cytosol
CDC16	13	-0.186908	0.0754113	-0.239719	No	6.6129	TRUE				TRUE
CDC20	5	0.0266188	0.827493	0.155533	No	19.4389	TRUE		TRUE	TRUE	TRUE		Nucleus;Cytosol
CDC23	10	-0.0781767	0.411592	-0.149754	No	2.68007	TRUE	TRUE	TRUE	TRUE	TRUE
CDC27	19	-0.0943034	0.301428	0.024513	No	25	TRUE	TRUE			TRUE		Nucleoplasm
CDC34	4	-0.0905491	0.34555	0.300268	No	15.2542	TRUE		TRUE		TRUE		Nuclear speckles;Cytosol
CDC37	20	0.0657631	0.602467	0.239936	No	15.3439	TRUE	TRUE	TRUE	TRUE	TRUE		Cytosol
CDC37L1	5	-0.0112784	0.919676	0.655208	No	19.5846	TRUE		TRUE		TRUE		Cytosol
CDC40	13	0.524604	0.0150729	-0.918381	Yes	14.8532		TRUE			TRUE		Nucleus
CDC42	6	-0.0726873	0.647918	0.629255	No	0	TRUE	TRUE			TRUE		Microtubules;Cytokinetic bridge
CDC42BPA	17	-0.0814488	0.335333	-0.142706	No	14.8383	TRUE	TRUE	TRUE		TRUE		Intermediate filaments
CDC42BPB	24	-0.105368	0.225018	-0.23354	No	15.1373	TRUE	TRUE	TRUE		TRUE
CDC42EP1	5	0.0734023	0.675263	0.536373	No	75.7033	TRUE		TRUE		TRUE	TRUE	Plasma membrane;Actin filaments
CDC42EP4	6	-0.0258536	0.869252	0.487181	No	72.191	TRUE		TRUE		TRUE		Plasma membrane;Actin filaments;Microtubules
CDC45	6	-0.125767	0.252003	-0.232614	No	6.18375	TRUE		TRUE	TRUE	TRUE		Nucleoplasm;Centrosome;Cytosol
CDC5L	29	0.483406	0.0169354	-0.778163	Yes	22.6933	TRUE	TRUE	TRUE	TRUE	TRUE	TRUE	Nucleoplasm
CDC6	8	0.350766	0.0537772	-0.114288	No	15.3571	TRUE	TRUE		TRUE	TRUE		Nucleus;Cytokinetic bridge;Mitotic spindle;Cytosol
CDC7	8	0.0299369	0.690997	-0.010183	No	4.3554	TRUE	TRUE		TRUE	TRUE		Nucleoplasm;Cytokinetic bridge;Mitotic spindle
CDC73	26	-0.0838207	0.420151	-0.0769864	No	16.9492	TRUE	TRUE	TRUE	TRUE	TRUE		Nucleus;Cytosol
CDCA2	10	0.242654	0.0772293	-0.580814	No	37.6344	TRUE	TRUE	TRUE	TRUE	TRUE		Nucleoplasm
CDCA3	3	0.957159	0.19811	-0.0319821	No	52.6946			TRUE		TRUE		Cytosol
CDCA7L	4	0.72689	0.0243424	-0.846109	Yes	37.2247	TRUE	TRUE	TRUE	TRUE	TRUE		Nucleus;Nucleoli;Cytosol
CDCA8	4	0.0931282	0.578658	-1.64032	No	22.8571	TRUE	TRUE			TRUE		Nucleus;Nucleoli;Cytokinetic bridge
CDH10	10	-0.162703	0.511758	0.0681382	No	3.5533					TRUE
CDIPT	3	-0.0289448	0.858074	-0.0899176	No	0	TRUE						Nucleoplasm;Nuclear membrane;Plasma membrane
CDK1	16	-0.0395565	0.763059	0.265967	No	0	TRUE	TRUE		TRUE	TRUE	TRUE	Nucleus;Cytosol
CDK11B|CDC2L1	12	0.114257	0.206141	-0.672045	No	not found in D2P2
CDK12	17	0.238037	0.0764306	-0.473165	No	67.7852		TRUE	TRUE		TRUE		Nucleus
CDK13	6	0.194122	0.0550406	-0.603981	No	64.9471		TRUE		TRUE	TRUE		Nuclear speckles
CDK16	3	-0.104712	0.2646	0.547671	No	22.9839	TRUE	TRUE	TRUE		TRUE
CDK17	2	0.0777829	0.450081	-0.187153	No	17.5908	TRUE	TRUE	TRUE		TRUE		Nucleoplasm;Cytosol
CDK18	3	-0.00432165	0.951786	0.0481863	No	not found in D2P2	TRUE	TRUE	TRUE		TRUE		Actin filaments
CDK2	7	-0.211199	0.0495323	-0.167132	No	0	TRUE	TRUE	TRUE	TRUE	TRUE		Nucleoplasm;Centrosome;Cytosol
CDK4	11	-0.120648	0.146726	0.21777	No	0	TRUE		TRUE		TRUE		Nucleus;Nuclear membrane;Nucleoli;Cytosol
CDK5	12	-0.0662409	0.569669	0.00666308	No	0	TRUE	TRUE	TRUE		TRUE		Nucleus;Plasma membrane;Cell Junctions
CDK5RAP1	7	-0.0868058	0.4151	-0.0387323	No	2.66223	TRUE	TRUE	TRUE		TRUE		Nuclear speckles;Mitochondria
CDK5RAP2	11	-0.23914	0.109819	-0.157275	No	21.9229	TRUE	TRUE		TRUE	TRUE		Cell Junctions;Centrosome
CDK5RAP3	13	-0.0398914	0.541293	0.202967	No	0	TRUE		TRUE	TRUE	TRUE		Cytosol
CDK6	8	-0.0973089	0.249354	0.0892386	No	4.90798	TRUE	TRUE	TRUE		TRUE		Nucleoplasm;Cytosol
CDK7	7	-0.142147	0.0917952	0.167164	No	0	TRUE				TRUE
CDK9	10	0.141988	0.23252	0.0264538	No	6.72043	TRUE	TRUE	TRUE	TRUE	TRUE		Nucleoplasm;Cytoplasmic bodies
CDKAL1	11	-0.00550889	0.955862	0.017548	No	6.90846	TRUE				TRUE
CDKN2A	6	0.352374	0.409469	-0.078134	No	17.9487			TRUE		TRUE		Nucleoli
CDKN2AIP	18	-0.0366904	0.547896	-0.0571774	No	47.2414	TRUE	TRUE			TRUE		Nucleoplasm
CDR2L	3	-0.204152	0.18995	0.549123	No	25.8065		TRUE			TRUE		Cytosol
CDS2	2	-0.16808	0.100467	-0.102178	No	9.66292	TRUE				TRUE		Endoplasmic reticulum;Cytosol
CDT1	2	0.574634	0.0112804	0.098093	No	36.63	TRUE		TRUE	TRUE	TRUE		Nucleus;Nuclear bodies
CDV3	6	0.099448	0.81003	-0.0526843	No	98.8372	TRUE	TRUE	TRUE		TRUE	TRUE	Nucleoli;Plasma membrane;Cytosol
CDYL	12	0.533098	0.00351843	-0.608645	Yes	33.612	TRUE		TRUE		TRUE		Nuclear speckles
CDYL2	3	0.436444	0.0144641	-1.06594	Yes	18.9953			TRUE		TRUE
CEBPZ	23	1.13767	0.0156017	-1.90169	Yes	24.4782	TRUE	TRUE	TRUE		TRUE		Nucleus;Vesicles
CEBPZOS	2	-0.0119641	0.863019	-0.305544	No	0	TRUE						Nucleoplasm
CECR5	7	-0.159087	0.140828	0.261858	No	5.20095	TRUE	TRUE			TRUE
CELF1	16	-0.0537123	0.449027	0.268606	No	9.46502	TRUE	TRUE	TRUE	TRUE	TRUE		Nucleoplasm
CELSR1	2	-0.0397843	0.910462	-0.413256	No	10.2853					TRUE		Plasma membrane
CELSR2	4	-0.142367	0.116376	0.141437	No	10.1266	TRUE				TRUE		Cytosol
CENPB	5	-0.104874	0.793306	-0.711189	No	33.389	TRUE			TRUE	TRUE	TRUE	Nuclear bodies
CENPE	12	-0.100329	0.273456	-0.061205	No	8.66346	TRUE	TRUE			TRUE		Nucleoplasm;Microtubules;Cytosol
CENPF	139	0.109312	0.404026	-0.00455011	No	not found in D2P2	TRUE	TRUE			TRUE	TRUE	Nucleoplasm
CENPH	2	0.655838	0.226718	-0.161492	No	13.7652	TRUE		TRUE		TRUE		Nucleus;Nucleoli
CENPI	4	0.373561	0.0464478	-0.72414	Yes	7.80423	TRUE				TRUE		Nuclear bodies;Cytosol
CENPM	4	-0.139935	0.277243	0.195192	No	0					TRUE		Cytosol
CENPT	2	0.263391	0.217569	-0.285543	No	65.5971					TRUE		Nuclear bodies
CENPV	4	0.82189	0.0164157	-2.01276	Yes	not found in D2P2	TRUE	TRUE			TRUE
CEP128	2	-0.181888	0.10433	0.350805	No	20.9324	TRUE	TRUE	TRUE		TRUE		Microtubule organizing center;Cytosol
CEP131	8	0.357336	0.110235	0.0852704	No	49.0305	TRUE	TRUE	TRUE		TRUE		Microtubules;Cytokinetic bridge;Microtubule organizing center
CEP170	36	0.0625394	0.432898	-0.112082	No	66.8561	TRUE		TRUE		TRUE	TRUE	Plasma membrane;Centrosome;Cytosol
CEP170B	2	0.337809	0.0870366	0.0802159	No	not found in D2P2	TRUE	TRUE	TRUE		TRUE		Centrosome;Cytosol
CEP192	4	-0.136748	0.246181	-0.295253	No	15.7651	TRUE	TRUE			TRUE		Centrosome;Cytosol
CEP250	6	0.271857	0.145901	-0.0371292	No	26.6994	TRUE	TRUE			TRUE		Centrosome
CEP290	5	0.0705114	0.333475	0.252943	No	5.72812	TRUE	TRUE	TRUE		TRUE		Centrosome
CEP295	5	-0.137776	0.132385	0.0740436	No	19.0696	TRUE	TRUE			TRUE		Plasma membrane;Cytosol
CEP350	9	0.0105849	0.88486	0.0028673	No	48.0911	TRUE	TRUE	TRUE		TRUE		Centrosome
CEP41	3	0.230964	0.186115	0.31135	No	43.4316		TRUE			TRUE
CEP44	3	-0.259999	0.0529531	0.259261	No	8.71795	TRUE		TRUE		TRUE
CEP55	8	0.238165	0.0337446	0.416769	No	19.3966	TRUE				TRUE	TRUE	Plasma membrane;Midbody;Microtubule organizing center
CEP72	4	0.52745	0.0104941	-0.227338	Yes	29.83	TRUE			TRUE	TRUE		Centrosome
CEP78	3	0.82135	0.0695193	0.0897847	No	19.5936	TRUE	TRUE			TRUE
CEP85	6	-0.194307	0.080588	0.34974	No	33.5958	TRUE	TRUE	TRUE		TRUE		Nucleoli;Golgi apparatus;Microtubule organizing center;Cytosol
CEP97	13	-0.207029	0.0772293	0.0762832	No	14.4509	TRUE				TRUE		Microtubule organizing center;Cytosol
CERS2	3	-0.157617	0.0921359	0.078436	No	11.0526	TRUE	TRUE			TRUE		Nuclear membrane;Endoplasmic reticulum
CES3	2	-0.166019	0.308874	0.260533	No	2.45184					TRUE		Nuclear membrane;Endoplasmic reticulum
CETN2	4	0.67972	0.160031	0.116818	No	22.093	TRUE	TRUE	TRUE		TRUE
CETN3	5	0.0872874	0.212023	0.133067	No	5.98802	TRUE		TRUE		TRUE		Centrosome
CFAP20	4	-0.00426238	0.966837	-0.153862	No	0	TRUE		TRUE		TRUE		Nucleus
CFAP97	2	-0.0389871	0.791895	0.065083	No	74.4361	TRUE				TRUE		Nucleoli;Plasma membrane;Cytosol
CFDP1	8	0.0734846	0.318817	-0.0987772	No	70.2341	TRUE	TRUE	TRUE	TRUE	TRUE		Nucleoplasm;Vesicles
CFL1	16	0.0375895	0.62372	0.192816	No	0	TRUE	TRUE	TRUE	TRUE	TRUE	TRUE
CFL2	9	-0.0579811	0.447339	0.129428	No	0	TRUE	TRUE	TRUE	TRUE	TRUE		Nucleoplasm;Plasma membrane;Cytosol
CGGBP1	2	0.040702	0.845183	0.331518	No	8.98204		TRUE	TRUE		TRUE		Nucleus
CGN	3	0.647784	0.0146797	-0.600608	Yes	not found in D2P2	TRUE	TRUE	TRUE		TRUE		Plasma membrane;Cell Junctions
CHAC2	5	-0.0778574	0.471892	0.541106	No	0					TRUE		Cytosol
CHAF1A	18	0.343736	0.209797	-0.507349	No	49.0586		TRUE	TRUE	TRUE	TRUE	TRUE	Nucleus;Cytosol
CHAF1B	15	0.104533	0.473628	-0.18873	No	31.3059	TRUE	TRUE	TRUE		TRUE	TRUE	Nucleoplasm
CHAMP1	19	0.221018	0.225666	-0.326506	No	62.069	TRUE	TRUE	TRUE	TRUE	TRUE	TRUE	Nucleoplasm
CHCHD3	16	0.290916	0.0648565	0.228595	No	31.7181	TRUE	TRUE	TRUE		TRUE		Mitochondria
CHCHD4	2	-0.667463	0.161441	-0.518176	No	36.6197					TRUE		Mitochondria
CHCHD5	4	0.067142	0.808831	-0.109886	No	14.5455							Mitochondria
CHCHD6	9	0.231983	0.256005	0.21494	No	51.0638	TRUE	TRUE			TRUE		Mitochondria
CHD1	17	0.3833	0.079786	-2.28112	No	40.5848	TRUE	TRUE	TRUE		TRUE		Nucleus;Nucleoli fibrillar center
CHD1L	15	-0.0342449	0.666795	-0.104585	No	11.2598	TRUE		TRUE	TRUE	TRUE		Nucleoplasm
CHD2	8	0.389115	0.10196	-1.8989	No	47.1007	TRUE	TRUE	TRUE		TRUE		Nucleus
CHD3	24	0.140485	0.236295	-0.642763	No	31.25	TRUE	TRUE	TRUE	TRUE	TRUE		Nucleus;Nucleoli;Microtubule organizing center
CHD4	37	0.0936823	0.20643	-0.470559	No	33.159	TRUE	TRUE	TRUE	TRUE	TRUE		Nucleus
CHD6	3	-0.0389262	0.690997	-0.229854	No	30.1657	TRUE	TRUE	TRUE	TRUE	TRUE		Nucleus
CHD7	13	0.0295908	0.812326	-0.179725	No	41.8085	TRUE		TRUE	TRUE	TRUE		Nucleoplasm;Nucleoli
CHD8	19	-0.0952058	0.313796	-0.155801	No	34.0953	TRUE	TRUE	TRUE	TRUE	TRUE		Nucleoplasm
CHD9	8	0.0275397	0.827885	-0.312126	No	not found in D2P2	TRUE	TRUE	TRUE	TRUE	TRUE		Plasma membrane;Cytosol
CHEK1	5	-0.0700258	0.397258	0.104372	No	5.2521	TRUE	TRUE			TRUE		Nucleoplasm;Vesicles
CHEK2	7	-0.153001	0.119132	-0.00555659	No	21.9153		TRUE			TRUE		Nucleoplasm;Golgi apparatus
CHERP	13	0.513128	0.013317	-0.173622	Yes	53.1659	TRUE	TRUE	TRUE	TRUE	TRUE
CHID1	6	-0.0199142	0.777505	-0.160415	No	0	TRUE		TRUE		TRUE
CHM	8	-0.190971	0.0995781	-0.1149	No	0	TRUE				TRUE		Nucleoplasm;Cytosol
CHML	10	-0.178439	0.232888	-0.0759867	No	11.128					TRUE		Nucleoplasm;Cytosol
CHMP1A	10	0.312935	0.21193	0.509487	No	11.2245	TRUE	TRUE	TRUE		TRUE
CHMP1B	6	0.157571	0.57691	0.304052	No	25.1256	TRUE				TRUE		Nucleus;Midbody
CHMP2A	9	0.0292867	0.663817	0.537324	No	29.7297	TRUE	TRUE			TRUE		Nucleus;Plasma membrane;Cytosol
CHMP2B	7	0.162563	0.106909	0.413898	No	27.23		TRUE	TRUE		TRUE		Cytosol
CHMP3	5	-0.0644274	0.493164	0.86587	No	30.1802	TRUE				TRUE
CHMP4B	9	0.774741	0.340636	0.506738	No	43.3036	TRUE	TRUE	TRUE		TRUE	TRUE
CHMP5	4	0.751427	0.329944	0.436558	No	39.726	TRUE		TRUE		TRUE	TRUE	Microtubules;Midbody;Cytosol
CHMP6	2	0.148532	0.16967	0.452994	No	9.95025					TRUE
CHMP7	8	-0.0048955	0.950852	0.221384	No	18.1015	TRUE		TRUE		TRUE		Nucleus;Cytosol
CHORDC1	20	-0.122114	0.183882	0.0557853	No	13.8554	TRUE	TRUE	TRUE		TRUE		Cytosol
CHP1	8	-0.0159508	0.846581	0.256265	No	6.66667	TRUE		TRUE		TRUE		Vesicles
CHPF	5	0.149985	0.344895	-0.0129932	No	10.0645	TRUE				TRUE		Vesicles;Centrosome;Cytosol
CHPF2	6	-0.00798847	0.914906	-0.00881913	No	5.95855	TRUE				TRUE		Nucleoplasm;Cytosol
CHPT1	2	-0.173505	0.144738	-0.276528	No	0					TRUE		Vesicles
CHST14	6	-0.0548943	0.677507	0.333238	No	9.57447					TRUE		Vesicles
CHST3	3	-0.0403371	0.694172	0.150439	No	5.01044		TRUE	TRUE		TRUE		Golgi apparatus;Cytosol
CHSY1	3	0.159286	0.1485	-0.387929	No	6.98254					TRUE
CHTF18	12	-0.208612	0.0447001	0.136114	No	28	TRUE	TRUE			TRUE		Nucleoplasm;Cytosol
CHTF8	2	-0.260645	0.116054	0.0769754	No	72.7099			TRUE		TRUE		Nucleoplasm
CHTOP	4	0.76065	0.216306	-0.245738	No	45.5645	TRUE	TRUE	TRUE		TRUE	TRUE	Nuclear speckles
CHUK	8	-0.1386	0.108061	0.0422982	No	2.55034	TRUE	TRUE			TRUE		Nucleoplasm;Vesicles;Cytosol
CHURC1	2	-0.360978	0.32835	0.0387486	No	0				TRUE			Cytosol
CIAO1	7	-0.175957	0.134285	-0.22173	No	0	TRUE		TRUE		TRUE		Nucleoplasm;Cytosol
CIAPIN1	14	-0.0971267	0.178924	0.47056	No	12.5	TRUE	TRUE	TRUE		TRUE		Mitochondria
CIB1	2	-0.0256286	0.718417	0.636838	No	0	TRUE				TRUE		Nucleoplasm;Plasma membrane
CIC	4	-0.0540839	0.425047	-0.00578279	No	71.8905		TRUE	TRUE		TRUE		Nucleoplasm;Vesicles
CINP	3	0.525106	0.156792	0.148465	No	0	TRUE	TRUE	TRUE		TRUE
CIRBP	4	0.1118	0.546187	-0.000214511	No	60.4651	TRUE		TRUE		TRUE		Nucleus;Nucleoli
CISD1	4	0.0261934	0.779549	0.633177	No	0	TRUE	TRUE			TRUE		Mitochondria
CISD2	4	0.0163603	0.827493	0.0551245	No	0	TRUE		TRUE		TRUE		Endoplasmic reticulum
CISD3	3	0.0825194	0.321791	-0.205294	No	0		TRUE			TRUE
CIT	31	-0.113203	0.366331	-0.0433244	No	13.7148	TRUE	TRUE	TRUE		TRUE		Cytosol
CIZ1	5	0.168213	0.204773	-0.239619	No	57.6837	TRUE			TRUE	TRUE		Nucleoplasm
CKAP2	17	0.656856	0.0199552	-0.732717	Yes	37.9209	TRUE	TRUE	TRUE	TRUE	TRUE		Microtubules;Cytosol
CKAP2L	2	0.949554	0.0717998	-1.14022	No	39.3289	TRUE	TRUE	TRUE	TRUE	TRUE		Mitotic spindle;Cytosol
CKAP4	41	0.147583	0.151116	0.634669	No	24.9169	TRUE	TRUE	TRUE		TRUE	TRUE
CKAP5	68	-0.0779958	0.613616	0.0443071	No	20.6693	TRUE	TRUE	TRUE		TRUE		Nucleoli;Plasma membrane;Centrosome
CKB	17	-0.115077	0.204983	0.650639	No	4.98688	TRUE	TRUE	TRUE	TRUE	TRUE	TRUE	Cytosol
CKMT1A	8	-0.0374356	0.641791	0.18314	No	0			TRUE		TRUE
CKS1B	3	0.295952	0.0742815	-0.186146	No	8.86076	TRUE				TRUE		Nucleus;Vesicles;Mitochondria;Cytosol
CKS2	3	0.215542	0.297423	-0.0663138	No	7.59494	TRUE	TRUE			TRUE		Nucleus;Vesicles;Mitochondria;Cytosol
CLASP1	31	-0.0632782	0.416661	-0.0269032	No	27.3082	TRUE		TRUE		TRUE
CLASP2	26	-0.076644	0.335359	-0.0971982	No	not found in D2P2	TRUE	TRUE	TRUE		TRUE		Golgi apparatus;Cytosol
CLASRP	6	0.526055	0.00315564	-0.572127	Yes	74.6291		TRUE	TRUE	TRUE	TRUE		Nucleus
CLCC1	16	-0.122624	0.143871	-0.212047	No	33.7568	TRUE	TRUE	TRUE		TRUE		Endoplasmic reticulum
CLCN3	3	-0.0871111	0.331027	-0.354247	No	0					TRUE		Cytosol
CLCN7	9	-0.11626	0.304715	-0.189161	No	7.45342	TRUE			TRUE	TRUE		Nucleoplasm
CLDND1	2	0.185863	0.288125	-0.394564	No	0	TRUE				TRUE		Nucleus;Nucleoli;Cytosol
CLEC16A	8	-0.241254	0.0362403	-0.223854	No	22.4122	TRUE		TRUE		TRUE		Nucleus;Vesicles
CLIC1	16	0.0655043	0.472412	0.43177	No	3.73444	TRUE	TRUE	TRUE		TRUE		Cytosol
CLIC3	5	-0.00439273	0.955499	0.369467	No	0					TRUE		Nuclear bodies
CLIC4	11	-0.14644	0.106788	0.409406	No	0	TRUE	TRUE	TRUE		TRUE		Cytosol
CLINT1	20	-0.107837	0.282191	-0.18638	No	40.48	TRUE	TRUE	TRUE		TRUE	TRUE	Nucleoplasm;Vesicles
CLIP1	64	-0.0152309	0.861411	0.369538	No	25.3825		TRUE			TRUE	TRUE	Microtubule ends;Cytosol
CLK3	3	0.423342	0.177831	-1.25872	No	34.953	TRUE			TRUE	TRUE		Nucleoplasm;Intermediate filaments
CLK4	3	0.50828	0.0781771	-1.43674	No	15.1767				TRUE	TRUE		Actin filaments
CLMP	4	-0.0673759	0.308874	0.0443992	No	30.8311					TRUE
CLNS1A	7	0.0376302	0.562204	-0.105972	No	36.7089	TRUE		TRUE		TRUE		Nucleus;Microtubules;Cytosol
CLOCK	2	-0.192052	0.101309	0.134201	No	31.7967	TRUE	TRUE	TRUE	TRUE	TRUE		Nucleoplasm
CLP1	7	-0.00190036	0.983479	-0.181309	No	5.17647	TRUE				TRUE		Nucleoplasm
CLPB	23	-0.0294095	0.751336	0.0357622	No	6.08204		TRUE			TRUE
CLPP	7	0.180625	0.463789	0.251522	No	11.9134	TRUE	TRUE			TRUE		Mitochondria
CLPTM1	9	-0.141617	0.367099	-0.0402671	No	18.2362	TRUE				TRUE		Nuclear membrane;Microtubule organizing center
CLPTM1L	7	-0.225792	0.0618837	-0.0724252	No	1.11524	TRUE				TRUE		Endoplasmic reticulum
CLPX	21	-0.0641083	0.536822	0.103231	No	15.1659	TRUE	TRUE	TRUE		TRUE		Mitochondria
CLSPN	8	0.196469	0.117526	-0.233009	No	63.9283	TRUE	TRUE		TRUE	TRUE		Nucleoplasm;Golgi apparatus
CLSTN1	4	-0.189359	0.265252	-0.0306215	No	10.4995	TRUE	TRUE			TRUE
CLTA	10	0.361933	0.153766	0.309654	No	46.7742	TRUE	TRUE	TRUE		TRUE	TRUE	Vesicles;Endosomes;Lysosomes
CLTB	6	0.650613	0.166452	0.158851	No	64.1921	TRUE		TRUE		TRUE		Vesicles;Plasma membrane;Cytosol
CLTC	64	-0.170717	0.249757	-0.168303	No	0.656716	TRUE	TRUE	TRUE		TRUE		Vesicles;Mitotic spindle;Cytosol
CLTCL1	16	-0.0593726	0.577831	-0.305466	No	0	TRUE	TRUE			TRUE		Vesicles
CLU	9	0.223866	0.222723	0.606184	No	2.89532	TRUE	TRUE		TRUE	TRUE
CLUH	45	-0.119481	0.283291	-0.0434488	No	11.9175	TRUE	TRUE	TRUE		TRUE		Nuclear bodies;Vesicles
CLYBL	2	0.0245564	0.793637	-0.167896	No	0		TRUE			TRUE		Cytosol
CMAS	12	0.303187	0.0219931	-0.288605	No	9.67742	TRUE	TRUE	TRUE		TRUE
CMBL	14	-0.0800443	0.323259	0.266958	No	0		TRUE	TRUE		TRUE
CMC1	3	0.260162	0.479759	-0.252521	No	12.2642	TRUE				TRUE
CMC2	2	0.0296314	0.917651	0.228931	No	30.3797					TRUE		Mitochondria
CMC4	2	0.221436	0.318001	-1.40111	No	20.5882	TRUE				TRUE		Mitochondria
CMIP	3	-0.224432	0.134517	0.270891	No	0	TRUE			TRUE	TRUE		Nucleoplasm;Cytosol
CMPK1	9	0.0649794	0.593533	0.271998	No	not found in D2P2	TRUE	TRUE	TRUE		TRUE		Nucleus
CMSS1	7	0.103251	0.297582	-0.210874	No	30.8244	TRUE	TRUE	TRUE		TRUE		Nucleus;Nuclear membrane;Nucleoli;Mitochondria
CMTR1	19	-0.0831531	0.275439	-0.185878	No	9.1018	TRUE	TRUE	TRUE		TRUE		Nucleoplasm;Cytosol
CNBP	11	-0.0882937	0.52872	-0.22301	No	0	TRUE	TRUE	TRUE		TRUE		Nucleus;Cytosol
CNDP2	13	-0.147525	0.119132	0.253405	No	0	TRUE	TRUE	TRUE		TRUE		Nucleoplasm;Cytosol
CNN2	13	-0.00210033	0.97557	0.455963	No	10.6796	TRUE	TRUE	TRUE	TRUE	TRUE		Nucleoplasm;Actin filaments;Cytosol
CNNM2	2	0.346392	0.0163918	-0.385701	Yes	10.8571	TRUE		TRUE		TRUE		Vesicles
CNNM3	7	-0.00871561	0.923512	0.0404841	No	10.0424	TRUE		TRUE		TRUE		Cytosol
CNNM4	2	-0.0458876	0.676638	-0.119955	No	3.09677	TRUE				TRUE
CNOT1	54	-0.111907	0.215688	-0.224437	No	5.17677	TRUE	TRUE	TRUE		TRUE		Cytosol
CNOT10	14	-0.111812	0.137101	0.25949	No	16.8011	TRUE	TRUE	TRUE		TRUE		Nucleoplasm;Centrosome;Cytosol
CNOT11	3	-0.0915836	0.524226	0.382665	No	22.3529	TRUE		TRUE		TRUE		Nucleoplasm
CNOT2	7	0.143825	0.291174	0.356293	No	45.3704	TRUE	TRUE	TRUE		TRUE		Nucleus;Cytosol
CNOT3	8	-0.0357365	0.645323	0.0635505	No	49.4024	TRUE		TRUE		TRUE		Cytosol
CNOT4	5	0.0197879	0.847251	0.400864	No	37.7391			TRUE		TRUE
CNOT7	3	0.00055766	0.996871	-0.13156	No	4.21053	TRUE	TRUE			TRUE		Nuclear bodies
CNP	20	-0.00285248	0.979402	0.10664	No	47.619	TRUE	TRUE			TRUE		Nucleus;Cytosol
CNPY3	8	-0.0531631	0.531751	0.662503	No	21.9424			TRUE		TRUE
CNPY4	2	0.223369	0.478795	0.0586152	No	19.7581					TRUE		Vesicles
CNST	2	-0.0547988	0.76134	0.291756	No	45.2414		TRUE			TRUE		Vesicles
COA1	3	0.0489094	0.825601	0.0268084	No	0	TRUE						Mitochondria
COA3	3	0.901982	0.328324	-0.649571	No	38.6792	TRUE		TRUE		TRUE		Mitochondria
COA6	5	0.326588	0.251632	-0.65608	No	8	TRUE				TRUE		Mitochondria
COA7	11	0.0460719	0.667184	0.585846	No	0	TRUE				TRUE		Nucleus;Mitochondria
COASY	6	-0.139599	0.109397	0.235843	No	0	TRUE				TRUE		Nucleoplasm;Cytosol
COBL	11	0.17706	0.103465	-0.422858	No	59.8731					TRUE		Plasma membrane;Cell Junctions
COBLL1	14	-0.0196953	0.82437	0.0470642	No	57.9734	TRUE	TRUE	TRUE		TRUE		Cell Junctions
COG1	14	0.0587915	0.531751	-0.12217	No	4.59184	TRUE	TRUE	TRUE		TRUE
COG2	8	-0.0297835	0.752894	0.0644618	No	7.72358	TRUE	TRUE	TRUE		TRUE		Golgi apparatus
COG3	8	-0.0732948	0.285202	0.235183	No	3.62319		TRUE			TRUE		Nucleoplasm;Golgi apparatus;Plasma membrane;Cytosol
COG4	14	-0.174813	0.235871	-0.058879	No	not found in D2P2	TRUE	TRUE	TRUE		TRUE		Golgi apparatus;Vesicles
COG5	17	-0.044287	0.654493	0.00410533	No	5.12515	TRUE	TRUE	TRUE		TRUE		Nucleoplasm;Golgi apparatus
COG6	10	-0.0595901	0.478154	0.288604	No	1.21766		TRUE			TRUE		Nuclear speckles;Golgi apparatus
COG7	10	-0.0565298	0.358857	0.165415	No	0	TRUE		TRUE		TRUE		Golgi apparatus
COG8	10	-0.11206	0.148905	-0.00807761	No	7.35294	TRUE				TRUE		Golgi apparatus
COIL	5	0.914704	0.0015866	-1.50333	Yes	not found in D2P2	TRUE	TRUE	TRUE	TRUE	TRUE	TRUE	Nucleus;Nucleoli fibrillar center;Nuclear bodies
COL12A1	53	-0.124116	0.469025	-0.100013	No	14.8221		TRUE			TRUE	TRUE	Nucleus
COL4A1	4	0.224666	0.10196	-0.093755	No	81.6657					TRUE
COL4A2	3	0.0702907	0.505374	0.038035	No	69.5678		TRUE			TRUE		Vesicles
COL4A3BP	7	-0.167262	0.197714	0.0115265	No	10.0962	TRUE	TRUE			TRUE		Nucleoplasm;Golgi apparatus
COL5A1	8	0.00590479	0.97827	-0.200399	No	70.0218	TRUE	TRUE			TRUE		Vesicles
COL5A2	7	0.0391465	0.680851	-0.0206542	No	76.7845	TRUE				TRUE
COLGALT1	22	0.0451144	0.641791	-0.197916	No	8.5209			TRUE		TRUE		Vesicles
COMMD1	4	0.152144	0.559038	0.40812	No	0					TRUE		Nucleoplasm;Cytosol
COMMD10	6	0.0706147	0.589848	0.139658	No	0	TRUE				TRUE
COMMD2	3	-0.117641	0.306622	0.155757	No	0			TRUE		TRUE		Nucleoplasm;Nuclear bodies
COMMD3	9	0.0808315	0.373877	-0.126102	No	0	TRUE		TRUE		TRUE
COMMD4	5	-0.0761772	0.574448	0.225325	No	0	TRUE	TRUE	TRUE	TRUE	TRUE		Nucleus;Plasma membrane
COMMD5	4	-0.0267698	0.811701	0.284306	No	2.67857					TRUE		Nucleoplasm;Cytosol
COMMD6	2	-0.159815	0.615656	-0.303315	No	14.1176	TRUE	TRUE
COMMD7	3	0.0741577	0.476631	0.116046	No	0	TRUE				TRUE		Vesicles
COMMD8	3	0.111122	0.72278	0.0239675	No	0	TRUE						Nucleoplasm;Cytosol
COMMD9	5	0.0394343	0.518351	0.0821554	No	0	TRUE				TRUE		Nucleus;Golgi apparatus;Cytosol
COMT	12	-0.127877	0.14355	-0.0917429	No	0	TRUE				TRUE		Endoplasmic reticulum;Vesicles
COMTD1	4	0.00811056	0.957741	0.160047	No	0					TRUE		Golgi apparatus;Plasma membrane;Cytosol
COPA	61	-0.159929	0.239488	-0.365161	No	2.69608	TRUE	TRUE	TRUE		TRUE		Nucleoplasm;Golgi apparatus;Cytosol
COPB1	37	-0.196663	0.109712	-0.149206	No	2.09864	TRUE	TRUE	TRUE		TRUE		Golgi apparatus;Vesicles;Cytosol
COPB2	35	-0.0941788	0.359959	-0.297714	No	6.73289	TRUE	TRUE	TRUE		TRUE		Cytosol
COPE	17	0.0106312	0.892473	0.211706	No	4.54545	TRUE		TRUE		TRUE		Golgi apparatus
COPG1	27	-0.224135	0.104217	-0.16851	No	3.66133	TRUE		TRUE		TRUE		Nucleoplasm;Golgi apparatus;Cytosol
COPG2	14	-0.303537	0.0204825	-0.191729	No	not found in D2P2	TRUE		TRUE		TRUE
COPS2	14	-0.0737828	0.460123	0.367381	No	6.77201	TRUE	TRUE	TRUE		TRUE		Vesicles;Cytokinetic bridge
COPS3	9	-0.0824478	0.300684	0.161891	No	5.20095	TRUE				TRUE	TRUE	Nucleus;Cytosol
COPS4	17	-0.0452792	0.470406	0.50062	No	0	TRUE	TRUE	TRUE		TRUE		Nuclear speckles
COPS5	10	-0.13045	0.24655	0.268766	No	0	TRUE	TRUE	TRUE		TRUE		Nucleoplasm
COPS6	10	-0.125854	0.211217	0.221523	No	0	TRUE		TRUE		TRUE		Nucleoplasm
COPS7A	7	0.216495	0.128589	0.45805	No	16.7273	TRUE	TRUE	TRUE		TRUE		Nucleoplasm
COPS7B	3	0.264755	0.555142	0.563356	No	15.5303	TRUE				TRUE		Nucleoplasm
COPS8	3	0.00312279	0.97557	0.392956	No	0	TRUE				TRUE		Nucleoplasm;Cytosol
COPZ1	6	0.196756	0.178331	0.235061	No	0	TRUE		TRUE		TRUE
COQ3	2	-0.0132935	0.939205	0.344634	No	0		TRUE					Nucleoplasm;Mitochondria
COQ5	5	0.021219	0.812861	-0.0891534	No	0	TRUE				TRUE		Nucleoli;Mitochondria
COQ6	3	-0.0137374	0.939811	-0.0254377	No	0	TRUE	TRUE			TRUE
COQ7	5	-0.0503813	0.683846	-0.0495881	No	0	TRUE	TRUE	TRUE		TRUE		Nucleoplasm;Plasma membrane
COQ9	5	0.332499	0.230359	0.160442	No	17.9245			TRUE		TRUE		Cytosol
CORO1B	14	-0.0903807	0.325621	-0.0584899	No	11.6564	TRUE	TRUE	TRUE		TRUE		Plasma membrane;Cytosol
CORO1C	17	0.109396	0.286871	-0.630632	No	0	TRUE	TRUE	TRUE		TRUE
CORO7	11	0.15877	0.563161	-0.00965434	No	15.2432	TRUE	TRUE			TRUE
COTL1	11	0.0355521	0.683479	0.108287	No	5.6338	TRUE	TRUE	TRUE	TRUE	TRUE
COX15	6	-0.0819473	0.505646	-0.207959	No	0	TRUE				TRUE		Mitochondria
COX17	3	0.424668	0.217187	-0.215533	No	20.6349	TRUE	TRUE			TRUE		Mitochondria
COX19	2	0.143075	0.5733	0.0040849	No	31.1111					TRUE		Cytosol
COX20	2	-0.017944	0.793599	0.0379322	No	22.0339	TRUE				TRUE		Mitochondria
COX4I1	10	0.0135201	0.846918	0.145404	No	0	TRUE	TRUE	TRUE		TRUE		Mitochondria
COX5A	5	0.204671	0.166894	0.119738	No	0	TRUE	TRUE			TRUE
COX5B	7	0.0453894	0.708623	0.190626	No	27.1318	TRUE	TRUE			TRUE		Mitochondria
COX6B1	5	0.00806858	0.941318	-0.288958	No	6.97674	TRUE				TRUE		Mitochondria
COX6C	6	-0.204531	0.0711326	0.103862	No	0	TRUE	TRUE			TRUE		Mitochondria
COX7A2	2	0.513882	0.0156164	-0.688598	Yes	0	TRUE	TRUE			TRUE
COX7A2L	3	0.106575	0.329381	-0.0362459	No	0	TRUE	TRUE			TRUE		Nucleoli;Mitochondria
COX7C	2	0.381507	0.195135	-1.3116	No	0	TRUE	TRUE			TRUE
CPA4	10	0.0828929	0.229327	0.183887	No	3.56295					TRUE		Nucleoplasm;Centrosome;Cytosol
CPD	18	-0.0862428	0.305033	0.210579	No	7.82609	TRUE		TRUE		TRUE		Nucleoplasm;Nuclear membrane;Nuclear speckles
CPM	8	-0.0348443	0.828634	0.0898438	No	0					TRUE
CPNE1	12	-0.134466	0.10387	0.145995	No	2.60708	TRUE	TRUE	TRUE	TRUE	TRUE		Nucleoplasm;Nuclear membrane
CPNE3	15	-0.145652	0.323259	-0.0447096	No	1.30354	TRUE	TRUE			TRUE		Nucleus;Nucleoli;Mitochondria;Cytosol
CPNE8	8	-0.134746	0.449816	-1.39624	No	2.65957	TRUE				TRUE
CPOX	12	-0.134709	0.209928	0.130675	No	10.793	TRUE	TRUE	TRUE		TRUE		Mitochondria
CPPED1	7	-0.11793	0.213512	0.0844674	No	0	TRUE				TRUE		Plasma membrane;Cytosol
CPS1	77	-0.130007	0.335162	0.066854	No	0	TRUE	TRUE	TRUE		TRUE		Nucleoli
CPSF1	24	0.128589	0.104723	-0.463531	No	10.7415	TRUE	TRUE			TRUE		Nucleoplasm
CPSF2	17	0.0804958	0.357688	-0.409342	No	7.54476	TRUE	TRUE	TRUE		TRUE		Nucleoplasm;Vesicles
CPSF3	6	-0.00173202	0.987012	-0.18319	No	0	TRUE		TRUE	TRUE	TRUE
CPSF3L	4	-0.179181	0.0729741	0.102165	No	0	TRUE	TRUE		TRUE	TRUE
CPSF4	7	0.319713	0.0141572	-0.344478	No	23.7918	TRUE	TRUE	TRUE		TRUE		Nucleoplasm
CPSF6	14	0.0572951	0.593068	-0.195281	No	66.2432	TRUE	TRUE	TRUE		TRUE		Nucleoplasm;Nuclear speckles
CPSF7	11	0.172763	0.169671	-0.308648	No	57.1125	TRUE	TRUE	TRUE		TRUE		Nucleoplasm;Cytosol
CPT1A	20	-0.0898595	0.312467	-0.176993	No	0	TRUE				TRUE		Mitochondria
CPT2	19	-0.134909	0.138791	0.114992	No	3.79939		TRUE	TRUE		TRUE		Nucleoplasm;Nucleoli;Mitochondria
CPTP	2	-0.255957	0.0968179	-0.0351192	No	0							Cytosol
CRABP2	2	-0.109169	0.308421	-0.0815887	No	0	TRUE	TRUE		TRUE	TRUE		Nucleoplasm;Cytosol
CRAT	5	-0.142492	0.273456	-0.0625368	No	0	TRUE	TRUE	TRUE		TRUE		Nucleoplasm;Nuclear membrane
CRBN	5	-0.302925	0.0275574	-0.152183	No	9.95475	TRUE				TRUE		Nucleoli
CREBBP	9	0.0153028	0.816122	-0.264926	No	59.7871	TRUE	TRUE	TRUE	TRUE	TRUE		Nucleoplasm;Nuclear bodies
CRELD1	4	-0.0646853	0.677913	-0.215073	No	3.57143			TRUE		TRUE		Nucleoli;Cytosol
CRELD2	6	-0.0918298	0.240689	0.0919956	No	6.51558		TRUE			TRUE
CRIM1	5	-0.0634691	0.65727	-0.0524561	No	0	TRUE				TRUE
CRIP1	6	0.413764	0.126783	-0.362401	No	12.987	TRUE	TRUE	TRUE		TRUE
CRIP2	7	0.0882282	0.642494	0.607708	No	19.2308		TRUE			TRUE		Nucleus;Nucleoli;Plasma membrane
CRIPT	3	-0.282509	0.270972	0.595555	No	17.8218		TRUE			TRUE		Nucleus;Nucleoli
CRK	10	-0.103893	0.329205	0.341602	No	21.0526		TRUE	TRUE		TRUE		Plasma membrane
CRKL	10	0.0605333	0.552312	0.542922	No	24.7525	TRUE	TRUE	TRUE		TRUE		Nucleoplasm;Cytosol
CRLF3	8	-0.130115	0.159659	-0.116651	No	0		TRUE			TRUE		Plasma membrane;Cytosol
CRNKL1	12	0.251681	0.0342888	-0.639714	No	7.07547		TRUE	TRUE	TRUE	TRUE
CROCC	3	-0.109102	0.15563	0.0909527	No	34.0605	TRUE	TRUE	TRUE		TRUE		Plasma membrane;Centrosome
CRTAP	11	-0.0924835	0.183882	0.349947	No	0	TRUE				TRUE		Intermediate filaments;Actin filaments;Cytosol
CRYAB	2	0.00397131	0.984375	-0.170512	No	16		TRUE	TRUE		TRUE		Plasma membrane;Cytosol
CRYBG3	13	-0.00813531	0.923641	-0.180439	No	not found in D2P2	TRUE	TRUE	TRUE		TRUE		Nucleoplasm;Cytosol
CRYZ	15	-0.187488	0.108214	0.211982	No	0	TRUE	TRUE			TRUE		Cytosol
CRYZL1	8	-0.24932	0.0809992	0.109794	No	0	TRUE	TRUE			TRUE		Nucleoplasm;Cytosol
CS	11	-0.0123427	0.901157	0.518525	No	5.40541	TRUE	TRUE	TRUE		TRUE		Mitochondria
CSDE1	39	-0.111135	0.21372	-0.149508	No	3.88471	TRUE	TRUE	TRUE	TRUE	TRUE		Cytosol
CSE1L	33	-0.224566	0.10982	-0.086286	No	0	TRUE	TRUE	TRUE		TRUE		Nucleoplasm;Cytosol
CSGALNACT1	4	0.0012488	0.990332	0.0521694	No	9.58647					TRUE		Actin filaments
CSK	12	-0.138858	0.099092	0.0871618	No	0	TRUE				TRUE		Vesicles;Cytosol
CSNK1A1	10	-0.0146403	0.921639	-0.00540696	No	8.90208	TRUE	TRUE			TRUE		Cytosol
CSNK1D	2	-0.0573096	0.701376	-0.0669629	No	27.4699	TRUE	TRUE	TRUE		TRUE		Nucleus;Nucleoli fibrillar center
CSNK1E	4	0.101665	0.685752	-0.212475	No	27.6442	TRUE	TRUE	TRUE		TRUE		Nucleus;Cytosol
CSNK1G1	3	0.0485775	0.770594	-0.300493	No	19.6682	TRUE				TRUE		Cytosol
CSNK2A1	12	0.053479	0.73609	-0.00674768	No	9.46292	TRUE	TRUE	TRUE		TRUE		Nucleoplasm
CSNK2A2	15	0.0267179	0.714466	-0.24444	No	0	TRUE	TRUE	TRUE		TRUE		Nucleoplasm;Vesicles;Cytosol
CSNK2B	7	0.023583	0.820483	0.226574	No	3.72093	TRUE	TRUE	TRUE	TRUE	TRUE
CSPG4	50	0.0954553	0.876266	0.0261438	No	3.22997					TRUE		Nucleus;Plasma membrane
CSRP1	12	-0.141954	0.217277	-0.0792907	No	5.18135	TRUE	TRUE		TRUE	TRUE
CSRP2	8	-0.0558341	0.515108	-0.17891	No	25.9591	TRUE		TRUE	TRUE	TRUE
CSRP2BP	2	0.153126	0.19383	0.390948	No	25.9591		TRUE	TRUE		TRUE
CST3	2	0.378296	0.0517784	-0.0400775	No	6.84932					TRUE		Golgi apparatus;Vesicles
CSTB	4	-0.0770325	0.309535	0.186544	No	25.5102	TRUE	TRUE	TRUE		TRUE		Nucleoli;Cytosol
CSTF1	12	-0.0429866	0.585109	-0.426653	No	0	TRUE				TRUE		Nucleoplasm
CSTF2	9	0.172389	0.380569	0.322597	No	56.3258	TRUE		TRUE		TRUE		Nucleoplasm;Nuclear bodies
CSTF2T	6	0.114355	0.454131	-0.0051672	No	62.6623	TRUE		TRUE		TRUE		Nucleoplasm
CSTF3	22	-0.000668377	0.994499	-0.0695458	No	9.62343	TRUE	TRUE			TRUE		Nucleoplasm
CTAG2	2	-0.320299	0.411926	1.00187	No	21.0526	TRUE	TRUE	TRUE		TRUE
CTBP1	5	-0.0690621	0.288426	0.0352893	No	7.72727	TRUE		TRUE	TRUE	TRUE		Nucleoplasm
CTBP2	6	-0.0285479	0.714466	0.14443	No	7.41573	TRUE	TRUE	TRUE		TRUE		Cytosol
CTCF	5	0.0343473	0.695702	-0.450589	No	29.5736	TRUE	TRUE	TRUE	TRUE	TRUE		Nucleoplasm
CTDP1	11	-0.101644	0.226489	0.0911255	No	54.0062	TRUE	TRUE	TRUE		TRUE		Nucleoplasm;Vesicles
CTDSP1	2	-0.0207398	0.927811	-0.147933	No	10.3448	TRUE	TRUE			TRUE		Nucleoplasm
CTDSPL2	8	0.459721	0.153229	-0.599204	No	43.9914	TRUE	TRUE	TRUE	TRUE	TRUE	TRUE	Nucleoplasm
CTH	12	-0.13412	0.119723	0.282762	No	1.97531	TRUE	TRUE			TRUE
CTIF	2	0.157163	0.661139	0.0527685	No	42.1405		TRUE			TRUE		Cytosol
CTNNA1	31	-0.0403623	0.749965	0.401732	No	7.06402	TRUE	TRUE	TRUE		TRUE		Plasma membrane;Cell Junctions
CTNNAL1	10	-0.110537	0.140944	0.208147	No	1.22616	TRUE	TRUE	TRUE		TRUE
CTNNB1	10	-0.0930321	0.39245	0.0554923	No	12.0359	TRUE	TRUE			TRUE		Plasma membrane
CTNNBL1	12	0.207209	0.128917	-0.0781089	No	12.611		TRUE	TRUE		TRUE		Nucleoplasm
CTNND1	28	-0.0563154	0.420879	0.228175	No	28.9256	TRUE	TRUE	TRUE	TRUE	TRUE		Plasma membrane
CTPS1	20	-0.0781996	0.297228	-0.00382765	No	5.24535	TRUE	TRUE	TRUE		TRUE		Actin filaments;Cytosol
CTPS2	13	-0.0718788	0.322028	0.0286629	No	2.38908	TRUE		TRUE		TRUE		Nucleoplasm;Cytosol
CTR9	32	-0.0444896	0.606559	-0.455247	No	27.1952	TRUE	TRUE	TRUE		TRUE		Nucleoplasm
CTSA	8	-0.0924461	0.236875	0.137766	No	0	TRUE		TRUE		TRUE		Vesicles
CTSB	7	-0.123346	0.158117	0.221785	No	0	TRUE				TRUE		Nucleoli;Vesicles
CTSC	4	-0.0557346	0.611108	0.136053	No	2.15983					TRUE		Vesicles
CTSD	12	-0.11251	0.23252	0.271789	No	0	TRUE				TRUE
CTSL	6	0.0995505	0.331688	-0.176282	No	0	TRUE			TRUE	TRUE
CTSZ	10	-0.0456928	0.657039	0.191981	No	0					TRUE		Vesicles
CTTN	30	-0.0191136	0.812861	-0.210385	No	32.3636	TRUE	TRUE	TRUE	TRUE	TRUE	TRUE	Golgi apparatus;Vesicles;Plasma membrane;Cytosol
CTTNBP2NL	13	-0.363468	0.0305375	0.434809	No	56.1815	TRUE	TRUE	TRUE		TRUE	TRUE	Nucleoli fibrillar center;Cytosol
CTU1	2	0.0894825	0.387896	0.107229	No	9.1954			TRUE		TRUE
CTU2	4	-0.16645	0.224397	0.280213	No	11.068	TRUE				TRUE		Mitochondria
CUEDC2	5	0.134165	0.619468	0.417122	No	29.2683	TRUE			TRUE	TRUE		Nucleoplasm;Cytosol
CUL1	32	-0.110064	0.274579	-0.0258375	No	2.83505	TRUE	TRUE	TRUE		TRUE		Nucleus;Nucleoli
CUL2	29	-0.147882	0.164349	-0.218721	No	2.01342	TRUE	TRUE	TRUE		TRUE		Nucleoplasm
CUL3	26	-0.0896458	0.347311	-0.0642286	No	4.6875	TRUE	TRUE	TRUE		TRUE
CUL4A	22	-0.210492	0.173709	-0.223859	No	1.31752	TRUE	TRUE	TRUE		TRUE		Nucleoplasm
CUL4B	23	-0.260872	0.053041	0.0519406	No	13.1435	TRUE	TRUE	TRUE		TRUE		Nucleoplasm
CUL5	20	-0.233079	0.0522717	-0.151875	No	0	TRUE	TRUE	TRUE		TRUE		Golgi apparatus;Cytosol
CUL7	5	-0.279025	0.115625	0.0416738	No	7.53828	TRUE		TRUE		TRUE
CUTC	7	-0.0574248	0.51212	-0.00164837	No	5.12821	TRUE				TRUE		Nucleoplasm;Cytosol
CUX1	29	-0.000258528	0.998527	0.337888	No	55.0831	TRUE	TRUE	TRUE	TRUE	TRUE		Nucleoplasm;Golgi apparatus
CWC15	4	0.680773	0.177831	0.0822506	No	75.9825		TRUE	TRUE		TRUE		Nuclear speckles;Mitochondria
CWC22	9	0.22706	0.075429	-0.706575	No	46.5859	TRUE	TRUE	TRUE		TRUE		Nuclear speckles;Cytosol
CWC25	2	0.462934	0.0481736	-0.717957	Yes	70.1176		TRUE		TRUE	TRUE		Nuclear speckles
CWC27	8	0.0671679	0.612131	0.0954352	No	55.7203	TRUE	TRUE	TRUE	TRUE	TRUE		Nucleoplasm
CWF19L1	15	-0.142675	0.103381	0.0175933	No	6.13383	TRUE	TRUE			TRUE		Nucleoplasm;Golgi apparatus
CWF19L2	9	0.121283	0.166636	-0.37913	No	48.2103	TRUE	TRUE	TRUE	TRUE	TRUE		Nuclear speckles;Cytosol
CXADR	7	-0.111586	0.169071	0.245146	No	21.9178	TRUE	TRUE			TRUE		Plasma membrane;Cell Junctions
CXORF38	7	-0.0262558	0.839366	0.0856684	No	11.1588
CXORF56	5	0.100372	0.191881	-0.0563577	No	13.7856
CXXC1	8	0.106943	0.228387	-0.142028	No	37.5	TRUE	TRUE	TRUE	TRUE	TRUE		Nucleus
CYB5B	4	0.0897805	0.393597	-0.0446505	No	15.0685	TRUE	TRUE	TRUE		TRUE		Endoplasmic reticulum;Microtubule organizing center;Cytosol
CYB5R1	8	-0.0409598	0.804204	0.338667	No	0	TRUE	TRUE	TRUE		TRUE
CYB5R3	16	-0.157523	0.139598	-0.215274	No	0	TRUE	TRUE			TRUE		Endoplasmic reticulum
CYB5R4	2	-0.0937248	0.439177	0.0175767	No	4.79846					TRUE
CYBA	4	-0.167176	0.136935	0.00500071	No	30.2564	TRUE				TRUE
CYC1	7	-0.106437	0.15798	0.868948	No	0	TRUE	TRUE	TRUE		TRUE		Mitochondria
CYCS	3	0.139029	0.749358	-0.130741	No	0	TRUE	TRUE	TRUE		TRUE		Mitochondria
CYFIP1	15	-0.135572	0.17464	-0.330025	No	0	TRUE	TRUE			TRUE
CYHR1	3	-0.0837998	0.520096	0.166326	No	0	TRUE		TRUE		TRUE		Nucleoplasm
CYLD	5	-0.178306	0.103589	0.0440522	No	13.1799	TRUE				TRUE		Nucleoplasm;Microtubule organizing center
CYP1B1	4	-0.170804	0.0713314	-0.0638922	No	not found in D2P2	TRUE	TRUE			TRUE
CYP20A1	5	-0.0969326	0.171927	-0.177999	No	0					TRUE		Plasma membrane;Cell Junctions;Actin filaments
CYP2S1	4	-0.159201	0.316895	-0.0959187	No	0		TRUE			TRUE		Endoplasmic reticulum
CYP51A1	6	0.0783755	0.432584	-0.380379	No	not found in D2P2	TRUE		TRUE		TRUE		Endoplasmic reticulum
CYR61	18	-0.133293	0.499383	-0.182734	No	0					TRUE
CYTH3	3	-0.109593	0.291846	0.260022	No	4.5	TRUE				TRUE		Nucleoplasm;Cytosol
DAB2	19	-0.112539	0.314638	0.27718	No	37.7628	TRUE	TRUE	TRUE		TRUE	TRUE	Nucleoli fibrillar center;Vesicles;Plasma membrane
DAB2IP	5	0.0598248	0.618094	0.117491	No	37.7628	TRUE	TRUE	TRUE		TRUE
DAD1	4	-0.256967	0.128589	-0.032926	No	0	TRUE				TRUE		Cytosol
DAG1	11	0.190383	0.796771	-0.102827	No	34.4134	TRUE		TRUE		TRUE		Vesicles
DAGLB	5	-0.129364	0.112145	-0.194581	No	0	TRUE				TRUE		Plasma membrane
DAP	3	0.308772	0.272236	-0.100214	No	99.0196	TRUE	TRUE	TRUE		TRUE	TRUE	Nucleoplasm;Vesicles;Mitochondria
DAP3	13	-0.0658727	0.540154	0.415767	No	6.28141	TRUE	TRUE			TRUE		Nucleoplasm;Mitochondria
DAPK2	2	-0.114518	0.596496	0.203494	No	5.94595					TRUE		Golgi apparatus;Vesicles
DAPK3	2	-0.0326404	0.672245	-0.720503	No	2.42291	TRUE		TRUE		TRUE		Nucleus
DARS	29	-0.127417	0.252697	-0.114952	No	8.78244	TRUE	TRUE	TRUE		TRUE		Cytosol
DARS2	22	-0.114356	0.200586	0.143724	No	2.94574	TRUE	TRUE			TRUE		Nucleus;Mitochondria
DAXX	9	0.0707982	0.399677	0.0800851	No	59.4595	TRUE	TRUE		TRUE	TRUE		Nucleus;Nuclear bodies
DAZAP1	8	-0.0921502	0.538026	0.412313	No	60.9337	TRUE	TRUE	TRUE		TRUE		Nucleoplasm;Cytosol
DBI	6	0.148495	0.525852	-0.23643	No	0	TRUE	TRUE			TRUE
DBN1	15	0.101074	0.277054	-1.20165	No	64.5609	TRUE				TRUE	TRUE	Plasma membrane;Actin filaments
DBNL	18	-0.0864299	0.232269	0.177331	No	37.4419	TRUE	TRUE	TRUE		TRUE	TRUE	Nucleoplasm;Cytosol
DBR1	12	-0.211868	0.0528906	-0.0567914	No	27.2059	TRUE	TRUE			TRUE		Nucleoplasm
DBT	10	-0.110339	0.318115	-0.0415203	No	not found in D2P2		TRUE	TRUE		TRUE		Mitochondria
DCAF10	6	-0.0651644	0.563923	-0.0366134	No	28.9803	TRUE		TRUE		TRUE		Nucleoli fibrillar center
DCAF11	5	-0.156987	0.249801	-0.144879	No	11.5385					TRUE		Nucleoplasm
DCAF12	2	0.113707	0.381194	-0.21992	No	5.73951	TRUE				TRUE
DCAF13	5	0.445627	0.0192316	-2.15858	Yes	not found in D2P2	TRUE	TRUE	TRUE	TRUE	TRUE		Nucleus;Nucleoli;Cell Junctions;Centrosome;Cytosol
DCAF15	5	0.0233919	0.812861	-0.0494448	No	19	TRUE	TRUE			TRUE		Vesicles;Mitochondria
DCAF5	2	-0.192847	0.167478	0.0871811	No	49.1507	TRUE	TRUE	TRUE		TRUE		Mitochondria
DCAF6	7	0.00429883	0.966837	-0.175933	No	44.6512	TRUE		TRUE		TRUE		Nucleus;Focal adhesion sites
DCAF7	9	-0.146799	0.165519	-0.0562657	No	0	TRUE		TRUE		TRUE		Nucleoplasm;Cytosol
DCAKD	3	-0.182108	0.0697601	-0.0827633	No	0	TRUE	TRUE			TRUE		Nucleus
DCBLD1	2	-0.0211359	0.953122	0.0249095	No	17.3427	TRUE	TRUE			TRUE
DCD	4	1.23941	0.238778	-1.48805	No	43.6364		TRUE			TRUE
DCK	11	-0.102727	0.166894	0.169649	No	0	TRUE	TRUE			TRUE		Nucleus
DCLK2	7	-0.0347356	0.592721	-0.0668411	No	22.7154					TRUE
DCP1A	5	-0.0577347	0.664284	0.265026	No	not found in D2P2	TRUE		TRUE		TRUE	TRUE	Cytoplasmic bodies
DCP2	3	0.193275	0.157233	0.195226	No	27.381	TRUE	TRUE	TRUE		TRUE		Nucleoplasm;Cell Junctions;Cytoplasmic bodies
DCPS	9	-0.0249223	0.774137	0.262673	No	10.089	TRUE	TRUE			TRUE		Nucleoplasm;Cytosol
DCTD	6	0.066717	0.505442	0.419338	No	0					TRUE		Nucleoplasm;Cytosol
DCTN1	41	-0.0357653	0.754534	0.238015	No	25.8998	TRUE	TRUE	TRUE		TRUE		Intermediate filaments;Centrosome;Cytosol
DCTN2	14	0.0899417	0.4117	0.56754	No	15.212	TRUE	TRUE	TRUE		TRUE		Centrosome
DCTN3	4	0.17063	0.538498	0.132965	No	0	TRUE		TRUE		TRUE		Nucleoli;Cytosol
DCTN4	10	-0.103429	0.354567	-0.0149353	No	2.82609	TRUE	TRUE	TRUE	TRUE	TRUE		Nucleus;Centrosome
DCTN5	3	-0.149463	0.137373	0.010899	No	0	TRUE	TRUE			TRUE		Nucleoplasm;Nuclear membrane
DCTN6	3	0.156379	0.22682	0.216132	No	5.26316	TRUE				TRUE		Nucleoli;Plasma membrane;Cytosol
DCTPP1	7	0.645771	0.31519	-0.0124929	No	29.4118	TRUE		TRUE		TRUE		Nucleoplasm;Cytosol
DCUN1D1	6	0.0126467	0.862841	0.433779	No	0	TRUE				TRUE		Nucleus;Cytosol
DCUN1D3	2	-0.130685	0.426737	0.0421266	No	32.2368					TRUE		Nucleoplasm;Cytosol
DCUN1D5	6	-0.0762212	0.416929	0.213874	No	0	TRUE		TRUE		TRUE		Nucleus;Nucleoli
DCXR	7	-0.02676	0.810498	0.282153	No	0	TRUE	TRUE	TRUE		TRUE
DDA1	4	0.299669	0.132545	-0.150146	No	36.2745	TRUE	TRUE			TRUE		Nucleus;Nucleoli
DDAH1	12	0.0143098	0.830835	0.157249	No	0					TRUE		Nucleoli;Plasma membrane;Cytosol
DDAH2	8	0.0772199	0.385364	0.478524	No	0	TRUE	TRUE			TRUE
DDB1	44	-0.132292	0.264534	-0.210593	No	0	TRUE	TRUE	TRUE		TRUE		Nucleoplasm
DDB2	7	-0.0780484	0.589636	-0.0536964	No	8.19672	TRUE	TRUE	TRUE	TRUE	TRUE		Nucleoplasm;Cell Junctions
DDHD1	4	0.134112	0.109886	-0.175184	No	20.8889	TRUE	TRUE	TRUE		TRUE
DDI2	6	-0.109916	0.297228	0.488895	No	17.2932	TRUE		TRUE		TRUE	TRUE	Nucleoplasm;Cytosol
DDOST	11	-0.162753	0.106909	-0.0357344	No	0	TRUE	TRUE	TRUE		TRUE		Endoplasmic reticulum
DDR2	6	0.0105923	0.934369	-0.113975	No	3.15789		TRUE	TRUE		TRUE		Plasma membrane;Actin filaments
DDT	5	-0.0844467	0.538026	0.570165	No	0	TRUE	TRUE	TRUE		TRUE		Mitochondria
DDX1	34	0.00283166	0.970789	-0.286498	No	1.89189	TRUE	TRUE	TRUE		TRUE		Nucleoplasm;Cytosol
DDX10	6	1.30042	0.000697704	-1.68375	Yes	34.9714	TRUE	TRUE	TRUE		TRUE		Nucleoli
DDX11	2	-0.0575252	0.563161	-0.118959	No	11.0309	TRUE			TRUE	TRUE		Nucleus;Nucleoli fibrillar center;Centrosome
DDX17	28	0.160111	0.22978	-0.381437	No	not found in D2P2	TRUE	TRUE	TRUE	TRUE	TRUE		Nuclear speckles
DDX18	21	1.09847	0.00118349	-2.48913	Yes	26.4179	TRUE	TRUE	TRUE	TRUE	TRUE		Nucleoli
DDX19A	5	-0.0500476	0.551205	0.211975	No	4.39331	TRUE	TRUE	TRUE	TRUE	TRUE
DDX20	25	0.0839924	0.265114	-0.118604	No	24.3932	TRUE		TRUE		TRUE	TRUE	Nucleoplasm;Nuclear bodies;Cytosol
DDX21	33	0.826047	0.00315649	-1.66559	Yes	32.6948	TRUE	TRUE	TRUE		TRUE	TRUE	Nucleus;Nucleoli
DDX23	33	0.239956	0.19299	-1.02135	No	34.7561	TRUE	TRUE	TRUE		TRUE		Nucleus;Nucleoli
DDX24	15	1.07445	0.00600356	-1.4724	Yes	36.787	TRUE	TRUE	TRUE	TRUE	TRUE		Nucleoli;Cytosol
DDX27	18	1.15035	0.00315564	-2.34792	Yes	27.1357			TRUE	TRUE	TRUE		Nucleoli
DDX28	8	0.0711826	0.739267	-0.33639	No	0					TRUE		Nucleoli;Mitochondria;Cytosol
DDX39A	7	0.0104447	0.901157	-0.159122	No	7.72834	TRUE	TRUE	TRUE	TRUE	TRUE		Nuclear speckles
DDX39B	11	0.211349	0.0764306	-0.252155	No	6.30841	TRUE	TRUE	TRUE		TRUE		Nuclear speckles
DDX3X	38	0.197256	0.0993544	-0.456753	No	19.6375	TRUE	TRUE	TRUE	TRUE	TRUE	TRUE	Nucleus;Cytosol
DDX41	7	0.32497	0.0340424	-0.424746	Yes	16.0772	TRUE		TRUE	TRUE	TRUE		Nucleus
DDX42	31	0.144963	0.155006	-0.252446	No	44.6695		TRUE	TRUE	TRUE	TRUE		Nuclear speckles
DDX46	54	-0.00451131	0.951786	-0.606983	No	27.934	TRUE	TRUE	TRUE	TRUE	TRUE		Nuclear speckles
DDX47	5	0.606933	0.00922658	-1.22431	Yes	14.2857	TRUE	TRUE			TRUE		Nucleoli
DDX49	5	-0.0628865	0.349535	-0.147818	No	8.07453			TRUE		TRUE		Nucleoli;Mitochondria
DDX5	33	0.397435	0.0590092	-0.551265	No	3.58306	TRUE	TRUE	TRUE	TRUE	TRUE		Nucleoplasm
DDX50	14	0.878885	0.00126916	-1.39582	Yes	27.8155	TRUE	TRUE	TRUE		TRUE	TRUE	Nucleoli
DDX51	6	1.22871	0.00118349	-1.48283	Yes	25.0751	TRUE		TRUE		TRUE		Nucleus;Nucleoli;Cytosol
DDX52	3	1.04021	0.000999004	-1.36571	Yes	9.6828	TRUE	TRUE	TRUE		TRUE		Nucleus;Nucleoli
DDX54	15	1.12219	0.0033682	-1.95939	Yes	43.8138	TRUE		TRUE		TRUE	TRUE	Nucleus;Nucleoli;Golgi apparatus
DDX55	9	0.391996	0.00922658	-1.06998	Yes	8.16667	TRUE	TRUE	TRUE		TRUE		Nucleus;Nucleoli;Cytosol
DDX56	7	0.785474	0.00315564	-1.12877	Yes	10.4205	TRUE			TRUE	TRUE
DDX58	5	-0.198742	0.179718	-0.211151	No	1.51351	TRUE	TRUE			TRUE		Cytosol
DDX59	8	-0.18011	0.248995	0.418639	No	14.8627	TRUE	TRUE		TRUE	TRUE		Nucleus;Actin filaments
DDX6	17	0.0946753	0.317215	-0.136255	No	14.6998	TRUE	TRUE	TRUE		TRUE		Cytosol;Cytoplasmic bodies
DDX60	7	-0.0365008	0.613955	-0.517384	No	0.584112	TRUE	TRUE			TRUE		Intermediate filaments;Cytosol
DECR1	6	0.262726	0.0312579	0.0867877	No	0	TRUE	TRUE	TRUE		TRUE		Mitochondria;Cytosol
DECR2	15	-0.231866	0.20728	0.0495317	No	0	TRUE	TRUE			TRUE		Peroxisomes
DEGS1	3	-0.264317	0.136806	-0.186246	No	0	TRUE				TRUE		Mitochondria
DEK	17	0.3379	0.169671	-0.0398501	No	52.2667	TRUE	TRUE	TRUE		TRUE		Nucleus
DENND1A	4	-0.0535637	0.562204	0.0789705	No	44.6977	TRUE				TRUE		Nucleoplasm;Vesicles;Cytosol
DENND3	3	-0.196666	0.177091	-0.339433	No	4.34057	TRUE	TRUE			TRUE		Vesicles;Cytosol
DENND4A	3	-0.245649	0.198239	0.0407152	No	15.2979	TRUE	TRUE	TRUE		TRUE		Nucleus;Nucleoli
DENND4C	25	-0.153534	0.122457	0.0629018	No	not found in D2P2	TRUE	TRUE	TRUE		TRUE		Golgi apparatus;Vesicles;Cytosol
DENND5B	2	-0.17855	0.199108	-0.149413	No	4.00314	TRUE				TRUE		Nucleoli;Microtubules
DENR	5	0.141752	0.291786	0.480902	No	24.2424	TRUE	TRUE			TRUE	TRUE	Cytosol
DEPDC7	3	-0.0977305	0.229125	0.221557	No	0			TRUE		TRUE		Nucleus;Nucleoli;Cytosol
DERA	12	-0.0424118	0.685752	-0.131116	No	0	TRUE	TRUE			TRUE		Nucleus
DERL1	3	-0.272516	0.14539	0.00239229	No	0			TRUE		TRUE		Endoplasmic reticulum
DERL2	3	-0.0877929	0.235606	-0.060469	No	3.34728	TRUE				TRUE		Endoplasmic reticulum
DESI1	2	-0.0644814	0.338515	0.34081	No	8.33333	TRUE				TRUE		Cytokinetic bridge;Cytosol
DFFA	10	0.0191989	0.855437	0.392357	No	10.2719	TRUE	TRUE	TRUE		TRUE		Plasma membrane;Cytosol
DFNA5	10	-0.125738	0.189931	-0.0213492	No	0	TRUE				TRUE		Cytosol
DGCR14	4	0.458069	0.240293	0.333856	No	53.3613	TRUE	TRUE	TRUE		TRUE		Nucleoplasm
DGCR8	6	0.0203364	0.800984	-0.452216	No	25.6145				TRUE	TRUE
DGKA	3	-0.156992	0.109253	-0.0832405	No	1.4966	TRUE	TRUE			TRUE		Nucleoplasm;Vesicles;Mitochondria
DGKH	2	0.0194566	0.832673	-0.21191	No	14.4262			TRUE		TRUE
DGKZ	2	0.322816	0.0799644	0.0613418	No	23.9928	TRUE	TRUE			TRUE		Nuclear speckles
DHCR24	8	-0.165795	0.0813641	-0.2642	No	0	TRUE		TRUE		TRUE
DHCR7	4	-0.0768562	0.590836	-0.603503	No	0	TRUE				TRUE		Endoplasmic reticulum;Cytosol
DHFR	10	-0.138612	0.183882	0.293858	No	0	TRUE	TRUE	TRUE	TRUE	TRUE		Mitochondria
DHODH	7	-0.146744	0.112809	0.148842	No	0	TRUE				TRUE		Nucleoplasm;Mitochondria
DHPS	8	-0.0340644	0.620386	0.164142	No	3.25203	TRUE		TRUE		TRUE		Nucleoplasm;Plasma membrane;Cytosol
DHRS1	5	0.0211117	0.837031	0.111138	No	0	TRUE		TRUE		TRUE		Nucleus;Centrosome;Cytosol
DHRS11	3	-0.00388918	0.961986	0.513785	No	0					TRUE		Golgi apparatus;Cytosol
DHRS3	3	-0.134731	0.19507	-0.136733	No	0	TRUE		TRUE		TRUE		Nucleoli;Mitochondria
DHRS4	4	0.0427176	0.474408	-0.158753	No	0	TRUE				TRUE		Nuclear membrane;Vesicles
DHRS7	8	-0.0911729	0.314637	-0.297092	No	0	TRUE		TRUE		TRUE		Nucleoplasm;Mitochondria
DHRS7B	6	-0.121053	0.297228	-0.220104	No	0	TRUE				TRUE		Plasma membrane;Cell Junctions;Cytosol
DHTKD1	13	-0.0217546	0.831333	-0.0400992	No	4.35256	TRUE	TRUE			TRUE		Mitochondria
DHX15	30	0.272342	0.0995782	-0.420024	No	13.8365	TRUE	TRUE	TRUE	TRUE	TRUE		Nuclear speckles
DHX16	28	0.00704439	0.922383	-0.393965	No	22.3823	TRUE	TRUE	TRUE		TRUE		Nucleoplasm
DHX29	32	0.00585032	0.944349	-0.444223	No	16.5814	TRUE	TRUE	TRUE		TRUE		Cytosol
DHX30	34	0.217506	0.100164	-1.01552	No	5.36013	TRUE		TRUE		TRUE		Mitochondria;Cytosol
DHX32	9	-0.152053	0.159904	-0.154556	No	3.76851	TRUE				TRUE
DHX33	13	0.463484	0.0360206	-1.02716	Yes	9.05233	TRUE	TRUE	TRUE		TRUE		Nucleoli
DHX34	12	-0.0525406	0.474974	-0.242435	No	13.3858	TRUE	TRUE	TRUE		TRUE
DHX35	3	0.260771	0.0550406	-0.53793	No	0.853485	TRUE				TRUE		Nucleus;Nuclear bodies;Centrosome
DHX36	32	-0.032174	0.619247	-0.249819	No	8.73016	TRUE	TRUE	TRUE		TRUE		Nucleus;Cytosol
DHX37	10	0.634943	0.00987453	-1.00263	Yes	25.8427		TRUE			TRUE		Nuclear membrane
DHX38	22	0.0418928	0.549367	-0.326992	No	33.3333	TRUE	TRUE	TRUE	TRUE	TRUE		Nucleus
DHX40	6	-0.0710442	0.394102	-0.175627	No	9.37099	TRUE	TRUE	TRUE		TRUE		Nucleus
DHX57	14	0.223026	0.0890595	-0.884409	No	11.9048	TRUE		TRUE		TRUE		Nucleoli;Intermediate filaments;Microtubules;Cytosol
DHX8	18	0.240479	0.0277076	-0.655348	No	19.3443			TRUE	TRUE	TRUE		Nucleoplasm;Nuclear bodies
DHX9	54	0.211318	0.221941	-0.670805	No	8.4252	TRUE	TRUE	TRUE	TRUE	TRUE	TRUE	Nucleus
DIABLO	4	0.345403	0.387896	-0.173226	No	11.7155	TRUE	TRUE			TRUE		Mitochondria
DIAPH1	38	-0.147562	0.133173	0.282605	No	30.1101	TRUE	TRUE	TRUE		TRUE		Plasma membrane
DIAPH3	26	-0.182965	0.140838	0.186247	No	15.088	TRUE		TRUE		TRUE		Plasma membrane;Microtubules
DICER1	7	-0.0699794	0.298686	-0.100787	No	4.89074	TRUE	TRUE			TRUE		Cytosol
DIDO1	40	0.231289	0.0750419	-0.458324	No	74.6875	TRUE	TRUE	TRUE		TRUE	TRUE	Nucleoplasm;Vesicles;Cytosol
DIEXF	16	0.170341	0.122161	-0.690489	No	26.1905	TRUE		TRUE		TRUE		Nucleoplasm;Golgi apparatus
DIMT1	4	0.275754	0.0305271	-0.508991	No	7.02875	TRUE	TRUE	TRUE		TRUE		Nucleus;Nucleoli;Cytosol
DIP2A	7	-0.0755168	0.409812	-0.103782	No	14.513	TRUE	TRUE			TRUE		Nucleus
DIP2B	28	-0.120115	0.156204	-0.125346	No	17.7665	TRUE				TRUE	TRUE	Endoplasmic reticulum
DIS3	29	-0.0945974	0.31519	-0.0366051	No	5.11482	TRUE	TRUE	TRUE	TRUE	TRUE		Nucleus;Cytosol
DIS3L	5	-0.110296	0.206528	-0.190537	No	4.36433	TRUE				TRUE		Plasma membrane;Centrosome;Cytosol
DIS3L2	16	-0.100243	0.265232	-0.0924808	No	10.3955	TRUE	TRUE	TRUE		TRUE
DISP1	3	-0.159143	0.243751	0.0362852	No	4.59318					TRUE		Nuclear bodies
DKC1	17	0.816313	0.00118349	-1.40918	Yes	16.7315	TRUE	TRUE		TRUE	TRUE	TRUE	Nucleus;Nucleoli fibrillar center
DKFZP313C1541|RAB2B	2	-0.1145	0.464205	-0.221143	No	2.49501
DKFZP686H13261	2	0.0923375	0.401734	-0.142519	No	not found in D2P2
DLAT	14	-0.119986	0.299918	0.263402	No	16.847	TRUE	TRUE			TRUE		Mitochondria
DLD	20	-0.0404106	0.681601	-0.00433934	No	0	TRUE	TRUE	TRUE		TRUE		Mitochondria
DLG1	13	-0.0805696	0.415305	0.0694885	No	12.3894	TRUE	TRUE			TRUE
DLG3	4	-0.138697	0.10196	0.14128	No	11.1383	TRUE	TRUE	TRUE		TRUE		Nucleus;Nucleoli
DLG5	13	0.288952	0.0340424	-0.38516	No	27.358	TRUE		TRUE		TRUE		Cell Junctions
DLGAP4	2	-0.0211294	0.823767	0.269112	No	56.0484		TRUE			TRUE		Nucleoplasm;Focal adhesion sites;Cytosol
DLGAP5	25	-0.121641	0.346254	0.0970446	No	29.4326		TRUE	TRUE	TRUE	TRUE	TRUE	Microtubule organizing center;Cytosol
DLST	12	-0.0492877	0.52939	0.0921883	No	18.543	TRUE	TRUE	TRUE		TRUE
DMAP1	11	0.0485598	0.688445	0.253901	No	36.1884	TRUE	TRUE	TRUE		TRUE		Nucleoplasm;Cytosol
DMD	13	-0.234701	0.0670076	0.234888	No	not found in D2P2	TRUE	TRUE			TRUE
DMXL1	13	-0.0423494	0.590529	-0.235722	No	5.88041			TRUE		TRUE		Nucleoli;Cytosol
DMXL2	5	-0.0748371	0.676638	-0.168081	No	8.33333	TRUE	TRUE	TRUE		TRUE	TRUE
DNAAF2	4	0.109799	0.184413	-0.0762609	No	31.0633	TRUE				TRUE		Cytosol
DNAAF5	19	-0.172332	0.0863952	0.0447501	No	1.05263	TRUE				TRUE		Nucleoplasm;Cytosol
DNAJA1	19	0.000386116	0.996877	-0.0160231	No	10.8312	TRUE	TRUE	TRUE		TRUE	TRUE	Microtubules;Cytosol
DNAJA2	19	-0.19142	0.0805502	0.257684	No	18.932	TRUE	TRUE	TRUE		TRUE		Nucleoli;Intermediate filaments;Cytosol
DNAJA3	10	-0.0129204	0.921639	-0.186009	No	5	TRUE	TRUE			TRUE		Mitochondria
DNAJB1	23	0.00134797	0.985106	0.361026	No	15.8824	TRUE	TRUE	TRUE		TRUE		Nucleus;Cytosol
DNAJB11	15	-0.0195467	0.896272	0.337014	No	5.02793	TRUE	TRUE	TRUE		TRUE		Endoplasmic reticulum
DNAJB12	14	-0.00488765	0.971291	0.103955	No	not found in D2P2	TRUE				TRUE		Endoplasmic reticulum
DNAJB14	6	-0.149693	0.0952788	0.510938	No	18.9974	TRUE				TRUE
DNAJB2	3	0.273967	0.452888	0.0895077	No	40.4321	TRUE		TRUE		TRUE		Nuclear membrane
DNAJB4	15	0.0771491	0.520096	0.0978578	No	4.74777	TRUE	TRUE			TRUE		Nucleoplasm;Plasma membrane;Cytosol
DNAJB5	2	0.00156457	0.98777	0.152643	No	0.107715					TRUE		Nucleus;Cytosol
DNAJB6	4	0.0684491	0.332937	-0.0238288	No	28.8344	TRUE	TRUE	TRUE		TRUE		Nucleoplasm
DNAJC1	4	-0.0698009	0.29633	0.161374	No	25.8123	TRUE	TRUE	TRUE		TRUE		Endoplasmic reticulum
DNAJC10	16	-0.12454	0.37305	-0.000818582	No	0	TRUE	TRUE	TRUE		TRUE
DNAJC11	14	-0.0355171	0.631702	-0.171727	No	2.86225	TRUE				TRUE		Cytosol
DNAJC13	40	-0.0259741	0.693857	-0.462548	No	0.668747	TRUE	TRUE			TRUE		Vesicles;Cytosol
DNAJC15	8	-0.164484	0.257154	0.110087	No	0					TRUE
DNAJC16	6	1.47803e-05	0.999716	-0.397771	No	4.4757	TRUE				TRUE		Vesicles
DNAJC17	5	0.204673	0.136837	0.701503	No	45.7237			TRUE		TRUE		Nucleoplasm
DNAJC19	6	0.347603	0.338261	-0.0616427	No	0	TRUE	TRUE	TRUE		TRUE
DNAJC2	23	-0.0364626	0.77072	0.0110957	No	21.256	TRUE		TRUE		TRUE		Cytosol
DNAJC21	12	0.168097	0.263052	-0.451283	No	48.0226	TRUE	TRUE	TRUE		TRUE		Vesicles
DNAJC25	4	0.00727129	0.919713	-0.100842	No	3.61111					TRUE		Nucleoplasm;Cytosol
DNAJC3	15	-0.0723895	0.453496	0.202161	No	9.92063	TRUE		TRUE		TRUE		Endoplasmic reticulum
DNAJC5	5	-0.273123	0.0965509	0.0288646	No	10.6061	TRUE	TRUE			TRUE
DNAJC6	5	-0.111849	0.192161	0.0466127	No	42.4973		TRUE	TRUE		TRUE		Nucleoplasm;Plasma membrane;Cytosol
DNAJC7	33	-0.0133559	0.901033	0.556217	No	4.25101	TRUE	TRUE	TRUE		TRUE		Nucleoplasm;Cytosol
DNAJC8	10	0.144735	0.149989	0.748413	No	39.5257	TRUE	TRUE	TRUE	TRUE	TRUE		Nucleoplasm
DNAJC9	14	0.209878	0.0714227	0.50226	No	23.4615	TRUE	TRUE	TRUE		TRUE		Nucleoplasm;Plasma membrane
DNASE2	3	-0.0917943	0.284293	0.364438	No	1.66667		TRUE	TRUE		TRUE
DNLZ	2	0.241742	0.0646156	-0.144801	No	15.1685					TRUE		Nucleoplasm;Mitochondria
DNM1	2	-0.0969477	0.593721	0.233331	No	16.6667	TRUE	TRUE	TRUE		TRUE		Nucleoplasm
DNM1L	33	-0.108888	0.214984	0.293667	No	13.9946	TRUE	TRUE	TRUE	TRUE	TRUE		Vesicles;Cytosol
DNM2	16	-0.14377	0.263962	0.212329	No	17.5862	TRUE	TRUE	TRUE		TRUE		Golgi apparatus;Cytosol
DNMBP	15	-0.133184	0.128124	0.00932522	No	30.1205	TRUE	TRUE	TRUE		TRUE		Nucleoli;Nuclear bodies;Golgi apparatus;Cytosol
DNMT1	57	-0.0454325	0.522117	-0.170928	No	22.4629	TRUE	TRUE	TRUE	TRUE	TRUE	TRUE	Nucleoplasm
DNMT3B	2	0.670334	0.0509851	-1.16925	No	33.646	TRUE		TRUE		TRUE		Nucleoplasm;Vesicles
DNPEP	6	-0.0236263	0.817909	0.113836	No	not found in D2P2	TRUE	TRUE			TRUE		Cytosol
DNPH1	7	0.00918479	0.968002	0.39229	No	11.4943			TRUE		TRUE		Nucleoplasm;Cytosol
DNTTIP1	3	-0.0130601	0.934661	0.512168	No	20.9726	TRUE		TRUE	TRUE	TRUE		Nucleus
DNTTIP2	17	1.04181	0.000999004	-2.06071	Yes	55.291	TRUE	TRUE		TRUE	TRUE	TRUE	Nucleoli
DOCK1	18	-0.0710781	0.27655	-0.195223	No	12.9223	TRUE	TRUE	TRUE		TRUE		Nucleus
DOCK10	15	-0.142976	0.191481	-0.188726	No	2.6075	TRUE	TRUE			TRUE		Nucleoplasm;Cytosol
DOCK11	18	-0.145346	0.174151	-0.234094	No	2.65316	TRUE	TRUE			TRUE		Nuclear membrane;Nucleoli
DOCK4	5	0.0145804	0.886237	-0.258751	No	17.5483	TRUE				TRUE		Nucleoli;Golgi apparatus;Plasma membrane;Cytosol
DOCK5	26	-0.132848	0.162123	-0.255365	No	10.2139		TRUE	TRUE		TRUE		Cytosol
DOCK7	18	-0.188094	0.182154	-0.218811	No	not found in D2P2	TRUE	TRUE	TRUE		TRUE
DOCK9	15	-0.155986	0.11514	-0.203476	No	not found in D2P2			TRUE		TRUE
DOHH	9	0.308424	0.306622	0.137335	No	3.64238					TRUE		Nucleus;Cytosol
DOK1	2	0.00435017	0.971906	-0.257359	No	30.9771			TRUE		TRUE		Cytosol
DOPEY2	2	-0.106415	0.32689	-0.254685	No	6.87554	TRUE	TRUE	TRUE		TRUE		Nucleoplasm;Mitochondria
DPCD	6	-0.00489519	0.97352	0.22284	No	4.4335					TRUE		Nuclear speckles
DPF2	9	-0.0967632	0.2689	0.0259475	No	39.1304	TRUE	TRUE	TRUE	TRUE	TRUE		Nucleoplasm
DPH1	7	-0.201977	0.0683069	0.145104	No	10.6095	TRUE				TRUE		Nucleoplasm;Cell Junctions
DPH2	5	-0.0726371	0.309734	0.268216	No	6.13497	TRUE				TRUE		Nucleus
DPH5	6	-0.135798	0.189916	0.11041	No	0	TRUE				TRUE		Golgi apparatus
DPH6	3	-0.0821143	0.371125	0.151962	No	0	TRUE				TRUE		Nucleus;Nucleoli
DPH7	2	-0.0679212	0.445639	-0.0248536	No	9.73451	TRUE				TRUE		Nuclear bodies
DPM1	10	0.0355504	0.578003	-0.0525	No	3.07692	TRUE	TRUE	TRUE		TRUE
DPM3	2	-0.213588	0.0766872	-0.196167	No	0
DPP3	26	-0.13995	0.153766	0.153097	No	1.49254	TRUE	TRUE	TRUE		TRUE		Nuclear speckles;Plasma membrane;Cytosol
DPP7	5	0.00739008	0.951786	0.0220231	No	0	TRUE				TRUE		Golgi apparatus;Vesicles
DPP8	3	-0.0128768	0.886237	-0.287646	No	0	TRUE				TRUE		Cytosol
DPP9	11	-0.171019	0.188414	-0.0577786	No	not found in D2P2	TRUE	TRUE			TRUE		Cytosol
DPY19L1	2	0.0231387	0.804793	-0.263681	No	2.96296	TRUE				TRUE		Vesicles
DPY30	2	0.468194	0.102857	-1.21756	No	33.3333	TRUE	TRUE			TRUE		Nucleoplasm;Golgi apparatus
DPYD	6	0.0200279	0.857042	-0.116186	No	not found in D2P2	TRUE	TRUE	TRUE		TRUE
DPYSL2	16	-0.147122	0.133979	0.123974	No	8.91608	TRUE	TRUE	TRUE		TRUE	TRUE	Plasma membrane;Cytosol
DR1	4	0.910188	0.292686	-0.174197	No	18.75					TRUE		Nucleus
DRAP1	5	0.214615	0.378374	0.747852	No	60	TRUE	TRUE			TRUE		Cytosol
DRG1	15	-0.0219462	0.730833	0.118343	No	19.0355	TRUE	TRUE			TRUE		Nuclear bodies;Cytosol
DRG2	14	-0.112785	0.274003	0.0131158	No	0	TRUE				TRUE		Nucleoplasm;Vesicles;Cytosol
DROSHA	5	0.202636	0.135762	-0.744485	No	93.8931	TRUE		TRUE	TRUE	TRUE
DSC2	6	-0.180025	0.578658	-0.134679	No	0.887902	TRUE	TRUE	TRUE		TRUE
DSCC1	3	-0.129022	0.219861	0.20383	No	3.81679	TRUE			TRUE	TRUE		Nucleoplasm
DSCR3	3	-0.185166	0.304729	-0.0732045	No	0	TRUE	TRUE			TRUE		Mitochondria
DSG2	22	-0.164194	0.261858	-0.504093	No	12.6118	TRUE		TRUE		TRUE		Plasma membrane;Cell Junctions
DSN1	2	-0.120371	0.409032	0.0805187	No	30.3371	TRUE			TRUE	TRUE	TRUE	Nucleus;Nucleoli fibrillar center;Nuclear bodies;Cytosol
DSP	152	-0.0238415	0.932304	-0.68687	No	5.12017	TRUE	TRUE	TRUE		TRUE	TRUE	Cell Junctions
DST	114	0.0450283	0.711332	-0.363186	No	not found in D2P2	TRUE	TRUE	TRUE		TRUE		Nucleus;Microtubules;Cytosol
DSTN	11	-0.0600374	0.620741	0.0748455	No	0	TRUE	TRUE		TRUE	TRUE
DSTYK	3	-0.241741	0.170506	0.0886606	No	3.44456		TRUE	TRUE		TRUE
DTD1	5	0.00348727	0.978392	0.119351	No	32.0574		TRUE	TRUE		TRUE
DTL	9	-0.084635	0.2689	-0.00542014	No	31.0959	TRUE			TRUE	TRUE	TRUE	Nucleus;Cytosol
DTNBP1	2	-0.3866	0.100164	0.266714	No	26.7806		TRUE			TRUE		Microtubules;Midbody
DTWD1	4	-0.213484	0.0804793	0.190278	No	6.90789		TRUE	TRUE	TRUE	TRUE		Nucleus;Nucleoli;Vesicles
DTX2	4	-0.253233	0.0713314	0.022836	No	22.6688	TRUE	TRUE	TRUE	TRUE	TRUE		Nucleoplasm;Nuclear membrane
DTX3L	13	0.0968822	0.28341	-0.00735357	No	14.1892	TRUE	TRUE			TRUE		Nucleoplasm;Cytosol
DTYMK	15	0.0079614	0.917651	-0.0236035	No	0	TRUE	TRUE	TRUE		TRUE		Mitochondria
DUS1L	7	-0.168851	0.100164	0.0860178	No	13.9535	TRUE			TRUE	TRUE		Plasma membrane
DUS2	13	-0.0821261	0.407989	-0.0156825	No	13.1846	TRUE				TRUE	TRUE	Cytosol
DUS3L	13	-0.0331325	0.709374	-0.0831731	No	24.7692	TRUE	TRUE	TRUE		TRUE		Nucleoplasm;Cytosol
DUSP12	8	-0.0488282	0.673097	-0.18784	No	4.41176	TRUE	TRUE			TRUE		Nucleus
DUSP23	8	-0.112275	0.205741	0.00546792	No	0					TRUE		Nucleoplasm
DUSP3	5	0.130611	0.272236	0.67607	No	0	TRUE	TRUE			TRUE		Nucleoplasm;Cytosol
DUSP9	2	-0.104496	0.410964	0.279494	No	11.4583	TRUE				TRUE		Endoplasmic reticulum
DUT	10	-0.070342	0.556469	0.482662	No	32.5397	TRUE	TRUE	TRUE		TRUE		Nucleoplasm
DVL1	2	0.0446902	0.789743	-0.0780901	No	44.1727	TRUE		TRUE		TRUE
DVL2	7	-0.0693465	0.294398	-0.00889465	No	48.0978	TRUE		TRUE		TRUE		Nucleoplasm;Nuclear bodies
DVL3	2	-0.17047	0.202466	-0.0796095	No	47.3464	TRUE		TRUE		TRUE		Intermediate filaments;Midbody ring;Centrosome
DXO	2	-0.20021	0.282191	0.0451434	No	12.8788			TRUE		TRUE		Nucleoplasm;Plasma membrane;Cytosol
DYNC1H1	194	-0.140993	0.274979	-0.31827	No	1.82953	TRUE	TRUE	TRUE	TRUE	TRUE		Centrosome;Cytosol
DYNC1I2	14	-0.0122567	0.934927	-0.0277019	No	31.8182	TRUE	TRUE	TRUE		TRUE	TRUE	Nucleoli;Endoplasmic reticulum;Microtubules;Cytosol
DYNC1LI1	16	-0.0139067	0.900962	0.409471	No	30.9751	TRUE	TRUE	TRUE		TRUE	TRUE	Centrosome;Cytosol
DYNC1LI2	15	0.0459575	0.595102	0.246927	No	28.0488			TRUE		TRUE		Centrosome;Cytosol
DYNC2H1	2	0.0552662	0.794737	-0.272587	No	0.673322	TRUE	TRUE	TRUE		TRUE		Mitochondria
DYNLL1	3	0.310002	0.0988627	0.115479	No	0	TRUE	TRUE	TRUE	TRUE	TRUE		Nucleoplasm;Nuclear bodies;Cytosol
DYNLL2	2	0.248733	0.233522	-0.414943	No	0	TRUE	TRUE	TRUE	TRUE	TRUE
DYNLRB1	4	0.0408281	0.596496	0.194774	No	0	TRUE				TRUE
DYNLT3	2	-0.242892	0.112715	-0.189237	No	0					TRUE
DYRK1A	7	0.00780226	0.919714	-0.194506	No	43.1193	TRUE	TRUE			TRUE		Nucleoli fibrillar center;Cytosol
E2F4	2	-0.0619851	0.454131	0.16422	No	39.4673	TRUE	TRUE			TRUE		Nucleoplasm
E7EQ34|GOSR2	3	0.066701	0.528446	0.00467516	No	8.96226
E9PI62|MTG1	6	-0.0796319	0.229125	0.122648	No	0
E9PSI1	6	0.0504781	0.491466	-0.176323	No	0
EAPP	5	0.139827	0.220763	0.159379	No	61.7544	TRUE			TRUE	TRUE		Nucleus;Golgi apparatus;Cytosol
EARS2	16	-0.0811753	0.393257	0.363183	No	5.92734	TRUE	TRUE	TRUE		TRUE		Nucleoplasm;Mitochondria
EBNA1BP2	13	1.3844	0.00924171	-1.7129	Yes	48.6928	TRUE	TRUE	TRUE	TRUE	TRUE	TRUE	Nucleoli
EBP	2	-0.11035	0.377114	-0.00524308	No	0	TRUE	TRUE			TRUE		Endoplasmic reticulum
ECD	9	-0.112902	0.312145	0.116318	No	25	TRUE	TRUE			TRUE		Nucleoplasm;Cytosol
ECE1	11	-0.00992355	0.879062	0.242994	No	0	TRUE				TRUE
ECE2	4	-0.188613	0.0813641	0.0961616	No	1.47225					TRUE		Nucleus;Cytosol
ECEL1	14	-0.124168	0.29847	-0.0683939	No	0		TRUE			TRUE		Nucleoplasm;Nuclear membrane;Nucleoli
ECH1	16	-0.00393401	0.967379	0.165038	No	0	TRUE	TRUE			TRUE		Mitochondria
ECHDC1	11	-0.0468472	0.508681	0.283756	No	0	TRUE	TRUE			TRUE		Vesicles
ECHS1	16	0.0593054	0.489311	0.518437	No	0	TRUE	TRUE	TRUE		TRUE		Mitochondria
ECI1	7	0.0430267	0.642832	0.579679	No	0	TRUE	TRUE	TRUE		TRUE
ECI2	15	-0.0636163	0.455161	0.369465	No	4.06091	TRUE	TRUE			TRUE		Peroxisomes
ECSIT	3	-0.100171	0.270039	-0.0136327	No	13.4571					TRUE		Nucleoplasm;Cytosol
ECT2	16	0.254831	0.0593932	-0.346642	No	10.2845	TRUE	TRUE	TRUE	TRUE	TRUE		Nucleus;Cytosol
EDC3	9	0.24518	0.488112	-0.0360852	No	20.8661	TRUE		TRUE		TRUE	TRUE	Cytoplasmic bodies
EDC4	27	-0.158156	0.0939022	0.0130008	No	33.1192	TRUE	TRUE	TRUE		TRUE	TRUE	Nucleoplasm;Cytoplasmic bodies
EDEM3	3	-0.155904	0.119132	0.310526	No	14.9142	TRUE				TRUE		Endoplasmic reticulum
EDF1	11	0.779966	0.0934853	0.119118	No	52.027	TRUE	TRUE	TRUE		TRUE		Nucleus;Cytosol
EDIL3	2	-0.0390792	0.666058	-0.121864	No	0	TRUE				TRUE
EDRF1	6	-0.0878156	0.284887	-0.0260432	No	13.5703	TRUE	TRUE	TRUE		TRUE		Nucleoplasm;Centrosome;Cytosol
EEA1	66	0.0148626	0.841787	0.677634	No	15.5918	TRUE	TRUE	TRUE		TRUE		Vesicles
EED	15	0.101597	0.186877	-0.586806	No	15.4195	TRUE	TRUE			TRUE		Nucleoplasm
EEF1A1|EEF1A1P5	32	-0.0239432	0.78377	0.301392	No	5.41126
EEF1B2	9	0.236179	0.221941	0.522143	No	16.8889	TRUE	TRUE	TRUE		TRUE		Nucleoli fibrillar center;Cytosol
EEF1D	21	0.25479	0.254732	0.332374	No	33.452	TRUE	TRUE	TRUE		TRUE	TRUE	Nucleus;Nucleoli fibrillar center
EEF1E1	7	0.0967398	0.650255	0.393919	No	0	TRUE	TRUE	TRUE		TRUE		Nucleus;Cytosol
EEF1G	26	-0.103639	0.399897	0.0423363	No	11.4416	TRUE	TRUE	TRUE		TRUE		Mitochondria
EEF2	63	-0.164135	0.16672	-0.0771587	No	0	TRUE	TRUE	TRUE	TRUE	TRUE	TRUE	Plasma membrane;Cytosol
EEF2K	8	-0.157822	0.159984	0.0327818	No	19.7241	TRUE		TRUE	TRUE	TRUE		Nucleoplasm
EEF2KMT	3	-0.00202273	0.988952	0.0707274	No	0	TRUE				TRUE
EEFSEC	10	0.11853	0.13768	-0.248021	No	9.22819	TRUE		TRUE		TRUE		Nucleus;Nuclear bodies;Cytosol
EFEMP1	9	-0.164749	0.329381	-0.277783	No	4.0568					TRUE
EFHD2	11	0.139022	0.283585	0.681434	No	31.25	TRUE	TRUE	TRUE		TRUE	TRUE	Cytosol
EFTUD1	20	-0.153748	0.168079	-0.156107	No	10.7143
EFTUD2	34	0.214547	0.0347997	-0.442907	No	5.45267	TRUE	TRUE	TRUE		TRUE		Nucleoplasm;Cytosol
EGFR	36	-0.0234026	0.84847	0.117702	No	4.79339	TRUE	TRUE	TRUE	TRUE	TRUE	TRUE	Plasma membrane
EGLN1	8	0.0495804	0.465819	0.330935	No	34.7418	TRUE	TRUE	TRUE		TRUE		Cytosol
EHBP1	5	-0.0154889	0.842817	0.0744512	No	44.7604	TRUE	TRUE			TRUE		Plasma membrane;Cytosol
EHBP1L1	22	-0.0696117	0.358103	-0.0555349	No	58.109	TRUE		TRUE		TRUE		Nucleoli;Plasma membrane;Cytosol
EHD1	18	-0.0647908	0.379904	0.171037	No	2.80899	TRUE	TRUE		TRUE	TRUE	TRUE	Plasma membrane
EHD2	9	-0.163514	0.225666	0.231334	No	1.68224		TRUE	TRUE		TRUE		Plasma membrane
EHD4	14	-0.0434801	0.60836	0.225499	No	3.51201	TRUE	TRUE	TRUE		TRUE		Plasma membrane
EHMT1	16	0.331696	0.136725	-0.579605	No	39.4453	TRUE	TRUE	TRUE	TRUE	TRUE		Nucleoplasm;Nuclear bodies
EHMT2	7	0.189108	0.242715	-0.562846	No	38.6777	TRUE	TRUE	TRUE		TRUE	TRUE	Nucleoplasm;Nuclear speckles
EI24	4	-0.0699717	0.579663	-0.156403	No	not found in D2P2	TRUE				TRUE		Endoplasmic reticulum;Golgi apparatus;Cytosol
EIF1AD	4	-0.0154512	0.901157	0.369662	No	35.1515	TRUE				TRUE		Nucleoplasm;Vesicles
EIF1AX	12	0.0657866	0.461516	0.145231	No	38.1944	TRUE	TRUE	TRUE		TRUE		Cytosol
EIF2A	21	-0.120706	0.119132	0.224123	No	6.89655	TRUE	TRUE	TRUE		TRUE		Mitochondria;Cytosol
EIF2AK1	2	0.0280049	0.657039	-0.28897	No	15.7143	TRUE				TRUE		Nucleus;Cytosol
EIF2AK2	17	-0.0510526	0.57365	-0.282566	No	6.89655	TRUE		TRUE		TRUE		Cytosol
EIF2AK3	4	-0.0251155	0.733241	0.0588964	No	12.1864	TRUE				TRUE
EIF2AK4	17	-0.0694141	0.377114	-0.217787	No	16.2523	TRUE	TRUE	TRUE		TRUE		Cytosol
EIF2B1	14	-0.133526	0.212496	0.10111	No	0	TRUE	TRUE	TRUE		TRUE		Cytosol
EIF2B2	9	-0.191439	0.0590092	0.100558	No	7.40741	TRUE				TRUE		Nucleoplasm;Plasma membrane;Focal adhesion sites
EIF2B3	12	-0.22194	0.0822995	-0.0276964	No	2.21239	TRUE		TRUE		TRUE		Vesicles;Cytosol
EIF2B4	15	0.00409772	0.97117	-0.0404651	No	30.5927	TRUE	TRUE	TRUE		TRUE		Nuclear membrane;Actin filaments
EIF2B5	11	-0.0413307	0.709374	-0.261407	No	17.4757	TRUE				TRUE		Cytosol
EIF2D	12	-0.0853151	0.28569	0.233825	No	14.0411		TRUE			TRUE		Nuclear bodies;Cytosol
EIF2S1	21	0.083784	0.360197	0.0124535	No	10.4762	TRUE	TRUE	TRUE		TRUE		Nucleoplasm;Cytosol
EIF2S2	21	0.054111	0.476631	0.0662889	No	47.1471	TRUE	TRUE	TRUE		TRUE		Nucleoli;Endoplasmic reticulum
EIF2S3	19	-0.0876158	0.349639	0.114435	No	0	TRUE	TRUE	TRUE		TRUE
EIF3A	77	-0.0238841	0.795589	-0.482476	No	43.4877	TRUE	TRUE	TRUE		TRUE		Nucleus;Cytosol
EIF3B	31	-0.065581	0.448328	-0.303351	No	21.6216	TRUE	TRUE	TRUE		TRUE	TRUE	Nucleoplasm;Cytosol
EIF3CL|EIF3C	38	-0.0269546	0.745879	-0.25555	No	23.7418
EIF3D	26	-0.101761	0.369929	-0.294716	No	7.29927	TRUE		TRUE	TRUE	TRUE		Cytosol
EIF3E	19	-0.114061	0.377043	-0.416038	No	0	TRUE	TRUE	TRUE	TRUE	TRUE	TRUE	Nuclear bodies;Cytosol
EIF3F	8	0.0434576	0.516449	-0.0186437	No	23.8095	TRUE	TRUE	TRUE		TRUE
EIF3G	18	-0.076697	0.354521	-0.0957352	No	29.6875	TRUE	TRUE	TRUE		TRUE		Cytosol
EIF3H	13	-0.0253576	0.702384	-0.043425	No	19.6023	TRUE	TRUE			TRUE		Cytosol
EIF3I	14	-0.0473865	0.651939	-0.17491	No	0	TRUE	TRUE	TRUE	TRUE	TRUE
EIF3J	16	0.22993	0.249801	0.558858	No	46.8992	TRUE	TRUE	TRUE		TRUE	TRUE	Cytosol
EIF3K	6	-0.0646324	0.606632	-0.20737	No	0	TRUE	TRUE		TRUE	TRUE		Cytosol
EIF3L	23	-0.0406421	0.734577	-0.193766	No	0	TRUE	TRUE	TRUE		TRUE		Nucleus;Nucleoli
EIF3M	11	-0.192087	0.0868013	0.158403	No	0	TRUE	TRUE	TRUE		TRUE		Cytosol
EIF4A1	12	-0.174995	0.10833	0.254947	No	5.41872	TRUE	TRUE	TRUE	TRUE	TRUE		Cytosol
EIF4A2	7	-0.199932	0.0735422	0.105898	No	5.15971	TRUE	TRUE	TRUE	TRUE	TRUE		Cytosol
EIF4A3	21	0.143349	0.102485	-0.230625	No	0	TRUE	TRUE	TRUE	TRUE	TRUE	TRUE	Nucleoplasm
EIF4B	39	0.190522	0.163808	0.120331	No	84.9427	TRUE	TRUE	TRUE		TRUE		Cytosol
EIF4E	8	-0.150735	0.102344	0.27778	No	14.2857	TRUE	TRUE	TRUE		TRUE		Cytosol;Cytoplasmic bodies
EIF4E2	7	0.000806836	0.99034	0.113696	No	20	TRUE	TRUE	TRUE		TRUE		Mitochondria;Cytosol
EIF4ENIF1	11	0.0656909	0.637846	0.025644	No	45.4822	TRUE	TRUE	TRUE		TRUE	TRUE	Vesicles
EIF4G1	59	-0.164804	0.0952788	0.182972	No	55.222	TRUE	TRUE	TRUE		TRUE		Cytosol
EIF4G2	34	0.0197723	0.756276	0.402	No	not found in D2P2	TRUE	TRUE	TRUE		TRUE		Cytosol
EIF4G3	16	-0.178391	0.114187	0.109441	No	41.3249	TRUE	TRUE	TRUE		TRUE		Cytosol
EIF4H	17	0.160195	0.430118	0.373701	No	59.2742	TRUE	TRUE	TRUE	TRUE	TRUE	TRUE	Nucleoplasm;Nuclear bodies;Cytosol
EIF5	20	-0.00879882	0.901157	0.222264	No	24.826	TRUE	TRUE			TRUE		Plasma membrane;Cytosol
EIF5A	7	0.024391	0.810498	0.637642	No	0	TRUE	TRUE	TRUE	TRUE	TRUE		Nucleoplasm;Cytosol
EIF5B	49	0.0872204	0.445743	-0.190487	No	51.0656	TRUE	TRUE			TRUE	TRUE	Plasma membrane;Cytosol
EIF6	9	0.0864398	0.24655	-0.529826	No	0		TRUE	TRUE		TRUE		Nucleoplasm
ELAC2	24	-0.0126787	0.918322	0.083745	No	14.2857	TRUE	TRUE	TRUE		TRUE		Nucleoplasm
ELAVL1	9	0.21616	0.234708	-0.00599036	No	0	TRUE	TRUE	TRUE		TRUE	TRUE	Nucleus;Nucleoli;Cytosol
ELAVL2	4	-0.0285578	0.645047	0.207834	No	9.1922	TRUE				TRUE		Nucleoplasm;Cytosol
ELF2	2	0.0876847	0.611918	0.284074	No	25.801	TRUE		TRUE	TRUE	TRUE		Nucleoplasm;Nuclear bodies
ELL	10	0.218449	0.0392018	-0.0524434	No	35.9098	TRUE		TRUE		TRUE
ELL2	3	0.0625873	0.583606	0.0976186	No	41.7188	TRUE	TRUE			TRUE		Nucleoplasm
ELMO2	15	-0.134041	0.143337	0.00666801	No	1.52778	TRUE	TRUE	TRUE		TRUE		Cytosol
ELMOD2	4	-0.249979	0.0463999	-0.348335	No	0	TRUE				TRUE		Nucleus;Nucleoli;Cytosol
ELMSAN1	4	0.257052	0.0808778	-0.0645348	No	68.6124	TRUE	TRUE	TRUE	TRUE	TRUE		Nucleoplasm
ELP2	15	-0.181163	0.080588	-0.173628	No	0	TRUE	TRUE		TRUE	TRUE		Nucleus;Nuclear bodies;Cytosol
ELP3	11	-0.0596733	0.589436	-0.0619751	No	0	TRUE	TRUE	TRUE		TRUE
ELP4	12	-0.0169851	0.81673	0.226467	No	1.88679		TRUE	TRUE		TRUE		Nucleoplasm
ELP5	2	-0.109956	0.430118	0.312577	No	19.3038	TRUE				TRUE		Cytosol
ELP6	8	-0.245143	0.0491632	-0.0820275	No	0	TRUE				TRUE		Nucleus;Centrosome;Cytosol
EMC1	17	-0.265568	0.052829	0.0604814	No	0.906344	TRUE				TRUE		Microtubules;Cytokinetic bridge
EMC10	4	-0.339472	0.119132	0.513916	No	15.2672	TRUE		TRUE		TRUE
EMC2	8	0.0699271	0.42004	0.188079	No	0	TRUE	TRUE	TRUE		TRUE
EMC3	8	-0.250126	0.0974585	-0.173518	No	0	TRUE		TRUE		TRUE		Microtubules;Cytosol
EMC4	5	0.0491749	0.692843	-0.238459	No	5.46448	TRUE		TRUE		TRUE		Cell Junctions;Focal adhesion sites
EMC7	5	0.0594011	0.546851	0.424088	No	14.4628	TRUE				TRUE		Nucleoplasm
EMC8	7	-0.271514	0.199339	0.268797	No	0	TRUE		TRUE		TRUE		Cytosol
EMD	12	0.383244	0.0146304	-0.272664	Yes	20.0787	TRUE		TRUE		TRUE	TRUE	Nuclear membrane;Endoplasmic reticulum
EMG1	7	0.189827	0.0557477	-0.362445	No	not found in D2P2	TRUE	TRUE			TRUE		Nucleus;Nucleoli
EML1	2	-0.126037	0.282191	-0.0716983	No	13.0061		TRUE			TRUE
EML2	13	-0.206723	0.106497	-0.160424	No	0	TRUE	TRUE			TRUE		Vesicles
EML3	12	-0.215131	0.0492249	0.0247979	No	28.2366	TRUE	TRUE	TRUE		TRUE
EML4	27	-0.0415832	0.533871	-0.0517193	No	29.9694	TRUE	TRUE	TRUE		TRUE		Intermediate filaments;Microtubules;Cytosol
EMSY	7	0.0268756	0.790926	-0.0947973	No	34.7201	TRUE	TRUE		TRUE	TRUE	TRUE	Nucleoplasm
ENAH	23	0.0923109	0.258475	0.130382	No	69.7124	TRUE	TRUE	TRUE		TRUE	TRUE	Plasma membrane;Focal adhesion sites;Cytosol
ENDOD1	8	-0.0881838	0.321723	-0.0975537	No	1.4	TRUE	TRUE			TRUE		Nuclear membrane
ENDOG	3	0.0883902	0.256005	0.340158	No	4.3771	TRUE				TRUE
ENG	7	-0.130664	0.170079	0.178499	No	5.6231					TRUE
ENGASE	5	-0.0911764	0.210059	-0.178959	No	7.13324	TRUE		TRUE		TRUE		Centrosome;Cytosol
ENO1	29	-0.0593834	0.43476	0.304373	No	0	TRUE	TRUE	TRUE		TRUE		Plasma membrane;Cytosol
ENO3	12	0.0137088	0.838219	0.116499	No	0	TRUE	TRUE	TRUE		TRUE		Plasma membrane;Cytosol
ENOPH1	7	-0.175366	0.0651196	0.267278	No	0					TRUE		Nucleoplasm;Nuclear bodies
ENOSF1	10	-0.108335	0.162247	0.0882681	No	0					TRUE
ENPEP	2	0.192915	0.351594	-0.159096	No	3.86625					TRUE		Endoplasmic reticulum
ENSA	3	0.653972	0.221941	-0.789033	No	79.3388	TRUE	TRUE	TRUE		TRUE		Nucleus;Nucleoli;Microtubules;Cytosol
ENTHD2	3	0.053177	0.432738	0.30453	No	45.1429
ENTPD7	2	0.145442	0.0966139	-0.357769	No	0					TRUE		Nucleoplasm
ENY2	6	0.635661	0.253076	-0.202915	No	0	TRUE	TRUE			TRUE		Nucleoplasm;Mitochondria
EOGT	5	-0.0085097	0.901652	-0.297654	No	0			TRUE		TRUE		Nucleoplasm;Nuclear membrane;Cytosol
EP300	10	-0.090941	0.199802	-0.0946845	No	57.208	TRUE	TRUE	TRUE	TRUE	TRUE		Nucleoplasm
EP400	19	-0.0415409	0.650255	-0.0771906	No	42.007	TRUE	TRUE	TRUE		TRUE		Nucleus
EPB41	16	-0.0541505	0.465245	-0.0891849	No	35.9954	TRUE	TRUE	TRUE		TRUE		Plasma membrane;Cell Junctions;Cytosol
EPB41L1	20	-0.0515663	0.529215	-0.0349232	No	41.4302	TRUE	TRUE	TRUE		TRUE		Plasma membrane
EPB41L2	33	-0.0349834	0.634721	-0.0394985	No	41.6915	TRUE	TRUE	TRUE		TRUE	TRUE	Nucleus;Plasma membrane;Cell Junctions
EPB41L5	2	0.267501	0.0199582	-0.502958	No	11.0505	TRUE				TRUE		Plasma membrane
EPDR1	3	-0.161863	0.297187	0.347542	No	not found in D2P2
EPHA2	6	-0.115653	0.519726	0.037293	No	0.614754	TRUE				TRUE		Nuclear speckles;Golgi apparatus;Plasma membrane;Cell Junctions
EPHB4	15	-0.108397	0.577456	0.0966552	No	4.45795	TRUE	TRUE			TRUE
EPHX1	15	-0.196584	0.100467	-0.336187	No	0	TRUE	TRUE	TRUE		TRUE
EPM2AIP1	2	0.290788	0.0235307	-0.484712	No	1.97694	TRUE	TRUE			TRUE
EPN1	3	0.235156	0.117476	0.196518	No	73.0903	TRUE				TRUE	TRUE	Cytosol
EPN2	2	-0.0178475	0.775374	0.656266	No	60.5304	TRUE	TRUE	TRUE		TRUE		Vesicles
EPPK1	90	0.310513	0.320302	-2.27434	No	not found in D2P2	TRUE	TRUE	TRUE		TRUE		Intermediate filaments
EPRS	77	-0.127362	0.312147	-0.115177	No	11.5079	TRUE	TRUE	TRUE	TRUE	TRUE		Cytosol
EPS15	18	-0.116853	0.18904	0.200148	No	30.9152	TRUE	TRUE	TRUE		TRUE	TRUE	Vesicles;Cytosol
EPS15L1	20	-0.0275847	0.698178	0.430454	No	46.9907	TRUE	TRUE			TRUE		Vesicles
EPS8L2	14	-0.0548273	0.460059	0.468456	No	21.5385		TRUE			TRUE		Plasma membrane;Cytosol
ERAL1	6	-0.0609953	0.58468	0.329531	No	2.28833	TRUE				TRUE		Mitochondria;Cytosol
ERAP1	13	-0.172267	0.182154	0.0916485	No	0		TRUE			TRUE		Nucleoplasm;Plasma membrane;Cytosol
ERBB2	8	-0.0882735	0.447017	0.160909	No	16.4143	TRUE				TRUE		Plasma membrane;Cytosol
ERBB2IP	18	-0.0784575	0.299424	-0.0185428	No	35.6941
ERC1	32	0.00205455	0.978392	0.625646	No	33.7814	TRUE	TRUE	TRUE		TRUE	TRUE	Vesicles;Plasma membrane;Cytosol
ERCC1	3	0.00870264	0.94917	0.295637	No	20.5387	TRUE	TRUE			TRUE		Nucleoplasm
ERCC2	15	-0.0825255	0.415408	-0.192999	No	0	TRUE				TRUE		Nucleoplasm
ERCC3	9	-0.0174118	0.843923	-0.56109	No	9.84655	TRUE				TRUE		Nucleoplasm
ERCC4	15	-0.273812	0.18784	-0.214579	No	8.18777	TRUE	TRUE			TRUE		Nucleoplasm;Nuclear bodies
ERCC5	18	-0.079575	0.270033	-0.112336	No	44.941	TRUE	TRUE	TRUE		TRUE		Nucleoplasm
ERCC6	23	-0.0172287	0.799339	-0.357521	No	33.6236	TRUE		TRUE	TRUE	TRUE		Nucleoplasm;Nuclear bodies
ERCC6L	14	-0.160932	0.0933007	-0.0349332	No	18.4	TRUE		TRUE		TRUE		Nucleoplasm;Centrosome;Cytosol
ERGIC1	8	-0.177894	0.156204	0.179783	No	0	TRUE				TRUE		Nucleoplasm;Vesicles
ERGIC2	4	-0.216059	0.0539998	-0.0385861	No	2.65252	TRUE				TRUE		Nucleoli;Vesicles
ERGIC3	12	-0.0891504	0.320645	-0.0317527	No	0	TRUE			TRUE	TRUE		Nucleoplasm
ERH	5	0.911516	0.0933007	-2.11694	No	0	TRUE	TRUE	TRUE		TRUE		Nucleoplasm;Cytosol
ERI1	5	-0.00711972	0.952067	-0.0986838	No	16.0458	TRUE	TRUE		TRUE	TRUE		Vesicles;Microtubules
ERI3	2	-0.0836845	0.30457	0.0290545	No	5.34125	TRUE		TRUE		TRUE		Nucleoplasm;Cytosol
ERLEC1	15	-0.0947091	0.224268	0.0171322	No	2.69151	TRUE				TRUE
ERLIN1	10	-0.0762201	0.602467	0.240338	No	not found in D2P2	TRUE	TRUE			TRUE		Endoplasmic reticulum
ERLIN2	10	-0.0221259	0.898554	0.0652844	No	3.24484	TRUE				TRUE		Endoplasmic reticulum
ERMP1	14	-0.180478	0.119132	-0.0492939	No	7.19027	TRUE	TRUE	TRUE		TRUE		Nucleus;Nucleoli
ERO1A	13	-0.160997	0.126284	0.338107	No	0	TRUE		TRUE		TRUE
ERP29	12	0.168924	0.276036	0.455803	No	2.29885	TRUE		TRUE		TRUE
ERP44	16	-0.0724143	0.42506	0.277268	No	6.40394		TRUE	TRUE		TRUE
ESCO2	4	0.997398	0.0109318	-0.993811	Yes	18.6356	TRUE	TRUE	TRUE	TRUE	TRUE		Nucleus;Golgi apparatus
ESD	7	-0.0866973	0.329258	-0.0888567	No	0	TRUE	TRUE			TRUE		Golgi apparatus;Cytosol
ESF1	13	0.655736	0.00588654	-1.21465	Yes	52.0564	TRUE	TRUE		TRUE	TRUE	TRUE	Nucleus;Nucleoli
ESPL1	25	-0.204305	0.0731843	-0.00542203	No	10.0943	TRUE	TRUE	TRUE		TRUE		Nucleoplasm;Vesicles
ESPN	3	-0.0491595	0.717233	-0.0410159	No	56.4403					TRUE		Vesicles
ESRP2	12	0.0705453	0.281149	0.0651622	No	not found in D2P2			TRUE		TRUE		Nucleoplasm
ESYT1	34	-0.112522	0.266015	0.016124	No	11.7754	TRUE	TRUE	TRUE		TRUE	TRUE	Endoplasmic reticulum
ESYT2	22	-0.0586578	0.54211	-0.0950092	No	not found in D2P2	TRUE		TRUE		TRUE
ETF1	17	-0.14638	0.227861	-0.033405	No	0	TRUE	TRUE	TRUE		TRUE
ETFA	14	-0.0199894	0.837031	0.454679	No	3.003	TRUE	TRUE	TRUE		TRUE		Mitochondria
ETFB	15	0.0272004	0.739003	0.361772	No	0	TRUE	TRUE	TRUE		TRUE		Mitochondria
ETFDH	10	-0.183674	0.163808	0.106562	No	0		TRUE			TRUE
ETHE1	8	-0.0382796	0.548453	0.213602	No	0	TRUE	TRUE			TRUE		Mitochondria
ETNK1	7	-0.287979	0.0250943	-0.057862	No	12.3894	TRUE	TRUE	TRUE				Nucleoplasm;Plasma membrane;Cytosol
EVI5	6	-0.287853	0.0669651	0.128562	No	18.7654					TRUE		Golgi apparatus;Vesicles
EVL	4	-0.143307	0.37305	0.231204	No	66.1058	TRUE				TRUE		Vesicles;Cytosol
EVPL	16	0.31859	0.0701516	-0.382226	No	13.8711	TRUE	TRUE	TRUE		TRUE		Intermediate filaments;Cytosol
EWSR1	7	0.156732	0.296428	0.0308259	No	78.811	TRUE	TRUE	TRUE		TRUE		Nucleus;Nucleoli
EXD2	3	-0.0547466	0.452888	0.112774	No	13.6876	TRUE		TRUE		TRUE		Intermediate filaments;Mitochondria
EXO1	5	0.135941	0.383872	-0.442189	No	30.26	TRUE	TRUE	TRUE	TRUE	TRUE		Nucleoplasm;Nuclear bodies
EXOC1	16	-0.0858494	0.309878	0.0897751	No	7.71812	TRUE	TRUE			TRUE		Plasma membrane;Microtubules;Cytosol
EXOC2	18	-0.156485	0.0884576	-0.00660832	No	1.2987	TRUE	TRUE	TRUE		TRUE		Vesicles
EXOC3	16	-0.149449	0.149989	0.114093	No	77.3109	TRUE	TRUE	TRUE		TRUE		Nucleoplasm;Mitochondria
EXOC4	16	-0.0441479	0.681316	-0.00748446	No	4.72279	TRUE	TRUE	TRUE		TRUE		Nucleus;Nucleoli
EXOC5	21	-0.111261	0.159984	0.0693659	No	0.988701	TRUE		TRUE		TRUE
EXOC6	9	-0.0392842	0.700781	-0.105733	No	1.74129	TRUE		TRUE		TRUE		Nucleoplasm;Vesicles
EXOC6B	9	-0.0207533	0.843891	-0.169785	No	4.06905	TRUE		TRUE		TRUE		Nucleoplasm;Nuclear bodies;Cytosol
EXOC7	10	-0.0917926	0.377452	0.19884	No	5.71429	TRUE	TRUE			TRUE		Vesicles;Plasma membrane;Cytosol
EXOC8	16	-0.10772	0.232526	0.00864101	No	12	TRUE		TRUE		TRUE		Cytosol
EXOG	5	-0.0597969	0.624281	0.210086	No	2.98913	TRUE	TRUE			TRUE
EXOSC1	8	0.215167	0.0347997	-0.276386	No	0	TRUE		TRUE		TRUE		Nucleoplasm;Nuclear bodies
EXOSC10	25	0.289445	0.0207909	-0.516543	No	18.3051	TRUE	TRUE	TRUE	TRUE	TRUE		Nucleus;Nucleoli;Cytosol
EXOSC2	4	0.0391282	0.619997	-0.105165	No	0	TRUE	TRUE	TRUE		TRUE	TRUE	Nucleus;Nucleoli
EXOSC3	6	0.274003	0.105353	-0.369702	No	5.81818	TRUE				TRUE		Nucleoplasm
EXOSC4	7	0.0406981	0.527922	-0.155484	No	4.89796			TRUE		TRUE		Intermediate filaments;Cytosol
EXOSC5	4	0.198482	0.0492249	-0.0595205	No	8.51064	TRUE	TRUE			TRUE		Nucleus;Nucleoli
EXOSC6	6	0.293479	0.0612532	0.12071	No	20.2206	TRUE		TRUE		TRUE
EXOSC7	13	0.0374911	0.612131	-0.537722	No	0	TRUE	TRUE			TRUE		Nuclear speckles
EXOSC8	11	0.12274	0.140828	-0.392457	No	0	TRUE				TRUE		Mitochondria
EXOSC9	10	0.105755	0.159825	-0.482933	No	22.5513	TRUE	TRUE		TRUE	TRUE		Nucleus;Nucleoli
EXT1	2	-0.162565	0.28171	-0.139554	No	2.54692			TRUE		TRUE
EXT2	4	0.0664312	0.454434	-0.537382	No	0	TRUE				TRUE		Golgi apparatus
EXTL2	2	-0.230385	0.128721	0.131703	No	0			TRUE		TRUE		Nucleus;Cytosol
EYA3	2	-0.0147114	0.903633	-0.0392357	No	23.3857			TRUE		TRUE		Nucleoplasm
EYA4	4	-0.159763	0.0851196	-0.147397	No	31.2989		TRUE			TRUE		Nucleoplasm
EZH2	9	0.156286	0.089023	-0.621159	No	23.3244	TRUE	TRUE	TRUE		TRUE		Nucleoplasm
EZR	33	-0.00638205	0.964013	0.0636148	No	36.6894	TRUE	TRUE	TRUE		TRUE		Plasma membrane
F11R	9	-0.139217	0.125439	0.283817	No	0	TRUE		TRUE		TRUE		Cell Junctions;Microtubules
F5GYJ5	6	0.319664	0.481425	0.016314	No	not found in D2P2
F5H5P2|BCKDHA	12	-0.0598218	0.589425	0.0962009	No	3.82022
F8W031	8	0.599059	0.156424	0.35541	No	3.72093
FAAP100	7	-0.00216066	0.985684	0.064308	No	7.94552	TRUE				TRUE		Nucleoplasm;Intermediate filaments;Cytosol
FABP5	2	0.0232182	0.943669	-0.439262	No	0	TRUE	TRUE	TRUE		TRUE		Plasma membrane;Cytosol
FADD	4	-0.0734828	0.351483	-0.256783	No	11.5385			TRUE	TRUE	TRUE		Nucleoplasm;Cytosol
FADS1	5	-0.0919641	0.249801	-0.124086	No	2.02703	TRUE
FADS3	5	0.0262892	0.748986	-0.26275	No	3.82022	TRUE						Nucleoli fibrillar center
FAF1	15	-0.146554	0.143575	0.0925736	No	14.6154	TRUE	TRUE			TRUE		Nucleus
FAF2	12	-0.129894	0.1485	-0.02582	No	18.427	TRUE	TRUE			TRUE		Endoplasmic reticulum;Lipid droplets
FAH	5	-0.0883579	0.311617	0.207126	No	0	TRUE	TRUE			TRUE		Cytosol
FAHD1	6	-0.25729	0.0414138	0.143644	No	0		TRUE			TRUE		Nucleus;Mitochondria
FAHD2A	7	-0.191993	0.0616985	0.252716	No	0	TRUE	TRUE			TRUE
FAIM	6	-0.250489	0.10747	-0.00968102	No	15.5063	TRUE						Plasma membrane;Cytosol
FAM102B	2	0.066226	0.597446	-0.23322	No	9.16667			TRUE		TRUE		Nucleoli;Cytosol
FAM103A1	2	0.550724	0.126278	-0.191538	No	76.2712			TRUE		TRUE		Nucleoplasm
FAM105A	7	-0.0882505	0.478154	-0.436703	No	4.77528	TRUE				TRUE		Nucleoli;Cytosol
FAM107B	9	0.435453	0.574176	0.00363955	No	84.7328		TRUE	TRUE		TRUE		Nucleoplasm
FAM111B	12	-7.95831e-05	0.998958	-0.274293	No	11.1717	TRUE		TRUE	TRUE	TRUE		Nucleus;Cytosol
FAM114A1	7	-0.1576	0.18351	0.474145	No	35.3464	TRUE	TRUE	TRUE		TRUE		Nucleus;Golgi apparatus;Cytosol
FAM114A2	13	-0.0153828	0.827975	0.326155	No	19.802	TRUE	TRUE	TRUE		TRUE		Vesicles
FAM118B	5	-0.122868	0.136041	0.418058	No	0	TRUE				TRUE		Intermediate filaments;Cytosol
FAM120A	28	-0.0662975	0.423414	-0.142802	No	31.3953	TRUE		TRUE		TRUE		Cytosol
FAM120B	9	-0.0624216	0.373588	-0.319132	No	24.1758	TRUE		TRUE		TRUE		Nucleoplasm;Cytosol
FAM120C	2	-0.0291623	0.846581	0.0176641	No	28.2847	TRUE		TRUE		TRUE		Nuclear speckles
FAM127A	2	-0.0250135	0.754882	-0.125128	No	0	TRUE				TRUE
FAM129A	18	-0.0907175	0.291148	0.169204	No	33.8362	TRUE	TRUE	TRUE		TRUE		Plasma membrane;Cytosol
FAM129B	20	-0.046102	0.548453	0.283273	No	19.8391	TRUE	TRUE	TRUE		TRUE		Nucleoplasm;Plasma membrane;Cytosol
FAM133B	2	0.888827	0.056185	-1.15981	No	98.7854	TRUE		TRUE		TRUE		Nucleus;Nucleoli
FAM136A	10	0.0886137	0.780588	0.100726	No	0	TRUE				TRUE		Mitochondria
FAM160A2	3	0.0167452	0.79454	0.176725	No	21.3992	TRUE		TRUE		TRUE		Mitochondria
FAM160B1	5	-0.21187	0.0723425	0.0585055	No	8.88889	TRUE				TRUE		Nuclear speckles;Cytosol
FAM162A	4	0.327186	0.307876	0.312014	No	5.84416	TRUE				TRUE		Mitochondria;Cytosol
FAM172A	2	-0.00146269	0.990008	0.202292	No	11.0577	TRUE			TRUE	TRUE		Nucleoplasm;Cytosol
FAM173B	2	-0.0502623	0.820464	-0.207581	No	0		TRUE					Nucleus;Vesicles
FAM175A	2	-0.0570267	0.37305	0.02255	No	15.4034	TRUE		TRUE	TRUE	TRUE		Nuclear bodies
FAM175B	8	-0.113909	0.387682	0.119863	No	41.4458	TRUE	TRUE			TRUE		Cytosol
FAM177A1	3	-0.0492255	0.615514	0.052283	No	45.5399	TRUE				TRUE		Nucleoplasm;Vesicles
FAM188A	2	-0.147416	0.234357	0.0035209	No	0	TRUE				TRUE
FAM192A	13	-0.000767826	0.991328	0.194041	No	50.7874	TRUE	TRUE			TRUE		Nucleoplasm;Vesicles
FAM195A	2	0.194558	0.123363	-0.457002	No	64.375
FAM207A	3	0.341806	0.024985	-0.110362	Yes	52.1739	TRUE	TRUE	TRUE	TRUE	TRUE		Golgi apparatus;Vesicles
FAM208A	14	0.523769	0.0926492	-0.847198	No	not found in D2P2	TRUE		TRUE	TRUE	TRUE		Nucleoplasm
FAM208B	6	0.423292	0.100164	-0.67122	No	22.7984	TRUE	TRUE	TRUE		TRUE		Nucleus;Cytosol
FAM20B	5	0.0415294	0.539275	-0.161934	No	0					TRUE		Nucleoplasm;Golgi apparatus
FAM210A	5	-0.102437	0.195135	0.234275	No	18.75					TRUE		Nucleus;Golgi apparatus;Mitochondria
FAM213A	4	-0.0729293	0.605779	-0.0703856	No	0	TRUE	TRUE			TRUE
FAM21A	16	-0.0414185	0.528446	0.033762	No	70.8427	TRUE	TRUE	TRUE		TRUE
FAM3A	3	-0.0146351	0.918282	-0.040347	No	0					TRUE		Nucleus;Nucleoli
FAM3C	8	0.0546038	0.417517	0.63363	No	0	TRUE	TRUE			TRUE		Golgi apparatus
FAM45BP|FAM45A	5	-0.161918	0.100467	-0.0911943	No	not found in D2P2
FAM46A	3	-0.171583	0.0763536	-0.00124759	No	0	TRUE				TRUE		Nucleoplasm;Cytosol
FAM49B	13	0.0154072	0.877888	0.309537	No	0	TRUE	TRUE	TRUE		TRUE		Nucleus;Cytosol
FAM50A	12	-0.0696842	0.309793	0.051899	No	41.8879	TRUE	TRUE	TRUE	TRUE	TRUE		Nucleoplasm
FAM58A	2	0.234563	0.171031	-0.460162	No	not found in D2P2					TRUE		Nucleoplasm;Cytosol
FAM64A	4	0.480897	0.0223727	0.000621819	No	64.9194	TRUE	TRUE			TRUE		Nucleus
FAM65A	15	-0.0959842	0.186161	0.0593532	No	40.0654					TRUE		Golgi apparatus;Cytosol
FAM76B	7	0.486014	0.0063925	-0.529005	Yes	37.1681	TRUE			TRUE	TRUE		Nucleus;Nucleoli fibrillar center
FAM83B	7	0.383207	0.080588	-1.47418	No	35.0148		TRUE	TRUE		TRUE
FAM83D	6	-0.132936	0.10433	-0.212861	No	not found in D2P2	TRUE	TRUE	TRUE		TRUE
FAM83H	7	-0.0788841	0.400937	-0.733147	No	53.0958	TRUE		TRUE		TRUE	TRUE	Cytosol
FAM8A1	3	0.0401668	0.521563	-0.0476026	No	37.7724			TRUE		TRUE		Golgi apparatus
FAM91A1	13	-0.101425	0.306522	-0.0537375	No	5.60859	TRUE				TRUE		Nucleoplasm;Microtubules
FAM96A	2	0.184134	0.0701516	0.0285137	No	0	TRUE				TRUE		Nucleoplasm;Cytosol
FAM98A	5	0.324242	0.106318	-0.0181022	No	42.9672	TRUE	TRUE	TRUE		TRUE		Vesicles
FAM98B	6	0.0481472	0.483763	0.557523	No	3.93939	TRUE	TRUE	TRUE		TRUE		Nucleoplasm;Vesicles
FANCA	4	0.00288342	0.973386	-0.181962	No	2.81787	TRUE		TRUE	TRUE	TRUE		Nucleus
FANCB	4	-0.0928017	0.184009	-0.207541	No	0					TRUE
FANCD2	24	-0.122045	0.236319	-0.228402	No	9.16609	TRUE	TRUE	TRUE		TRUE		Nucleus;Nucleoli;Nuclear bodies;Cytosol
FANCG	4	-0.0578817	0.415197	0.138444	No	1.28617	TRUE				TRUE		Nucleoli;Plasma membrane;Cytosol
FANCI	31	-0.190745	0.165954	-0.122674	No	2.25904	TRUE	TRUE			TRUE		Nucleoplasm
FANCL	2	0.0265749	0.754534	0.184274	No	0	TRUE			TRUE	TRUE		Nuclear bodies;Vesicles
FAR1	6	-0.0435545	0.612937	-0.254138	No	0	TRUE			TRUE	TRUE		Peroxisomes
FARP1	17	-0.0824356	0.416929	-0.198329	No	24.1148	TRUE				TRUE		Cytosol
FARP2	6	-0.0473847	0.641755	-0.165684	No	17.4573	TRUE		TRUE		TRUE		Cytosol
FARS2	10	-0.0527612	0.562852	-0.186554	No	0		TRUE			TRUE		Plasma membrane
FARSA	15	-0.0944352	0.238778	0.0439397	No	2.55906	TRUE	TRUE	TRUE	TRUE	TRUE	TRUE	Cytosol
FARSB	30	-0.0309698	0.713817	0.00373688	No	0	TRUE	TRUE	TRUE		TRUE		Nucleus;Cytosol
FAS	8	0.0304191	0.805532	0.525273	No	4.47761	TRUE	TRUE			TRUE		Plasma membrane;Cytosol
FASN	100	-0.202858	0.186161	-0.0374592	No	1.51334	TRUE	TRUE	TRUE		TRUE		Plasma membrane;Cytosol
FASTKD2	10	-0.133572	0.167417	-0.170085	No	0	TRUE				TRUE		Mitochondria
FASTKD3	5	-0.151415	0.105735	-0.00457579	No	0					TRUE		Nucleus;Mitochondria
FASTKD5	8	-0.0689005	0.470612	-0.183766	No	2.09424	TRUE	TRUE	TRUE		TRUE
FAT1	8	-0.025043	0.802587	-0.133149	No	4.18483	TRUE	TRUE			TRUE
FBL	14	1.49484	0.00209687	-1.97182	Yes	1.01302	TRUE	TRUE	TRUE	TRUE	TRUE		Nucleoli fibrillar center
FBLN1	10	-0.0449763	0.622618	-0.102487	No	0		TRUE	TRUE		TRUE		Endoplasmic reticulum
FBN1	12	0.0673027	0.546187	-0.314168	No	1.70672	TRUE	TRUE	TRUE	TRUE	TRUE		Cytosol
FBXL12	3	-0.18303	0.0642857	-0.129218	No	0	TRUE				TRUE		Mitochondria
FBXL15	2	-0.195189	0.113751	0.189091	No	4.33333					TRUE
FBXL16	4	0.21231	0.10196	0.0543087	No	16.4927		TRUE			TRUE
FBXL17	2	-0.0502097	0.578658	0.0258964	No	22.8245	TRUE				TRUE		Nucleus
FBXL18	5	-0.163862	0.139398	0.100052	No	47.1042	TRUE		TRUE		TRUE		Nucleoplasm;Cytosol
FBXL19	2	-0.126359	0.302964	-0.316817	No	44.2363			TRUE		TRUE		Intermediate filaments
FBXL20	4	-0.0225635	0.743053	-0.0855963	No	0	TRUE				TRUE		Microtubules
FBXL8	3	-0.0842929	0.429573	-0.195642	No	0							Golgi apparatus
FBXO11	3	0.764248	0.00479524	-1.25334	Yes	17.26	TRUE	TRUE			TRUE		Nucleus
FBXO18	3	-0.0334772	0.781669	-0.210062	No	13.8063	TRUE				TRUE
FBXO2	6	-0.205951	0.256906	-0.0469743	No	14.8649					TRUE		Nucleoplasm;Cytosol
FBXO21	3	-0.0785079	0.421498	-0.125689	No	0	TRUE				TRUE		Mitochondria
FBXO22	8	-0.220284	0.0933113	-0.0970351	No	0	TRUE	TRUE			TRUE
FBXO28	4	0.262361	0.10196	0.375354	No	11.1776	TRUE				TRUE		Nucleus;Focal adhesion sites
FBXO3	5	-0.0407324	0.834215	-0.002082	No	11.2527	TRUE				TRUE		Nucleoplasm;Cytosol
FBXO30	3	0.106487	0.472917	-0.564479	No	8.5906		TRUE			TRUE		Microtubules
FBXO38	6	-0.0833201	0.250904	-0.338157	No	30.9764	TRUE		TRUE		TRUE		Nucleoplasm;Plasma membrane;Cytokinetic bridge;Cytosol
FBXO45	4	-0.170236	0.206901	0.344214	No	0	TRUE						Cytosol
FBXO5	2	0.248833	0.188832	0.272939	No	6.4877	TRUE			TRUE	TRUE		Nucleoplasm
FBXO7	7	-0.126144	0.156361	0.0200244	No	22.0307	TRUE		TRUE		TRUE		Nucleus;Cytosol
FBXO9	4	0.156108	0.487627	-0.365009	No	10.7383	TRUE	TRUE			TRUE		Centrosome
FBXW11	5	-0.0867776	0.345237	-0.63583	No	0	TRUE		TRUE		TRUE		Nucleoli;Vesicles
FCHO2	15	0.0613025	0.388642	-0.0325722	No	27.1605	TRUE	TRUE			TRUE	TRUE	Vesicles;Centrosome;Cytosol
FCHSD2	2	-0.0078482	0.955685	0.194033	No	25.4054	TRUE				TRUE		Nuclear speckles;Plasma membrane;Actin filaments;Focal adhesion sites
FDFT1	11	-0.0822913	0.587201	-0.184363	No	0	TRUE				TRUE		Endoplasmic reticulum
FDPS	11	-0.0645697	0.397019	0.151181	No	0	TRUE	TRUE			TRUE		Nucleoplasm;Cytosol
FDX1	6	-0.0683466	0.301837	0.337654	No	9.23913			TRUE		TRUE		Mitochondria
FDXR	14	-0.0461393	0.600921	0.349018	No	not found in D2P2	TRUE	TRUE			TRUE		Mitochondria
FECH	9	-0.0764211	0.364769	0.24985	No	4.72813	TRUE	TRUE			TRUE
FEM1B	5	-0.0104137	0.934341	-0.0515266	No	0	TRUE				TRUE		Nucleoplasm;Cytosol
FEN1	23	-0.000615019	0.995421	0.361147	No	12.8947	TRUE	TRUE	TRUE	TRUE	TRUE		Nucleoplasm;Nucleoli
FER	6	-0.106121	0.159984	-0.0779023	No	1.3382	TRUE	TRUE			TRUE		Cytosol
FERMT1	9	-0.198861	0.064744	-0.0778215	No	0		TRUE			TRUE
FERMT2	22	-0.119343	0.273966	-0.165654	No	4.70588	TRUE	TRUE	TRUE		TRUE	TRUE	Nucleoplasm;Focal adhesion sites
FGD4	8	-0.0072872	0.919676	-0.163364	No	25.9791	TRUE				TRUE		Actin filaments
FGD6	6	0.0300329	0.809186	-0.055203	No	27.5524		TRUE	TRUE		TRUE		Vesicles
FGF2	2	0.153183	0.236066	-0.559026	No	not found in D2P2	TRUE	TRUE	TRUE		TRUE		Nucleoplasm;Nuclear bodies
FGFR1OP	5	-0.0260588	0.812861	0.155902	No	46.8672		TRUE			TRUE		Centrosome
FGFR1OP2	3	0.0581466	0.74032	0.208955	No	8.69565		TRUE			TRUE		Mitochondria
FH	23	0.038209	0.755223	0.477745	No	82.2635	TRUE	TRUE	TRUE		TRUE		Mitochondria
FHL1	6	-0.0498265	0.78377	-0.369932	No	4.33437	TRUE	TRUE	TRUE	TRUE	TRUE		Plasma membrane;Cytosol
FHL2	19	-0.0905915	0.2918	-0.304129	No	0	TRUE	TRUE		TRUE	TRUE		Actin filaments;Focal adhesion sites
FHL3	7	-0.184266	0.080588	-0.281072	No	0	TRUE			TRUE	TRUE		Nucleus
FHOD1	22	-0.129808	0.15324	0.185299	No	36.5979	TRUE		TRUE		TRUE		Cytosol
FIBP	3	-0.129939	0.112891	-0.449647	No	0	TRUE						Nuclear speckles
FIGNL1	10	-0.219125	0.0998682	-0.0197433	No	11.7211	TRUE	TRUE	TRUE	TRUE	TRUE
FIP1L1	10	0.26469	0.163808	-0.593876	No	73.569	TRUE	TRUE	TRUE	TRUE	TRUE	TRUE	Nucleoplasm
FIS1	4	0.251384	0.4714	0.149721	No	0	TRUE				TRUE		Mitochondria
FKBP10	22	-0.111589	0.252433	0.741727	No	8.41924			TRUE		TRUE		Vesicles
FKBP14	2	-0.0530103	0.573418	0.294562	No	0		TRUE	TRUE				Nucleus;Golgi apparatus;Cytosol
FKBP15	24	-0.0386798	0.596156	0.0656005	No	44.7088	TRUE	TRUE	TRUE		TRUE	TRUE	Nucleoli;Cytosol
FKBP1A	2	0.213658	0.165753	-0.0833255	No	10.1852	TRUE	TRUE	TRUE		TRUE
FKBP2	4	-0.0210618	0.921639	0.26235	No	0		TRUE	TRUE		TRUE		Plasma membrane
FKBP3	12	0.226002	0.111284	0.56967	No	8.48214	TRUE	TRUE	TRUE		TRUE	TRUE	Cytosol
FKBP4	32	-0.128629	0.163101	0.196991	No	13.2898	TRUE	TRUE	TRUE		TRUE		Nucleoplasm;Cytosol
FKBP5	22	-0.124431	0.280629	0.0823422	No	13.3479	TRUE	TRUE	TRUE	TRUE	TRUE	TRUE	Nucleoplasm
FKBP7	3	0.0889131	0.701339	0.654385	No	not found in D2P2					TRUE		Endoplasmic reticulum
FKBP8	15	-0.0477189	0.59541	0.229271	No	not found in D2P2	TRUE	TRUE	TRUE		TRUE		Endoplasmic reticulum;Mitochondria;Cytosol
FKBP9	17	-0.0483473	0.471317	0.21019	No	1.75439	TRUE						Golgi apparatus;Vesicles;Mitochondria
FKBPL	5	0.144494	0.302498	0.618473	No	23.2092					TRUE		Nucleoplasm
FKRP	3	0.00852041	0.964106	0.126517	No	1.61616					TRUE		Nucleus;Golgi apparatus;Cytosol
FLAD1	6	-0.110665	0.242508	0.272437	No	2.04429					TRUE		Plasma membrane;Cytosol
FLII	31	-0.0946655	0.204983	-0.17203	No	29.2562	TRUE	TRUE	TRUE		TRUE		Nucleoplasm;Microtubule organizing center;Cytosol
FLNA	125	-0.105285	0.40478	-0.000309132	No	3.55119	TRUE	TRUE	TRUE	TRUE	TRUE	TRUE	Plasma membrane;Actin filaments;Cytosol
FLNB	106	-0.050764	0.683846	-0.0724232	No	1.15296	TRUE	TRUE	TRUE		TRUE	TRUE	Golgi apparatus;Plasma membrane;Actin filaments;Cytosol
FLOT1	18	0.121288	0.209199	-0.836916	No	0	TRUE		TRUE		TRUE		Golgi apparatus;Vesicles;Plasma membrane
FLOT2	16	0.152724	0.263016	-1.0353	No	0	TRUE		TRUE		TRUE
FLVCR1	4	-0.0167617	0.828576	-0.161526	No	14.955	TRUE				TRUE		Cell Junctions
FLYWCH1	3	0.409485	0.0572729	-0.557222	No	28.9106				TRUE	TRUE		Nucleoplasm;Nuclear bodies;Cytosol
FMNL1	6	-0.0294445	0.811701	0.507092	No	28.9091	TRUE		TRUE		TRUE		Cytosol
FMNL2	8	-0.0896532	0.322149	-0.0431825	No	not found in D2P2	TRUE	TRUE	TRUE		TRUE		Golgi apparatus;Plasma membrane;Cytosol
FMNL3	2	0.266595	0.0813641	-0.309911	No	11.7704	TRUE				TRUE		Golgi apparatus;Vesicles;Plasma membrane;Cytosol
FMR1	9	0.260956	0.110793	-1.48612	No	36.8671	TRUE		TRUE		TRUE		Cytosol
FN3KRP	9	0.00241844	0.982195	0.119876	No	0	TRUE		TRUE		TRUE		Nucleoplasm
FNBP1	11	-0.128524	0.277725	0.298322	No	30.6321	TRUE	TRUE			TRUE
FNBP1L	18	-0.0340048	0.675693	0.339314	No	8.42975	TRUE				TRUE		Cytosol
FNBP4	6	0.16833	0.217473	-0.323136	No	63.6185		TRUE		TRUE	TRUE		Nuclear speckles
FNDC3A	16	-0.0736495	0.466907	-0.110758	No	11.1853		TRUE	TRUE		TRUE		Endoplasmic reticulum
FNDC3B	12	0.052872	0.709374	-0.0340639	No	6.72757	TRUE		TRUE		TRUE		Endoplasmic reticulum
FNTA	6	-0.13214	0.106909	0.407587	No	16.8865	TRUE		TRUE		TRUE		Cytosol
FOCAD	11	-0.120631	0.261368	-0.471173	No	0	TRUE	TRUE	TRUE		TRUE
FOLR1	7	0.028094	0.765337	-0.324709	No	0							Nuclear membrane
FOSL2	2	0.106356	0.710425	0.191167	No	69.6319		TRUE	TRUE	TRUE	TRUE	TRUE	Nucleus
FOXA1	2	0.0934152	0.779237	0.391997	No	32.839		TRUE			TRUE		Nucleoplasm;Nucleoli fibrillar center
FOXC1	2	-0.0438779	0.70906	0.0672795	No	45.7505			TRUE	TRUE	TRUE	TRUE	Nucleoplasm;Cytosol
FOXJ3	2	0.0825446	0.832548	0.664361	No	43.5691				TRUE	TRUE		Nucleoplasm;Nuclear speckles;Vesicles
FOXK1	12	-0.0982102	0.258546	0.588057	No	28.3765	TRUE	TRUE	TRUE	TRUE	TRUE		Nucleoplasm;Nucleoli fibrillar center
FOXK2	5	-0.0188776	0.754882	0.267494	No	38.3333		TRUE	TRUE	TRUE	TRUE	TRUE	Nucleoplasm;Vesicles
FOXM1	2	-0.0969095	0.329809	0.114238	No	53.8663		TRUE	TRUE	TRUE	TRUE		Nucleus;Nucleoli;Cytosol
FOXP4	2	-0.161518	0.10207	0.392648	No	48.9706	TRUE	TRUE		TRUE	TRUE		Nucleoplasm;Cytosol
FOXRED1	9	0.0476005	0.444598	-0.0624866	No	2.46914	TRUE	TRUE	TRUE		TRUE		Mitochondria
FOXRED2	5	0.00992286	0.916869	-0.0336571	No	4.82456	TRUE				TRUE
FPGS	7	-0.165289	0.208832	0.113535	No	3.2368	TRUE				TRUE
FPGT	5	-0.353332	0.0625602	0.114677	No	1.0101					TRUE
FRA10AC1	4	0.364646	0.0199552	-0.470251	Yes	33.6508		TRUE	TRUE		TRUE
FRG1	4	0.0777433	0.339269	-0.326123	No	11.6279	TRUE				TRUE
FRMD8	3	-0.0704937	0.538854	0.247924	No	12.931	TRUE		TRUE		TRUE		Nucleus;Nucleoli;Cytosol
FRRS1	2	0.186347	0.108153	0.091803	No	0					TRUE
FRYL	18	-0.116078	0.173709	-0.239131	No	9.89047	TRUE	TRUE	TRUE		TRUE		Microtubules;Cytokinetic bridge;Cytosol
FSCN1	30	-0.135442	0.325845	-0.198754	No	2.43408	TRUE	TRUE	TRUE	TRUE	TRUE		Plasma membrane;Cytosol
FSTL3	5	0.0887247	0.803112	-0.140825	No	7.22433					TRUE		Nucleoplasm
FTH1	7	0.242709	0.576232	0.150101	No	6.55738	TRUE			TRUE	TRUE		Microtubules
FTL	4	0.260567	0.45393	0.183381	No	0	TRUE	TRUE			TRUE		Cytosol
FTO	14	-0.141179	0.186877	0.214934	No	3.76238	TRUE	TRUE		TRUE	TRUE		Vesicles;Cytosol
FTSJ1	5	0.0699755	0.345906	0.331886	No	4.25532	TRUE		TRUE		TRUE		Cytosol
FTSJ2	2	0.0979131	0.288426	0.00973969	No	0
FTSJ3	15	1.10683	0.000771542	-2.41085	Yes	34.8288	TRUE	TRUE	TRUE	TRUE	TRUE	TRUE	Nucleoli
FUBP1	29	0.0996421	0.254732	0.526969	No	45.9627	TRUE	TRUE	TRUE	TRUE	TRUE		Nucleoplasm
FUBP3	29	-0.028767	0.698824	0.337097	No	22.028	TRUE	TRUE	TRUE	TRUE	TRUE	TRUE	Nucleoplasm;Cytosol
FUCA2	3	-0.00975913	0.913913	-0.00864793	No	0	TRUE	TRUE			TRUE
FUK	2	-0.182478	0.233474	-0.0524559	No	0	TRUE				TRUE		Vesicles
FUNDC2	6	-0.0573557	0.530635	0.0627178	No	5.29101	TRUE				TRUE
FUS	9	0.333403	0.237837	-0.294866	No	80.038	TRUE	TRUE	TRUE		TRUE		Nucleoplasm
FUT8	3	-0.0307461	0.713597	-0.188367	No	0					TRUE		Golgi apparatus;Cytosol
FXR1	21	0.215032	0.0642857	-0.859329	No	38.0032	TRUE		TRUE		TRUE		Cytosol
FXR2	19	0.379704	0.0146108	-1.13357	Yes	45.4681	TRUE		TRUE		TRUE		Cytosol
FYCO1	16	-0.142352	0.151783	0.0536301	No	21.3802					TRUE		Vesicles
FYN	5	-0.071355	0.511779	-0.20747	No	3.91061	TRUE				TRUE		Plasma membrane;Cytosol
FZD6	5	0.0773302	0.623627	-0.0341148	No	21.1048	TRUE		TRUE		TRUE		Plasma membrane
G3BP1	15	0.0768727	0.460203	0.0503082	No	52.5751	TRUE	TRUE	TRUE		TRUE		Cytosol
G3BP2	7	0.158378	0.0752678	-0.123753	No	55.8091	TRUE	TRUE	TRUE	TRUE	TRUE		Cytosol
G3V3G9	17	-0.157762	0.182154	-0.172242	No	0
G3V599|CTAGE5	13	0.181151	0.0913158	-0.0196415	No	35.0746
G6PD	27	-0.130332	0.244347	-0.00177742	No	0	TRUE	TRUE	TRUE		TRUE		Vesicles;Microtubule organizing center;Cytosol
GAA	4	-0.23082	0.0343999	0.424571	No	5.14706					TRUE
GAB1	2	-0.295965	0.0884576	0.367814	No	60.6628	TRUE				TRUE		Vesicles
GABARAP	2	-0.0822092	0.690997	0.160362	No	0	TRUE	TRUE	TRUE		TRUE		Vesicles
GABARAPL2	4	-0.0610027	0.349429	-0.160166	No	0	TRUE	TRUE	TRUE		TRUE		Nucleoplasm;Cytosol
GABPA	10	-0.178472	0.0813641	0.0182308	No	3.52423	TRUE	TRUE	TRUE	TRUE	TRUE		Nucleoplasm
GABPB1	4	-0.13881	0.150694	0.111454	No	5.31646				TRUE	TRUE		Nucleoplasm;Cytoplasmic bodies
GADD45GIP1	7	0.258083	0.307876	0.944254	No	45.4955	TRUE		TRUE		TRUE		Mitochondria
GAK	19	-0.150804	0.113775	-0.068153	No	37.6049	TRUE	TRUE	TRUE		TRUE		Golgi apparatus;Vesicles
GALE	7	-0.146237	0.139598	0.452659	No	0	TRUE				TRUE		Nucleus;Plasma membrane;Cytosol
GALK1	12	-0.117226	0.169071	0.312705	No	0	TRUE				TRUE		Golgi apparatus;Cytosol
GALK2	4	-0.141264	0.114336	0.145428	No	0	TRUE	TRUE			TRUE		Nucleoplasm;Cytosol
GALM	4	-0.0325095	0.695948	0.235659	No	0	TRUE	TRUE			TRUE		Nucleoplasm
GALNS	2	-0.0581163	0.419434	0.788995	No	0					TRUE		Cytosol
GALNT1	8	-0.0904196	0.394102	-0.20442	No	3.22004	TRUE				TRUE
GALNT10	3	-0.0785576	0.315899	-0.105742	No	6.13599					TRUE		Nucleoplasm;Golgi apparatus;Plasma membrane
GALNT2	28	-0.0991072	0.28171	-0.0412206	No	7.00525	TRUE	TRUE	TRUE	TRUE	TRUE		Golgi apparatus
GALNT6	12	-0.116755	0.361086	0.0486395	No	2.2508			TRUE				Nucleoplasm;Golgi apparatus
GALNT7	22	-0.135188	0.169071	-0.20624	No	10.1979		TRUE			TRUE		Nucleus;Golgi apparatus
GAMT	3	-0.00852542	0.944612	0.149649	No	0	TRUE				TRUE
GAN	4	-0.270643	0.0838787	-0.00810378	No	0	TRUE				TRUE		Microtubules
GANAB	37	-0.155056	0.147196	-0.0186678	No	4.87288	TRUE	TRUE	TRUE		TRUE		Nuclear membrane;Endoplasmic reticulum;Cytosol
GAPDH	24	-0.0817486	0.37305	0.190933	No	0	TRUE	TRUE	TRUE	TRUE	TRUE		Plasma membrane;Cytosol
GAPVD1	37	-0.130835	0.157609	-0.135858	No	35.4533	TRUE	TRUE	TRUE		TRUE		Cytosol
GAR1	6	1.40562	0.00847643	-1.36252	Yes	56.682	TRUE	TRUE	TRUE	TRUE	TRUE		Nucleus;Nucleoli fibrillar center
GARS	27	-0.136245	0.204147	0.0194459	No	1.35318	TRUE	TRUE	TRUE		TRUE		Cytosol
GART	44	-0.137236	0.154262	0.201126	No	0	TRUE	TRUE	TRUE		TRUE
GAS2L1	4	0.169209	0.338138	0.281917	No	not found in D2P2			TRUE		TRUE		Plasma membrane;Cell Junctions
GATAD1	4	0.249508	0.175621	-0.0454951	No	22.6766		TRUE	TRUE		TRUE		Nucleus
GATAD2A	18	0.0452251	0.580758	0.480811	No	53.7125	TRUE	TRUE	TRUE	TRUE	TRUE	TRUE	Nucleoplasm
GATAD2B	15	0.15839	0.42678	0.413163	No	39.7976	TRUE	TRUE	TRUE	TRUE	TRUE	TRUE	Nucleoplasm
GATB	7	-0.153516	0.114187	0.473058	No	5.02693		TRUE			TRUE		Mitochondria
[truncated: 4,251 more rows]
